# Supplementary material for: African spiny mice show resistance to DMBA/TPA-induced squamous carcinogenesis with distinct benign tumor profile
Source: Protein Cell. 2025 Mar 22;16(10):896–904. doi: 10.1093/procel/pwaf024 (PMC12578293; doi:10.1093/procel/pwaf024)
Supplement: pwaf024_suppl_Supplementary_Materials [file pwaf024_suppl_supplementary_materials.zip]

Archive with 7 entries (7 files):
- pwaf024_suppl_Supplementary_Figures_S1-S5_Datas_S1.pdf
- pwaf024_suppl_Supplementary_Datas_S1.xlsx
- pwaf024_suppl_Supplementary_Datas_S2.xlsx
- pwaf024_suppl_Supplementary_Datas_S3.zip
- pwaf024_suppl_Supplementary_Datas_S4.xlsx
- pwaf024_suppl_Supplementary_Datas_S5.xlsx
- pwaf024_suppl_Supplementary_Datas_S6.zip
