# Supplementary material for: African spiny mice show resistance to DMBA/TPA-induced squamous carcinogenesis with distinct benign tumor profile
Source: Protein Cell. 2025 Mar 22;16(10):896–904. doi: 10.1093/procel/pwaf024 (PMC12578293; doi:10.1093/procel/pwaf024)
Supplement: pwaf024_suppl_Supplementary_Materials [file pwaf024_suppl_supplementary_materials.zip › pwaf024_suppl_Supplementary_Datas_S1.xlsx]

## Sheet: Legend
Spreadsheet	Explanation
Aco 24h	Differential expression results of A. cahirinus fibroblasts, 24h after irradiation with 10gy or 20gy vs C
Aco 12d	Differential expression results of A. cahirinus fibroblasts, 12d after irradiation with 10gy or 20gy vs C
Mus 24h	Differential expression results of C57BL6 lab mouse fibroblasts, 24h after irradiation with 10gy or 20gy vs C
Mus 12d	Differential expression results of C57BL6 lab mouse fibroblasts, 12d after irradiation with 10gy or 20gy vs C
MusW 24h	Differential expression results of wild mouse fibroblasts, 24h after irradiation with 10gy or 20gy vs C
MusW 12d	Differential expression results of wild mouse fibroblasts, 12d after irradiation with 10gy or 20gy vs C
Column	Explanation
Geneid	Gene id
GeneSymbol	Gene symbol
Entrez	Entrez gene id
logFC_10vsC	Log fold-change for 10 gy vs C comparison
logCPM_10vsC	Log counts-per-million for 10 gy vs C comparison
PValue_10vsC	P value for 10 gy vs C comparison
PAdj_10vsC	Adjusted p value for 10 gy vs C comparison
logFC_20vsC	Log fold-change for 20 gy vs C comparison
logCPM_20vsC	Log counts-per-million for 20 gy vs C comparison
PValue_20vsC	P value for 20 gy vs C comparison
PAdj_20vsC	Adjusted p value for 20 gy vs C comparison
sig_10vsC	Boolean marking which genes are significantly DE for 10 gy vs C comparison
sig_20vsC	Boolean marking which genes are significantly DE for 20 gy vs C comparison
up_10vsC	Boolean marking which genes are significantly upregulated for 10 gy vs C comparison
up_20vsC	Boolean marking which genes are significantly upregulated for 20 gy vs C comparison
down_10vsC	Boolean marking which genes are significantly downregulated for 10 gy vs C comparison
down_20vsC	Boolean marking which genes are significantly downregulated for 20 gy vs C comparison
sig_col10	String marking which genes are significantly DE for 10 gy vs C comparison
sig_col20	String marking which genes are significantly DE for 20 gy vs C comparison

## Sheet: Aco 24h
Geneid	GeneSymbol	Entrez	logFC_10vsC	logCPM_10vsC	PValue_10vsC	PAdj_10vsC	logFC_20vsC	logCPM_20vsC	PValue_20vsC	PAdj_20vsC	sig_10vsC	sig_20vsC	up_10vsC	up_20vsC	down_10vsC	down_20vsC	sig_col10	sig_col20
0610009B22Rik	0610009B22Rik	66050	0.087113	3.56207	0.357537	0.512387	0.0726711	3.56207	0.440466	0.579369	FALSE	FALSE	FALSE	FALSE	FALSE	FALSE	NotSig	NotSig
0610010F05Rik	0610010F05Rik	NA	-0.101944	4.99751	0.145799	0.268752	-0.130389	4.99751	0.0620032	0.132271	FALSE	FALSE	FALSE	FALSE	FALSE	FALSE	NotSig	NotSig
0610010K14Rik	0610010K14Rik	104457	-0.291076	4.35752	0.000146747	0.000917286	-0.315424	4.35752	3.52778e-05	0.000233867	FALSE	FALSE	FALSE	FALSE	FALSE	FALSE	NotSig	NotSig
0610012G03Rik	0610012G03Rik	106264	-0.128111	2.92528	0.132353	0.249455	-0.181194	2.92528	0.0318174	0.0779651	FALSE	FALSE	FALSE	FALSE	FALSE	FALSE	NotSig	NotSig
0610030E20Rik	0610030E20Rik	68364	-0.212124	4.98546	0.000693181	0.00353719	-0.227125	4.98546	0.000263177	0.00138343	FALSE	FALSE	FALSE	FALSE	FALSE	FALSE	NotSig	NotSig
0610040J01Rik	0610040J01Rik	76261	0.421601	3.42108	3.36908e-07	3.93673e-06	0.44211	3.42108	6.42687e-08	7.70718e-07	FALSE	FALSE	FALSE	FALSE	FALSE	FALSE	NotSig	NotSig
1110002E22Rik	1110002E22Rik	102634333	0.152585	4.76959	0.0483795	0.117211	0.172694	4.76959	0.0249833	0.0641846	FALSE	FALSE	FALSE	FALSE	FALSE	FALSE	NotSig	NotSig
1110004F10Rik	1110004F10Rik	56372	-0.145037	5.96232	0.0300396	0.0811675	-0.156688	5.96232	0.018915	0.0514132	FALSE	FALSE	FALSE	FALSE	FALSE	FALSE	NotSig	NotSig
1110008P14Rik	1110008P14Rik	NA	0.462081	3.72294	5.08865e-09	8.20118e-08	0.506861	3.72294	9.54703e-11	1.74642e-09	FALSE	FALSE	FALSE	FALSE	FALSE	FALSE	NotSig	NotSig
1110017D15Rik	1110017D15Rik	73721	0.299761	1.43601	0.0251255	0.0704003	0.268094	1.43601	0.042181	0.0974052	FALSE	FALSE	FALSE	FALSE	FALSE	FALSE	NotSig	NotSig
1110025L11Rik	1110025L11Rik	68637	0.625596	-1.52961	0.132101	0.249213	1.25727	-1.52961	0.00108749	0.00474746	FALSE	TRUE	FALSE	TRUE	FALSE	FALSE	NotSig	Up
1110025M09Rik	1110025M09Rik	68635	0.222899	-0.714894	0.434737	0.586464	0.0631989	-0.714894	0.824531	0.889632	FALSE	FALSE	FALSE	FALSE	FALSE	FALSE	NotSig	NotSig
1110032A03Rik	1110032A03Rik	68721	0.354937	0.428357	0.0294954	0.0800447	0.116078	0.428357	0.481175	0.616194	FALSE	FALSE	FALSE	FALSE	FALSE	FALSE	NotSig	NotSig
1110038F14Rik	1110038F14Rik	117171	-0.0817689	4.82602	0.32362	0.480635	-0.129588	4.82602	0.116997	0.216216	FALSE	FALSE	FALSE	FALSE	FALSE	FALSE	NotSig	NotSig
1110051M20Rik	1110051M20Rik	NA	0.0584827	3.54675	0.515485	0.658293	0.0692521	3.54675	0.437326	0.57655	FALSE	FALSE	FALSE	FALSE	FALSE	FALSE	NotSig	NotSig
1110059E24Rik	1110059E24Rik	66206	-0.367953	2.68829	0.00214978	0.00928788	-0.504655	2.68829	2.53019e-05	0.000173624	FALSE	FALSE	FALSE	FALSE	FALSE	FALSE	NotSig	NotSig
1110059G10Rik	1110059G10Rik	66202	-0.12614	2.93854	0.170096	0.301364	-0.0526568	2.93854	0.560769	0.686401	FALSE	FALSE	FALSE	FALSE	FALSE	FALSE	NotSig	NotSig
1110065P20Rik	1110065P20Rik	68920	0.0990633	2.32571	0.445999	0.597357	-0.0202994	2.32571	0.875779	0.923463	FALSE	FALSE	FALSE	FALSE	FALSE	FALSE	NotSig	NotSig
1190007I07Rik	1190007I07Rik	544717	0.322647	2.65423	0.000790283	0.00397992	0.379733	2.65423	5.91486e-05	0.000368715	FALSE	FALSE	FALSE	FALSE	FALSE	FALSE	NotSig	NotSig
1300017J02Rik	1300017J02Rik	NA	-0.129585	-1.39616	0.669379	0.782696	-0.376489	-1.39616	0.219202	0.348963	FALSE	FALSE	FALSE	FALSE	FALSE	FALSE	NotSig	NotSig
1500009L16Rik	1500009L16Rik	69784	-0.251085	2.72076	0.0107178	0.0355088	-0.280144	2.72076	0.00404751	0.0142224	FALSE	FALSE	FALSE	FALSE	FALSE	FALSE	NotSig	NotSig
1520401A03Rik	1520401A03Rik	320309	0.280481	5.5078	0.000100362	0.000664693	0.330299	5.5078	4.34619e-06	3.62173e-05	FALSE	FALSE	FALSE	FALSE	FALSE	FALSE	NotSig	NotSig
1600012H06Rik	1600012H06Rik	67912	0.0416938	5.42466	0.454285	0.604608	0.0383536	5.42466	0.489145	0.623879	FALSE	FALSE	FALSE	FALSE	FALSE	FALSE	NotSig	NotSig
1600014C10Rik	1600014C10Rik	72244	0.571456	3.4411	4.64527e-11	9.64511e-10	0.695919	3.4411	4.27979e-16	1.27861e-14	FALSE	FALSE	FALSE	FALSE	FALSE	FALSE	NotSig	NotSig
1700001C19Rik	1700001C19Rik	75462	0.569171	0.963613	0.00119433	0.00564882	0.400849	0.963613	0.0220387	0.0581256	FALSE	FALSE	FALSE	FALSE	FALSE	FALSE	NotSig	NotSig
1700001L19Rik	1700001L19Rik	69315	0.223446	1.20128	0.187902	0.325698	0.2487	1.20128	0.137715	0.245391	FALSE	FALSE	FALSE	FALSE	FALSE	FALSE	NotSig	NotSig
1700001O22Rik	1700001O22Rik	73598	0.104964	3.56432	0.29953	0.455689	0.0719594	3.56432	0.475537	0.611022	FALSE	FALSE	FALSE	FALSE	FALSE	FALSE	NotSig	NotSig
1700003E16Rik	1700003E16Rik	71837	-0.0722073	2.34678	0.470356	0.61989	-0.0924265	2.34678	0.349766	0.493421	FALSE	FALSE	FALSE	FALSE	FALSE	FALSE	NotSig	NotSig
1700010I14Rik	1700010I14Rik	66931	0.598502	-0.114408	0.00504719	0.0190934	0.448789	-0.114408	0.0356292	0.085409	FALSE	FALSE	FALSE	FALSE	FALSE	FALSE	NotSig	NotSig
1700011L22Rik	1700011L22Rik	67687	-0.0803901	-1.6466	0.827092	0.893115	0.20903	-1.6466	0.544057	0.672175	FALSE	FALSE	FALSE	FALSE	FALSE	FALSE	NotSig	NotSig
1700014D04Rik	1700014D04Rik	102638268	-0.183582	-0.997829	0.560871	0.696849	-0.300528	-0.997829	0.342295	0.485451	FALSE	FALSE	FALSE	FALSE	FALSE	FALSE	NotSig	NotSig
1700016D06Rik	1700016D06Rik	76413	0.00573094	-2.254	0.991027	0.994078	0.48777	-2.254	0.290232	0.429463	FALSE	FALSE	FALSE	FALSE	FALSE	FALSE	NotSig	NotSig
1700017B05Rik	1700017B05Rik	74211	-0.189699	4.10676	0.107157	0.213857	-0.094476	4.10676	0.419898	0.560418	FALSE	FALSE	FALSE	FALSE	FALSE	FALSE	NotSig	NotSig
1700019D03Rik	1700019D03Rik	67080	0.15663	1.44514	0.229625	0.377186	0.298893	1.44514	0.0184165	0.0503161	FALSE	FALSE	FALSE	FALSE	FALSE	FALSE	NotSig	NotSig
1700020L24Rik	1700020L24Rik	66330	0.359118	-0.109031	0.159709	0.287388	0.525514	-0.109031	0.0355672	0.0853051	FALSE	FALSE	FALSE	FALSE	FALSE	FALSE	NotSig	NotSig
1700025G04Rik	1700025G04Rik	69399	0.0635763	6.20319	0.258221	0.41141	0.0920729	6.20319	0.100445	0.192141	FALSE	FALSE	FALSE	FALSE	FALSE	FALSE	NotSig	NotSig
1700028K03Rik	1700028K03Rik	76421	0.0181481	-0.98563	0.952613	0.969908	0.211833	-0.98563	0.469212	0.605225	FALSE	FALSE	FALSE	FALSE	FALSE	FALSE	NotSig	NotSig
1700028P14Rik	1700028P14Rik	NA	-0.485297	-0.643281	0.04472	0.110114	-0.385617	-0.643281	0.0981011	0.188846	FALSE	FALSE	FALSE	FALSE	FALSE	FALSE	NotSig	NotSig
1700029J07Rik	1700029J07Rik	69479	0.127099	0.472077	0.516678	0.65918	0.311677	0.472077	0.101511	0.193569	FALSE	FALSE	FALSE	FALSE	FALSE	FALSE	NotSig	NotSig
1700030J22Rik	1700030J22Rik	69528	-0.0478071	1.27208	0.737458	0.832721	0.0546609	1.27208	0.694139	0.794803	FALSE	FALSE	FALSE	FALSE	FALSE	FALSE	NotSig	NotSig
1700030K09Rik	1700030K09Rik	72254	-0.00774654	2.97843	0.934871	0.96107	-0.0548215	2.97843	0.560497	0.686401	FALSE	FALSE	FALSE	FALSE	FALSE	FALSE	NotSig	NotSig
1700034E13Rik	1700034E13Rik	78414	0.0367887	-1.00148	0.911793	0.948101	0.130869	-1.00148	0.687988	0.790141	FALSE	FALSE	FALSE	FALSE	FALSE	FALSE	NotSig	NotSig
1700037H04Rik	1700037H04Rik	67326	-0.0526831	3.21426	0.607444	0.733468	0.0930229	3.21426	0.357482	0.499942	FALSE	FALSE	FALSE	FALSE	FALSE	FALSE	NotSig	NotSig
1700056E22Rik	1700056E22Rik	73363	0.0438157	-1.60941	0.898329	0.939676	-0.0336532	-1.60941	0.920716	0.953755	FALSE	FALSE	FALSE	FALSE	FALSE	FALSE	NotSig	NotSig
1700066M21Rik	1700066M21Rik	73467	-0.369189	4.13133	3.52278e-07	4.0884e-06	-0.492157	4.13133	1.09268e-11	2.25167e-10	FALSE	FALSE	FALSE	FALSE	FALSE	FALSE	NotSig	NotSig
1700067K01Rik	1700067K01Rik	73453	-0.378187	-0.0201107	0.0972199	0.199111	0.00607908	-0.0201107	0.977567	0.987666	FALSE	FALSE	FALSE	FALSE	FALSE	FALSE	NotSig	NotSig
1700088E04Rik	1700088E04Rik	27660	0.173542	4.38359	0.0200999	0.0589301	0.217351	4.38359	0.00337004	0.0122119	FALSE	FALSE	FALSE	FALSE	FALSE	FALSE	NotSig	NotSig
1700093K21Rik	1700093K21Rik	67358	1.05226	-1.69283	0.00415769	0.0161894	0.793931	-1.69283	0.0330871	0.0804996	TRUE	FALSE	TRUE	FALSE	FALSE	FALSE	Up	NotSig
1700123O20Rik	1700123O20Rik	58248	0.126247	4.9581	0.0489851	0.118233	0.0946835	4.9581	0.138157	0.245986	FALSE	FALSE	FALSE	FALSE	FALSE	FALSE	NotSig	NotSig
1810009A15Rik	1810009A15Rik	66276	-0.118547	1.27668	0.466546	0.616132	0.0594453	1.27668	0.707438	0.804837	FALSE	FALSE	FALSE	FALSE	FALSE	FALSE	NotSig	NotSig
1810010H24Rik	1810010H24Rik	69066	0.329858	0.922262	0.0843518	0.179948	0.0940446	0.922262	0.623678	0.74123	FALSE	FALSE	FALSE	FALSE	FALSE	FALSE	NotSig	NotSig
1810013L24Rik	1810013L24Rik	69053	0.130591	6.03422	0.0341291	0.0890971	0.0662151	6.03422	0.282012	0.420987	FALSE	FALSE	FALSE	FALSE	FALSE	FALSE	NotSig	NotSig
1810020O05Rik	1810020O05Rik	613264	1.0828	-2.10464	0.0131116	0.041888	0.532959	-2.10464	0.245644	0.379705	TRUE	FALSE	TRUE	FALSE	FALSE	FALSE	Up	NotSig
1810024B03Rik	1810024B03Rik	329509	-0.00442381	-0.0323682	0.984293	0.98992	0.437168	-0.0323682	0.0368598	0.0876983	FALSE	FALSE	FALSE	FALSE	FALSE	FALSE	NotSig	NotSig
1810030O07Rik	1810030O07Rik	69155	0.242175	4.74746	0.00136471	0.00632136	0.28289	4.74746	0.000170581	0.000944578	FALSE	FALSE	FALSE	FALSE	FALSE	FALSE	NotSig	NotSig
1810037I17Rik	1810037I17Rik	67704	0.023526	6.75051	0.713541	0.815927	0.0131257	6.75051	0.837478	0.898339	FALSE	FALSE	FALSE	FALSE	FALSE	FALSE	NotSig	NotSig
1810055G02Rik	1810055G02Rik	72056	0.0428997	6.00542	0.547038	0.684887	0.0606193	6.00542	0.393757	0.53509	FALSE	FALSE	FALSE	FALSE	FALSE	FALSE	NotSig	NotSig
1810058I24Rik	1810058I24Rik	67705	0.143461	5.67021	0.0272454	0.0750854	0.149665	5.67021	0.0209296	0.0557919	FALSE	FALSE	FALSE	FALSE	FALSE	FALSE	NotSig	NotSig
2200002D01Rik	2200002D01Rik	72275	1.01736	-2.00671	0.0146677	0.0457171	0.588598	-2.00671	0.169777	0.287594	TRUE	FALSE	TRUE	FALSE	FALSE	FALSE	Up	NotSig
2210016F16Rik	2210016F16Rik	70153	0.108282	5.47082	0.106835	0.213521	0.0401416	5.47082	0.549446	0.676755	FALSE	FALSE	FALSE	FALSE	FALSE	FALSE	NotSig	NotSig
2210016L21Rik	2210016L21Rik	72357	-0.201348	3.28551	0.0159308	0.0489734	-0.140335	3.28551	0.088145	0.173782	FALSE	FALSE	FALSE	FALSE	FALSE	FALSE	NotSig	NotSig
2210408I21Rik	2210408I21Rik	72371	0.0937245	3.35423	0.271697	0.42609	-0.0689299	3.35423	0.41885	0.559844	FALSE	FALSE	FALSE	FALSE	FALSE	FALSE	NotSig	NotSig
2300002M23Rik	2300002M23Rik	69542	0.367249	-2.02935	0.379293	0.534157	0.500934	-2.02935	0.211063	0.339322	FALSE	FALSE	FALSE	FALSE	FALSE	FALSE	NotSig	NotSig
2300009A05Rik	2300009A05Rik	69478	-0.204624	-0.0354183	0.333749	0.490778	-0.170635	-0.0354183	0.410808	0.551844	FALSE	FALSE	FALSE	FALSE	FALSE	FALSE	NotSig	NotSig
2310009B15Rik	2310009B15Rik	69549	0.299635	1.31246	0.0425217	0.105844	0.298728	1.31246	0.0404533	0.0943933	FALSE	FALSE	FALSE	FALSE	FALSE	FALSE	NotSig	NotSig
2310011J03Rik	2310011J03Rik	66374	0.209844	5.46605	0.00424673	0.0164939	0.238459	5.46605	0.00111674	0.00484936	FALSE	FALSE	FALSE	FALSE	FALSE	FALSE	NotSig	NotSig
2310022A10Rik	2310022A10Rik	66367	0.125818	4.54577	0.0953124	0.196558	0.175798	4.54577	0.0190716	0.0516846	FALSE	FALSE	FALSE	FALSE	FALSE	FALSE	NotSig	NotSig
2310022B05Rik	2310022B05Rik	69551	-0.0607594	9.12146	0.276439	0.431548	-0.0888897	9.12146	0.111238	0.208076	FALSE	FALSE	FALSE	FALSE	FALSE	FALSE	NotSig	NotSig
2310030G06Rik	2310030G06Rik	66952	0.446352	2.84183	4.01527e-05	0.000291464	0.530959	2.84183	7.79758e-07	7.68862e-06	FALSE	FALSE	FALSE	FALSE	FALSE	FALSE	NotSig	NotSig
2310033P09Rik	2310033P09Rik	67862	-0.151389	3.82106	0.0606266	0.139278	-0.0933257	3.82106	0.24305	0.376717	FALSE	FALSE	FALSE	FALSE	FALSE	FALSE	NotSig	NotSig
2310039H08Rik	2310039H08Rik	67101	0.0218041	1.35355	0.862575	0.918215	-0.217287	1.35355	0.0868759	0.171706	FALSE	FALSE	FALSE	FALSE	FALSE	FALSE	NotSig	NotSig
2310057M21Rik	2310057M21Rik	68277	0.0685373	3.37018	0.415992	0.568349	0.107606	3.37018	0.196376	0.320914	FALSE	FALSE	FALSE	FALSE	FALSE	FALSE	NotSig	NotSig
2310061I04Rik	2310061I04Rik	69662	0.0789537	3.4117	0.419556	0.571542	0.160615	3.4117	0.0970811	0.187251	FALSE	FALSE	FALSE	FALSE	FALSE	FALSE	NotSig	NotSig
2410002F23Rik	2410002F23Rik	668661	-0.405909	5.89633	1.36972e-07	1.72896e-06	-0.417333	5.89633	5.86215e-08	7.07335e-07	FALSE	FALSE	FALSE	FALSE	FALSE	FALSE	NotSig	NotSig
2410004B18Rik	2410004B18Rik	66421	-0.0724866	3.07066	0.421447	0.573398	-0.0778429	3.07066	0.383024	0.524512	FALSE	FALSE	FALSE	FALSE	FALSE	FALSE	NotSig	NotSig
2410004P03Rik	2410004P03Rik	73667	0.564587	3.591	3.50005e-11	7.34527e-10	0.687843	3.591	2.89555e-16	8.78488e-15	FALSE	FALSE	FALSE	FALSE	FALSE	FALSE	NotSig	NotSig
2510002D24Rik	2510002D24Rik	72307	-0.0906636	2.16558	0.479823	0.628209	-0.0106676	2.16558	0.932901	0.960561	FALSE	FALSE	FALSE	FALSE	FALSE	FALSE	NotSig	NotSig
2510009E07Rik	2510009E07Rik	72190	0.0663571	5.15879	0.284045	0.439461	0.0215267	5.15879	0.727333	0.820141	FALSE	FALSE	FALSE	FALSE	FALSE	FALSE	NotSig	NotSig
2510022D24Rik	2510022D24Rik	66567	0.119018	3.32826	0.264923	0.418682	0.173678	3.32826	0.101531	0.193569	FALSE	FALSE	FALSE	FALSE	FALSE	FALSE	NotSig	NotSig
2510039O18Rik	2510039O18Rik	77034	-0.0767048	6.03686	0.350198	0.505707	-0.0621181	6.03686	0.448942	0.586656	FALSE	FALSE	FALSE	FALSE	FALSE	FALSE	NotSig	NotSig
2610001J05Rik	2610001J05Rik	NA	0.0251842	4.49246	0.772378	0.856994	0.0270009	4.49246	0.755549	0.841219	FALSE	FALSE	FALSE	FALSE	FALSE	FALSE	NotSig	NotSig
2610002M06Rik	2610002M06Rik	67028	-0.133533	3.20725	0.101278	0.205392	-0.246793	3.20725	0.00237032	0.00917227	FALSE	FALSE	FALSE	FALSE	FALSE	FALSE	NotSig	NotSig
2610008E11Rik	2610008E11Rik	72128	0.0734481	3.71721	0.387791	0.542883	0.101656	3.71721	0.228384	0.359152	FALSE	FALSE	FALSE	FALSE	FALSE	FALSE	NotSig	NotSig
2610028H24Rik	2610028H24Rik	76964	-0.0518646	-1.82316	0.899589	0.940457	0.189609	-1.82316	0.632722	0.74835	FALSE	FALSE	FALSE	FALSE	FALSE	FALSE	NotSig	NotSig
2610044O15Rik8	2610044O15Rik8	72139	-0.585489	-0.836755	0.0349968	0.0908483	-0.678028	-0.836755	0.0137282	0.0395793	FALSE	FALSE	FALSE	FALSE	FALSE	FALSE	NotSig	NotSig
2610301B20Rik	2610301B20Rik	NA	-0.0227858	5.46353	0.675589	0.78787	-0.0645959	5.46353	0.233977	0.366013	FALSE	FALSE	FALSE	FALSE	FALSE	FALSE	NotSig	NotSig
2610318N02Rik	2610318N02Rik	70458	0.437881	1.25224	0.00233086	0.00995417	0.344458	1.25224	0.0160116	0.0449133	FALSE	FALSE	FALSE	FALSE	FALSE	FALSE	NotSig	NotSig
2610507B11Rik	2610507B11Rik	72503	-0.030032	8.48521	0.522142	0.664107	-0.0976426	8.48521	0.0373896	0.0887619	FALSE	FALSE	FALSE	FALSE	FALSE	FALSE	NotSig	NotSig
2700049A03Rik	2700049A03Rik	76967	-0.233752	4.92666	0.000194403	0.00118434	-0.250255	4.92666	6.1268e-05	0.000380367	FALSE	FALSE	FALSE	FALSE	FALSE	FALSE	NotSig	NotSig
2700062C07Rik	2700062C07Rik	68046	-0.0117172	4.12369	0.884617	0.930952	0.119855	4.12369	0.133638	0.239719	FALSE	FALSE	FALSE	FALSE	FALSE	FALSE	NotSig	NotSig
2700081O15Rik	2700081O15Rik	NA	-0.0880912	4.98981	0.262321	0.415953	-0.176238	4.98981	0.02492	0.06407	FALSE	FALSE	FALSE	FALSE	FALSE	FALSE	NotSig	NotSig
2700097O09Rik	2700097O09Rik	72658	0.00360455	3.85494	0.971738	0.982219	-0.0907393	3.85494	0.371415	0.513237	FALSE	FALSE	FALSE	FALSE	FALSE	FALSE	NotSig	NotSig
2810004N23Rik	2810004N23Rik	66523	0.0159846	5.02872	0.778419	0.861083	0.0168249	5.02872	0.765786	0.848579	FALSE	FALSE	FALSE	FALSE	FALSE	FALSE	NotSig	NotSig
2810006K23Rik	2810006K23Rik	NA	-0.00360764	3.73568	0.964196	0.977556	0.0940527	3.73568	0.235607	0.367816	FALSE	FALSE	FALSE	FALSE	FALSE	FALSE	NotSig	NotSig
2810021J22Rik	2810021J22Rik	69944	0.0126573	3.06317	0.872178	0.923972	0.146067	3.06317	0.056778	0.123375	FALSE	FALSE	FALSE	FALSE	FALSE	FALSE	NotSig	NotSig
2810408A11Rik	2810408A11Rik	70419	0.00823193	4.46534	0.914014	0.94904	0.0562279	4.46534	0.458065	0.59528	FALSE	FALSE	FALSE	FALSE	FALSE	FALSE	NotSig	NotSig
2900026A02Rik	2900026A02Rik	243219	0.300714	4.33539	0.000206047	0.00124915	0.229083	4.33539	0.00459946	0.0158645	FALSE	FALSE	FALSE	FALSE	FALSE	FALSE	NotSig	NotSig
3110009E18Rik	3110009E18Rik	73103	-0.217286	1.60969	0.167954	0.298612	-0.105489	1.60969	0.497007	0.630613	FALSE	FALSE	FALSE	FALSE	FALSE	FALSE	NotSig	NotSig
3110040N11Rik	3110040N11Rik	67290	-0.0576524	3.78396	0.498303	0.64287	-0.10871	3.78396	0.1997	0.325181	FALSE	FALSE	FALSE	FALSE	FALSE	FALSE	NotSig	NotSig
3110082I17Rik	3110082I17Rik	73212	0.17739	4.07004	0.010012	0.033536	0.328583	4.07004	1.23949e-06	1.16773e-05	FALSE	FALSE	FALSE	FALSE	FALSE	FALSE	NotSig	NotSig
3425401B19Rik	3425401B19Rik	100504518	0.0515922	2.91309	0.557131	0.693399	0.0405557	2.91309	0.64104	0.75459	FALSE	FALSE	FALSE	FALSE	FALSE	FALSE	NotSig	NotSig
3830406C13Rik	3830406C13Rik	218734	0.252101	4.14017	0.0121913	0.039464	0.207658	4.14017	0.0384174	0.0906683	FALSE	FALSE	FALSE	FALSE	FALSE	FALSE	NotSig	NotSig
4430402I18Rik	4430402I18Rik	NA	0.0302987	-0.311323	0.889033	0.933372	-0.0819823	-0.311323	0.702477	0.801199	FALSE	FALSE	FALSE	FALSE	FALSE	FALSE	NotSig	NotSig
4833420G17Rik	4833420G17Rik	67392	-1.1823	2.11757	1.14522e-25	5.69818e-24	-0.91337	2.11757	3.54971e-17	1.14016e-15	TRUE	FALSE	FALSE	FALSE	TRUE	FALSE	Down	NotSig
4833439L19Rik	4833439L19Rik	97820	0.128639	6.85875	0.0131655	0.0420208	0.111975	6.85875	0.0306283	0.0755928	FALSE	FALSE	FALSE	FALSE	FALSE	FALSE	NotSig	NotSig
4921507P07Rik	4921507P07Rik	70821	-0.0662431	2.02666	0.610301	0.735919	0.0151352	2.02666	0.906215	0.944663	FALSE	FALSE	FALSE	FALSE	FALSE	FALSE	NotSig	NotSig
4921524J17Rik	4921524J17Rik	66714	-0.158997	3.76802	0.050192	0.120466	-0.142176	3.76802	0.0775847	0.157124	FALSE	FALSE	FALSE	FALSE	FALSE	FALSE	NotSig	NotSig
4921524L21Rik	4921524L21Rik	70901	-0.544039	-1.83492	0.129437	0.245474	-0.951905	-1.83492	0.0100388	0.0304301	FALSE	FALSE	FALSE	FALSE	FALSE	FALSE	NotSig	NotSig
4921536K21Rik	4921536K21Rik	67430	0.720086	-1.93665	0.0866436	0.183155	0.620837	-1.93665	0.136448	0.243672	FALSE	FALSE	FALSE	FALSE	FALSE	FALSE	NotSig	NotSig
4930402H24Rik	4930402H24Rik	NA	0.237961	5.68572	0.000169627	0.00104881	0.1448	5.68572	0.0218951	0.057836	FALSE	FALSE	FALSE	FALSE	FALSE	FALSE	NotSig	NotSig
4930407I10Rik	4930407I10Rik	328573	0.626305	0.00175417	0.00568301	0.0211076	0.984667	0.00175417	4.86978e-06	4.02861e-05	FALSE	FALSE	FALSE	FALSE	FALSE	FALSE	NotSig	NotSig
4930430F08Rik	4930430F08Rik	68281	-0.199167	3.17322	0.0524673	0.124507	-0.202462	3.17322	0.0469372	0.106173	FALSE	FALSE	FALSE	FALSE	FALSE	FALSE	NotSig	NotSig
4930432K21Rik	4930432K21Rik	NA	0.29176	2.09521	0.0118715	0.0386573	0.396202	2.09521	0.000492268	0.00239024	FALSE	FALSE	FALSE	FALSE	FALSE	FALSE	NotSig	NotSig
4930438A08Rik	4930438A08Rik	73988	0.55814	-0.0893826	0.0336256	0.0881753	0.748119	-0.0893826	0.00340049	0.0123092	FALSE	FALSE	FALSE	FALSE	FALSE	FALSE	NotSig	NotSig
4930444P10Rik	4930444P10Rik	75799	-0.0174412	-0.839901	0.945144	0.965761	-0.103477	-0.839901	0.680655	0.784815	FALSE	FALSE	FALSE	FALSE	FALSE	FALSE	NotSig	NotSig
4930453N24Rik	4930453N24Rik	67609	-0.106053	4.05261	0.182175	0.317866	-0.131805	4.05261	0.0955206	0.184893	FALSE	FALSE	FALSE	FALSE	FALSE	FALSE	NotSig	NotSig
4930503B20Rik	4930503B20Rik	NA	-0.158843	1.31667	0.278095	0.433194	-0.144301	1.31667	0.317487	0.46011	FALSE	FALSE	FALSE	FALSE	FALSE	FALSE	NotSig	NotSig
4930503L19Rik	4930503L19Rik	269033	-1.07012	4.26099	1.14844e-31	7.30889e-30	-0.875915	4.26099	2.4972e-22	1.113e-20	TRUE	FALSE	FALSE	FALSE	TRUE	FALSE	Down	NotSig
4930522H14Rik	4930522H14Rik	67646	0.606514	-0.998449	0.080654	0.17392	0.693991	-0.998449	0.0419916	0.0971051	FALSE	FALSE	FALSE	FALSE	FALSE	FALSE	NotSig	NotSig
4930523C07Rik	4930523C07Rik	67647	0.0544463	6.56515	0.272727	0.427411	0.052318	6.56515	0.29065	0.429988	FALSE	FALSE	FALSE	FALSE	FALSE	FALSE	NotSig	NotSig
4930524B15Rik	4930524B15Rik	67592	-0.429536	-1.45212	0.220901	0.366997	-0.329225	-1.45212	0.339986	0.483177	FALSE	FALSE	FALSE	FALSE	FALSE	FALSE	NotSig	NotSig
4930544D05Rik	4930544D05Rik	668433	0.413533	-0.727355	0.104321	0.209947	0.570626	-0.727355	0.0193475	0.0522773	FALSE	FALSE	FALSE	FALSE	FALSE	FALSE	NotSig	NotSig
4930562C15Rik	4930562C15Rik	78809	0.296568	-0.47184	0.222672	0.368999	0.42466	-0.47184	0.0710106	0.146751	FALSE	FALSE	FALSE	FALSE	FALSE	FALSE	NotSig	NotSig
4930563E22Rik	4930563E22Rik	75304	0.208369	2.11529	0.0882851	0.185533	0.0723754	2.11529	0.554012	0.680785	FALSE	FALSE	FALSE	FALSE	FALSE	FALSE	NotSig	NotSig
4930579G24Rik	4930579G24Rik	75939	-0.856582	5.21403	3.97304e-33	2.63899e-31	-0.78107	5.21403	3.5092e-28	2.05198e-26	FALSE	FALSE	FALSE	FALSE	FALSE	FALSE	NotSig	NotSig
4930590J08Rik	4930590J08Rik	381798	0.0889111	3.37194	0.339085	0.49602	0.0888215	3.37194	0.336166	0.479491	FALSE	FALSE	FALSE	FALSE	FALSE	FALSE	NotSig	NotSig
4931406C07Rik	4931406C07Rik	70984	0.404266	5.94971	4.97302e-08	6.84566e-07	0.348577	5.94971	2.53641e-06	2.21903e-05	FALSE	FALSE	FALSE	FALSE	FALSE	FALSE	NotSig	NotSig
4931414P19Rik	4931414P19Rik	74359	-0.198538	2.4424	0.0739069	0.162976	-0.169008	2.4424	0.123771	0.226019	FALSE	FALSE	FALSE	FALSE	FALSE	FALSE	NotSig	NotSig
4931428F04Rik	4931428F04Rik	74356	0.0588016	2.63932	0.595721	0.724427	0.0904574	2.63932	0.409417	0.550408	FALSE	FALSE	FALSE	FALSE	FALSE	FALSE	NotSig	NotSig
4932438A13Rik	4932438A13Rik	229227	0.0920906	6.68217	0.189791	0.32839	0.0441904	6.68217	0.528953	0.658508	FALSE	FALSE	FALSE	FALSE	FALSE	FALSE	NotSig	NotSig
4932438H23Rik	4932438H23Rik	74387	0.16327	-1.77145	0.660055	0.774727	0.160796	-1.77145	0.658392	0.768464	FALSE	FALSE	FALSE	FALSE	FALSE	FALSE	NotSig	NotSig
4933403O08Rik	4933403O08Rik	71030	-0.325006	0.195601	0.142941	0.264842	-0.0977626	0.195601	0.649803	0.761476	FALSE	FALSE	FALSE	FALSE	FALSE	FALSE	NotSig	NotSig
4933405L10Rik	4933405L10Rik	71046	0.0114681	-1.67369	0.978691	0.98645	0.95203	-1.67369	0.0140998	0.0404292	FALSE	FALSE	FALSE	FALSE	FALSE	FALSE	NotSig	NotSig
4933417A18Rik	4933417A18Rik	66761	0.797089	-1.49479	0.0673892	0.15131	1.34015	-1.49479	0.00121835	0.0052312	FALSE	TRUE	FALSE	TRUE	FALSE	FALSE	NotSig	Up
4933427D14Rik	4933427D14Rik	74477	0.0100319	4.79352	0.890326	0.934228	0.0600535	4.79352	0.406656	0.547342	FALSE	FALSE	FALSE	FALSE	FALSE	FALSE	NotSig	NotSig
4933428G20Rik	4933428G20Rik	100141474	0.128246	1.52898	0.403715	0.557308	0.245071	1.52898	0.103485	0.196447	FALSE	FALSE	FALSE	FALSE	FALSE	FALSE	NotSig	NotSig
4933430I17Rik	4933430I17Rik	214106	-0.204402	1.28898	0.170767	0.302237	-0.357768	1.28898	0.0166175	0.0463466	FALSE	FALSE	FALSE	FALSE	FALSE	FALSE	NotSig	NotSig
4933434E20Rik	4933434E20Rik	99650	0.1083	5.34127	0.0519208	0.123532	0.128496	5.34127	0.0203394	0.054484	FALSE	FALSE	FALSE	FALSE	FALSE	FALSE	NotSig	NotSig
5031439G07Rik	5031439G07Rik	223739	-0.0955923	4.36706	0.304837	0.461047	-0.160078	4.36706	0.0851814	0.168967	FALSE	FALSE	FALSE	FALSE	FALSE	FALSE	NotSig	NotSig
5730409E04Rik	5730409E04Rik	230757	0.0853695	3.88	0.283517	0.439047	0.0863633	3.88	0.274788	0.412724	FALSE	FALSE	FALSE	FALSE	FALSE	FALSE	NotSig	NotSig
5730455P16Rik	5730455P16Rik	70591	-0.0812689	4.27935	0.194667	0.33471	-0.126125	4.27935	0.0428535	0.0985983	FALSE	FALSE	FALSE	FALSE	FALSE	FALSE	NotSig	NotSig
6030458C11Rik	6030458C11Rik	77877	-0.0663552	4.54967	0.33356	0.490701	-0.0202289	4.54967	0.766446	0.848967	FALSE	FALSE	FALSE	FALSE	FALSE	FALSE	NotSig	NotSig
6330403K07Rik	6330403K07Rik	103712	-0.753059	-0.12408	0.00228099	0.00976683	-0.518553	-0.12408	0.0294741	0.0732863	FALSE	FALSE	FALSE	FALSE	FALSE	FALSE	NotSig	NotSig
6430548M08Rik	6430548M08Rik	234797	0.191881	1.57726	0.133853	0.251301	0.284097	1.57726	0.023126	0.0604226	FALSE	FALSE	FALSE	FALSE	FALSE	FALSE	NotSig	NotSig
6430550D23Rik	6430550D23Rik	320095	1.46344	-0.0197277	3.92751e-07	4.51218e-06	1.74152	-0.0197277	5.79154e-10	9.51328e-09	TRUE	TRUE	TRUE	TRUE	FALSE	FALSE	Up	Up
6430571L13Rik	6430571L13Rik	235599	0.578189	0.0449051	0.0156284	0.048228	0.777447	0.0449051	0.000837312	0.00378992	FALSE	FALSE	FALSE	FALSE	FALSE	FALSE	NotSig	NotSig
6820408C15Rik	6820408C15Rik	228778	0.179445	2.5664	0.0626227	0.142645	0.0824321	2.5664	0.390356	0.531837	FALSE	FALSE	FALSE	FALSE	FALSE	FALSE	NotSig	NotSig
8030462N17Rik	8030462N17Rik	212163	-0.055194	4.82762	0.389257	0.54384	0.00252698	4.82762	0.968322	0.981927	FALSE	FALSE	FALSE	FALSE	FALSE	FALSE	NotSig	NotSig
9030025P20Rik	9030025P20Rik	100041574	-0.0369755	-1.47558	0.90698	0.944461	-0.444805	-1.47558	0.173466	0.291948	FALSE	FALSE	FALSE	FALSE	FALSE	FALSE	NotSig	NotSig
9130008F23Rik	9130008F23Rik	71583	0.155419	0.774401	0.316584	0.473371	0.243042	0.774401	0.106873	0.201396	FALSE	FALSE	FALSE	FALSE	FALSE	FALSE	NotSig	NotSig
9130023H24Rik	9130023H24Rik	100043133	0.0802111	3.03445	0.360022	0.514645	0.103798	3.03445	0.230045	0.361099	FALSE	FALSE	FALSE	FALSE	FALSE	FALSE	NotSig	NotSig
9130401M01Rik	9130401M01Rik	75758	-0.520949	2.19536	2.41693e-05	0.000185896	-0.235423	2.19536	0.0486543	0.109209	FALSE	FALSE	FALSE	FALSE	FALSE	FALSE	NotSig	NotSig
9330159F19Rik	9330159F19Rik	212448	0.399592	-0.757553	0.221216	0.367258	0.791808	-0.757553	0.0117072	0.0346657	FALSE	FALSE	FALSE	FALSE	FALSE	FALSE	NotSig	NotSig
9430015G10Rik	9430015G10Rik	230996	-0.485269	3.30356	6.44313e-07	7.04727e-06	-0.507952	3.30356	1.58743e-07	1.76735e-06	FALSE	FALSE	FALSE	FALSE	FALSE	FALSE	NotSig	NotSig
9430038I01Rik	9430038I01Rik	77252	-0.143669	2.79935	0.159014	0.286515	-0.242981	2.79935	0.0166971	0.0465307	FALSE	FALSE	FALSE	FALSE	FALSE	FALSE	NotSig	NotSig
9430078G10Rik	9430078G10Rik	115489041	-0.185737	-1.36226	0.649143	0.765643	-0.126993	-1.36226	0.748852	0.836111	FALSE	FALSE	FALSE	FALSE	FALSE	FALSE	NotSig	NotSig
9530053A07Rik	9530053A07Rik	319482	0.713366	-2.35791	0.194736	0.334788	1.36016	-2.35791	0.00671789	0.0217256	FALSE	TRUE	FALSE	TRUE	FALSE	FALSE	NotSig	Up
9530068E07Rik	9530068E07Rik	213673	-0.003718	7.63231	0.935967	0.961547	-0.0488606	7.63231	0.290596	0.429955	FALSE	FALSE	FALSE	FALSE	FALSE	FALSE	NotSig	NotSig
9530077C05Rik	9530077C05Rik	68283	-0.0160238	3.37231	0.86223	0.918062	-0.0700358	3.37231	0.446485	0.584475	FALSE	FALSE	FALSE	FALSE	FALSE	FALSE	NotSig	NotSig
9830107B12Rik	9830107B12Rik	328829	0.0601956	-1.90189	0.902406	0.941938	-0.102556	-1.90189	0.833907	0.895843	FALSE	FALSE	FALSE	FALSE	FALSE	FALSE	NotSig	NotSig
9930012K11Rik	9930012K11Rik	268759	0.13825	3.23562	0.205463	0.347682	0.267831	3.23562	0.0131452	0.0381719	FALSE	FALSE	FALSE	FALSE	FALSE	FALSE	NotSig	NotSig
9930021J03Rik	9930021J03Rik	240613	0.095183	5.66579	0.0958066	0.197181	0.0319333	5.66579	0.575303	0.699005	FALSE	FALSE	FALSE	FALSE	FALSE	FALSE	NotSig	NotSig
9930104L06Rik	9930104L06Rik	194268	-0.035592	2.89579	0.754797	0.845024	-0.0179538	2.89579	0.873838	0.922445	FALSE	FALSE	FALSE	FALSE	FALSE	FALSE	NotSig	NotSig
a	a	50518	0.444439	0.162295	0.0295877	0.0802633	0.300542	0.162295	0.140653	0.249362	FALSE	FALSE	FALSE	FALSE	FALSE	FALSE	NotSig	NotSig
A130010J15Rik	A130010J15Rik	319266	-0.0495556	3.98771	0.482315	0.630085	-0.0683718	3.98771	0.328722	0.471478	FALSE	FALSE	FALSE	FALSE	FALSE	FALSE	NotSig	NotSig
A2m	A2m	232345	-0.139637	3.68717	0.193751	0.333555	0.11922	3.68717	0.259205	0.394956	FALSE	FALSE	FALSE	FALSE	FALSE	FALSE	NotSig	NotSig
A430005L14Rik	A430005L14Rik	97159	-0.203189	3.17436	0.0138307	0.0435949	-0.103974	3.17436	0.199002	0.324354	FALSE	FALSE	FALSE	FALSE	FALSE	FALSE	NotSig	NotSig
A430033K04Rik	A430033K04Rik	243308	-0.490829	2.54581	1.22365e-06	1.27713e-05	-0.466778	2.54581	2.86023e-06	2.477e-05	FALSE	FALSE	FALSE	FALSE	FALSE	FALSE	NotSig	NotSig
A830018L16Rik	A830018L16Rik	320492	0.666141	0.769924	4.34985e-05	0.000312929	0.264976	0.769924	0.112796	0.210127	FALSE	FALSE	FALSE	FALSE	FALSE	FALSE	NotSig	NotSig
A930007A09Rik	A930007A09Rik	432999	0.30366	2.16148	0.00415206	0.0161721	0.293952	2.16148	0.00493985	0.0168139	FALSE	FALSE	FALSE	FALSE	FALSE	FALSE	NotSig	NotSig
A930018P22Rik	A930018P22Rik	68243	-0.216418	-0.540448	0.480461	0.628839	-0.0412533	-0.540448	0.892291	0.936003	FALSE	FALSE	FALSE	FALSE	FALSE	FALSE	NotSig	NotSig
A930033H14Rik	A930033H14Rik	320700	-0.496966	-1.63538	0.180247	0.315327	0.274932	-1.63538	0.401257	0.542318	FALSE	FALSE	FALSE	FALSE	FALSE	FALSE	NotSig	NotSig
Aaas	Aaas	223921	-0.356985	5.62548	9.37086e-05	0.000624861	-0.26169	5.62548	0.00403276	0.0141853	FALSE	FALSE	FALSE	FALSE	FALSE	FALSE	NotSig	NotSig
Aacs	Aacs	78894	0.102485	5.80585	0.130161	0.246572	0.0776757	5.80585	0.250562	0.385462	FALSE	FALSE	FALSE	FALSE	FALSE	FALSE	NotSig	NotSig
Aadat	Aadat	23923	0.369119	-2.10575	0.454083	0.604458	1.30968	-2.10575	0.00249324	0.00954266	FALSE	TRUE	FALSE	TRUE	FALSE	FALSE	NotSig	Up
Aagab	Aagab	66939	0.015379	5.51961	0.778879	0.861483	0.0289451	5.51961	0.595354	0.717666	FALSE	FALSE	FALSE	FALSE	FALSE	FALSE	NotSig	NotSig
Aak1	Aak1	269774	-0.0410118	6.61848	0.444933	0.596163	-0.0606424	6.61848	0.257766	0.393421	FALSE	FALSE	FALSE	FALSE	FALSE	FALSE	NotSig	NotSig
Aamdc	Aamdc	66273	0.0522273	2.20756	0.610121	0.735791	0.176625	2.20756	0.0767161	0.155743	FALSE	FALSE	FALSE	FALSE	FALSE	FALSE	NotSig	NotSig
Aamp	Aamp	227290	0.111117	6.90209	0.0514859	0.122732	0.154505	6.90209	0.00665364	0.0215586	FALSE	FALSE	FALSE	FALSE	FALSE	FALSE	NotSig	NotSig
Aanat	Aanat	11298	0.166001	-0.507078	0.549725	0.68706	0.476906	-0.507078	0.0723079	0.14887	FALSE	FALSE	FALSE	FALSE	FALSE	FALSE	NotSig	NotSig
Aar2	Aar2	68295	0.0922208	4.94371	0.13531	0.253485	0.126687	4.94371	0.0388049	0.0912942	FALSE	FALSE	FALSE	FALSE	FALSE	FALSE	NotSig	NotSig
Aars	Aars	234734	0.0319433	8.64963	0.51068	0.653661	0.0445394	8.64963	0.358721	0.501235	FALSE	FALSE	FALSE	FALSE	FALSE	FALSE	NotSig	NotSig
Aars2	Aars2	224805	-0.185055	4.39899	0.0205245	0.0599438	-0.15771	4.39899	0.0472303	0.106677	FALSE	FALSE	FALSE	FALSE	FALSE	FALSE	NotSig	NotSig
Aarsd1	Aarsd1	69684	-0.450021	4.37837	5.39053e-09	8.65711e-08	-0.314776	4.37837	3.6537e-05	0.00024111	FALSE	FALSE	FALSE	FALSE	FALSE	FALSE	NotSig	NotSig
Aasdh	Aasdh	231326	0.0449007	4.0981	0.581087	0.713194	0.128114	4.0981	0.112603	0.209825	FALSE	FALSE	FALSE	FALSE	FALSE	FALSE	NotSig	NotSig
Aasdhppt	Aasdhppt	67618	-0.0203749	6.4717	0.715951	0.817213	-0.0290965	6.4717	0.602614	0.723358	FALSE	FALSE	FALSE	FALSE	FALSE	FALSE	NotSig	NotSig
Aass	Aass	30956	0.221549	3.52778	0.022555	0.0645378	0.352873	3.52778	0.000233889	0.00125061	FALSE	FALSE	FALSE	FALSE	FALSE	FALSE	NotSig	NotSig
Aatf	Aatf	56321	-0.102031	5.81507	0.0862458	0.182617	-0.0742326	5.81507	0.210324	0.338356	FALSE	FALSE	FALSE	FALSE	FALSE	FALSE	NotSig	NotSig
Aatk	Aatk	11302	0.324288	3.35792	0.00853663	0.0293337	0.252329	3.35792	0.040544	0.0945566	FALSE	FALSE	FALSE	FALSE	FALSE	FALSE	NotSig	NotSig
AB124611	AB124611	382062	0.524318	-0.134665	0.0201848	0.0591157	0.10104	-0.134665	0.663753	0.772225	FALSE	FALSE	FALSE	FALSE	FALSE	FALSE	NotSig	NotSig
Abat	Abat	268860	0.156182	0.363889	0.465672	0.615334	0.0263855	0.363889	0.901498	0.9421	FALSE	FALSE	FALSE	FALSE	FALSE	FALSE	NotSig	NotSig
Abca1	Abca1	11303	0.543373	5.58161	1.00395e-15	3.10792e-14	0.398768	5.58161	3.63359e-09	5.33459e-08	FALSE	FALSE	FALSE	FALSE	FALSE	FALSE	NotSig	NotSig
Abca12	Abca12	74591	-1.9271	-2.45087	5.46194e-05	0.000385434	-1.4566	-2.45087	0.000727743	0.00336409	TRUE	TRUE	FALSE	FALSE	TRUE	TRUE	Down	Down
Abca16	Abca16	233810	0.708222	-0.463092	0.0115156	0.0377239	0.604094	-0.463092	0.0314246	0.0771824	FALSE	FALSE	FALSE	FALSE	FALSE	FALSE	NotSig	NotSig
Abca17	Abca17	381072	-0.603671	-1.3338	0.0646496	0.146481	-0.566269	-1.3338	0.0736236	0.150875	FALSE	FALSE	FALSE	FALSE	FALSE	FALSE	NotSig	NotSig
Abca2	Abca2	11305	0.250333	5.6109	0.00767897	0.0269175	0.242809	5.6109	0.00976944	0.0297983	FALSE	FALSE	FALSE	FALSE	FALSE	FALSE	NotSig	NotSig
Abca3	Abca3	27410	0.201198	5.38638	0.000653024	0.00336547	0.216556	5.38638	0.00022765	0.00122011	FALSE	FALSE	FALSE	FALSE	FALSE	FALSE	NotSig	NotSig
Abca4	Abca4	11304	0.51245	-1.94432	0.200773	0.341817	0.24175	-1.94432	0.553701	0.680475	FALSE	FALSE	FALSE	FALSE	FALSE	FALSE	NotSig	NotSig
Abca5	Abca5	217265	-0.0385322	3.30365	0.701753	0.806558	-0.085153	3.30365	0.39514	0.536645	FALSE	FALSE	FALSE	FALSE	FALSE	FALSE	NotSig	NotSig
Abca6	Abca6	76184	0.451147	1.13765	0.00626213	0.0228128	0.509296	1.13765	0.00170206	0.00694166	FALSE	FALSE	FALSE	FALSE	FALSE	FALSE	NotSig	NotSig
Abca7	Abca7	27403	0.386346	6.45321	4.27112e-06	3.91177e-05	0.437863	6.45321	1.86723e-07	2.05546e-06	FALSE	FALSE	FALSE	FALSE	FALSE	FALSE	NotSig	NotSig
Abca9	Abca9	217262	0.201071	0.468992	0.284484	0.43981	0.219324	0.468992	0.236284	0.368442	FALSE	FALSE	FALSE	FALSE	FALSE	FALSE	NotSig	NotSig
Abcb10	Abcb10	56199	-0.0125578	5.17348	0.835956	0.899881	-0.0799305	5.17348	0.186341	0.30842	FALSE	FALSE	FALSE	FALSE	FALSE	FALSE	NotSig	NotSig
Abcb1b	Abcb1b	18669	0.297544	6.06717	1.03016e-05	8.65316e-05	0.37066	6.06717	3.65126e-08	4.54597e-07	FALSE	FALSE	FALSE	FALSE	FALSE	FALSE	NotSig	NotSig
Abcb4	Abcb4	18670	0.295841	5.3274	2.37185e-07	2.85939e-06	0.120362	5.3274	0.035638	0.0854152	FALSE	FALSE	FALSE	FALSE	FALSE	FALSE	NotSig	NotSig
Abcb6	Abcb6	74104	-0.127456	5.20315	0.0492363	0.118714	-0.0470058	5.20315	0.46553	0.602293	FALSE	FALSE	FALSE	FALSE	FALSE	FALSE	NotSig	NotSig
Abcb7	Abcb7	11306	-0.126577	4.95865	0.0635283	0.144371	-0.202547	4.95865	0.00293897	0.0108716	FALSE	FALSE	FALSE	FALSE	FALSE	FALSE	NotSig	NotSig
Abcb8	Abcb8	74610	0.0567633	5.84622	0.351887	0.507459	0.0820191	5.84622	0.177245	0.296738	FALSE	FALSE	FALSE	FALSE	FALSE	FALSE	NotSig	NotSig
Abcb9	Abcb9	56325	0.189528	2.24005	0.0765216	0.167032	0.451467	2.24005	1.21293e-05	9.02967e-05	FALSE	FALSE	FALSE	FALSE	FALSE	FALSE	NotSig	NotSig
Abcc1	Abcc1	17250	0.251037	6.80867	1.42869e-06	1.46653e-05	0.244102	6.80867	2.64687e-06	2.30535e-05	FALSE	FALSE	FALSE	FALSE	FALSE	FALSE	NotSig	NotSig
Abcc10	Abcc10	224814	0.192034	3.55794	0.0482114	0.116923	0.225049	3.55794	0.0198258	0.0532541	FALSE	FALSE	FALSE	FALSE	FALSE	FALSE	NotSig	NotSig
Abcc3	Abcc3	76408	0.264428	2.54636	0.0112275	0.0369117	0.268667	2.54636	0.00922896	0.0284478	FALSE	FALSE	FALSE	FALSE	FALSE	FALSE	NotSig	NotSig
Abcc4	Abcc4	239273	-0.03374	4.13401	0.612949	0.737671	-0.0580466	4.13401	0.38064	0.522083	FALSE	FALSE	FALSE	FALSE	FALSE	FALSE	NotSig	NotSig
Abcc5	Abcc5	27416	0.372107	4.90448	4.77721e-07	5.36231e-06	0.431233	4.90448	4.5223e-09	6.49985e-08	FALSE	FALSE	FALSE	FALSE	FALSE	FALSE	NotSig	NotSig
Abcc6	Abcc6	27421	0.639408	1.02068	0.000176977	0.0010908	0.759314	1.02068	4.90237e-06	4.05312e-05	FALSE	FALSE	FALSE	FALSE	FALSE	FALSE	NotSig	NotSig
Abcc9	Abcc9	20928	0.419016	1.21843	0.0105482	0.0350995	0.266893	1.21843	0.103025	0.195736	FALSE	FALSE	FALSE	FALSE	FALSE	FALSE	NotSig	NotSig
Abcd1	Abcd1	11666	0.0534082	3.608	0.50085	0.644879	0.138795	3.608	0.0762951	0.155118	FALSE	FALSE	FALSE	FALSE	FALSE	FALSE	NotSig	NotSig
Abcd3	Abcd3	19299	0.1368	5.08915	0.0601952	0.138615	0.16158	5.08915	0.0259402	0.0661092	FALSE	FALSE	FALSE	FALSE	FALSE	FALSE	NotSig	NotSig
Abcd4	Abcd4	19300	0.101984	4.78492	0.112002	0.220698	0.279985	4.78492	1.00859e-05	7.70977e-05	FALSE	FALSE	FALSE	FALSE	FALSE	FALSE	NotSig	NotSig
Abce1	Abce1	24015	-0.161956	7.76574	0.00359965	0.0143859	-0.203593	7.76574	0.000252166	0.00133426	FALSE	FALSE	FALSE	FALSE	FALSE	FALSE	NotSig	NotSig
Abcf1	Abcf1	224742	-0.0075219	6.64443	0.89963	0.940457	0.00281815	6.64443	0.962256	0.97769	FALSE	FALSE	FALSE	FALSE	FALSE	FALSE	NotSig	NotSig
Abcf2	Abcf2	27407	-0.10915	7.13605	0.0287194	0.0783115	-0.0669143	7.13605	0.178903	0.299075	FALSE	FALSE	FALSE	FALSE	FALSE	FALSE	NotSig	NotSig
Abcf3	Abcf3	27406	0.114063	5.32476	0.0415282	0.104148	0.122514	5.32476	0.0277914	0.0698898	FALSE	FALSE	FALSE	FALSE	FALSE	FALSE	NotSig	NotSig
Abcg1	Abcg1	11307	0.144412	0.531723	0.377549	0.532304	0.187709	0.531723	0.23966	0.372771	FALSE	FALSE	FALSE	FALSE	FALSE	FALSE	NotSig	NotSig
Abcg2	Abcg2	26357	0.0742765	6.19501	0.194447	0.334417	0.114531	6.19501	0.0447755	0.102189	FALSE	FALSE	FALSE	FALSE	FALSE	FALSE	NotSig	NotSig
Abhd10	Abhd10	213012	-0.164985	3.99296	0.0237064	0.0672	-0.0773915	3.99296	0.282445	0.421496	FALSE	FALSE	FALSE	FALSE	FALSE	FALSE	NotSig	NotSig
Abhd11	Abhd11	68758	0.349167	4.78176	2.27008e-07	2.74881e-06	0.387198	4.78176	7.68766e-09	1.07998e-07	FALSE	FALSE	FALSE	FALSE	FALSE	FALSE	NotSig	NotSig
Abhd12	Abhd12	76192	-0.0292151	4.98165	0.603941	0.730829	0.00193984	4.98165	0.97231	0.984251	FALSE	FALSE	FALSE	FALSE	FALSE	FALSE	NotSig	NotSig
Abhd13	Abhd13	68904	0.0407113	4.98771	0.521635	0.663833	-0.0411906	4.98771	0.515674	0.646437	FALSE	FALSE	FALSE	FALSE	FALSE	FALSE	NotSig	NotSig
Abhd14a	Abhd14a	68644	-0.187154	3.84839	0.0109035	0.0360543	-0.0650706	3.84839	0.368425	0.510601	FALSE	FALSE	FALSE	FALSE	FALSE	FALSE	NotSig	NotSig
Abhd14b	Abhd14b	76491	-0.0256588	2.91361	0.854492	0.913081	0.011746	2.91361	0.932759	0.960561	FALSE	FALSE	FALSE	FALSE	FALSE	FALSE	NotSig	NotSig
Abhd15	Abhd15	67477	-0.0500759	1.99476	0.719122	0.819364	0.0125328	1.99476	0.927319	0.957457	FALSE	FALSE	FALSE	FALSE	FALSE	FALSE	NotSig	NotSig
Abhd16a	Abhd16a	193742	0.0609262	5.11502	0.510326	0.653269	0.112983	5.11502	0.220918	0.350757	FALSE	FALSE	FALSE	FALSE	FALSE	FALSE	NotSig	NotSig
Abhd17a	Abhd17a	216169	-0.0493105	5.52926	0.673377	0.786376	-0.0326853	5.52926	0.780427	0.859443	FALSE	FALSE	FALSE	FALSE	FALSE	FALSE	NotSig	NotSig
Abhd17b	Abhd17b	226016	-0.16032	4.05969	0.0323527	0.085791	-0.165348	4.05969	0.0263162	0.0668417	FALSE	FALSE	FALSE	FALSE	FALSE	FALSE	NotSig	NotSig
Abhd17c	Abhd17c	70178	-0.0515409	6.09455	0.313612	0.470006	-0.0310365	6.09455	0.542489	0.670783	FALSE	FALSE	FALSE	FALSE	FALSE	FALSE	NotSig	NotSig
Abhd18	Abhd18	269423	-0.0441107	5.97869	0.482977	0.630589	-0.141329	5.97869	0.0245255	0.0633294	FALSE	FALSE	FALSE	FALSE	FALSE	FALSE	NotSig	NotSig
Abhd2	Abhd2	54608	0.0522305	7.21342	0.26697	0.420943	0.0158351	7.21342	0.736109	0.826482	FALSE	FALSE	FALSE	FALSE	FALSE	FALSE	NotSig	NotSig
Abhd3	Abhd3	106861	0.548571	1.10142	0.000469946	0.00254564	0.482395	1.10142	0.0019619	0.00784932	FALSE	FALSE	FALSE	FALSE	FALSE	FALSE	NotSig	NotSig
Abhd4	Abhd4	105501	0.507839	5.54424	8.37574e-18	2.96905e-16	0.565409	5.54424	7.03199e-22	3.0449e-20	FALSE	FALSE	FALSE	FALSE	FALSE	FALSE	NotSig	NotSig
Abhd5	Abhd5	67469	0.0282512	5.6799	0.603851	0.730829	0.0390133	5.6799	0.471643	0.607412	FALSE	FALSE	FALSE	FALSE	FALSE	FALSE	NotSig	NotSig
Abhd6	Abhd6	66082	0.233784	4.39004	0.000385025	0.00214945	0.135359	4.39004	0.039255	0.0920681	FALSE	FALSE	FALSE	FALSE	FALSE	FALSE	NotSig	NotSig
Abhd8	Abhd8	64296	0.80692	3.6545	1.02314e-15	3.16019e-14	1.06821	3.6545	6.80889e-27	3.83399e-25	FALSE	TRUE	FALSE	TRUE	FALSE	FALSE	NotSig	Up
Abi1	Abi1	11308	0.0947665	6.33368	0.0983852	0.200836	0.105521	6.33368	0.0651332	0.137343	FALSE	FALSE	FALSE	FALSE	FALSE	FALSE	NotSig	NotSig
Abi2	Abi2	329165	-0.0699593	6.21244	0.19741	0.337814	-0.181243	6.21244	0.000836775	0.00378875	FALSE	FALSE	FALSE	FALSE	FALSE	FALSE	NotSig	NotSig
Abi3	Abi3	66610	0.407845	0.803479	0.027066	0.074651	0.721273	0.803479	4.71063e-05	0.000301335	FALSE	FALSE	FALSE	FALSE	FALSE	FALSE	NotSig	NotSig
Abi3bp	Abi3bp	320712	-0.129911	1.069	0.407498	0.560889	-0.120898	1.069	0.434475	0.574223	FALSE	FALSE	FALSE	FALSE	FALSE	FALSE	NotSig	NotSig
Abitram	Abitram	230234	-0.0670991	5.02023	0.27787	0.43299	-0.0668932	5.02023	0.277103	0.415609	FALSE	FALSE	FALSE	FALSE	FALSE	FALSE	NotSig	NotSig
Abl1	Abl1	11350	-0.261143	7.15019	0.000448073	0.00244652	-0.290993	7.15019	9.11284e-05	0.000541899	FALSE	FALSE	FALSE	FALSE	FALSE	FALSE	NotSig	NotSig
Abl2	Abl2	11352	-0.00786029	6.20553	0.892031	0.935515	-0.0629832	6.20553	0.276383	0.414757	FALSE	FALSE	FALSE	FALSE	FALSE	FALSE	NotSig	NotSig
Ablim1	Ablim1	226251	0.287343	-1.38295	0.393864	0.548189	0.898884	-1.38295	0.00278752	0.0104383	FALSE	FALSE	FALSE	FALSE	FALSE	FALSE	NotSig	NotSig
Ablim2	Ablim2	231148	0.778059	-2.07943	0.102593	0.207445	0.849176	-2.07943	0.0711985	0.147028	FALSE	FALSE	FALSE	FALSE	FALSE	FALSE	NotSig	NotSig
Ablim3	Ablim3	319713	0.0975781	5.82368	0.0798694	0.172701	0.0393946	5.82368	0.478117	0.613129	FALSE	FALSE	FALSE	FALSE	FALSE	FALSE	NotSig	NotSig
Abo	Abo	80908	0.197748	3.9101	0.0060635	0.0222201	0.139744	3.9101	0.0512207	0.113731	FALSE	FALSE	FALSE	FALSE	FALSE	FALSE	NotSig	NotSig
Abr	Abr	109934	0.129394	7.30836	0.0072607	0.0256913	0.0970357	7.30836	0.0437835	0.100401	FALSE	FALSE	FALSE	FALSE	FALSE	FALSE	NotSig	NotSig
Abra	Abra	223513	-0.063779	0.529623	0.748797	0.840508	0.130555	0.529623	0.498423	0.631702	FALSE	FALSE	FALSE	FALSE	FALSE	FALSE	NotSig	NotSig
Abracl	Abracl	73112	-0.265412	2.90259	0.065126	0.147317	-0.308242	2.90259	0.0313902	0.0771256	FALSE	FALSE	FALSE	FALSE	FALSE	FALSE	NotSig	NotSig
Abraxas1	Abraxas1	70681	-0.227557	3.03019	0.0043932	0.0169904	-0.266171	3.03019	0.000752023	0.00346813	FALSE	FALSE	FALSE	FALSE	FALSE	FALSE	NotSig	NotSig
Abraxas2	Abraxas2	109359	0.0127323	5.20949	0.847687	0.908151	-0.0208821	5.20949	0.75205	0.838566	FALSE	FALSE	FALSE	FALSE	FALSE	FALSE	NotSig	NotSig
Abt1	Abt1	30946	-0.171953	4.03111	0.0458018	0.112152	-0.185018	4.03111	0.030791	0.075967	FALSE	FALSE	FALSE	FALSE	FALSE	FALSE	NotSig	NotSig
Abtb1	Abtb1	80283	0.256122	3.78369	0.00165519	0.00742802	0.264648	3.78369	0.00105622	0.00463437	FALSE	FALSE	FALSE	FALSE	FALSE	FALSE	NotSig	NotSig
Abtb2	Abtb2	99382	0.217698	4.05426	0.00433214	0.016778	0.291665	4.05426	0.000110288	0.0006438	FALSE	FALSE	FALSE	FALSE	FALSE	FALSE	NotSig	NotSig
Acaa1b	Acaa1b	235674	0.292137	1.23304	0.17984	0.314795	0.127535	1.23304	0.556352	0.68268	FALSE	FALSE	FALSE	FALSE	FALSE	FALSE	NotSig	NotSig
Acaa2	Acaa2	52538	0.216111	5.43866	0.000693324	0.00353719	0.172225	5.43866	0.00671279	0.0217142	FALSE	FALSE	FALSE	FALSE	FALSE	FALSE	NotSig	NotSig
Acaca	Acaca	107476	-0.0981386	6.8121	0.0743993	0.163746	-0.163275	6.8121	0.00297715	0.0109861	FALSE	FALSE	FALSE	FALSE	FALSE	FALSE	NotSig	NotSig
Acacb	Acacb	100705	0.367472	3.87817	2.24147e-07	2.71898e-06	0.46052	3.87817	4.64125e-11	8.77157e-10	FALSE	FALSE	FALSE	FALSE	FALSE	FALSE	NotSig	NotSig
Acad11	Acad11	102632	0.367519	4.78917	7.74688e-09	1.2184e-07	0.316077	4.78917	6.23786e-07	6.23012e-06	FALSE	FALSE	FALSE	FALSE	FALSE	FALSE	NotSig	NotSig
Acad12	Acad12	338350	0.213078	3.65771	0.0149721	0.0464859	0.257867	3.65771	0.00299496	0.0110369	FALSE	FALSE	FALSE	FALSE	FALSE	FALSE	NotSig	NotSig
Acad8	Acad8	66948	0.136776	3.27637	0.149265	0.273706	0.237328	3.27637	0.0114237	0.0339732	FALSE	FALSE	FALSE	FALSE	FALSE	FALSE	NotSig	NotSig
Acad9	Acad9	229211	0.010689	5.58703	0.84843	0.908378	0.0473659	5.58703	0.394561	0.536019	FALSE	FALSE	FALSE	FALSE	FALSE	FALSE	NotSig	NotSig
Acadl	Acadl	11363	0.124032	7.0513	0.00973701	0.0327672	0.0858002	7.0513	0.0733198	0.15041	FALSE	FALSE	FALSE	FALSE	FALSE	FALSE	NotSig	NotSig
Acadm	Acadm	11364	-0.168584	4.46637	0.00589457	0.0217224	-0.212592	4.46637	0.000482113	0.00234843	FALSE	FALSE	FALSE	FALSE	FALSE	FALSE	NotSig	NotSig
Acads	Acads	11409	0.439506	6.94983	9.55871e-10	1.70524e-08	0.536523	6.94983	7.88945e-14	1.98076e-12	FALSE	FALSE	FALSE	FALSE	FALSE	FALSE	NotSig	NotSig
Acadsb	Acadsb	66885	0.163277	3.30781	0.0716289	0.158952	0.129022	3.30781	0.151801	0.263959	FALSE	FALSE	FALSE	FALSE	FALSE	FALSE	NotSig	NotSig
Acadvl	Acadvl	11370	0.228065	6.09845	0.000734131	0.00372041	0.295472	6.09845	1.16176e-05	8.7103e-05	FALSE	FALSE	FALSE	FALSE	FALSE	FALSE	NotSig	NotSig
Acan	Acan	11595	-0.0486699	6.15549	0.478219	0.626949	-0.231583	6.15549	0.000755872	0.00348236	FALSE	FALSE	FALSE	FALSE	FALSE	FALSE	NotSig	NotSig
Acap1	Acap1	216859	0.0124272	5.46404	0.853373	0.912242	0.0755584	5.46404	0.258846	0.394541	FALSE	FALSE	FALSE	FALSE	FALSE	FALSE	NotSig	NotSig
Acap2	Acap2	78618	0.0139252	5.81754	0.821095	0.88911	-0.0200395	5.81754	0.744276	0.832099	FALSE	FALSE	FALSE	FALSE	FALSE	FALSE	NotSig	NotSig
Acap3	Acap3	140500	0.00293074	5.79799	0.970195	0.981093	0.0385892	5.79799	0.622222	0.740078	FALSE	FALSE	FALSE	FALSE	FALSE	FALSE	NotSig	NotSig
Acat1	Acat1	110446	0.0217148	5.75838	0.698863	0.804522	-0.00798612	5.75838	0.886538	0.931897	FALSE	FALSE	FALSE	FALSE	FALSE	FALSE	NotSig	NotSig
Acbd3	Acbd3	170760	-0.0735092	6.02757	0.20051	0.341615	-0.0795556	6.02757	0.164771	0.281609	FALSE	FALSE	FALSE	FALSE	FALSE	FALSE	NotSig	NotSig
Acbd5	Acbd5	74159	0.10908	4.69192	0.128796	0.244676	0.0686805	4.69192	0.337282	0.480732	FALSE	FALSE	FALSE	FALSE	FALSE	FALSE	NotSig	NotSig
Acbd6	Acbd6	72482	0.0217028	4.63985	0.733688	0.830635	0.0444	4.63985	0.483221	0.618109	FALSE	FALSE	FALSE	FALSE	FALSE	FALSE	NotSig	NotSig
Accs	Accs	329470	0.0874867	2.58373	0.385541	0.54043	0.058084	2.58373	0.561212	0.686734	FALSE	FALSE	FALSE	FALSE	FALSE	FALSE	NotSig	NotSig
Acd	Acd	497652	-0.277912	4.80106	4.47419e-05	0.000321198	-0.205407	4.80106	0.00235051	0.0091059	FALSE	FALSE	FALSE	FALSE	FALSE	FALSE	NotSig	NotSig
Ace	Ace	11421	0.240031	2.31006	0.052341	0.124313	0.170719	2.31006	0.166307	0.28326	FALSE	FALSE	FALSE	FALSE	FALSE	FALSE	NotSig	NotSig
Acer2	Acer2	230379	0.252758	2.04389	0.0297334	0.0805112	0.280202	2.04389	0.0144522	0.0412408	FALSE	FALSE	FALSE	FALSE	FALSE	FALSE	NotSig	NotSig
Acer3	Acer3	66190	-0.117295	4.50456	0.178176	0.312643	-0.251256	4.50456	0.00390399	0.01383	FALSE	FALSE	FALSE	FALSE	FALSE	FALSE	NotSig	NotSig
Ache	Ache	11423	0.484448	0.932273	0.00610611	0.0223456	0.433197	0.932273	0.0137634	0.0396306	FALSE	FALSE	FALSE	FALSE	FALSE	FALSE	NotSig	NotSig
Acin1	Acin1	56215	-0.064139	7.1426	0.278594	0.433724	-0.0458256	7.1426	0.438531	0.577408	FALSE	FALSE	FALSE	FALSE	FALSE	FALSE	NotSig	NotSig
Ackr3	Ackr3	12778	0.451754	5.63047	5.29564e-11	1.09127e-09	0.36662	5.63047	9.71391e-08	1.12662e-06	FALSE	FALSE	FALSE	FALSE	FALSE	FALSE	NotSig	NotSig
Ackr4	Ackr4	252837	0.136295	-0.831174	0.68363	0.793932	0.175664	-0.831174	0.592102	0.714943	FALSE	FALSE	FALSE	FALSE	FALSE	FALSE	NotSig	NotSig
Acly	Acly	104112	0.00665734	7.39604	0.899778	0.940468	-0.0809942	7.39604	0.125329	0.228084	FALSE	FALSE	FALSE	FALSE	FALSE	FALSE	NotSig	NotSig
Aco1	Aco1	11428	0.0514357	6.49018	0.306543	0.462859	-0.0196859	6.49018	0.695166	0.795713	FALSE	FALSE	FALSE	FALSE	FALSE	FALSE	NotSig	NotSig
Aco2	Aco2	11429	-0.0259508	8.48127	0.643547	0.761603	0.00985549	8.48127	0.86041	0.913273	FALSE	FALSE	FALSE	FALSE	FALSE	FALSE	NotSig	NotSig
Acot1	Acot1	26897	-0.0826677	2.8525	0.362616	0.517435	0.0268662	2.8525	0.762734	0.846499	FALSE	FALSE	FALSE	FALSE	FALSE	FALSE	NotSig	NotSig
Acot11	Acot11	329910	0.346154	3.05627	0.000118176	0.000766351	0.421465	3.05627	1.96743e-06	1.76527e-05	FALSE	FALSE	FALSE	FALSE	FALSE	FALSE	NotSig	NotSig
Acot13	Acot13	66834	0.0626016	3.16105	0.614085	0.738424	0.0511456	3.16105	0.679173	0.783766	FALSE	FALSE	FALSE	FALSE	FALSE	FALSE	NotSig	NotSig
Acot2	Acot2	171210	0.0730643	4.93517	0.279447	0.434804	0.0972075	4.93517	0.148218	0.259179	FALSE	FALSE	FALSE	FALSE	FALSE	FALSE	NotSig	NotSig
Acot3	Acot3	171281	-0.2128	-0.829875	0.413855	0.566221	-0.174295	-0.829875	0.491869	0.626667	FALSE	FALSE	FALSE	FALSE	FALSE	FALSE	NotSig	NotSig
Acot4	Acot4	171282	0.753346	-0.0699349	0.00110951	0.00531063	0.83144	-0.0699349	0.000239676	0.0012783	FALSE	FALSE	FALSE	FALSE	FALSE	FALSE	NotSig	NotSig
Acot5	Acot5	217698	-0.130447	-1.99188	0.800859	0.874902	0.361232	-1.99188	0.462092	0.598921	FALSE	FALSE	FALSE	FALSE	FALSE	FALSE	NotSig	NotSig
Acot6	Acot6	217700	-0.122893	1.45409	0.354544	0.509957	-0.0498581	1.45409	0.70046	0.799499	FALSE	FALSE	FALSE	FALSE	FALSE	FALSE	NotSig	NotSig
Acot7	Acot7	70025	-0.200684	5.13889	0.00263309	0.0110162	-0.138607	5.13889	0.036752	0.0875026	FALSE	FALSE	FALSE	FALSE	FALSE	FALSE	NotSig	NotSig
Acot8	Acot8	170789	0.0617138	3.04545	0.591889	0.721498	0.125328	3.04545	0.272546	0.409972	FALSE	FALSE	FALSE	FALSE	FALSE	FALSE	NotSig	NotSig
Acot9	Acot9	56360	0.234039	5.90745	0.00110963	0.00531063	0.166154	5.90745	0.0204803	0.0547863	FALSE	FALSE	FALSE	FALSE	FALSE	FALSE	NotSig	NotSig
Acox1	Acox1	11430	0.156412	7.29031	0.000786931	0.00396578	0.129231	7.29031	0.00546792	0.0182794	FALSE	FALSE	FALSE	FALSE	FALSE	FALSE	NotSig	NotSig
Acox2	Acox2	93732	0.42897	1.36902	0.00861062	0.029536	0.515171	1.36902	0.00135348	0.00572126	FALSE	FALSE	FALSE	FALSE	FALSE	FALSE	NotSig	NotSig
Acox3	Acox3	80911	-0.00977632	5.2761	0.875352	0.925703	-0.0342703	5.2761	0.581015	0.704664	FALSE	FALSE	FALSE	FALSE	FALSE	FALSE	NotSig	NotSig
Acp1	Acp1	11431	-0.0589021	6.48094	0.331948	0.489316	-0.0789738	6.48094	0.192551	0.316048	FALSE	FALSE	FALSE	FALSE	FALSE	FALSE	NotSig	NotSig
Acp2	Acp2	11432	0.249181	5.68331	1.10249e-05	9.1984e-05	0.276064	5.68331	9.94857e-07	9.60666e-06	FALSE	FALSE	FALSE	FALSE	FALSE	FALSE	NotSig	NotSig
Acp5	Acp5	11433	0.380171	5.1559	1.71244e-06	1.71784e-05	0.369956	5.1559	3.21144e-06	2.75845e-05	FALSE	FALSE	FALSE	FALSE	FALSE	FALSE	NotSig	NotSig
Acp6	Acp6	66659	0.107034	5.24333	0.0908554	0.189595	0.119269	5.24333	0.0585898	0.126529	FALSE	FALSE	FALSE	FALSE	FALSE	FALSE	NotSig	NotSig
Acrbp	Acrbp	54137	0.342717	0.76902	0.109622	0.217008	0.356455	0.76902	0.0934728	0.181571	FALSE	FALSE	FALSE	FALSE	FALSE	FALSE	NotSig	NotSig
Acrv1	Acrv1	11451	0.662909	3.74775	1.2448e-11	2.75163e-10	0.630391	3.74775	1.02028e-10	1.85175e-09	FALSE	FALSE	FALSE	FALSE	FALSE	FALSE	NotSig	NotSig
Acsf2	Acsf2	264895	0.29878	4.89385	4.12514e-06	3.78567e-05	0.308524	4.89385	1.74441e-06	1.58491e-05	FALSE	FALSE	FALSE	FALSE	FALSE	FALSE	NotSig	NotSig
Acsf3	Acsf3	257633	0.0245623	4.38282	0.784364	0.86506	0.0960866	4.38282	0.281554	0.420534	FALSE	FALSE	FALSE	FALSE	FALSE	FALSE	NotSig	NotSig
Acsl1	Acsl1	14081	-0.0115743	5.28427	0.840979	0.903653	-0.0839906	5.28427	0.144437	0.254419	FALSE	FALSE	FALSE	FALSE	FALSE	FALSE	NotSig	NotSig
Acsl3	Acsl3	74205	-0.0345954	6.68547	0.588206	0.718534	-0.0471123	6.68547	0.460428	0.597241	FALSE	FALSE	FALSE	FALSE	FALSE	FALSE	NotSig	NotSig
Acsl4	Acsl4	50790	-0.197038	6.75262	0.00632167	0.022999	-0.24654	6.75262	0.000629573	0.00296437	FALSE	FALSE	FALSE	FALSE	FALSE	FALSE	NotSig	NotSig
Acsl5	Acsl5	433256	0.0657302	5.77594	0.228129	0.375269	0.0632212	5.77594	0.244667	0.378536	FALSE	FALSE	FALSE	FALSE	FALSE	FALSE	NotSig	NotSig
Acsl6	Acsl6	216739	0.309584	-1.81326	0.447056	0.598247	0.159298	-1.81326	0.696484	0.79635	FALSE	FALSE	FALSE	FALSE	FALSE	FALSE	NotSig	NotSig
Acsm1	Acsm1	117147	1.01414	-2.40532	0.0514233	0.122647	0.947727	-2.40532	0.0652144	0.13745	FALSE	FALSE	FALSE	FALSE	FALSE	FALSE	NotSig	NotSig
Acsm4	Acsm4	233801	-0.35075	0.358243	0.0602798	0.138763	-0.167879	0.358243	0.350762	0.494057	FALSE	FALSE	FALSE	FALSE	FALSE	FALSE	NotSig	NotSig
Acss1	Acss1	68738	-0.51093	0.100953	0.0150025	0.0465591	-0.545724	0.100953	0.00880313	0.0273509	FALSE	FALSE	FALSE	FALSE	FALSE	FALSE	NotSig	NotSig
Acss2	Acss2	60525	0.0712337	0.947093	0.611155	0.736454	-0.0964922	0.947093	0.491962	0.626713	FALSE	FALSE	FALSE	FALSE	FALSE	FALSE	NotSig	NotSig
Acss3	Acss3	380660	-0.0322843	2.99517	0.704098	0.808643	0.0493633	2.99517	0.554561	0.681154	FALSE	FALSE	FALSE	FALSE	FALSE	FALSE	NotSig	NotSig
Acta1	Acta1	11459	0.279074	9.83617	0.000232266	0.00138842	0.283137	9.83617	0.000189498	0.00103468	FALSE	FALSE	FALSE	FALSE	FALSE	FALSE	NotSig	NotSig
Acta2	Acta2	11475	0.235699	11.9585	1.4213e-05	0.000115898	0.241472	11.9585	8.78761e-06	6.86306e-05	FALSE	FALSE	FALSE	FALSE	FALSE	FALSE	NotSig	NotSig
Actb	Actb	11461	0.00403148	12.1106	0.936266	0.961687	-0.0206232	12.1106	0.682487	0.786067	FALSE	FALSE	FALSE	FALSE	FALSE	FALSE	NotSig	NotSig
Actc1	Actc1	11464	0.0859494	11.0134	0.134717	0.252754	0.102594	11.0134	0.07419	0.151749	FALSE	FALSE	FALSE	FALSE	FALSE	FALSE	NotSig	NotSig
Actg1	Actg1	11465	-0.111099	11.4164	0.0409067	0.102897	-0.160571	11.4164	0.00313083	0.0114574	FALSE	FALSE	FALSE	FALSE	FALSE	FALSE	NotSig	NotSig
Actg2	Actg2	11468	0.431286	5.27738	1.392e-09	2.41403e-08	0.403725	5.27738	1.30043e-08	1.75523e-07	FALSE	FALSE	FALSE	FALSE	FALSE	FALSE	NotSig	NotSig
Actl6a	Actl6a	56456	-0.230192	5.48778	0.000583384	0.00305607	-0.293722	5.48778	1.12309e-05	8.4575e-05	FALSE	FALSE	FALSE	FALSE	FALSE	FALSE	NotSig	NotSig
Actn1	Actn1	109711	0.0182024	10.7036	0.732105	0.829949	0.0139101	10.7036	0.793619	0.868797	FALSE	FALSE	FALSE	FALSE	FALSE	FALSE	NotSig	NotSig
Actn2	Actn2	11472	0.136593	8.32941	0.0187808	0.0558284	0.143843	8.32941	0.0133034	0.0385902	FALSE	FALSE	FALSE	FALSE	FALSE	FALSE	NotSig	NotSig
Actn3	Actn3	11474	0.340603	5.75402	0.000103002	0.000680263	0.385812	5.75402	1.08195e-05	8.21546e-05	FALSE	FALSE	FALSE	FALSE	FALSE	FALSE	NotSig	NotSig
Actn4	Actn4	60595	0.0955266	10.2616	0.201485	0.34273	0.0844726	10.2616	0.258775	0.394476	FALSE	FALSE	FALSE	FALSE	FALSE	FALSE	NotSig	NotSig
Actr10	Actr10	56444	0.0842488	6.18678	0.141151	0.262023	0.0654326	6.18678	0.252035	0.387084	FALSE	FALSE	FALSE	FALSE	FALSE	FALSE	NotSig	NotSig
Actr1a	Actr1a	54130	-0.0539593	7.77736	0.265712	0.419735	-0.00413623	7.77736	0.931891	0.960018	FALSE	FALSE	FALSE	FALSE	FALSE	FALSE	NotSig	NotSig
Actr1b	Actr1b	226977	-0.0767293	7.59988	0.210833	0.35488	-0.0726044	7.59988	0.236035	0.368179	FALSE	FALSE	FALSE	FALSE	FALSE	FALSE	NotSig	NotSig
Actr2	Actr2	66713	-0.158556	9.05794	0.00192423	0.00845783	-0.207315	9.05794	5.00565e-05	0.000317535	FALSE	FALSE	FALSE	FALSE	FALSE	FALSE	NotSig	NotSig
Actr3	Actr3	74117	-0.0232247	9.03511	0.676589	0.788402	-0.0438482	9.03511	0.430873	0.570951	FALSE	FALSE	FALSE	FALSE	FALSE	FALSE	NotSig	NotSig
Actr3b	Actr3b	242894	0.167568	2.38805	0.0838265	0.179107	0.24193	2.38805	0.0107908	0.0324434	FALSE	FALSE	FALSE	FALSE	FALSE	FALSE	NotSig	NotSig
Actr5	Actr5	109275	-0.0250565	3.50641	0.806215	0.879069	-0.0140987	3.50641	0.889674	0.934188	FALSE	FALSE	FALSE	FALSE	FALSE	FALSE	NotSig	NotSig
Actr6	Actr6	67019	-0.0977269	4.36305	0.123396	0.23682	-0.163461	4.36305	0.00964948	0.0294784	FALSE	FALSE	FALSE	FALSE	FALSE	FALSE	NotSig	NotSig
Actr8	Actr8	56249	0.0607271	4.97452	0.338765	0.495757	0.0375632	4.97452	0.552172	0.679229	FALSE	FALSE	FALSE	FALSE	FALSE	FALSE	NotSig	NotSig
Acvr1	Acvr1	11477	-0.00535631	6.01019	0.926698	0.956283	-0.0476032	6.01019	0.412833	0.553749	FALSE	FALSE	FALSE	FALSE	FALSE	FALSE	NotSig	NotSig
Acvr1b	Acvr1b	11479	0.120352	4.90856	0.0776694	0.168932	0.0470518	4.90856	0.489075	0.623848	FALSE	FALSE	FALSE	FALSE	FALSE	FALSE	NotSig	NotSig
Acvr1c	Acvr1c	269275	0.310664	0.040184	0.171955	0.30383	0.674406	0.040184	0.00185842	0.00750332	FALSE	FALSE	FALSE	FALSE	FALSE	FALSE	NotSig	NotSig
Acvr2a	Acvr2a	11480	-0.00521247	4.33514	0.933727	0.960639	-0.0800914	4.33514	0.199326	0.324688	FALSE	FALSE	FALSE	FALSE	FALSE	FALSE	NotSig	NotSig
Acvr2b	Acvr2b	11481	0.00848447	2.05563	0.94847	0.967274	-0.141945	2.05563	0.280378	0.419372	FALSE	FALSE	FALSE	FALSE	FALSE	FALSE	NotSig	NotSig
Acvrl1	Acvrl1	11482	0.285023	2.67744	0.00577729	0.0213708	0.485511	2.67744	1.27315e-06	1.194e-05	FALSE	FALSE	FALSE	FALSE	FALSE	FALSE	NotSig	NotSig
Acy1	Acy1	109652	-0.284477	4.31197	0.00195861	0.00858139	-0.292036	4.31197	0.00139926	0.00588746	FALSE	FALSE	FALSE	FALSE	FALSE	FALSE	NotSig	NotSig
Acy3	Acy3	71670	0.232672	3.79607	0.00452715	0.0174198	0.235494	3.79607	0.00377406	0.0134411	FALSE	FALSE	FALSE	FALSE	FALSE	FALSE	NotSig	NotSig
Acyp1	Acyp1	66204	-0.182207	3.38173	0.120261	0.232357	-0.0179878	3.38173	0.877001	0.924215	FALSE	FALSE	FALSE	FALSE	FALSE	FALSE	NotSig	NotSig
Acyp2	Acyp2	75572	0.206053	1.0814	0.295036	0.45121	0.344551	1.0814	0.0755727	0.153983	FALSE	FALSE	FALSE	FALSE	FALSE	FALSE	NotSig	NotSig
Ada	Ada	11486	0.133922	3.89149	0.182418	0.31817	0.0891252	3.89149	0.373126	0.515081	FALSE	FALSE	FALSE	FALSE	FALSE	FALSE	NotSig	NotSig
Adal	Adal	75894	0.0278383	4.61693	0.656597	0.771906	-0.0269977	4.61693	0.664949	0.773436	FALSE	FALSE	FALSE	FALSE	FALSE	FALSE	NotSig	NotSig
Adam10	Adam10	11487	-0.00788189	7.71498	0.880839	0.929031	-0.0311693	7.71498	0.553043	0.679839	FALSE	FALSE	FALSE	FALSE	FALSE	FALSE	NotSig	NotSig
Adam11	Adam11	11488	0.296158	1.64803	0.0170188	0.0516311	0.130472	1.64803	0.293094	0.432493	FALSE	FALSE	FALSE	FALSE	FALSE	FALSE	NotSig	NotSig
Adam12	Adam12	11489	0.108558	8.2821	0.07991	0.172762	0.0937943	8.2821	0.130053	0.234362	FALSE	FALSE	FALSE	FALSE	FALSE	FALSE	NotSig	NotSig
Adam15	Adam15	11490	0.377159	5.77854	1.02831e-08	1.57739e-07	0.459538	5.77854	2.53461e-12	5.55785e-11	FALSE	FALSE	FALSE	FALSE	FALSE	FALSE	NotSig	NotSig
Adam17	Adam17	11491	0.113905	5.87088	0.0502422	0.120544	0.0875774	5.87088	0.131202	0.235966	FALSE	FALSE	FALSE	FALSE	FALSE	FALSE	NotSig	NotSig
Adam19	Adam19	11492	-0.0673636	10.0526	0.235079	0.383841	-0.11049	10.0526	0.0515063	0.114261	FALSE	FALSE	FALSE	FALSE	FALSE	FALSE	NotSig	NotSig
Adam1a	Adam1a	280668	0.183312	-0.479422	0.475099	0.623995	-0.225189	-0.479422	0.39236	0.53377	FALSE	FALSE	FALSE	FALSE	FALSE	FALSE	NotSig	NotSig
Adam21	Adam21	56622	-0.0330197	0.640927	0.841463	0.904038	0.0192238	0.640927	0.905303	0.944439	FALSE	FALSE	FALSE	FALSE	FALSE	FALSE	NotSig	NotSig
Adam22	Adam22	11496	0.180659	0.203735	0.501845	0.645613	0.00577019	0.203735	0.983269	0.9908	FALSE	FALSE	FALSE	FALSE	FALSE	FALSE	NotSig	NotSig
Adam23	Adam23	23792	0.240031	5.71393	6.41288e-06	5.66113e-05	0.265575	5.71393	5.18149e-07	5.24009e-06	FALSE	FALSE	FALSE	FALSE	FALSE	FALSE	NotSig	NotSig
Adam28	Adam28	13522	0.53111	0.903272	0.00624645	0.0227738	0.492687	0.903272	0.011071	0.0331331	FALSE	FALSE	FALSE	FALSE	FALSE	FALSE	NotSig	NotSig
Adam32	Adam32	353188	-0.015998	-2.05565	0.973248	0.983011	0.588813	-2.05565	0.194526	0.318537	FALSE	FALSE	FALSE	FALSE	FALSE	FALSE	NotSig	NotSig
Adam33	Adam33	110751	0.454002	5.48422	1.17936e-07	1.51097e-06	0.493018	5.48422	7.69961e-09	1.08055e-07	FALSE	FALSE	FALSE	FALSE	FALSE	FALSE	NotSig	NotSig
Adam8	Adam8	11501	0.10625	0.786728	0.54475	0.682709	0.238596	0.786728	0.162656	0.278481	FALSE	FALSE	FALSE	FALSE	FALSE	FALSE	NotSig	NotSig
Adam9	Adam9	11502	0.172759	7.76874	0.000524483	0.00279568	0.118423	7.76874	0.0173574	0.0480188	FALSE	FALSE	FALSE	FALSE	FALSE	FALSE	NotSig	NotSig
Adamts1	Adamts1	11504	-0.675892	5.52227	4.28035e-12	9.79398e-11	-0.840373	5.52227	7.90784e-18	2.64555e-16	FALSE	FALSE	FALSE	FALSE	FALSE	FALSE	NotSig	NotSig
Adamts10	Adamts10	224697	0.161592	4.85716	0.044642	0.109942	0.213377	4.85716	0.00773174	0.0244722	FALSE	FALSE	FALSE	FALSE	FALSE	FALSE	NotSig	NotSig
Adamts12	Adamts12	239337	0.0196049	6.88047	0.761797	0.849558	-0.0716281	6.88047	0.267861	0.404649	FALSE	FALSE	FALSE	FALSE	FALSE	FALSE	NotSig	NotSig
Adamts13	Adamts13	279028	0.936137	-2.37157	0.0580546	0.134875	0.240167	-2.37157	0.645755	0.758183	FALSE	FALSE	FALSE	FALSE	FALSE	FALSE	NotSig	NotSig
Adamts14	Adamts14	237360	0.118756	7.02076	0.0818972	0.176029	0.13679	7.02076	0.0449666	0.102546	FALSE	FALSE	FALSE	FALSE	FALSE	FALSE	NotSig	NotSig
Adamts15	Adamts15	235130	0.528763	0.957445	0.000890699	0.00440775	0.507577	0.957445	0.00124805	0.00534492	FALSE	FALSE	FALSE	FALSE	FALSE	FALSE	NotSig	NotSig
Adamts16	Adamts16	271127	0.1356	-0.07449	0.659462	0.774343	0.241047	-0.07449	0.430531	0.570663	FALSE	FALSE	FALSE	FALSE	FALSE	FALSE	NotSig	NotSig
Adamts17	Adamts17	233332	0.435779	-1.1702	0.12652	0.241447	-0.12185	-1.1702	0.685105	0.787831	FALSE	FALSE	FALSE	FALSE	FALSE	FALSE	NotSig	NotSig
Adamts2	Adamts2	216725	0.0794725	6.15333	0.271219	0.425762	-0.0271479	6.15333	0.706812	0.804334	FALSE	FALSE	FALSE	FALSE	FALSE	FALSE	NotSig	NotSig
Adamts20	Adamts20	223838	-0.45816	0.0623833	0.0202894	0.0593459	-0.588039	0.0623833	0.00264362	0.00998448	FALSE	FALSE	FALSE	FALSE	FALSE	FALSE	NotSig	NotSig
Adamts3	Adamts3	330119	-0.146185	4.24784	0.0634074	0.144192	-0.185939	4.24784	0.0177772	0.0489624	FALSE	FALSE	FALSE	FALSE	FALSE	FALSE	NotSig	NotSig
Adamts4	Adamts4	240913	0.163877	5.31099	0.0377248	0.0964117	0.161107	5.31099	0.0406716	0.0947895	FALSE	FALSE	FALSE	FALSE	FALSE	FALSE	NotSig	NotSig
Adamts5	Adamts5	23794	-0.0823593	5.52328	0.193463	0.333227	-0.0883971	5.52328	0.161553	0.277199	FALSE	FALSE	FALSE	FALSE	FALSE	FALSE	NotSig	NotSig
Adamts6	Adamts6	108154	0.109481	5.9469	0.120884	0.233195	0.197003	5.9469	0.00516753	0.0174328	FALSE	FALSE	FALSE	FALSE	FALSE	FALSE	NotSig	NotSig
Adamts7	Adamts7	108153	-0.108608	3.3157	0.238387	0.3873	-0.264358	3.3157	0.00410087	0.014373	FALSE	FALSE	FALSE	FALSE	FALSE	FALSE	NotSig	NotSig
Adamts9	Adamts9	101401	-0.18478	-0.598536	0.565111	0.700019	-0.625052	-0.598536	0.0549591	0.120205	FALSE	FALSE	FALSE	FALSE	FALSE	FALSE	NotSig	NotSig
Adamtsl1	Adamtsl1	77739	0.344195	4.25724	1.108e-07	1.42622e-06	0.228347	4.25724	0.000414483	0.00206007	FALSE	FALSE	FALSE	FALSE	FALSE	FALSE	NotSig	NotSig
Adamtsl2	Adamtsl2	77794	0.39974	0.339322	0.02787	0.0764638	0.508393	0.339322	0.00405625	0.0142494	FALSE	FALSE	FALSE	FALSE	FALSE	FALSE	NotSig	NotSig
Adamtsl3	Adamtsl3	269959	0.0649373	7.8826	0.195166	0.335274	0.0334674	7.8826	0.504014	0.636495	FALSE	FALSE	FALSE	FALSE	FALSE	FALSE	NotSig	NotSig
Adamtsl4	Adamtsl4	229595	0.650923	3.63617	1.35782e-08	2.04166e-07	0.682953	3.63617	2.32283e-09	3.55917e-08	FALSE	FALSE	FALSE	FALSE	FALSE	FALSE	NotSig	NotSig
Adamtsl5	Adamtsl5	66548	0.449313	4.8309	3.30295e-05	0.000244955	0.431594	4.8309	6.42029e-05	0.000396788	FALSE	FALSE	FALSE	FALSE	FALSE	FALSE	NotSig	NotSig
Adap1	Adap1	231821	0.203667	0.813468	0.420376	0.572453	0.172236	0.813468	0.493966	0.628374	FALSE	FALSE	FALSE	FALSE	FALSE	FALSE	NotSig	NotSig
Adap2	Adap2	216991	0.792028	-0.225325	0.000173426	0.00106987	0.629644	-0.225325	0.00291232	0.0107934	FALSE	FALSE	FALSE	FALSE	FALSE	FALSE	NotSig	NotSig
Adar	Adar	56417	-0.0575361	5.8364	0.328086	0.485424	-0.00422212	5.8364	0.942557	0.966733	FALSE	FALSE	FALSE	FALSE	FALSE	FALSE	NotSig	NotSig
Adarb1	Adarb1	110532	-0.0165693	6.18553	0.742574	0.836605	-0.058591	6.18553	0.244236	0.378145	FALSE	FALSE	FALSE	FALSE	FALSE	FALSE	NotSig	NotSig
Adat1	Adat1	30947	0.0962048	3.94754	0.159673	0.287361	0.174493	3.94754	0.00968643	0.0295715	FALSE	FALSE	FALSE	FALSE	FALSE	FALSE	NotSig	NotSig
Adat2	Adat2	66757	0.120005	2.20908	0.284279	0.439673	-0.122521	2.20908	0.277715	0.416117	FALSE	FALSE	FALSE	FALSE	FALSE	FALSE	NotSig	NotSig
Adat3	Adat3	100113398	-0.467028	0.758467	0.0566138	0.132215	-0.476839	0.758467	0.0515063	0.114261	FALSE	FALSE	FALSE	FALSE	FALSE	FALSE	NotSig	NotSig
Adck1	Adck1	72113	-0.166936	2.62312	0.105955	0.212269	-0.110469	2.62312	0.278281	0.416827	FALSE	FALSE	FALSE	FALSE	FALSE	FALSE	NotSig	NotSig
Adck2	Adck2	57869	0.0190295	2.36455	0.872113	0.923972	-0.127124	2.36455	0.282488	0.421514	FALSE	FALSE	FALSE	FALSE	FALSE	FALSE	NotSig	NotSig
Adck5	Adck5	268822	0.0455271	4.08933	0.642574	0.760856	0.125566	4.08933	0.198385	0.32358	FALSE	FALSE	FALSE	FALSE	FALSE	FALSE	NotSig	NotSig
Adcy1	Adcy1	432530	0.128359	3.86022	0.262504	0.416011	0.093078	3.86022	0.417281	0.558354	FALSE	FALSE	FALSE	FALSE	FALSE	FALSE	NotSig	NotSig
Adcy10	Adcy10	271639	-0.450434	0.348222	0.0183032	0.0546578	-0.318678	0.348222	0.0860769	0.170386	FALSE	FALSE	FALSE	FALSE	FALSE	FALSE	NotSig	NotSig
Adcy2	Adcy2	210044	-0.0865779	4.5271	0.174723	0.307609	-0.0422771	4.5271	0.503743	0.63627	FALSE	FALSE	FALSE	FALSE	FALSE	FALSE	NotSig	NotSig
Adcy3	Adcy3	104111	-0.0428182	4.55222	0.522665	0.664526	-0.0910118	4.55222	0.172411	0.290565	FALSE	FALSE	FALSE	FALSE	FALSE	FALSE	NotSig	NotSig
Adcy4	Adcy4	104110	0.0888742	1.11603	0.603299	0.730525	-0.0312176	1.11603	0.854622	0.909952	FALSE	FALSE	FALSE	FALSE	FALSE	FALSE	NotSig	NotSig
Adcy5	Adcy5	224129	0.145792	0.264139	0.477216	0.625875	0.181703	0.264139	0.36652	0.508795	FALSE	FALSE	FALSE	FALSE	FALSE	FALSE	NotSig	NotSig
Adcy6	Adcy6	11512	0.0379371	6.09344	0.561058	0.696937	0.0591052	6.09344	0.363945	0.506495	FALSE	FALSE	FALSE	FALSE	FALSE	FALSE	NotSig	NotSig
Adcy7	Adcy7	11513	0.184684	7.22286	0.00013722	0.000867246	0.200168	7.22286	3.46764e-05	0.000230777	FALSE	FALSE	FALSE	FALSE	FALSE	FALSE	NotSig	NotSig
Adcy8	Adcy8	11514	0.540627	0.492405	0.0226985	0.0648537	0.674244	0.492405	0.00413779	0.0144839	FALSE	FALSE	FALSE	FALSE	FALSE	FALSE	NotSig	NotSig
Adcy9	Adcy9	11515	0.254623	4.11287	0.000427584	0.00235059	0.23724	4.11287	0.000956344	0.00425411	FALSE	FALSE	FALSE	FALSE	FALSE	FALSE	NotSig	NotSig
Adcyap1r1	Adcyap1r1	11517	0.92042	-0.721179	0.00186941	0.00823011	0.733387	-0.721179	0.0142044	0.0406865	FALSE	FALSE	FALSE	FALSE	FALSE	FALSE	NotSig	NotSig
Add1	Add1	11518	-0.00113018	7.9459	0.980189	0.987143	0.00421488	7.9459	0.926126	0.956752	FALSE	FALSE	FALSE	FALSE	FALSE	FALSE	NotSig	NotSig
Add2	Add2	11519	0.374372	0.306205	0.0742888	0.163608	0.856973	0.306205	1.30441e-05	9.62208e-05	FALSE	FALSE	FALSE	FALSE	FALSE	FALSE	NotSig	NotSig
Add3	Add3	27360	-0.104013	4.59523	0.131121	0.247705	-0.170336	4.59523	0.0131206	0.0381084	FALSE	FALSE	FALSE	FALSE	FALSE	FALSE	NotSig	NotSig
Adgb	Adgb	215772	0.451037	1.5336	0.000460002	0.00250085	0.718249	1.5336	6.00872e-09	8.51111e-08	FALSE	FALSE	FALSE	FALSE	FALSE	FALSE	NotSig	NotSig
Adgra1	Adgra1	52389	0.0966699	-1.02361	0.744724	0.837585	0.317011	-1.02361	0.264064	0.400664	FALSE	FALSE	FALSE	FALSE	FALSE	FALSE	NotSig	NotSig
Adgra2	Adgra2	78560	0.205719	7.77723	0.00408418	0.015961	0.177094	7.77723	0.0134118	0.0388308	FALSE	FALSE	FALSE	FALSE	FALSE	FALSE	NotSig	NotSig
Adgra3	Adgra3	70693	0.0874548	6.23022	0.0856911	0.181813	0.0737011	6.23022	0.146327	0.256742	FALSE	FALSE	FALSE	FALSE	FALSE	FALSE	NotSig	NotSig
Adgrb2	Adgrb2	230775	0.442489	2.04764	0.000176152	0.00108621	0.476167	2.04764	3.88289e-05	0.000254574	FALSE	FALSE	FALSE	FALSE	FALSE	FALSE	NotSig	NotSig
Adgrd1	Adgrd1	243277	0.607546	3.15328	9.51977e-07	1.01369e-05	0.430357	3.15328	0.000505528	0.00244422	FALSE	FALSE	FALSE	FALSE	FALSE	FALSE	NotSig	NotSig
Adgre4	Adgre4	52614	0.431528	3.3473	0.00527226	0.0198025	0.251248	3.3473	0.103503	0.196454	FALSE	FALSE	FALSE	FALSE	FALSE	FALSE	NotSig	NotSig
Adgre5	Adgre5	26364	0.323107	5.90093	3.10732e-08	4.41511e-07	0.353094	5.90093	1.29e-09	2.04059e-08	FALSE	FALSE	FALSE	FALSE	FALSE	FALSE	NotSig	NotSig
Adgrf2	Adgrf2	435529	-0.53098	-1.72837	0.243416	0.393788	-0.0305432	-1.72837	0.942809	0.966833	FALSE	FALSE	FALSE	FALSE	FALSE	FALSE	NotSig	NotSig
Adgrf4	Adgrf4	78249	0.0847394	-0.348172	0.729527	0.828117	-0.100455	-0.348172	0.683495	0.786896	FALSE	FALSE	FALSE	FALSE	FALSE	FALSE	NotSig	NotSig
Adgrf5	Adgrf5	224792	0.281969	1.63026	0.0889404	0.186581	0.495483	1.63026	0.00199065	0.00793972	FALSE	FALSE	FALSE	FALSE	FALSE	FALSE	NotSig	NotSig
Adgrg1	Adgrg1	14766	0.159787	5.80454	0.020094	0.0589255	0.157186	5.80454	0.0219097	0.0578522	FALSE	FALSE	FALSE	FALSE	FALSE	FALSE	NotSig	NotSig
Adgrg2	Adgrg2	237175	0.319317	1.98181	0.0350139	0.0908586	0.279749	1.98181	0.0638164	0.135191	FALSE	FALSE	FALSE	FALSE	FALSE	FALSE	NotSig	NotSig
Adgrg5	Adgrg5	382045	-0.636867	-2.38635	0.187954	0.325747	0.064281	-2.38635	0.880727	0.927142	FALSE	FALSE	FALSE	FALSE	FALSE	FALSE	NotSig	NotSig
Adgrg6	Adgrg6	215798	0.306538	4.44763	0.000387163	0.0021605	0.28437	4.44763	0.000925435	0.00413544	FALSE	FALSE	FALSE	FALSE	FALSE	FALSE	NotSig	NotSig
Adgrl1	Adgrl1	330814	-0.0942329	6.5832	0.226679	0.373424	-0.132307	6.5832	0.0896221	0.175914	FALSE	FALSE	FALSE	FALSE	FALSE	FALSE	NotSig	NotSig
Adgrl2	Adgrl2	99633	0.0443678	4.08542	0.519915	0.662137	-0.167198	4.08542	0.0157066	0.0442027	FALSE	FALSE	FALSE	FALSE	FALSE	FALSE	NotSig	NotSig
Adgrl3	Adgrl3	319387	0.0498876	-2.19725	0.9211	0.952999	1.28302	-2.19725	0.00220368	0.00862747	FALSE	TRUE	FALSE	TRUE	FALSE	FALSE	NotSig	Up
Adh1	Adh1	11522	0.283573	-0.0439243	0.202381	0.343518	0.562523	-0.0439243	0.00815555	0.0256534	FALSE	FALSE	FALSE	FALSE	FALSE	FALSE	NotSig	NotSig
Adh5	Adh5	11532	0.073421	6.95731	0.152727	0.27807	0.0459916	6.95731	0.369656	0.511853	FALSE	FALSE	FALSE	FALSE	FALSE	FALSE	NotSig	NotSig
Adhfe1	Adhfe1	76187	0.314712	-0.459601	0.207524	0.350561	0.367041	-0.459601	0.132815	0.238455	FALSE	FALSE	FALSE	FALSE	FALSE	FALSE	NotSig	NotSig
Adi1	Adi1	104923	-0.149717	4.50299	0.0362048	0.0932937	-0.150502	4.50299	0.0342608	0.0828692	FALSE	FALSE	FALSE	FALSE	FALSE	FALSE	NotSig	NotSig
Adig	Adig	246747	0.628306	-1.57438	0.173254	0.305652	0.586488	-1.57438	0.19958	0.325023	FALSE	FALSE	FALSE	FALSE	FALSE	FALSE	NotSig	NotSig
Adipor1	Adipor1	72674	0.0613923	7.15985	0.23517	0.383858	0.0754708	7.15985	0.143664	0.253341	FALSE	FALSE	FALSE	FALSE	FALSE	FALSE	NotSig	NotSig
Adipor2	Adipor2	68465	-0.0185176	6.20838	0.722625	0.822397	-0.000140506	6.20838	0.997844	0.998504	FALSE	FALSE	FALSE	FALSE	FALSE	FALSE	NotSig	NotSig
Adk	Adk	11534	-0.393405	4.40272	1.45256e-05	0.000118165	-0.464359	4.40272	2.95393e-07	3.12838e-06	FALSE	FALSE	FALSE	FALSE	FALSE	FALSE	NotSig	NotSig
Adm	Adm	11535	0.155963	7.70558	0.00106456	0.00512721	0.0812687	7.70558	0.0876765	0.173088	FALSE	FALSE	FALSE	FALSE	FALSE	FALSE	NotSig	NotSig
Adm2	Adm2	223780	0.276475	4.288	0.0021219	0.00919085	0.273599	4.288	0.00228442	0.0089155	FALSE	FALSE	FALSE	FALSE	FALSE	FALSE	NotSig	NotSig
Adnp	Adnp	11538	-0.053621	6.79138	0.335235	0.492414	-0.0486619	6.79138	0.380959	0.522467	FALSE	FALSE	FALSE	FALSE	FALSE	FALSE	NotSig	NotSig
Adnp2	Adnp2	240442	-0.163224	5.24385	0.00972815	0.0327454	-0.149993	5.24385	0.0170102	0.0472112	FALSE	FALSE	FALSE	FALSE	FALSE	FALSE	NotSig	NotSig
Ado	Ado	211488	-0.254918	3.71729	0.0138132	0.0435827	-0.261773	3.71729	0.0111913	0.0334107	FALSE	FALSE	FALSE	FALSE	FALSE	FALSE	NotSig	NotSig
Adora1	Adora1	11539	0.155395	3.6463	0.0322267	0.0855731	0.0850122	3.6463	0.238692	0.371645	FALSE	FALSE	FALSE	FALSE	FALSE	FALSE	NotSig	NotSig
Adora2a	Adora2a	11540	0.0813191	-1.01039	0.771658	0.856606	0.215897	-1.01039	0.424701	0.564613	FALSE	FALSE	FALSE	FALSE	FALSE	FALSE	NotSig	NotSig
Adora2b	Adora2b	11541	-0.274713	-0.0413696	0.190995	0.329841	0.0522517	-0.0413696	0.791815	0.868072	FALSE	FALSE	FALSE	FALSE	FALSE	FALSE	NotSig	NotSig
Adpgk	Adpgk	72141	-0.0776805	6.73585	0.109612	0.217008	-0.0972188	6.73585	0.0448054	0.10223	FALSE	FALSE	FALSE	FALSE	FALSE	FALSE	NotSig	NotSig
Adprh	Adprh	11544	0.0566524	6.57137	0.247181	0.397997	0.041888	6.57137	0.391101	0.53267	FALSE	FALSE	FALSE	FALSE	FALSE	FALSE	NotSig	NotSig
Adprhl1	Adprhl1	234072	-0.111154	-1.57559	0.770352	0.855648	0.0474874	-1.57559	0.895357	0.937981	FALSE	FALSE	FALSE	FALSE	FALSE	FALSE	NotSig	NotSig
Adprhl2	Adprhl2	NA	-0.0721022	4.87141	0.28721	0.442555	-0.102025	4.87141	0.130553	0.235109	FALSE	FALSE	FALSE	FALSE	FALSE	FALSE	NotSig	NotSig
Adprm	Adprm	66358	0.273335	2.43716	0.00742931	0.0261728	0.352608	2.43716	0.000435766	0.00215334	FALSE	FALSE	FALSE	FALSE	FALSE	FALSE	NotSig	NotSig
Adra1a	Adra1a	11549	-0.343007	-0.846968	0.251676	0.403478	-0.388459	-0.846968	0.18805	0.310385	FALSE	FALSE	FALSE	FALSE	FALSE	FALSE	NotSig	NotSig
Adra1b	Adra1b	11548	1.35266	-0.357262	1.57662e-05	0.000127199	1.89762	-0.357262	1.46055e-10	2.56873e-09	TRUE	TRUE	TRUE	TRUE	FALSE	FALSE	Up	Up
Adra2a	Adra2a	11551	0.209192	0.466683	0.49613	0.641356	0.736853	0.466683	0.0135252	0.0391175	FALSE	FALSE	FALSE	FALSE	FALSE	FALSE	NotSig	NotSig
Adra2b	Adra2b	11552	0.24114	-0.21953	0.360214	0.514866	0.5017	-0.21953	0.0478941	0.107897	FALSE	FALSE	FALSE	FALSE	FALSE	FALSE	NotSig	NotSig
Adra2c	Adra2c	11553	0.326224	0.785803	0.114858	0.224921	0.234826	0.785803	0.254835	0.390427	FALSE	FALSE	FALSE	FALSE	FALSE	FALSE	NotSig	NotSig
Adrb2	Adrb2	11555	0.0312407	1.75827	0.791008	0.868961	0.24362	1.75827	0.0320583	0.078415	FALSE	FALSE	FALSE	FALSE	FALSE	FALSE	NotSig	NotSig
Adrb3	Adrb3	11556	0.356969	1.25017	0.0490052	0.118261	0.293308	1.25017	0.102366	0.194728	FALSE	FALSE	FALSE	FALSE	FALSE	FALSE	NotSig	NotSig
Adrm1	Adrm1	56436	-0.00982451	6.53087	0.909346	0.946219	0.0124317	6.53087	0.885325	0.930908	FALSE	FALSE	FALSE	FALSE	FALSE	FALSE	NotSig	NotSig
Adsl	Adsl	11564	0.022116	6.27722	0.69781	0.804121	-0.0355821	6.27722	0.531577	0.661114	FALSE	FALSE	FALSE	FALSE	FALSE	FALSE	NotSig	NotSig
Adss	Adss	11566	-0.245955	6.65016	4.36137e-06	3.99175e-05	-0.253833	6.65016	2.04399e-06	1.82797e-05	FALSE	FALSE	FALSE	FALSE	FALSE	FALSE	NotSig	NotSig
Adssl1	Adssl1	11565	0.256093	0.863765	0.110323	0.218016	0.460468	0.863765	0.00289158	0.0107369	FALSE	FALSE	FALSE	FALSE	FALSE	FALSE	NotSig	NotSig
Aebp1	Aebp1	11568	0.152817	9.76171	0.00785748	0.0273921	0.157825	9.76171	0.00603413	0.019876	FALSE	FALSE	FALSE	FALSE	FALSE	FALSE	NotSig	NotSig
Aebp2	Aebp2	11569	-0.261649	5.70564	1.25538e-05	0.000103728	-0.315679	5.70564	1.29676e-07	1.46762e-06	FALSE	FALSE	FALSE	FALSE	FALSE	FALSE	NotSig	NotSig
Aen	Aen	68048	0.933891	5.61326	1.69433e-52	2.63449e-50	1.16644	5.61326	1.07833e-81	5.90194e-79	FALSE	TRUE	FALSE	TRUE	FALSE	FALSE	NotSig	Up
Afap1	Afap1	70292	0.107154	8.39074	0.0239911	0.0677964	0.0750665	8.39074	0.113549	0.211301	FALSE	FALSE	FALSE	FALSE	FALSE	FALSE	NotSig	NotSig
Afap1l1	Afap1l1	106877	0.105623	3.48863	0.232831	0.381217	0.122503	3.48863	0.163257	0.27937	FALSE	FALSE	FALSE	FALSE	FALSE	FALSE	NotSig	NotSig
Afap1l2	Afap1l2	226250	-0.90534	-1.33333	0.00485957	0.0184755	-0.664783	-1.33333	0.0290095	0.0722853	FALSE	FALSE	FALSE	FALSE	FALSE	FALSE	NotSig	NotSig
Afdn	Afdn	17356	0.179712	7.37728	0.000137788	0.000870434	0.164557	7.37728	0.000472585	0.0023086	FALSE	FALSE	FALSE	FALSE	FALSE	FALSE	NotSig	NotSig
Aff1	Aff1	17355	-0.111122	6.77313	0.0421602	0.105193	-0.140377	6.77313	0.0101586	0.0307446	FALSE	FALSE	FALSE	FALSE	FALSE	FALSE	NotSig	NotSig
Aff2	Aff2	14266	0.114382	3.23437	0.247279	0.398061	0.00536253	3.23437	0.956593	0.974614	FALSE	FALSE	FALSE	FALSE	FALSE	FALSE	NotSig	NotSig
Aff3	Aff3	16764	0.0875966	3.19874	0.327563	0.484923	0.179589	3.19874	0.04129	0.0958228	FALSE	FALSE	FALSE	FALSE	FALSE	FALSE	NotSig	NotSig
Aff4	Aff4	93736	0.124985	6.75007	0.0510963	0.122016	0.0867991	6.75007	0.175061	0.294054	FALSE	FALSE	FALSE	FALSE	FALSE	FALSE	NotSig	NotSig
Afg1l	Afg1l	215951	0.093937	2.48517	0.339569	0.496454	0.129367	2.48517	0.181696	0.302246	FALSE	FALSE	FALSE	FALSE	FALSE	FALSE	NotSig	NotSig
Afg3l1	Afg3l1	114896	-0.197654	6.2528	8.90341e-05	0.000597183	-0.18366	6.2528	0.000258385	0.00136032	FALSE	FALSE	FALSE	FALSE	FALSE	FALSE	NotSig	NotSig
Afg3l2	Afg3l2	69597	-0.0216366	6.94769	0.652088	0.768388	-0.0510454	6.94769	0.286637	0.425617	FALSE	FALSE	FALSE	FALSE	FALSE	FALSE	NotSig	NotSig
Afm	Afm	280662	0.337013	-1.95695	0.418782	0.570953	0.878639	-1.95695	0.0194549	0.0524636	FALSE	FALSE	FALSE	FALSE	FALSE	FALSE	NotSig	NotSig
Afmid	Afmid	71562	-0.464701	3.22114	3.55175e-09	5.85525e-08	-0.438752	3.22114	1.52851e-08	2.03647e-07	FALSE	FALSE	FALSE	FALSE	FALSE	FALSE	NotSig	NotSig
Aftph	Aftph	216549	0.00667432	4.6469	0.922666	0.954071	0.011036	4.6469	0.871825	0.921314	FALSE	FALSE	FALSE	FALSE	FALSE	FALSE	NotSig	NotSig
Aga	Aga	11593	0.150666	6.43627	0.00758546	0.0266133	0.151849	6.43627	0.00700301	0.0225146	FALSE	FALSE	FALSE	FALSE	FALSE	FALSE	NotSig	NotSig
Agap1	Agap1	347722	0.0479222	5.04422	0.427864	0.579649	-0.0378272	5.04422	0.530706	0.660224	FALSE	FALSE	FALSE	FALSE	FALSE	FALSE	NotSig	NotSig
Agap2	Agap2	216439	0.293039	2.79566	0.00980053	0.0329647	0.261178	2.79566	0.0205894	0.0550243	FALSE	FALSE	FALSE	FALSE	FALSE	FALSE	NotSig	NotSig
Agap3	Agap3	213990	-0.0325793	6.07179	0.682502	0.793252	-0.0140649	6.07179	0.859604	0.912841	FALSE	FALSE	FALSE	FALSE	FALSE	FALSE	NotSig	NotSig
Agbl1	Agbl1	244071	0.645985	-1.66602	0.0985095	0.20103	0.749012	-1.66602	0.0481915	0.10833	FALSE	FALSE	FALSE	FALSE	FALSE	FALSE	NotSig	NotSig
Agbl3	Agbl3	76223	-0.0219183	0.771447	0.889527	0.933604	0.178215	0.771447	0.239003	0.372052	FALSE	FALSE	FALSE	FALSE	FALSE	FALSE	NotSig	NotSig
Agbl4	Agbl4	78933	-0.512963	-2.33946	0.325128	0.48217	0.0885661	-2.33946	0.855159	0.91021	FALSE	FALSE	FALSE	FALSE	FALSE	FALSE	NotSig	NotSig
Agbl5	Agbl5	231093	0.0177113	6.53245	0.805769	0.878653	0.035362	6.53245	0.623193	0.740911	FALSE	FALSE	FALSE	FALSE	FALSE	FALSE	NotSig	NotSig
Ager	Ager	11596	0.636391	0.252893	0.00201911	0.00881257	0.609303	0.252893	0.00272326	0.0102285	FALSE	FALSE	FALSE	FALSE	FALSE	FALSE	NotSig	NotSig
Agfg1	Agfg1	15463	-0.00161779	6.94775	0.974384	0.983616	-0.0628413	6.94775	0.211828	0.340113	FALSE	FALSE	FALSE	FALSE	FALSE	FALSE	NotSig	NotSig
Agfg2	Agfg2	231801	-0.0384006	3.14717	0.637171	0.75703	-0.016176	3.14717	0.840335	0.900275	FALSE	FALSE	FALSE	FALSE	FALSE	FALSE	NotSig	NotSig
Aggf1	Aggf1	66549	-0.0790867	5.43408	0.256846	0.409702	-0.117214	5.43408	0.092334	0.179921	FALSE	FALSE	FALSE	FALSE	FALSE	FALSE	NotSig	NotSig
Agk	Agk	69923	-0.055819	4.6638	0.433407	0.585353	-0.0304369	4.6638	0.667428	0.775093	FALSE	FALSE	FALSE	FALSE	FALSE	FALSE	NotSig	NotSig
Agl	Agl	77559	0.123153	5.632	0.0483149	0.117111	0.0982953	5.632	0.114108	0.212139	FALSE	FALSE	FALSE	FALSE	FALSE	FALSE	NotSig	NotSig
Agmat	Agmat	75986	-0.560301	0.9383	0.000289865	0.00167629	-0.419283	0.9383	0.00501464	0.0170135	FALSE	FALSE	FALSE	FALSE	FALSE	FALSE	NotSig	NotSig
Ago1	Ago1	236511	0.0258498	5.2084	0.702939	0.807583	-0.0961912	5.2084	0.15575	0.269319	FALSE	FALSE	FALSE	FALSE	FALSE	FALSE	NotSig	NotSig
Ago2	Ago2	239528	-0.179431	5.90209	0.00268058	0.0111756	-0.196281	5.90209	0.00099398	0.00440007	FALSE	FALSE	FALSE	FALSE	FALSE	FALSE	NotSig	NotSig
Ago3	Ago3	214150	0.179076	2.79233	0.0547898	0.128857	0.0945843	2.79233	0.308508	0.449603	FALSE	FALSE	FALSE	FALSE	FALSE	FALSE	NotSig	NotSig
Ago4	Ago4	76850	0.288907	3.46181	0.000691528	0.00353067	0.257759	3.46181	0.00231024	0.0089983	FALSE	FALSE	FALSE	FALSE	FALSE	FALSE	NotSig	NotSig
Agpat1	Agpat1	55979	0.0979855	6.52271	0.211822	0.356065	0.168973	6.52271	0.0310632	0.076432	FALSE	FALSE	FALSE	FALSE	FALSE	FALSE	NotSig	NotSig
Agpat2	Agpat2	67512	0.187806	4.24327	0.0168709	0.0512936	0.192216	4.24327	0.0139452	0.0400563	FALSE	FALSE	FALSE	FALSE	FALSE	FALSE	NotSig	NotSig
Agpat3	Agpat3	28169	0.136598	5.60137	0.0298557	0.0807822	0.142549	5.60137	0.02295	0.0600201	FALSE	FALSE	FALSE	FALSE	FALSE	FALSE	NotSig	NotSig
Agpat4	Agpat4	68262	0.307075	6.19282	2.5264e-08	3.63499e-07	0.313188	6.19282	1.20095e-08	1.64326e-07	FALSE	FALSE	FALSE	FALSE	FALSE	FALSE	NotSig	NotSig
Agpat5	Agpat5	52123	-0.138906	5.08776	0.0591699	0.136876	-0.155714	5.08776	0.0339287	0.0821967	FALSE	FALSE	FALSE	FALSE	FALSE	FALSE	NotSig	NotSig
Agps	Agps	228061	-0.18627	6.37256	0.00655896	0.0236922	-0.266093	6.37256	0.000101535	0.000597293	FALSE	FALSE	FALSE	FALSE	FALSE	FALSE	NotSig	NotSig
Agrn	Agrn	11603	0.146667	6.34812	0.0163164	0.049901	0.165767	6.34812	0.00654468	0.0212861	FALSE	FALSE	FALSE	FALSE	FALSE	FALSE	NotSig	NotSig
Agt	Agt	11606	0.0770543	-2.1979	0.874641	0.925359	0.524863	-2.1979	0.256699	0.392361	FALSE	FALSE	FALSE	FALSE	FALSE	FALSE	NotSig	NotSig
Agtpbp1	Agtpbp1	67269	-0.238035	4.91526	0.000143615	0.000902241	-0.269009	4.91526	1.59758e-05	0.000115538	FALSE	FALSE	FALSE	FALSE	FALSE	FALSE	NotSig	NotSig
Agtr1a	Agtr1a	11607	0.181442	4.11585	0.0573738	0.1336	0.275685	4.11585	0.00363345	0.0130353	FALSE	FALSE	FALSE	FALSE	FALSE	FALSE	NotSig	NotSig
Agtrap	Agtrap	11610	0.085101	5.32295	0.193271	0.333064	0.131384	5.32295	0.0435032	0.0998245	FALSE	FALSE	FALSE	FALSE	FALSE	FALSE	NotSig	NotSig
Ahctf1	Ahctf1	226747	-0.380247	6.30026	3.02798e-10	5.79466e-09	-0.434316	6.30026	6.09122e-13	1.41987e-11	FALSE	FALSE	FALSE	FALSE	FALSE	FALSE	NotSig	NotSig
Ahcy	Ahcy	269378	-0.23807	6.9501	0.000198704	0.00120785	-0.155749	6.9501	0.0146842	0.0417722	FALSE	FALSE	FALSE	FALSE	FALSE	FALSE	NotSig	NotSig
Ahcyl1	Ahcyl1	229709	0.0746984	8.372	0.114916	0.224982	0.062299	8.372	0.188273	0.310565	FALSE	FALSE	FALSE	FALSE	FALSE	FALSE	NotSig	NotSig
Ahcyl2	Ahcyl2	74340	0.171205	4.22401	0.0217376	0.0626492	0.102352	4.22401	0.16874	0.286247	FALSE	FALSE	FALSE	FALSE	FALSE	FALSE	NotSig	NotSig
Ahdc1	Ahdc1	230793	0.110002	6.07522	0.292218	0.448002	0.204738	6.07522	0.0501144	0.111862	FALSE	FALSE	FALSE	FALSE	FALSE	FALSE	NotSig	NotSig
Ahi1	Ahi1	52906	0.164514	4.29411	0.0219197	0.0630629	0.0979055	4.29411	0.171183	0.289351	FALSE	FALSE	FALSE	FALSE	FALSE	FALSE	NotSig	NotSig
Ahnak	Ahnak	66395	0.112014	9.30043	0.112904	0.221995	0.0825249	9.30043	0.242504	0.376169	FALSE	FALSE	FALSE	FALSE	FALSE	FALSE	NotSig	NotSig
Ahnak2	Ahnak2	100041194	0.601372	4.37483	3.58424e-14	9.96812e-13	0.676208	4.37483	9.50214e-18	3.16345e-16	FALSE	FALSE	FALSE	FALSE	FALSE	FALSE	NotSig	NotSig
Ahr	Ahr	11622	0.121786	3.08833	0.203137	0.34447	0.201452	3.08833	0.033019	0.0803769	FALSE	FALSE	FALSE	FALSE	FALSE	FALSE	NotSig	NotSig
Ahrr	Ahrr	11624	0.273172	1.97093	0.0150908	0.0467908	0.32412	1.97093	0.00327256	0.0119155	FALSE	FALSE	FALSE	FALSE	FALSE	FALSE	NotSig	NotSig
Ahsa1	Ahsa1	217737	-0.116404	6.5855	0.0179182	0.0536841	-0.107371	6.5855	0.0285585	0.071366	FALSE	FALSE	FALSE	FALSE	FALSE	FALSE	NotSig	NotSig
Ahsa2	Ahsa2	268390	-0.13685	3.84973	0.0467072	0.113961	-0.126643	3.84973	0.0628173	0.13355	FALSE	FALSE	FALSE	FALSE	FALSE	FALSE	NotSig	NotSig
AI413582	AI413582	106672	0.0165964	3.03636	0.853746	0.91257	0.0504313	3.03636	0.570567	0.694755	FALSE	FALSE	FALSE	FALSE	FALSE	FALSE	NotSig	NotSig
AI429214	AI429214	621080	-0.344848	0.2382	0.119203	0.231028	-0.402944	0.2382	0.0673873	0.141161	FALSE	FALSE	FALSE	FALSE	FALSE	FALSE	NotSig	NotSig
AI467606	AI467606	101602	0.292774	-2.12159	0.575849	0.708765	1.25343	-2.12159	0.00615916	0.0202164	FALSE	TRUE	FALSE	TRUE	FALSE	FALSE	NotSig	Up
AI597479	AI597479	98404	0.0189228	4.08271	0.791102	0.868961	-0.0379361	4.08271	0.593758	0.71631	FALSE	FALSE	FALSE	FALSE	FALSE	FALSE	NotSig	NotSig
AI661453	AI661453	224833	0.464835	3.85998	1.11137e-07	1.42922e-06	0.459364	3.85998	1.25591e-07	1.42493e-06	FALSE	FALSE	FALSE	FALSE	FALSE	FALSE	NotSig	NotSig
AI837181	AI837181	107242	-0.0456444	4.81716	0.61207	0.737102	0.02264	4.81716	0.800289	0.873374	FALSE	FALSE	FALSE	FALSE	FALSE	FALSE	NotSig	NotSig
Aida	Aida	108909	-0.278388	7.1354	1.54439e-06	1.56881e-05	-0.312697	7.1354	6.63315e-08	7.93368e-07	FALSE	FALSE	FALSE	FALSE	FALSE	FALSE	NotSig	NotSig
Aif1l	Aif1l	108897	0.0839333	4.59967	0.208858	0.35225	0.00504777	4.59967	0.939574	0.964817	FALSE	FALSE	FALSE	FALSE	FALSE	FALSE	NotSig	NotSig
Aifm1	Aifm1	26926	0.0124759	5.22698	0.835109	0.899252	0.0233335	5.22698	0.695655	0.79591	FALSE	FALSE	FALSE	FALSE	FALSE	FALSE	NotSig	NotSig
Aifm2	Aifm2	71361	0.200106	4.90567	0.00348072	0.0139947	0.284336	4.90567	2.88789e-05	0.000195716	FALSE	FALSE	FALSE	FALSE	FALSE	FALSE	NotSig	NotSig
Aifm3	Aifm3	72168	0.556437	3.2658	9.14213e-08	1.19705e-06	0.554638	3.2658	8.73102e-08	1.02108e-06	FALSE	FALSE	FALSE	FALSE	FALSE	FALSE	NotSig	NotSig
Aig1	Aig1	66253	0.476497	5.64596	2.21898e-11	4.77395e-10	0.4445	5.64596	4.05983e-10	6.84964e-09	FALSE	FALSE	FALSE	FALSE	FALSE	FALSE	NotSig	NotSig
Aimp1	Aimp1	13722	8.09015e-05	5.81658	0.998858	0.99915	-0.0237913	5.81658	0.671989	0.778338	FALSE	FALSE	FALSE	FALSE	FALSE	FALSE	NotSig	NotSig
Aimp2	Aimp2	231872	0.0502192	5.95058	0.398706	0.55268	0.0561774	5.95058	0.343401	0.486716	FALSE	FALSE	FALSE	FALSE	FALSE	FALSE	NotSig	NotSig
Aip	Aip	11632	0.0878722	5.3871	0.196016	0.336292	0.137181	5.3871	0.0425861	0.0981152	FALSE	FALSE	FALSE	FALSE	FALSE	FALSE	NotSig	NotSig
Ajm1	Ajm1	381353	0.396305	-0.470557	0.0971316	0.19899	-0.142891	-0.470557	0.56622	0.690885	FALSE	FALSE	FALSE	FALSE	FALSE	FALSE	NotSig	NotSig
Ajuba	Ajuba	16475	0.175861	7.10668	0.00994224	0.0333512	0.215954	7.10668	0.00153711	0.00638695	FALSE	FALSE	FALSE	FALSE	FALSE	FALSE	NotSig	NotSig
Ak1	Ak1	11636	0.398741	5.32897	5.53685e-10	1.02657e-08	0.406014	5.32897	2.37519e-10	4.09833e-09	FALSE	FALSE	FALSE	FALSE	FALSE	FALSE	NotSig	NotSig
Ak2	Ak2	11637	-0.34029	6.91829	3.4464e-12	7.9792e-11	-0.364672	6.91829	8.05728e-14	2.0155e-12	FALSE	FALSE	FALSE	FALSE	FALSE	FALSE	NotSig	NotSig
Ak3	Ak3	56248	0.0596173	6.62923	0.24363	0.394087	0.049164	6.62923	0.335104	0.478625	FALSE	FALSE	FALSE	FALSE	FALSE	FALSE	NotSig	NotSig
Ak4	Ak4	11639	-0.0124788	7.68035	0.808347	0.880622	-0.112755	7.68035	0.0283782	0.0710519	FALSE	FALSE	FALSE	FALSE	FALSE	FALSE	NotSig	NotSig
Ak5	Ak5	229949	0.39948	-0.0919716	0.0836069	0.178832	0.519886	-0.0919716	0.0209928	0.0559178	FALSE	FALSE	FALSE	FALSE	FALSE	FALSE	NotSig	NotSig
Ak6	Ak6	102216272	-0.260107	3.72593	0.00154872	0.00702859	-0.433808	3.72593	1.36989e-07	1.54273e-06	FALSE	FALSE	FALSE	FALSE	FALSE	FALSE	NotSig	NotSig
Ak7	Ak7	78801	0.393427	1.10797	0.0129321	0.0414209	0.538322	1.10797	0.000475385	0.00231979	FALSE	FALSE	FALSE	FALSE	FALSE	FALSE	NotSig	NotSig
Ak8	Ak8	68870	0.205845	2.06166	0.04958	0.119395	0.110486	2.06166	0.288947	0.427792	FALSE	FALSE	FALSE	FALSE	FALSE	FALSE	NotSig	NotSig
Ak9	Ak9	633979	-0.20678	-0.98032	0.473652	0.622513	-0.187902	-0.98032	0.5064	0.63833	FALSE	FALSE	FALSE	FALSE	FALSE	FALSE	NotSig	NotSig
Akap1	Akap1	11640	0.0417805	4.87997	0.531544	0.672065	0.0315166	4.87997	0.635458	0.750407	FALSE	FALSE	FALSE	FALSE	FALSE	FALSE	NotSig	NotSig
Akap10	Akap10	56697	0.0909978	4.54252	0.183394	0.319503	0.12532	4.54252	0.0649712	0.137128	FALSE	FALSE	FALSE	FALSE	FALSE	FALSE	NotSig	NotSig
Akap11	Akap11	219181	0.11386	5.87398	0.169385	0.300581	0.0376321	5.87398	0.649776	0.761476	FALSE	FALSE	FALSE	FALSE	FALSE	FALSE	NotSig	NotSig
Akap12	Akap12	83397	0.295317	8.24076	1.01643e-08	1.56267e-07	0.345857	8.24076	1.88976e-11	3.75292e-10	FALSE	FALSE	FALSE	FALSE	FALSE	FALSE	NotSig	NotSig
Akap13	Akap13	75547	0.15696	6.40831	0.00385807	0.0152352	0.0754286	6.40831	0.164595	0.281413	FALSE	FALSE	FALSE	FALSE	FALSE	FALSE	NotSig	NotSig
Akap17a	Akap17a	118568424	-0.0980453	4.41263	0.451152	0.602079	0.029316	4.41263	0.822014	0.887946	FALSE	FALSE	FALSE	FALSE	FALSE	FALSE	NotSig	NotSig
Akap17b	Akap17b	338351	0.228798	5.08037	0.0124955	0.040296	0.15883	5.08037	0.0821309	0.164322	FALSE	FALSE	FALSE	FALSE	FALSE	FALSE	NotSig	NotSig
Akap3	Akap3	11642	0.304516	1.93388	0.0198885	0.0583979	0.444546	1.93388	0.000531573	0.00255659	FALSE	FALSE	FALSE	FALSE	FALSE	FALSE	NotSig	NotSig
Akap5	Akap5	238276	0.463708	-1.08461	0.159767	0.287455	0.609157	-1.08461	0.0560027	0.121962	FALSE	FALSE	FALSE	FALSE	FALSE	FALSE	NotSig	NotSig
Akap6	Akap6	238161	-0.0985935	6.05163	0.0901381	0.188501	-0.17375	6.05163	0.00280798	0.0104977	FALSE	FALSE	FALSE	FALSE	FALSE	FALSE	NotSig	NotSig
Akap7	Akap7	432442	-0.0787878	3.83893	0.304045	0.460312	-0.138338	3.83893	0.0698116	0.144875	FALSE	FALSE	FALSE	FALSE	FALSE	FALSE	NotSig	NotSig
Akap8	Akap8	56399	-0.336179	6.00091	6.03459e-09	9.63493e-08	-0.362124	6.00091	3.4348e-10	5.85284e-09	FALSE	FALSE	FALSE	FALSE	FALSE	FALSE	NotSig	NotSig
Akap8l	Akap8l	54194	0.148225	5.41234	0.0811969	0.174826	0.251674	5.41234	0.00300788	0.0110786	FALSE	FALSE	FALSE	FALSE	FALSE	FALSE	NotSig	NotSig
Akap9	Akap9	100986	0.104634	6.14348	0.112782	0.221787	0.0407712	6.14348	0.536043	0.665096	FALSE	FALSE	FALSE	FALSE	FALSE	FALSE	NotSig	NotSig
Akip1	Akip1	57373	-0.214084	4.67011	0.000443026	0.00242283	-0.242089	4.67011	6.46535e-05	0.000398852	FALSE	FALSE	FALSE	FALSE	FALSE	FALSE	NotSig	NotSig
Akirin1	Akirin1	68050	0.0471686	5.80044	0.393608	0.547943	0.0511792	5.80044	0.352877	0.496138	FALSE	FALSE	FALSE	FALSE	FALSE	FALSE	NotSig	NotSig
Akirin2	Akirin2	433693	-0.0342025	5.5775	0.586391	0.71748	-0.00411416	5.5775	0.947634	0.969094	FALSE	FALSE	FALSE	FALSE	FALSE	FALSE	NotSig	NotSig
Akna	Akna	100182	0.0441406	4.37801	0.61821	0.742358	0.0372451	4.37801	0.672903	0.778839	FALSE	FALSE	FALSE	FALSE	FALSE	FALSE	NotSig	NotSig
Aknad1	Aknad1	329738	-0.0965919	-2.10642	0.830623	0.895648	0.693375	-2.10642	0.0782049	0.158178	FALSE	FALSE	FALSE	FALSE	FALSE	FALSE	NotSig	NotSig
Akr1a1	Akr1a1	58810	0.113309	8.16456	0.02542	0.0710276	0.133742	8.16456	0.00828173	0.0260025	FALSE	FALSE	FALSE	FALSE	FALSE	FALSE	NotSig	NotSig
Akr1b3	Akr1b3	11677	-0.111875	7.51332	0.0372409	0.0954068	-0.0525382	7.51332	0.32692	0.470125	FALSE	FALSE	FALSE	FALSE	FALSE	FALSE	NotSig	NotSig
Akr1b8	Akr1b8	14187	0.181421	5.94557	0.00117144	0.00555975	0.269358	5.94557	1.28426e-06	1.2036e-05	FALSE	FALSE	FALSE	FALSE	FALSE	FALSE	NotSig	NotSig
Akr1c19	Akr1c19	432720	0.20228	1.62912	0.159517	0.287163	0.183193	1.62912	0.199002	0.324354	FALSE	FALSE	FALSE	FALSE	FALSE	FALSE	NotSig	NotSig
Akr1e1	Akr1e1	56043	-0.167934	4.20157	0.0301214	0.0813242	-0.128826	4.20157	0.0935594	0.181688	FALSE	FALSE	FALSE	FALSE	FALSE	FALSE	NotSig	NotSig
Akr7a5	Akr7a5	110198	0.0474362	4.35531	0.492244	0.638603	0.0746619	4.35531	0.275946	0.414192	FALSE	FALSE	FALSE	FALSE	FALSE	FALSE	NotSig	NotSig
Akt1	Akt1	11651	-0.136243	8.87365	0.0310001	0.0831225	-0.115115	8.87365	0.068269	0.142636	FALSE	FALSE	FALSE	FALSE	FALSE	FALSE	NotSig	NotSig
Akt1s1	Akt1s1	67605	0.0122751	5.8245	0.90194	0.941648	-0.0282191	5.8245	0.777231	0.857096	FALSE	FALSE	FALSE	FALSE	FALSE	FALSE	NotSig	NotSig
Akt2	Akt2	11652	-0.128733	7.19531	0.0339171	0.0887417	-0.0889341	7.19531	0.142107	0.251415	FALSE	FALSE	FALSE	FALSE	FALSE	FALSE	NotSig	NotSig
Akt3	Akt3	23797	-0.238109	6.48211	3.04547e-05	0.00022846	-0.288689	6.48211	4.16523e-07	4.27948e-06	FALSE	FALSE	FALSE	FALSE	FALSE	FALSE	NotSig	NotSig
Aktip	Aktip	14339	0.0621614	4.94164	0.364386	0.519256	-0.0107592	4.94164	0.874987	0.923208	FALSE	FALSE	FALSE	FALSE	FALSE	FALSE	NotSig	NotSig
Alad	Alad	17025	-0.288565	4.15358	0.00187138	0.0082361	-0.260914	4.15358	0.00470684	0.0161575	FALSE	FALSE	FALSE	FALSE	FALSE	FALSE	NotSig	NotSig
Alas1	Alas1	11655	0.170025	5.96149	0.00504629	0.0190934	0.176832	5.96149	0.00345105	0.0124692	FALSE	FALSE	FALSE	FALSE	FALSE	FALSE	NotSig	NotSig
Alcam	Alcam	11658	-0.343866	4.59128	5.36834e-06	4.83575e-05	-0.488903	4.59128	9.32114e-11	1.71426e-09	FALSE	FALSE	FALSE	FALSE	FALSE	FALSE	NotSig	NotSig
Aldh16a1	Aldh16a1	69748	-0.23707	4.84102	0.0505917	0.121155	-0.108673	4.84102	0.369329	0.511571	FALSE	FALSE	FALSE	FALSE	FALSE	FALSE	NotSig	NotSig
Aldh18a1	Aldh18a1	56454	0.016624	8.53754	0.719067	0.819364	0.0240817	8.53754	0.602034	0.722916	FALSE	FALSE	FALSE	FALSE	FALSE	FALSE	NotSig	NotSig
Aldh1a2	Aldh1a2	19378	0.811396	-0.423644	0.000996584	0.00484414	0.770028	-0.423644	0.00158578	0.00653954	FALSE	FALSE	FALSE	FALSE	FALSE	FALSE	NotSig	NotSig
Aldh1a3	Aldh1a3	56847	0.301164	6.0989	9.00954e-08	1.18082e-06	0.199053	6.0989	0.000398478	0.00199501	FALSE	FALSE	FALSE	FALSE	FALSE	FALSE	NotSig	NotSig
Aldh1b1	Aldh1b1	72535	0.634368	-1.02193	0.0302032	0.0814968	0.843663	-1.02193	0.00233777	0.00906938	FALSE	FALSE	FALSE	FALSE	FALSE	FALSE	NotSig	NotSig
Aldh1l1	Aldh1l1	107747	-0.0310075	-2.01738	0.944729	0.965662	0.224944	-2.01738	0.58851	0.711673	FALSE	FALSE	FALSE	FALSE	FALSE	FALSE	NotSig	NotSig
Aldh1l2	Aldh1l2	216188	0.243654	7.16409	2.72617e-07	3.24649e-06	0.251711	7.16409	1.03363e-07	1.19554e-06	FALSE	FALSE	FALSE	FALSE	FALSE	FALSE	NotSig	NotSig
Aldh2	Aldh2	11669	0.228286	6.05675	9.96469e-05	0.000660595	0.284951	6.05675	1.09459e-06	1.04736e-05	FALSE	FALSE	FALSE	FALSE	FALSE	FALSE	NotSig	NotSig
Aldh3a2	Aldh3a2	11671	0.0878137	4.45844	0.15563	0.281827	0.0631361	4.45844	0.304241	0.44471	FALSE	FALSE	FALSE	FALSE	FALSE	FALSE	NotSig	NotSig
Aldh3b1	Aldh3b1	67689	0.861344	-1.16635	0.00961134	0.0323921	0.354838	-1.16635	0.304648	0.444937	FALSE	FALSE	FALSE	FALSE	FALSE	FALSE	NotSig	NotSig
Aldh4a1	Aldh4a1	212647	0.420359	6.25261	4.55179e-12	1.03977e-10	0.4929	6.25261	4.20867e-16	1.26011e-14	FALSE	FALSE	FALSE	FALSE	FALSE	FALSE	NotSig	NotSig
Aldh5a1	Aldh5a1	214579	0.00867313	0.855588	0.961178	0.975677	-0.21626	0.855588	0.226907	0.357489	FALSE	FALSE	FALSE	FALSE	FALSE	FALSE	NotSig	NotSig
Aldh6a1	Aldh6a1	104776	-0.0280858	3.43145	0.735519	0.831538	-0.0921187	3.43145	0.265354	0.401908	FALSE	FALSE	FALSE	FALSE	FALSE	FALSE	NotSig	NotSig
Aldh7a1	Aldh7a1	110695	0.206691	6.16278	0.000146611	0.000916852	0.251685	6.16278	3.50321e-06	2.97729e-05	FALSE	FALSE	FALSE	FALSE	FALSE	FALSE	NotSig	NotSig
Aldh9a1	Aldh9a1	56752	0.0845425	5.16237	0.156192	0.282769	0.0528277	5.16237	0.37379	0.515716	FALSE	FALSE	FALSE	FALSE	FALSE	FALSE	NotSig	NotSig
Aldoa	Aldoa	11674	0.0215627	11.3323	0.736338	0.832052	0.0331469	11.3323	0.604675	0.725451	FALSE	FALSE	FALSE	FALSE	FALSE	FALSE	NotSig	NotSig
Aldoc	Aldoc	11676	0.522474	5.50951	1.4904e-14	4.29328e-13	0.486134	5.50951	7.61997e-13	1.7642e-11	FALSE	FALSE	FALSE	FALSE	FALSE	FALSE	NotSig	NotSig
Alg1	Alg1	208211	0.228217	3.61014	0.00234112	0.00998865	0.353143	3.61014	1.6329e-06	1.49452e-05	FALSE	FALSE	FALSE	FALSE	FALSE	FALSE	NotSig	NotSig
Alg10b	Alg10b	380959	-0.313625	4.51136	4.1085e-05	0.000297794	-0.342227	4.51136	7.09016e-06	5.64039e-05	FALSE	FALSE	FALSE	FALSE	FALSE	FALSE	NotSig	NotSig
Alg11	Alg11	207958	0.127027	4.37546	0.077247	0.168307	0.0263987	4.37546	0.712917	0.808859	FALSE	FALSE	FALSE	FALSE	FALSE	FALSE	NotSig	NotSig
Alg12	Alg12	223774	0.039597	5.05562	0.510925	0.653791	0.024934	5.05562	0.677549	0.782487	FALSE	FALSE	FALSE	FALSE	FALSE	FALSE	NotSig	NotSig
Alg14	Alg14	66789	0.0264437	3.69032	0.747969	0.840073	0.0361091	3.69032	0.658062	0.768217	FALSE	FALSE	FALSE	FALSE	FALSE	FALSE	NotSig	NotSig
Alg2	Alg2	56737	0.0267787	5.91387	0.623177	0.745794	0.0353397	5.91387	0.515186	0.646309	FALSE	FALSE	FALSE	FALSE	FALSE	FALSE	NotSig	NotSig
Alg3	Alg3	208624	-0.00714851	4.03284	0.93508	0.961212	0.00678005	4.03284	0.938122	0.963896	FALSE	FALSE	FALSE	FALSE	FALSE	FALSE	NotSig	NotSig
Alg5	Alg5	66248	0.24891	-0.38193	0.26941	0.423766	0.396751	-0.38193	0.0667272	0.139928	FALSE	FALSE	FALSE	FALSE	FALSE	FALSE	NotSig	NotSig
Alg6	Alg6	320438	0.0630667	4.29111	0.372185	0.527131	-0.113324	4.29111	0.109262	0.205051	FALSE	FALSE	FALSE	FALSE	FALSE	FALSE	NotSig	NotSig
Alg8	Alg8	381903	0.115302	4.13684	0.0836196	0.178832	0.12828	4.13684	0.0520356	0.115234	FALSE	FALSE	FALSE	FALSE	FALSE	FALSE	NotSig	NotSig
Alg9	Alg9	102580	0.0660204	4.28397	0.366033	0.520951	0.00466143	4.28397	0.948962	0.969427	FALSE	FALSE	FALSE	FALSE	FALSE	FALSE	NotSig	NotSig
Alk	Alk	11682	-0.247659	0.411983	0.143213	0.265186	0.00130959	0.411983	0.993512	0.996194	FALSE	FALSE	FALSE	FALSE	FALSE	FALSE	NotSig	NotSig
Alkal1	Alkal1	620393	0.0517411	4.25338	0.542923	0.68123	-0.0395981	4.25338	0.640383	0.754199	FALSE	FALSE	FALSE	FALSE	FALSE	FALSE	NotSig	NotSig
Alkal2	Alkal2	100294583	-0.256214	0.196972	0.225178	0.37189	-0.191679	0.196972	0.356096	0.498921	FALSE	FALSE	FALSE	FALSE	FALSE	FALSE	NotSig	NotSig
Alkbh1	Alkbh1	211064	-0.120495	4.31462	0.118701	0.230283	-0.050911	4.31462	0.506112	0.638203	FALSE	FALSE	FALSE	FALSE	FALSE	FALSE	NotSig	NotSig
Alkbh2	Alkbh2	231642	0.231555	1.61661	0.0459979	0.112552	0.110206	1.61661	0.340244	0.483343	FALSE	FALSE	FALSE	FALSE	FALSE	FALSE	NotSig	NotSig
Alkbh3	Alkbh3	69113	0.148104	4.50083	0.0227891	0.0650852	0.154088	4.50083	0.0170551	0.0472972	FALSE	FALSE	FALSE	FALSE	FALSE	FALSE	NotSig	NotSig
Alkbh4	Alkbh4	72041	-0.000821443	2.8537	0.992789	0.995408	0.0376967	2.8537	0.674467	0.780032	FALSE	FALSE	FALSE	FALSE	FALSE	FALSE	NotSig	NotSig
Alkbh5	Alkbh5	268420	-0.0596391	5.84056	0.25884	0.411826	-0.0417449	5.84056	0.427269	0.567208	FALSE	FALSE	FALSE	FALSE	FALSE	FALSE	NotSig	NotSig
Alkbh6	Alkbh6	233065	0.336275	3.90802	6.15976e-05	0.000428926	0.325122	3.90802	9.7845e-05	0.000577822	FALSE	FALSE	FALSE	FALSE	FALSE	FALSE	NotSig	NotSig
Alkbh7	Alkbh7	66400	-0.193134	1.48826	0.105472	0.211703	-0.246878	1.48826	0.0358569	0.0858495	FALSE	FALSE	FALSE	FALSE	FALSE	FALSE	NotSig	NotSig
Alkbh8	Alkbh8	67667	-0.0149413	2.59848	0.894013	0.936804	0.077408	2.59848	0.484121	0.619144	FALSE	FALSE	FALSE	FALSE	FALSE	FALSE	NotSig	NotSig
Alms1	Alms1	236266	-0.457336	4.38428	6.95435e-08	9.3108e-07	-0.452124	4.38428	8.68449e-08	1.01651e-06	FALSE	FALSE	FALSE	FALSE	FALSE	FALSE	NotSig	NotSig
Alox12b	Alox12b	11686	0.025262	0.552024	0.883422	0.930336	0.374529	0.552024	0.0208938	0.0557181	FALSE	FALSE	FALSE	FALSE	FALSE	FALSE	NotSig	NotSig
Alox5ap	Alox5ap	11690	0.850066	-0.533143	0.00124867	0.00586329	0.937256	-0.533143	0.000250453	0.00132622	FALSE	FALSE	FALSE	FALSE	FALSE	FALSE	NotSig	NotSig
Aloxe3	Aloxe3	23801	0.576336	1.13372	5.63792e-05	0.000396422	0.514809	1.13372	0.000282561	0.00147568	FALSE	FALSE	FALSE	FALSE	FALSE	FALSE	NotSig	NotSig
Alpk1	Alpk1	71481	0.177252	3.51859	0.0409148	0.102897	0.202809	3.51859	0.0182549	0.0499724	FALSE	FALSE	FALSE	FALSE	FALSE	FALSE	NotSig	NotSig
Alpk2	Alpk2	225638	0.430807	6.19731	3.36462e-08	4.756e-07	0.488481	6.19731	3.42479e-10	5.84306e-09	FALSE	FALSE	FALSE	FALSE	FALSE	FALSE	NotSig	NotSig
Alpk3	Alpk3	116904	0.2391	5.28368	0.00249466	0.0105451	0.290989	5.28368	0.000217754	0.00117351	FALSE	FALSE	FALSE	FALSE	FALSE	FALSE	NotSig	NotSig
Alpl	Alpl	11647	0.198512	5.98653	0.032259	0.0856257	0.28655	5.98653	0.0019814	0.00791346	FALSE	FALSE	FALSE	FALSE	FALSE	FALSE	NotSig	NotSig
Als2	Als2	74018	-0.012369	4.94269	0.846623	0.907409	-0.0178881	4.94269	0.778903	0.858439	FALSE	FALSE	FALSE	FALSE	FALSE	FALSE	NotSig	NotSig
Als2cl	Als2cl	235633	0.416353	3.21632	3.87349e-07	4.45594e-06	0.336625	3.21632	3.64905e-05	0.000240975	FALSE	FALSE	FALSE	FALSE	FALSE	FALSE	NotSig	NotSig
Alyref	Alyref	21681	-0.410088	6.03604	2.32674e-09	3.92079e-08	-0.411901	6.03604	1.78558e-09	2.77637e-08	FALSE	FALSE	FALSE	FALSE	FALSE	FALSE	NotSig	NotSig
Amacr	Amacr	17117	0.384458	1.81145	0.000924011	0.00454466	0.595332	1.81145	9.8859e-08	1.14537e-06	FALSE	FALSE	FALSE	FALSE	FALSE	FALSE	NotSig	NotSig
Ambra1	Ambra1	228361	0.128059	5.57513	0.0672097	0.151056	0.106324	5.57513	0.127748	0.231183	FALSE	FALSE	FALSE	FALSE	FALSE	FALSE	NotSig	NotSig
Amdhd1	Amdhd1	71761	-0.128728	-0.443963	0.612974	0.737671	0.0448688	-0.443963	0.854926	0.910063	FALSE	FALSE	FALSE	FALSE	FALSE	FALSE	NotSig	NotSig
Amdhd2	Amdhd2	245847	0.207228	3.9892	0.0312784	0.0836196	0.182475	3.9892	0.0572021	0.124021	FALSE	FALSE	FALSE	FALSE	FALSE	FALSE	NotSig	NotSig
Amer1	Amer1	72345	-0.224539	4.79842	0.00146141	0.00668329	-0.336296	4.79842	1.85673e-06	1.67583e-05	FALSE	FALSE	FALSE	FALSE	FALSE	FALSE	NotSig	NotSig
Amfr	Amfr	23802	-0.0451945	7.07421	0.371376	0.526475	-0.0389235	7.07421	0.440483	0.579369	FALSE	FALSE	FALSE	FALSE	FALSE	FALSE	NotSig	NotSig
Amigo1	Amigo1	229715	0.0925271	1.62312	0.485532	0.632959	-0.0529402	1.62312	0.689794	0.791285	FALSE	FALSE	FALSE	FALSE	FALSE	FALSE	NotSig	NotSig
Amigo2	Amigo2	105827	-0.674896	-1.81264	0.0622386	0.142058	-0.457816	-1.81264	0.180625	0.301218	FALSE	FALSE	FALSE	FALSE	FALSE	FALSE	NotSig	NotSig
Ammecr1	Ammecr1	56068	-0.313402	5.00602	2.06121e-05	0.00016181	-0.258848	5.00602	0.000406474	0.00202837	FALSE	FALSE	FALSE	FALSE	FALSE	FALSE	NotSig	NotSig
Ammecr1l	Ammecr1l	225339	-0.0548067	5.7469	0.335258	0.492414	-0.0524693	5.7469	0.354671	0.497587	FALSE	FALSE	FALSE	FALSE	FALSE	FALSE	NotSig	NotSig
Amn1	Amn1	232566	0.213556	3.80063	0.0237524	0.0672747	0.187408	3.80063	0.0465087	0.105308	FALSE	FALSE	FALSE	FALSE	FALSE	FALSE	NotSig	NotSig
Amot	Amot	27494	-0.432537	0.762001	0.00320109	0.0129933	-0.169174	0.762001	0.222311	0.352314	FALSE	FALSE	FALSE	FALSE	FALSE	FALSE	NotSig	NotSig
Amotl1	Amotl1	75723	0.227733	9.11577	6.2104e-06	5.49656e-05	0.18481	9.11577	0.000243527	0.00129606	FALSE	FALSE	FALSE	FALSE	FALSE	FALSE	NotSig	NotSig
Amotl2	Amotl2	56332	0.10238	8.72279	0.0973722	0.199323	0.0741304	8.72279	0.230032	0.361099	FALSE	FALSE	FALSE	FALSE	FALSE	FALSE	NotSig	NotSig
Ampd2	Ampd2	109674	-0.0515319	5.89783	0.44324	0.594651	-0.0475209	5.89783	0.478758	0.613855	FALSE	FALSE	FALSE	FALSE	FALSE	FALSE	NotSig	NotSig
Ampd3	Ampd3	11717	0.38968	0.228777	0.113859	0.223361	0.394836	0.228777	0.10494	0.198548	FALSE	FALSE	FALSE	FALSE	FALSE	FALSE	NotSig	NotSig
Amt	Amt	434437	0.0975508	-0.968813	0.742813	0.836605	0.342851	-0.968813	0.227656	0.358337	FALSE	FALSE	FALSE	FALSE	FALSE	FALSE	NotSig	NotSig
Amz1	Amz1	231842	1.09646	-0.572484	0.000639633	0.00331017	1.37317	-0.572484	1.07135e-05	8.14404e-05	TRUE	TRUE	TRUE	TRUE	FALSE	FALSE	Up	Up
Amz2	Amz2	13929	0.000737344	7.35251	0.988596	0.992227	0.00182156	7.35251	0.971801	0.984142	FALSE	FALSE	FALSE	FALSE	FALSE	FALSE	NotSig	NotSig
Anapc1	Anapc1	17222	-0.192128	6.6224	0.000144594	0.000905803	-0.218341	6.6224	1.52103e-05	0.000110468	FALSE	FALSE	FALSE	FALSE	FALSE	FALSE	NotSig	NotSig
Anapc10	Anapc10	68999	-0.186832	3.65729	0.0209119	0.0607897	-0.150022	3.65729	0.0609967	0.130649	FALSE	FALSE	FALSE	FALSE	FALSE	FALSE	NotSig	NotSig
Anapc11	Anapc11	66156	-0.2576	4.91504	0.000122545	0.000789816	-0.18744	4.91504	0.00485435	0.0165806	FALSE	FALSE	FALSE	FALSE	FALSE	FALSE	NotSig	NotSig
Anapc13	Anapc13	69010	0.19196	4.28989	0.00863119	0.0295725	0.130951	4.28989	0.0719843	0.148382	FALSE	FALSE	FALSE	FALSE	FALSE	FALSE	NotSig	NotSig
Anapc15	Anapc15	75430	-0.266616	4.93017	5.54909e-06	4.9789e-05	-0.230186	4.93017	7.72642e-05	0.000466757	FALSE	FALSE	FALSE	FALSE	FALSE	FALSE	NotSig	NotSig
Anapc16	Anapc16	52717	-0.0612651	4.94715	0.348504	0.504398	-0.0610186	4.94715	0.348336	0.491774	FALSE	FALSE	FALSE	FALSE	FALSE	FALSE	NotSig	NotSig
Anapc2	Anapc2	99152	0.0270142	5.79018	0.718925	0.819276	0.0175751	5.79018	0.81447	0.882584	FALSE	FALSE	FALSE	FALSE	FALSE	FALSE	NotSig	NotSig
Anapc4	Anapc4	52206	0.0379205	5.91694	0.563186	0.69855	0.0671407	5.91694	0.304919	0.445084	FALSE	FALSE	FALSE	FALSE	FALSE	FALSE	NotSig	NotSig
Anapc5	Anapc5	59008	-0.26004	7.30313	1.262e-07	1.60642e-06	-0.254314	7.30313	2.2391e-07	2.42386e-06	FALSE	FALSE	FALSE	FALSE	FALSE	FALSE	NotSig	NotSig
Anapc7	Anapc7	56317	0.000300668	5.65818	0.995633	0.99709	-0.0308326	5.65818	0.573977	0.697923	FALSE	FALSE	FALSE	FALSE	FALSE	FALSE	NotSig	NotSig
Angel1	Angel1	68737	0.0441143	4.6534	0.496979	0.64191	0.074892	4.6534	0.245351	0.379295	FALSE	FALSE	FALSE	FALSE	FALSE	FALSE	NotSig	NotSig
Angel2	Angel2	52477	-0.0364118	5.52659	0.591755	0.721463	-0.0720891	5.52659	0.287511	0.426452	FALSE	FALSE	FALSE	FALSE	FALSE	FALSE	NotSig	NotSig
Angpt1	Angpt1	11600	1.28717	-1.86666	0.00332909	0.013461	0.990575	-1.86666	0.0279432	0.0701941	TRUE	FALSE	TRUE	FALSE	FALSE	FALSE	Up	NotSig
Angpt2	Angpt2	11601	0.37665	3.14882	0.000796814	0.00400986	0.344848	3.14882	0.0020367	0.00808712	FALSE	FALSE	FALSE	FALSE	FALSE	FALSE	NotSig	NotSig
Angpt4	Angpt4	11602	0.103193	5.11745	0.18088	0.316089	0.049295	5.11745	0.521842	0.652445	FALSE	FALSE	FALSE	FALSE	FALSE	FALSE	NotSig	NotSig
Angptl1	Angptl1	72713	0.21715	-0.342708	0.402809	0.556449	0.332113	-0.342708	0.189402	0.311902	FALSE	FALSE	FALSE	FALSE	FALSE	FALSE	NotSig	NotSig
Angptl2	Angptl2	26360	-0.14832	7.63539	0.00488835	0.0185798	-0.150044	7.63539	0.00437036	0.0151724	FALSE	FALSE	FALSE	FALSE	FALSE	FALSE	NotSig	NotSig
Angptl4	Angptl4	57875	-0.527693	5.28369	1.36965e-08	2.05718e-07	-0.646657	5.28369	3.38173e-12	7.32155e-11	FALSE	FALSE	FALSE	FALSE	FALSE	FALSE	NotSig	NotSig
Angptl6	Angptl6	70726	-0.391235	-0.190198	0.053278	0.126046	-0.544722	-0.190198	0.00686853	0.0221395	FALSE	FALSE	FALSE	FALSE	FALSE	FALSE	NotSig	NotSig
Angptl7	Angptl7	654812	0.423372	-2.07674	0.380801	0.535563	0.79235	-2.07674	0.0817444	0.163764	FALSE	FALSE	FALSE	FALSE	FALSE	FALSE	NotSig	NotSig
Angptl8	Angptl8	624219	-0.0104153	-2.03098	0.982213	0.988664	0.0476782	-2.03098	0.917593	0.951706	FALSE	FALSE	FALSE	FALSE	FALSE	FALSE	NotSig	NotSig
Ank	Ank	11732	0.142006	5.05369	0.0243191	0.0684829	0.100223	5.05369	0.110632	0.207083	FALSE	FALSE	FALSE	FALSE	FALSE	FALSE	NotSig	NotSig
Ank1	Ank1	11733	0.130668	5.11791	0.0558122	0.130655	0.127763	5.11791	0.0606537	0.130082	FALSE	FALSE	FALSE	FALSE	FALSE	FALSE	NotSig	NotSig
Ank2	Ank2	109676	0.261809	6.35568	6.27926e-07	6.8956e-06	0.166857	6.35568	0.00148619	0.00620741	FALSE	FALSE	FALSE	FALSE	FALSE	FALSE	NotSig	NotSig
Ank3	Ank3	11735	0.103591	6.30229	0.0653139	0.147669	0.0571762	6.30229	0.308546	0.449609	FALSE	FALSE	FALSE	FALSE	FALSE	FALSE	NotSig	NotSig
Ankar	Ankar	319695	0.158085	1.19346	0.248603	0.39977	0.0274345	1.19346	0.840906	0.900816	FALSE	FALSE	FALSE	FALSE	FALSE	FALSE	NotSig	NotSig
Ankdd1a	Ankdd1a	330963	0.689361	-2.22658	0.261702	0.415313	1.67789	-2.22658	0.00250291	0.00957163	FALSE	TRUE	FALSE	TRUE	FALSE	FALSE	NotSig	Up
Ankfy1	Ankfy1	11736	-0.0512615	6.59367	0.33221	0.489514	-0.0958348	6.59367	0.0694238	0.1443	FALSE	FALSE	FALSE	FALSE	FALSE	FALSE	NotSig	NotSig
Ankhd1	Ankhd1	108857	-0.113953	6.27888	0.0532919	0.126049	-0.179472	6.27888	0.00230975	0.0089983	FALSE	FALSE	FALSE	FALSE	FALSE	FALSE	NotSig	NotSig
Ankib1	Ankib1	70797	0.0647876	6.48582	0.197114	0.337519	0.0538941	6.48582	0.281996	0.420987	FALSE	FALSE	FALSE	FALSE	FALSE	FALSE	NotSig	NotSig
Ankle1	Ankle1	234396	-1.48839	1.59383	5.34801e-26	2.73048e-24	-1.35661	1.59383	4.69669e-23	2.13504e-21	TRUE	TRUE	FALSE	FALSE	TRUE	TRUE	Down	Down
Ankle2	Ankle2	71782	-0.154741	5.69043	0.0119616	0.0389229	-0.176438	5.69043	0.00407851	0.0143056	FALSE	FALSE	FALSE	FALSE	FALSE	FALSE	NotSig	NotSig
Ankmy1	Ankmy1	241158	0.311733	2.36552	0.00115231	0.0054785	0.325213	2.36552	0.000567904	0.00270754	FALSE	FALSE	FALSE	FALSE	FALSE	FALSE	NotSig	NotSig
Ankmy2	Ankmy2	217473	0.313998	5.22821	1.64911e-07	2.05883e-06	0.234142	5.22821	9.0903e-05	0.000540794	FALSE	FALSE	FALSE	FALSE	FALSE	FALSE	NotSig	NotSig
Ankra2	Ankra2	68558	-0.122336	0.556482	0.49827	0.64287	0.12312	0.556482	0.477007	0.612221	FALSE	FALSE	FALSE	FALSE	FALSE	FALSE	NotSig	NotSig
Ankrd1	Ankrd1	107765	0.417534	10.8673	4.49131e-08	6.22247e-07	0.427066	10.8673	2.16729e-08	2.81624e-07	FALSE	FALSE	FALSE	FALSE	FALSE	FALSE	NotSig	NotSig
Ankrd10	Ankrd10	102334	-0.020629	6.06177	0.794541	0.871549	0.00778656	6.06177	0.921595	0.954017	FALSE	FALSE	FALSE	FALSE	FALSE	FALSE	NotSig	NotSig
Ankrd11	Ankrd11	77087	-0.0868638	7.51593	0.109742	0.217152	-0.0915257	7.51593	0.0915911	0.178856	FALSE	FALSE	FALSE	FALSE	FALSE	FALSE	NotSig	NotSig
Ankrd12	Ankrd12	106585	-0.0130963	4.38473	0.88211	0.929449	0.0338379	4.38473	0.699995	0.799168	FALSE	FALSE	FALSE	FALSE	FALSE	FALSE	NotSig	NotSig
Ankrd13a	Ankrd13a	68420	-0.124321	6.44703	0.0191328	0.0566286	-0.0181773	6.44703	0.730785	0.822671	FALSE	FALSE	FALSE	FALSE	FALSE	FALSE	NotSig	NotSig
Ankrd13b	Ankrd13b	268445	0.020482	5.78042	0.818058	0.887105	0.00799213	5.78042	0.928387	0.958147	FALSE	FALSE	FALSE	FALSE	FALSE	FALSE	NotSig	NotSig
Ankrd13c	Ankrd13c	433667	-0.164921	6.39931	0.00719783	0.0255018	-0.163291	6.39931	0.00769973	0.0243878	FALSE	FALSE	FALSE	FALSE	FALSE	FALSE	NotSig	NotSig
Ankrd13d	Ankrd13d	68423	0.467149	2.68445	2.85355e-05	0.000215957	0.483541	2.68445	1.26343e-05	9.35981e-05	FALSE	FALSE	FALSE	FALSE	FALSE	FALSE	NotSig	NotSig
Ankrd16	Ankrd16	320816	-0.0114272	2.14587	0.912839	0.948468	0.200969	2.14587	0.0461275	0.104688	FALSE	FALSE	FALSE	FALSE	FALSE	FALSE	NotSig	NotSig
Ankrd17	Ankrd17	81702	0.05891	7.4298	0.277036	0.432101	0.0081932	7.4298	0.879751	0.926379	FALSE	FALSE	FALSE	FALSE	FALSE	FALSE	NotSig	NotSig
Ankrd2	Ankrd2	56642	0.332394	0.964953	0.0226867	0.0648483	-0.0604617	0.964953	0.685558	0.788144	FALSE	FALSE	FALSE	FALSE	FALSE	FALSE	NotSig	NotSig
Ankrd23	Ankrd23	78321	0.0422488	2.45597	0.721571	0.821402	0.234401	2.45597	0.0437321	0.1003	FALSE	FALSE	FALSE	FALSE	FALSE	FALSE	NotSig	NotSig
Ankrd24	Ankrd24	70615	0.872242	0.374906	0.000135381	0.000857998	0.57791	0.374906	0.0122877	0.0360722	FALSE	FALSE	FALSE	FALSE	FALSE	FALSE	NotSig	NotSig
Ankrd26	Ankrd26	232339	-0.4873	4.03928	4.45048e-08	6.1886e-07	-0.541526	4.03928	1.11767e-09	1.77415e-08	FALSE	FALSE	FALSE	FALSE	FALSE	FALSE	NotSig	NotSig
Ankrd27	Ankrd27	245886	-0.0588438	6.88153	0.29882	0.455116	-0.117337	6.88153	0.0381407	0.0901502	FALSE	FALSE	FALSE	FALSE	FALSE	FALSE	NotSig	NotSig
Ankrd28	Ankrd28	105522	0.0989831	6.89398	0.119854	0.231829	0.111423	6.89398	0.0796471	0.160314	FALSE	FALSE	FALSE	FALSE	FALSE	FALSE	NotSig	NotSig
Ankrd29	Ankrd29	225187	0.349005	3.31206	0.000292436	0.00168835	0.386256	3.31206	5.29732e-05	0.000334486	FALSE	FALSE	FALSE	FALSE	FALSE	FALSE	NotSig	NotSig
Ankrd33b	Ankrd33b	67434	0.414999	2.80074	0.000144217	0.000904361	0.368262	2.80074	0.0006984	0.00324489	FALSE	FALSE	FALSE	FALSE	FALSE	FALSE	NotSig	NotSig
Ankrd34a	Ankrd34a	545554	0.242826	1.46087	0.227053	0.373813	0.363781	1.46087	0.0691662	0.143808	FALSE	FALSE	FALSE	FALSE	FALSE	FALSE	NotSig	NotSig
Ankrd34b	Ankrd34b	218440	-0.0689161	-0.699343	0.820427	0.888547	-0.300405	-0.699343	0.327552	0.470829	FALSE	FALSE	FALSE	FALSE	FALSE	FALSE	NotSig	NotSig
Ankrd35	Ankrd35	213121	1.08374	-1.28083	0.0164214	0.0501579	1.16858	-1.28083	0.00856357	0.0267524	FALSE	TRUE	FALSE	TRUE	FALSE	FALSE	NotSig	Up
Ankrd37	Ankrd37	654824	-0.480189	2.22163	2.12793e-06	2.0932e-05	-0.488466	2.22163	9.59626e-07	9.31245e-06	FALSE	FALSE	FALSE	FALSE	FALSE	FALSE	NotSig	NotSig
Ankrd39	Ankrd39	109346	0.245592	2.90542	0.102978	0.207977	0.122155	2.90542	0.415806	0.556809	FALSE	FALSE	FALSE	FALSE	FALSE	FALSE	NotSig	NotSig
Ankrd40	Ankrd40	71452	-0.0342305	6.84227	0.482746	0.630367	-0.039767	6.84227	0.41383	0.55476	FALSE	FALSE	FALSE	FALSE	FALSE	FALSE	NotSig	NotSig
Ankrd42	Ankrd42	73845	0.0647765	4.10217	0.369893	0.524919	0.0355776	4.10217	0.620575	0.738891	FALSE	FALSE	FALSE	FALSE	FALSE	FALSE	NotSig	NotSig
Ankrd44	Ankrd44	329154	-0.0201845	4.99154	0.744276	0.837219	-0.0411085	4.99154	0.504453	0.636755	FALSE	FALSE	FALSE	FALSE	FALSE	FALSE	NotSig	NotSig
Ankrd45	Ankrd45	73844	0.332829	2.49092	0.00115182	0.0054785	0.250225	2.49092	0.0140348	0.040268	FALSE	FALSE	FALSE	FALSE	FALSE	FALSE	NotSig	NotSig
Ankrd46	Ankrd46	68839	0.0339959	5.24307	0.581173	0.713194	-0.0238429	5.24307	0.698024	0.797517	FALSE	FALSE	FALSE	FALSE	FALSE	FALSE	NotSig	NotSig
Ankrd49	Ankrd49	56503	-0.053859	3.8802	0.419379	0.571436	-0.0801384	3.8802	0.225385	0.355875	FALSE	FALSE	FALSE	FALSE	FALSE	FALSE	NotSig	NotSig
Ankrd50	Ankrd50	99696	0.162942	6.14422	0.00601307	0.02207	0.114203	6.14422	0.053782	0.118084	FALSE	FALSE	FALSE	FALSE	FALSE	FALSE	NotSig	NotSig
Ankrd52	Ankrd52	237615	-0.128169	6.39221	0.0631191	0.143608	-0.215592	6.39221	0.00178441	0.00724511	FALSE	FALSE	FALSE	FALSE	FALSE	FALSE	NotSig	NotSig
Ankrd54	Ankrd54	223690	-0.0399661	4.17234	0.619295	0.743187	0.0147197	4.17234	0.853681	0.909784	FALSE	FALSE	FALSE	FALSE	FALSE	FALSE	NotSig	NotSig
Ankrd6	Ankrd6	140577	-0.137482	-0.707893	0.641131	0.759993	0.551762	-0.707893	0.0423527	0.0976925	FALSE	FALSE	FALSE	FALSE	FALSE	FALSE	NotSig	NotSig
Ankrd61	Ankrd61	66729	-0.39043	1.19946	0.0251653	0.0704742	-0.182593	1.19946	0.281215	0.420118	FALSE	FALSE	FALSE	FALSE	FALSE	FALSE	NotSig	NotSig
Ankrd65	Ankrd65	242805	0.0596779	-2.68284	0.92225	0.953829	1.16482	-2.68284	0.0284822	0.0712602	FALSE	FALSE	FALSE	FALSE	FALSE	FALSE	NotSig	NotSig
Ankrd9	Ankrd9	74251	0.202632	1.54463	0.270724	0.425295	0.173159	1.54463	0.344502	0.487873	FALSE	FALSE	FALSE	FALSE	FALSE	FALSE	NotSig	NotSig
Anks1	Anks1	224650	0.0590629	5.35798	0.469339	0.619073	-0.0228573	5.35798	0.779292	0.858608	FALSE	FALSE	FALSE	FALSE	FALSE	FALSE	NotSig	NotSig
Anks1b	Anks1b	77531	0.304826	1.40262	0.0645843	0.146358	0.217932	1.40262	0.182904	0.303834	FALSE	FALSE	FALSE	FALSE	FALSE	FALSE	NotSig	NotSig
Anks3	Anks3	72615	0.0629708	4.02252	0.437739	0.58941	0.105891	4.02252	0.188696	0.311039	FALSE	FALSE	FALSE	FALSE	FALSE	FALSE	NotSig	NotSig
Anks6	Anks6	75691	0.0278858	2.28479	0.776345	0.860071	-0.0349742	2.28479	0.71883	0.813747	FALSE	FALSE	FALSE	FALSE	FALSE	FALSE	NotSig	NotSig
Ankzf1	Ankzf1	52231	0.139323	4.36958	0.0375369	0.0959854	0.151723	4.36958	0.0224699	0.05899	FALSE	FALSE	FALSE	FALSE	FALSE	FALSE	NotSig	NotSig
Anln	Anln	68743	-1.55697	7.43601	2.27368e-52	3.49559e-50	-1.41853	7.43601	3.94191e-44	4.40607e-42	TRUE	TRUE	FALSE	FALSE	TRUE	TRUE	Down	Down
Ano1	Ano1	101772	0.441931	3.23749	5.92351e-06	5.27679e-05	0.752318	3.23749	3.21925e-15	9.08228e-14	FALSE	FALSE	FALSE	FALSE	FALSE	FALSE	NotSig	NotSig
Ano10	Ano10	102566	0.225976	4.92228	0.000765173	0.0038677	0.136649	4.92228	0.0415427	0.0962904	FALSE	FALSE	FALSE	FALSE	FALSE	FALSE	NotSig	NotSig
Ano3	Ano3	228432	-1.29638	-2.45329	0.0213316	0.0617904	-0.61436	-2.45329	0.225399	0.355875	FALSE	FALSE	FALSE	FALSE	FALSE	FALSE	NotSig	NotSig
Ano6	Ano6	105722	0.174652	7.56672	0.000288283	0.00167072	0.193004	7.56672	5.99785e-05	0.000373379	FALSE	FALSE	FALSE	FALSE	FALSE	FALSE	NotSig	NotSig
Ano7	Ano7	404545	-0.805927	-1.59485	0.0623	0.142146	-0.999841	-1.59485	0.021189	0.0563626	FALSE	FALSE	FALSE	FALSE	FALSE	FALSE	NotSig	NotSig
Ano8	Ano8	382014	-0.0511574	5.40121	0.641274	0.760078	-0.0232801	5.40121	0.832142	0.894553	FALSE	FALSE	FALSE	FALSE	FALSE	FALSE	NotSig	NotSig
Anp32a	Anp32a	11737	-0.160825	7.1335	0.00244264	0.0103631	-0.164141	7.1335	0.00195749	0.00783395	FALSE	FALSE	FALSE	FALSE	FALSE	FALSE	NotSig	NotSig
Anp32b	Anp32b	67628	-0.444644	8.11667	7.47034e-17	2.49309e-15	-0.484498	8.11667	1.01997e-19	3.87672e-18	FALSE	FALSE	FALSE	FALSE	FALSE	FALSE	NotSig	NotSig
Anp32e	Anp32e	66471	-0.599042	7.11951	1.81053e-38	1.41562e-36	-0.554506	7.11951	2.07606e-33	1.52725e-31	FALSE	FALSE	FALSE	FALSE	FALSE	FALSE	NotSig	NotSig
Anpep	Anpep	16790	0.35445	0.520274	0.0487571	0.117745	0.267257	0.520274	0.134375	0.240756	FALSE	FALSE	FALSE	FALSE	FALSE	FALSE	NotSig	NotSig
Antkmt	Antkmt	214917	-0.0970849	2.86875	0.340318	0.497338	0.00142151	2.86875	0.988691	0.993337	FALSE	FALSE	FALSE	FALSE	FALSE	FALSE	NotSig	NotSig
Antxr1	Antxr1	69538	0.310404	6.25228	3.51567e-08	4.95416e-07	0.2462	6.25228	1.18632e-05	8.85563e-05	FALSE	FALSE	FALSE	FALSE	FALSE	FALSE	NotSig	NotSig
Antxr2	Antxr2	71914	-0.127395	5.13382	0.024532	0.0690358	-0.211306	5.13382	0.000186296	0.00101882	FALSE	FALSE	FALSE	FALSE	FALSE	FALSE	NotSig	NotSig
Anxa1	Anxa1	16952	0.349504	10.8697	8.54683e-06	7.32746e-05	0.332702	10.8697	2.28175e-05	0.000158323	FALSE	FALSE	FALSE	FALSE	FALSE	FALSE	NotSig	NotSig
Anxa11	Anxa11	11744	0.0954595	7.35789	0.0457791	0.112116	0.0736144	7.35789	0.122964	0.224876	FALSE	FALSE	FALSE	FALSE	FALSE	FALSE	NotSig	NotSig
Anxa2	Anxa2	12306	-0.0457932	9.38585	0.37481	0.529713	-0.0491937	9.38585	0.34032	0.483401	FALSE	FALSE	FALSE	FALSE	FALSE	FALSE	NotSig	NotSig
Anxa3	Anxa3	11745	0.497306	8.9416	9.53593e-10	1.7034e-08	0.507194	8.9416	4.49331e-10	7.47955e-09	FALSE	FALSE	FALSE	FALSE	FALSE	FALSE	NotSig	NotSig
Anxa4	Anxa4	11746	0.158199	7.06927	0.00117785	0.00558258	0.196652	7.06927	5.30458e-05	0.00033479	FALSE	FALSE	FALSE	FALSE	FALSE	FALSE	NotSig	NotSig
Anxa5	Anxa5	11747	0.0438465	8.14264	0.357394	0.512387	0.00425491	8.14264	0.928789	0.958406	FALSE	FALSE	FALSE	FALSE	FALSE	FALSE	NotSig	NotSig
Anxa6	Anxa6	11749	-0.0161151	9.69234	0.74252	0.836605	0.0250074	9.69234	0.610021	0.729753	FALSE	FALSE	FALSE	FALSE	FALSE	FALSE	NotSig	NotSig
Anxa7	Anxa7	11750	0.169292	7.1363	0.000538764	0.00286288	0.199486	7.1363	4.38289e-05	0.000283551	FALSE	FALSE	FALSE	FALSE	FALSE	FALSE	NotSig	NotSig
Anxa8	Anxa8	11752	0.511974	5.75499	6.02194e-13	1.50362e-11	0.529774	5.75499	8.03881e-14	2.01456e-12	FALSE	FALSE	FALSE	FALSE	FALSE	FALSE	NotSig	NotSig
Aoc1	Aoc1	76507	1.2357	-2.40148	0.00915235	0.0310749	0.141154	-2.40148	0.793804	0.868929	TRUE	FALSE	TRUE	FALSE	FALSE	FALSE	Up	NotSig
Aoc2	Aoc2	237940	-0.13449	0.200857	0.574537	0.707979	0.0291851	0.200857	0.901213	0.941943	FALSE	FALSE	FALSE	FALSE	FALSE	FALSE	NotSig	NotSig
Aoc3	Aoc3	11754	0.516774	6.70544	4.95235e-09	7.99092e-08	0.530476	6.70544	1.91335e-09	2.95824e-08	FALSE	FALSE	FALSE	FALSE	FALSE	FALSE	NotSig	NotSig
Aopep	Aopep	72061	0.00220954	4.63787	0.977098	0.985162	-0.00207521	4.63787	0.978374	0.987689	FALSE	FALSE	FALSE	FALSE	FALSE	FALSE	NotSig	NotSig
Aox1	Aox1	11761	0.779061	-1.75245	0.0311921	0.0834692	0.136651	-1.75245	0.722593	0.816385	FALSE	FALSE	FALSE	FALSE	FALSE	FALSE	NotSig	NotSig
Ap1ar	Ap1ar	211556	-0.0928407	5.4342	0.140648	0.261479	-0.106335	5.4342	0.090361	0.176967	FALSE	FALSE	FALSE	FALSE	FALSE	FALSE	NotSig	NotSig
Ap1b1	Ap1b1	11764	0.0690487	6.48488	0.184923	0.321717	0.0811346	6.48488	0.118262	0.218175	FALSE	FALSE	FALSE	FALSE	FALSE	FALSE	NotSig	NotSig
Ap1g1	Ap1g1	11765	-0.0964276	6.55877	0.0868653	0.183479	-0.117886	6.55877	0.0360662	0.0862222	FALSE	FALSE	FALSE	FALSE	FALSE	FALSE	NotSig	NotSig
Ap1g2	Ap1g2	11766	-0.0101063	4.3286	0.880198	0.928943	0.134668	4.3286	0.0414809	0.0961679	FALSE	FALSE	FALSE	FALSE	FALSE	FALSE	NotSig	NotSig
Ap1m1	Ap1m1	11767	-0.0860601	6.27124	0.171301	0.303027	-0.049537	6.27124	0.429655	0.569785	FALSE	FALSE	FALSE	FALSE	FALSE	FALSE	NotSig	NotSig
Ap1s1	Ap1s1	11769	-0.139515	6.90033	0.00555176	0.0206735	-0.11918	6.90033	0.0175505	0.0484356	FALSE	FALSE	FALSE	FALSE	FALSE	FALSE	NotSig	NotSig
Ap1s2	Ap1s2	108012	-0.185783	4.48902	0.0344684	0.0898345	-0.23194	4.48902	0.00822367	0.0258397	FALSE	FALSE	FALSE	FALSE	FALSE	FALSE	NotSig	NotSig
Ap2a1	Ap2a1	11771	0.173412	7.04806	0.0254555	0.0710978	0.186084	7.04806	0.0164924	0.0460449	FALSE	FALSE	FALSE	FALSE	FALSE	FALSE	NotSig	NotSig
Ap2a2	Ap2a2	11772	0.120685	5.46704	0.0294122	0.0798507	0.109018	5.46704	0.048153	0.108279	FALSE	FALSE	FALSE	FALSE	FALSE	FALSE	NotSig	NotSig
Ap2b1	Ap2b1	71770	-0.0457369	8.05338	0.332147	0.489474	-0.0792108	8.05338	0.0928231	0.180657	FALSE	FALSE	FALSE	FALSE	FALSE	FALSE	NotSig	NotSig
Ap2m1	Ap2m1	11773	0.121418	8.18975	0.0306999	0.0825116	0.126949	8.18975	0.0237212	0.0616246	FALSE	FALSE	FALSE	FALSE	FALSE	FALSE	NotSig	NotSig
Ap2s1	Ap2s1	232910	0.15038	5.94296	0.0556538	0.130429	0.192889	5.94296	0.013914	0.0399886	FALSE	FALSE	FALSE	FALSE	FALSE	FALSE	NotSig	NotSig
Ap3b1	Ap3b1	11774	0.0592905	6.76848	0.267968	0.422079	0.0653411	6.76848	0.221321	0.351152	FALSE	FALSE	FALSE	FALSE	FALSE	FALSE	NotSig	NotSig
Ap3b2	Ap3b2	11775	0.593578	0.677804	0.00145625	0.00666497	0.522035	0.677804	0.00481492	0.0164501	FALSE	FALSE	FALSE	FALSE	FALSE	FALSE	NotSig	NotSig
Ap3d1	Ap3d1	11776	0.0391867	7.20143	0.443741	0.595061	0.0823169	7.20143	0.106943	0.201502	FALSE	FALSE	FALSE	FALSE	FALSE	FALSE	NotSig	NotSig
Ap3m1	Ap3m1	55946	-0.164112	6.17634	0.0169615	0.0514712	-0.150413	6.17634	0.0283022	0.0709005	FALSE	FALSE	FALSE	FALSE	FALSE	FALSE	NotSig	NotSig
Ap3m2	Ap3m2	64933	0.0158981	4.37018	0.807581	0.880068	0.120447	4.37018	0.0615965	0.131548	FALSE	FALSE	FALSE	FALSE	FALSE	FALSE	NotSig	NotSig
Ap3s1	Ap3s1	11777	-0.0647454	7.09254	0.299896	0.456093	-0.0432613	7.09254	0.488002	0.622717	FALSE	FALSE	FALSE	FALSE	FALSE	FALSE	NotSig	NotSig
Ap3s2	Ap3s2	11778	0.141854	4.7342	0.0245509	0.0690363	0.201214	4.7342	0.00129481	0.00551927	FALSE	FALSE	FALSE	FALSE	FALSE	FALSE	NotSig	NotSig
Ap4b1	Ap4b1	67489	0.0519597	4.10025	0.461664	0.611989	0.115788	4.10025	0.0972294	0.187484	FALSE	FALSE	FALSE	FALSE	FALSE	FALSE	NotSig	NotSig
Ap4e1	Ap4e1	108011	-0.0337749	3.43277	0.730492	0.828937	-0.0237686	3.43277	0.806996	0.878037	FALSE	FALSE	FALSE	FALSE	FALSE	FALSE	NotSig	NotSig
Ap4m1	Ap4m1	11781	-0.0871162	3.50926	0.354261	0.509711	0.0178644	3.50926	0.847652	0.905961	FALSE	FALSE	FALSE	FALSE	FALSE	FALSE	NotSig	NotSig
Ap4s1	Ap4s1	11782	-0.0230798	3.38923	0.785492	0.865578	-0.0280066	3.38923	0.739108	0.828476	FALSE	FALSE	FALSE	FALSE	FALSE	FALSE	NotSig	NotSig
Ap5b1	Ap5b1	381201	0.189198	3.66179	0.017903	0.0536503	0.277368	3.66179	0.000441721	0.00217726	FALSE	FALSE	FALSE	FALSE	FALSE	FALSE	NotSig	NotSig
Ap5m1	Ap5m1	74385	0.191089	4.77071	0.00180771	0.00800222	0.190676	4.77071	0.001731	0.0070534	FALSE	FALSE	FALSE	FALSE	FALSE	FALSE	NotSig	NotSig
Ap5s1	Ap5s1	69596	-0.0349351	3.72432	0.684288	0.794297	0.0352715	3.72432	0.678182	0.782899	FALSE	FALSE	FALSE	FALSE	FALSE	FALSE	NotSig	NotSig
Ap5z1	Ap5z1	231855	0.0925361	3.91105	0.280275	0.435548	0.209036	3.91105	0.0137225	0.0395793	FALSE	FALSE	FALSE	FALSE	FALSE	FALSE	NotSig	NotSig
Apaf1	Apaf1	11783	0.291462	4.53902	2.48658e-05	0.000190503	0.345133	4.53902	4.97034e-07	5.03399e-06	FALSE	FALSE	FALSE	FALSE	FALSE	FALSE	NotSig	NotSig
Apba1	Apba1	319924	0.27041	0.873338	0.15349	0.279097	0.109248	0.873338	0.564428	0.689577	FALSE	FALSE	FALSE	FALSE	FALSE	FALSE	NotSig	NotSig
Apba2	Apba2	11784	0.27116	-1.10422	0.408229	0.561532	0.393864	-1.10422	0.216986	0.34604	FALSE	FALSE	FALSE	FALSE	FALSE	FALSE	NotSig	NotSig
Apba3	Apba3	57267	0.0297053	5.45496	0.795729	0.872228	0.0284845	5.45496	0.804008	0.875825	FALSE	FALSE	FALSE	FALSE	FALSE	FALSE	NotSig	NotSig
Apbb1	Apbb1	11785	0.186223	5.90462	0.00138435	0.00640369	0.251938	5.90462	1.3875e-05	0.000101688	FALSE	FALSE	FALSE	FALSE	FALSE	FALSE	NotSig	NotSig
Apbb1ip	Apbb1ip	54519	0.0495888	3.99755	0.539674	0.678502	0.0468999	3.99755	0.559444	0.685469	FALSE	FALSE	FALSE	FALSE	FALSE	FALSE	NotSig	NotSig
Apbb2	Apbb2	11787	0.128556	5.64361	0.0318622	0.0848027	0.0483174	5.64361	0.419286	0.560208	FALSE	FALSE	FALSE	FALSE	FALSE	FALSE	NotSig	NotSig
Apbb3	Apbb3	225372	0.0722301	4.36376	0.352071	0.507479	0.103677	4.36376	0.179012	0.299221	FALSE	FALSE	FALSE	FALSE	FALSE	FALSE	NotSig	NotSig
Apc	Apc	11789	-0.105065	7.74738	0.0770204	0.167947	-0.121207	7.74738	0.0412214	0.0957595	FALSE	FALSE	FALSE	FALSE	FALSE	FALSE	NotSig	NotSig
Apc2	Apc2	23805	0.0827016	2.82226	0.560273	0.696486	0.121603	2.82226	0.390034	0.531452	FALSE	FALSE	FALSE	FALSE	FALSE	FALSE	NotSig	NotSig
Apcdd1	Apcdd1	494504	-0.525908	2.394	2.81839e-06	2.68626e-05	-0.725038	2.394	1.24306e-10	2.22046e-09	FALSE	FALSE	FALSE	FALSE	FALSE	FALSE	NotSig	NotSig
Apeh	Apeh	235606	0.213549	6.05317	0.000544958	0.00288556	0.234224	6.05317	0.000143408	0.000808844	FALSE	FALSE	FALSE	FALSE	FALSE	FALSE	NotSig	NotSig
Apex1	Apex1	11792	-0.0480918	6.56797	0.390042	0.544642	-0.0347351	6.56797	0.533669	0.663413	FALSE	FALSE	FALSE	FALSE	FALSE	FALSE	NotSig	NotSig
Apex2	Apex2	77622	-0.272765	2.81117	0.0130827	0.0418153	-0.193079	2.81117	0.0753133	0.153601	FALSE	FALSE	FALSE	FALSE	FALSE	FALSE	NotSig	NotSig
Aph1a	Aph1a	226548	-0.0406335	6.69326	0.548977	0.68651	-0.0454895	6.69326	0.501891	0.634679	FALSE	FALSE	FALSE	FALSE	FALSE	FALSE	NotSig	NotSig
Aph1b	Aph1b	208117	0.181489	-1.66329	0.641686	0.760255	0.966743	-1.66329	0.00491797	0.0167645	FALSE	FALSE	FALSE	FALSE	FALSE	FALSE	NotSig	NotSig
Api5	Api5	11800	-0.448022	7.31528	3.56413e-12	8.23783e-11	-0.469679	7.31528	3.03991e-13	7.28461e-12	FALSE	FALSE	FALSE	FALSE	FALSE	FALSE	NotSig	NotSig
Apip	Apip	56369	0.0214576	4.00021	0.78367	0.864685	0.0723642	4.00021	0.350381	0.493746	FALSE	FALSE	FALSE	FALSE	FALSE	FALSE	NotSig	NotSig
Aplf	Aplf	72103	0.0388834	3.98766	0.561986	0.697538	-0.00429359	3.98766	0.948569	0.969328	FALSE	FALSE	FALSE	FALSE	FALSE	FALSE	NotSig	NotSig
Apln	Apln	30878	0.0603623	3.66965	0.607346	0.733468	-0.0577568	3.66965	0.622739	0.7405	FALSE	FALSE	FALSE	FALSE	FALSE	FALSE	NotSig	NotSig
Aplp1	Aplp1	11803	0.232167	5.28621	0.00832279	0.028736	0.281773	5.28621	0.00131547	0.00558819	FALSE	FALSE	FALSE	FALSE	FALSE	FALSE	NotSig	NotSig
Aplp2	Aplp2	11804	0.153051	7.77648	0.00207442	0.00900231	0.129965	7.77648	0.00884845	0.0274667	FALSE	FALSE	FALSE	FALSE	FALSE	FALSE	NotSig	NotSig
Apmap	Apmap	71881	0.0214072	6.92468	0.646008	0.763459	0.0402468	6.92468	0.386569	0.527939	FALSE	FALSE	FALSE	FALSE	FALSE	FALSE	NotSig	NotSig
Apoa4	Apoa4	11808	0.121853	-1.22613	0.716636	0.817348	0.864958	-1.22613	0.00406324	0.0142667	FALSE	FALSE	FALSE	FALSE	FALSE	FALSE	NotSig	NotSig
Apobec1	Apobec1	11810	2.64814	-1.65658	4.35612e-07	4.95057e-06	2.88114	-1.65658	1.31888e-08	1.7762e-07	TRUE	TRUE	TRUE	TRUE	FALSE	FALSE	Up	Up
Apobec2	Apobec2	11811	0.221406	1.39345	0.149898	0.274518	0.168609	1.39345	0.267878	0.404649	FALSE	FALSE	FALSE	FALSE	FALSE	FALSE	NotSig	NotSig
Apobec3	Apobec3	80287	-0.0290516	4.52284	0.698409	0.804269	-0.00868806	4.52284	0.907184	0.945032	FALSE	FALSE	FALSE	FALSE	FALSE	FALSE	NotSig	NotSig
Apobr	Apobr	171504	-0.740508	-2.18422	0.146454	0.269708	0.371315	-2.18422	0.39376	0.53509	FALSE	FALSE	FALSE	FALSE	FALSE	FALSE	NotSig	NotSig
Apod	Apod	11815	0.412342	-1.41271	0.218895	0.364577	0.49541	-1.41271	0.126639	0.229602	FALSE	FALSE	FALSE	FALSE	FALSE	FALSE	NotSig	NotSig
Apoe	Apoe	11816	0.826969	2.83528	8.52273e-14	2.29109e-12	0.924715	2.83528	3.28293e-17	1.06195e-15	FALSE	FALSE	FALSE	FALSE	FALSE	FALSE	NotSig	NotSig
Apoh	Apoh	11818	0.588456	-0.887366	0.043232	0.1073	0.719809	-0.887366	0.0104314	0.0314598	FALSE	FALSE	FALSE	FALSE	FALSE	FALSE	NotSig	NotSig
Apol6	Apol6	71939	0.463369	0.216955	0.0227735	0.0650543	0.122626	0.216955	0.55419	0.680943	FALSE	FALSE	FALSE	FALSE	FALSE	FALSE	NotSig	NotSig
Apol8	Apol8	239552	-0.0116998	2.41649	0.917909	0.951208	0.27757	2.41649	0.0116192	0.0344647	FALSE	FALSE	FALSE	FALSE	FALSE	FALSE	NotSig	NotSig
Apold1	Apold1	381823	0.366147	-1.39546	0.344578	0.500942	0.516972	-1.39546	0.171569	0.289609	FALSE	FALSE	FALSE	FALSE	FALSE	FALSE	NotSig	NotSig
Apom	Apom	55938	0.292577	-0.0896764	0.221994	0.368143	0.0458418	-0.0896764	0.848379	0.906486	FALSE	FALSE	FALSE	FALSE	FALSE	FALSE	NotSig	NotSig
Apoo	Apoo	68316	0.133943	5.47364	0.0980701	0.200389	0.117741	5.47364	0.145298	0.255509	FALSE	FALSE	FALSE	FALSE	FALSE	FALSE	NotSig	NotSig
Apool	Apool	68117	0.0336273	4.87165	0.684646	0.79444	-0.00444199	4.87165	0.957142	0.975028	FALSE	FALSE	FALSE	FALSE	FALSE	FALSE	NotSig	NotSig
App	App	11820	0.192769	9.14766	0.000177838	0.00109561	0.192449	9.14766	0.000181507	0.000996613	FALSE	FALSE	FALSE	FALSE	FALSE	FALSE	NotSig	NotSig
Appbp2	Appbp2	66884	-0.0689185	5.14373	0.404968	0.558362	-0.0719038	5.14373	0.384314	0.525752	FALSE	FALSE	FALSE	FALSE	FALSE	FALSE	NotSig	NotSig
Appl1	Appl1	72993	-0.181139	6.20722	0.00195512	0.00856914	-0.241015	6.20722	3.70198e-05	0.000243918	FALSE	FALSE	FALSE	FALSE	FALSE	FALSE	NotSig	NotSig
Appl2	Appl2	216190	0.101268	3.51613	0.270898	0.425471	0.0823495	3.51613	0.367827	0.509978	FALSE	FALSE	FALSE	FALSE	FALSE	FALSE	NotSig	NotSig
Aprt	Aprt	11821	0.335652	8.22824	3.0207e-06	2.8564e-05	0.36295	8.22824	4.49254e-07	4.58058e-06	FALSE	FALSE	FALSE	FALSE	FALSE	FALSE	NotSig	NotSig
Aptx	Aptx	66408	0.0439876	4.1753	0.524985	0.666276	0.0515397	4.1753	0.452812	0.59036	FALSE	FALSE	FALSE	FALSE	FALSE	FALSE	NotSig	NotSig
Aqp1	Aqp1	11826	0.378864	7.90022	7.9712e-09	1.2508e-07	0.383433	7.90022	5.25806e-09	7.51002e-08	FALSE	FALSE	FALSE	FALSE	FALSE	FALSE	NotSig	NotSig
Aqp11	Aqp11	66333	0.0102989	-0.332785	0.966175	0.978692	0.204989	-0.332785	0.383532	0.524945	FALSE	FALSE	FALSE	FALSE	FALSE	FALSE	NotSig	NotSig
Aqp9	Aqp9	64008	0.456994	-2.23895	0.350374	0.505851	0.542156	-2.23895	0.253541	0.388968	FALSE	FALSE	FALSE	FALSE	FALSE	FALSE	NotSig	NotSig
Aqr	Aqr	11834	0.0205277	6.30043	0.716039	0.817213	-0.000635433	6.30043	0.991002	0.994695	FALSE	FALSE	FALSE	FALSE	FALSE	FALSE	NotSig	NotSig
Ar	Ar	11835	0.352593	5.44646	0.000219299	0.00132072	0.312127	5.44646	0.00104238	0.0045817	FALSE	FALSE	FALSE	FALSE	FALSE	FALSE	NotSig	NotSig
Araf	Araf	11836	-0.00785078	5.56462	0.898403	0.939676	0.0567566	5.56462	0.353205	0.496384	FALSE	FALSE	FALSE	FALSE	FALSE	FALSE	NotSig	NotSig
Arap1	Arap1	69710	0.131254	5.91686	0.09139	0.190478	0.20587	5.91686	0.00796195	0.0251311	FALSE	FALSE	FALSE	FALSE	FALSE	FALSE	NotSig	NotSig
Arap3	Arap3	106952	0.403303	1.28738	0.0134648	0.0427567	0.471663	1.28738	0.00311276	0.0114004	FALSE	FALSE	FALSE	FALSE	FALSE	FALSE	NotSig	NotSig
Arc	Arc	11838	-0.320636	-0.866726	0.274025	0.428758	-0.38337	-0.866726	0.185265	0.306924	FALSE	FALSE	FALSE	FALSE	FALSE	FALSE	NotSig	NotSig
Arcn1	Arcn1	213827	-0.146305	8.62546	0.00506902	0.0191654	-0.18212	8.62546	0.000484591	0.00235791	FALSE	FALSE	FALSE	FALSE	FALSE	FALSE	NotSig	NotSig
Areg	Areg	11839	0.906494	1.60311	2.121e-08	3.08413e-07	1.01412	1.60311	1.96832e-10	3.4135e-09	FALSE	TRUE	FALSE	TRUE	FALSE	FALSE	NotSig	Up
Arel1	Arel1	68497	0.101273	7.35406	0.0265286	0.0734651	0.0713919	7.35406	0.117315	0.216695	FALSE	FALSE	FALSE	FALSE	FALSE	FALSE	NotSig	NotSig
Arf1	Arf1	11840	-0.151493	8.6992	0.00289082	0.0119321	-0.169295	8.6992	0.000863895	0.00389094	FALSE	FALSE	FALSE	FALSE	FALSE	FALSE	NotSig	NotSig
Arf2	Arf2	11841	0.0471463	7.15828	0.509044	0.651872	0.0521332	7.15828	0.465009	0.601834	FALSE	FALSE	FALSE	FALSE	FALSE	FALSE	NotSig	NotSig
Arf3	Arf3	11842	0.158566	6.72907	0.00198855	0.00870142	0.166372	6.72907	0.00114741	0.00496362	FALSE	FALSE	FALSE	FALSE	FALSE	FALSE	NotSig	NotSig
Arf4	Arf4	11843	-0.0202748	8.8963	0.667153	0.780895	-0.0688561	8.8963	0.14402	0.253815	FALSE	FALSE	FALSE	FALSE	FALSE	FALSE	NotSig	NotSig
Arf5	Arf5	11844	0.102673	6.13919	0.20401	0.345693	0.100794	6.13919	0.21189	0.340133	FALSE	FALSE	FALSE	FALSE	FALSE	FALSE	NotSig	NotSig
Arf6	Arf6	11845	-0.251864	6.92471	6.39508e-07	7.00238e-06	-0.235454	6.92471	3.08454e-06	2.66115e-05	FALSE	FALSE	FALSE	FALSE	FALSE	FALSE	NotSig	NotSig
Arfgap1	Arfgap1	228998	-0.022524	6.05231	0.679891	0.790999	-0.0212267	6.05231	0.696461	0.79635	FALSE	FALSE	FALSE	FALSE	FALSE	FALSE	NotSig	NotSig
Arfgap2	Arfgap2	77038	-0.0212354	4.63932	0.742966	0.836649	-0.0051827	4.63932	0.935762	0.962492	FALSE	FALSE	FALSE	FALSE	FALSE	FALSE	NotSig	NotSig
Arfgap3	Arfgap3	66251	0.0613196	7.19442	0.211922	0.356188	0.0297715	7.19442	0.543854	0.671985	FALSE	FALSE	FALSE	FALSE	FALSE	FALSE	NotSig	NotSig
Arfgef1	Arfgef1	211673	-0.00483903	6.67133	0.943598	0.965183	-0.0490861	6.67133	0.472868	0.608393	FALSE	FALSE	FALSE	FALSE	FALSE	FALSE	NotSig	NotSig
Arfgef2	Arfgef2	99371	0.0480389	6.06135	0.343916	0.500576	-0.033528	6.06135	0.508249	0.64013	FALSE	FALSE	FALSE	FALSE	FALSE	FALSE	NotSig	NotSig
Arfgef3	Arfgef3	215821	0.330141	2.22199	0.00919024	0.031188	0.161209	2.22199	0.204436	0.330995	FALSE	FALSE	FALSE	FALSE	FALSE	FALSE	NotSig	NotSig
Arfip1	Arfip1	99889	-0.0709856	5.67766	0.252136	0.404025	-0.119599	5.67766	0.0532722	0.117171	FALSE	FALSE	FALSE	FALSE	FALSE	FALSE	NotSig	NotSig
Arfip2	Arfip2	76932	0.0922258	4.92626	0.17224	0.304215	0.194234	4.92626	0.00375587	0.0133972	FALSE	FALSE	FALSE	FALSE	FALSE	FALSE	NotSig	NotSig
Arfrp1	Arfrp1	76688	-0.0862768	5.88149	0.116917	0.227856	-0.0384774	5.88149	0.482419	0.617256	FALSE	FALSE	FALSE	FALSE	FALSE	FALSE	NotSig	NotSig
Arg1	Arg1	11846	0.901388	-1.9837	0.0255878	0.0714382	0.385557	-1.9837	0.358048	0.500682	FALSE	FALSE	FALSE	FALSE	FALSE	FALSE	NotSig	NotSig
Arg2	Arg2	11847	0.792673	1.29283	4.88901e-09	7.89802e-08	0.650199	1.29283	1.61492e-06	1.48003e-05	FALSE	FALSE	FALSE	FALSE	FALSE	FALSE	NotSig	NotSig
Arglu1	Arglu1	234023	-0.0748014	5.22752	0.372874	0.527877	0.0345921	5.22752	0.679353	0.783843	FALSE	FALSE	FALSE	FALSE	FALSE	FALSE	NotSig	NotSig
Arhgap1	Arhgap1	228359	0.0829376	7.0772	0.12117	0.233517	0.122547	7.0772	0.0217712	0.0575977	FALSE	FALSE	FALSE	FALSE	FALSE	FALSE	NotSig	NotSig
Arhgap10	Arhgap10	78514	-0.00577347	6.1157	0.91474	0.949456	0.0101462	6.1157	0.850257	0.907635	FALSE	FALSE	FALSE	FALSE	FALSE	FALSE	NotSig	NotSig
Arhgap11a	Arhgap11a	228482	-1.47125	6.02993	2.13041e-59	4.62705e-57	-1.33683	6.02993	5.38279e-50	7.83539e-48	TRUE	TRUE	FALSE	FALSE	TRUE	TRUE	Down	Down
Arhgap12	Arhgap12	75415	0.0728452	4.70882	0.258737	0.411758	0.00642113	4.70882	0.920467	0.95357	FALSE	FALSE	FALSE	FALSE	FALSE	FALSE	NotSig	NotSig
Arhgap17	Arhgap17	70497	0.0811503	5.5421	0.22668	0.373424	0.104259	5.5421	0.119022	0.219336	FALSE	FALSE	FALSE	FALSE	FALSE	FALSE	NotSig	NotSig
Arhgap18	Arhgap18	73910	-0.170807	5.40126	0.017349	0.0523916	-0.104164	5.40126	0.145082	0.25517	FALSE	FALSE	FALSE	FALSE	FALSE	FALSE	NotSig	NotSig
Arhgap19	Arhgap19	71085	-1.12338	3.78299	1.09059e-26	5.69562e-25	-1.31458	3.78299	1.79227e-35	1.47733e-33	TRUE	TRUE	FALSE	FALSE	TRUE	TRUE	Down	Down
Arhgap21	Arhgap21	71435	-0.21389	5.9006	7.04744e-05	0.000483602	-0.192413	5.9006	0.000328615	0.00168469	FALSE	FALSE	FALSE	FALSE	FALSE	FALSE	NotSig	NotSig
Arhgap22	Arhgap22	239027	-0.103818	5.16406	0.195467	0.33558	-0.0854028	5.16406	0.285884	0.425039	FALSE	FALSE	FALSE	FALSE	FALSE	FALSE	NotSig	NotSig
Arhgap23	Arhgap23	58996	0.161036	6.02287	0.0172599	0.0522031	0.192256	6.02287	0.00436641	0.0151639	FALSE	FALSE	FALSE	FALSE	FALSE	FALSE	NotSig	NotSig
Arhgap24	Arhgap24	231532	0.287472	5.6318	7.97601e-06	6.88554e-05	0.311221	5.6318	1.22566e-06	1.158e-05	FALSE	FALSE	FALSE	FALSE	FALSE	FALSE	NotSig	NotSig
Arhgap25	Arhgap25	232201	0.438053	-2.09284	0.420503	0.572569	0.733547	-2.09284	0.15706	0.271318	FALSE	FALSE	FALSE	FALSE	FALSE	FALSE	NotSig	NotSig
Arhgap26	Arhgap26	71302	0.363138	0.90584	0.0112768	0.037047	0.0873176	0.90584	0.547593	0.675161	FALSE	FALSE	FALSE	FALSE	FALSE	FALSE	NotSig	NotSig
Arhgap27	Arhgap27	544817	0.873805	2.09194	4.60365e-11	9.57322e-10	0.792647	2.09194	2.11444e-09	3.25443e-08	FALSE	FALSE	FALSE	FALSE	FALSE	FALSE	NotSig	NotSig
Arhgap28	Arhgap28	268970	-0.00411061	5.95378	0.945001	0.965761	-0.0796971	5.95378	0.180664	0.301246	FALSE	FALSE	FALSE	FALSE	FALSE	FALSE	NotSig	NotSig
Arhgap29	Arhgap29	214137	0.299097	6.16434	8.41612e-06	7.21992e-05	0.283345	6.16434	2.36586e-05	0.000163695	FALSE	FALSE	FALSE	FALSE	FALSE	FALSE	NotSig	NotSig
Arhgap30	Arhgap30	226652	0.485021	-0.684816	0.0569186	0.132836	0.29288	-0.684816	0.247503	0.381974	FALSE	FALSE	FALSE	FALSE	FALSE	FALSE	NotSig	NotSig
Arhgap31	Arhgap31	12549	-0.0600828	5.41883	0.274169	0.428885	-0.0615457	5.41883	0.260317	0.396165	FALSE	FALSE	FALSE	FALSE	FALSE	FALSE	NotSig	NotSig
Arhgap32	Arhgap32	330914	-0.16432	4.43051	0.037795	0.096568	-0.186384	4.43051	0.0181307	0.0496966	FALSE	FALSE	FALSE	FALSE	FALSE	FALSE	NotSig	NotSig
Arhgap33	Arhgap33	233071	-0.770899	3.66788	7.47483e-08	9.94923e-07	-0.591362	3.66788	3.30771e-05	0.000220885	FALSE	FALSE	FALSE	FALSE	FALSE	FALSE	NotSig	NotSig
Arhgap35	Arhgap35	232906	0.0531857	6.37439	0.379217	0.534105	0.0641271	6.37439	0.288024	0.426796	FALSE	FALSE	FALSE	FALSE	FALSE	FALSE	NotSig	NotSig
Arhgap39	Arhgap39	223666	-0.130122	3.97307	0.134453	0.252293	-0.100722	3.97307	0.243327	0.376975	FALSE	FALSE	FALSE	FALSE	FALSE	FALSE	NotSig	NotSig
Arhgap4	Arhgap4	171207	0.0523533	2.03569	0.610827	0.736254	-0.0388865	2.03569	0.703324	0.801697	FALSE	FALSE	FALSE	FALSE	FALSE	FALSE	NotSig	NotSig
Arhgap42	Arhgap42	71544	0.044957	4.04914	0.524251	0.665752	0.105288	4.04914	0.131364	0.236196	FALSE	FALSE	FALSE	FALSE	FALSE	FALSE	NotSig	NotSig
Arhgap44	Arhgap44	216831	0.257524	4.07608	0.000181591	0.00111622	0.155157	4.07608	0.0236913	0.0615705	FALSE	FALSE	FALSE	FALSE	FALSE	FALSE	NotSig	NotSig
Arhgap45	Arhgap45	70719	0.323114	3.86695	1.4657e-05	0.000119022	0.4579	3.86695	4.39266e-10	7.34777e-09	FALSE	FALSE	FALSE	FALSE	FALSE	FALSE	NotSig	NotSig
Arhgap5	Arhgap5	11855	-0.180092	6.65854	0.0150314	0.0466276	-0.243223	6.65854	0.00103265	0.00454481	FALSE	FALSE	FALSE	FALSE	FALSE	FALSE	NotSig	NotSig
Arhgap6	Arhgap6	11856	-0.107747	0.227901	0.60878	0.734692	0.191619	0.227901	0.338266	0.481582	FALSE	FALSE	FALSE	FALSE	FALSE	FALSE	NotSig	NotSig
Arhgap9	Arhgap9	216445	0.287231	1.8936	0.0187872	0.0558351	0.357295	1.8936	0.00290239	0.0107654	FALSE	FALSE	FALSE	FALSE	FALSE	FALSE	NotSig	NotSig
Arhgdia	Arhgdia	192662	-0.105278	9.39875	0.106163	0.212528	-0.120035	9.39875	0.0653682	0.137689	FALSE	FALSE	FALSE	FALSE	FALSE	FALSE	NotSig	NotSig
Arhgdib	Arhgdib	11857	0.159542	3.02154	0.149859	0.274518	0.0827155	3.02154	0.454175	0.591573	FALSE	FALSE	FALSE	FALSE	FALSE	FALSE	NotSig	NotSig
Arhgdig	Arhgdig	14570	0.103881	4.91828	0.121125	0.233495	0.134055	4.91828	0.044284	0.10131	FALSE	FALSE	FALSE	FALSE	FALSE	FALSE	NotSig	NotSig
Arhgef1	Arhgef1	16801	-0.0110231	6.66495	0.887106	0.932207	0.0142687	6.66495	0.854082	0.909873	FALSE	FALSE	FALSE	FALSE	FALSE	FALSE	NotSig	NotSig
Arhgef10	Arhgef10	234094	-0.064366	6.88517	0.223227	0.369605	-0.0550322	6.88517	0.296798	0.436959	FALSE	FALSE	FALSE	FALSE	FALSE	FALSE	NotSig	NotSig
Arhgef10l	Arhgef10l	72754	0.016636	6.28795	0.833699	0.8983	0.0245592	6.28795	0.756417	0.841673	FALSE	FALSE	FALSE	FALSE	FALSE	FALSE	NotSig	NotSig
Arhgef11	Arhgef11	213498	0.0203166	5.70231	0.764125	0.851357	-0.0242016	5.70231	0.720281	0.814775	FALSE	FALSE	FALSE	FALSE	FALSE	FALSE	NotSig	NotSig
Arhgef12	Arhgef12	69632	-8.38464e-05	6.52202	0.998735	0.99913	-0.0510222	6.52202	0.334066	0.477509	FALSE	FALSE	FALSE	FALSE	FALSE	FALSE	NotSig	NotSig
Arhgef15	Arhgef15	442801	0.459693	2.50533	7.72708e-05	0.000526542	0.46294	2.50533	5.94078e-05	0.000370162	FALSE	FALSE	FALSE	FALSE	FALSE	FALSE	NotSig	NotSig
Arhgef16	Arhgef16	230972	0.635029	2.58224	1.84354e-05	0.000146488	0.815861	2.58224	2.55594e-08	3.28077e-07	FALSE	FALSE	FALSE	FALSE	FALSE	FALSE	NotSig	NotSig
Arhgef17	Arhgef17	207212	0.190056	7.16331	0.00121958	0.00574258	0.212578	7.16331	0.000292684	0.00152158	FALSE	FALSE	FALSE	FALSE	FALSE	FALSE	NotSig	NotSig
Arhgef18	Arhgef18	102098	0.265437	5.35584	1.69579e-05	0.000135534	0.237061	5.35584	0.000116417	0.00067497	FALSE	FALSE	FALSE	FALSE	FALSE	FALSE	NotSig	NotSig
Arhgef19	Arhgef19	213649	0.280903	3.224	0.0193921	0.0572227	0.341036	3.224	0.00430485	0.0149957	FALSE	FALSE	FALSE	FALSE	FALSE	FALSE	NotSig	NotSig
Arhgef2	Arhgef2	16800	-0.0115065	8.5526	0.844529	0.905973	-0.00400167	8.5526	0.945623	0.968412	FALSE	FALSE	FALSE	FALSE	FALSE	FALSE	NotSig	NotSig
Arhgef25	Arhgef25	52666	0.342034	6.28657	1.74762e-08	2.57957e-07	0.390638	6.28657	1.10706e-10	2.00104e-09	FALSE	FALSE	FALSE	FALSE	FALSE	FALSE	NotSig	NotSig
Arhgef26	Arhgef26	622434	0.0760925	3.69902	0.348392	0.504343	-0.0156631	3.69902	0.846462	0.905067	FALSE	FALSE	FALSE	FALSE	FALSE	FALSE	NotSig	NotSig
Arhgef28	Arhgef28	110596	0.144575	3.84868	0.0671999	0.151056	0.160659	3.84868	0.0404979	0.0944712	FALSE	FALSE	FALSE	FALSE	FALSE	FALSE	NotSig	NotSig
Arhgef3	Arhgef3	71704	0.191359	2.37605	0.120854	0.23317	0.371571	2.37605	0.00212995	0.00837715	FALSE	FALSE	FALSE	FALSE	FALSE	FALSE	NotSig	NotSig
Arhgef33	Arhgef33	381112	-0.0849299	-1.08549	0.776104	0.859873	-0.112517	-1.08549	0.702883	0.801502	FALSE	FALSE	FALSE	FALSE	FALSE	FALSE	NotSig	NotSig
Arhgef37	Arhgef37	328967	0.25556	2.91493	0.0194139	0.0572747	0.27536	2.91493	0.010986	0.0329218	FALSE	FALSE	FALSE	FALSE	FALSE	FALSE	NotSig	NotSig
Arhgef39	Arhgef39	230098	-0.7258	4.27355	2.16655e-27	1.1535e-25	-0.691499	4.27355	1.71984e-25	9.12115e-24	FALSE	FALSE	FALSE	FALSE	FALSE	FALSE	NotSig	NotSig
Arhgef4	Arhgef4	226970	0.229235	3.3585	0.0162798	0.0498114	0.188443	3.3585	0.0470098	0.106285	FALSE	FALSE	FALSE	FALSE	FALSE	FALSE	NotSig	NotSig
Arhgef40	Arhgef40	268739	0.0873174	5.96303	0.233745	0.382209	0.0785055	5.96303	0.283578	0.422726	FALSE	FALSE	FALSE	FALSE	FALSE	FALSE	NotSig	NotSig
Arhgef5	Arhgef5	54324	0.119526	5.84189	0.0449642	0.110616	0.109076	5.84189	0.0665829	0.139668	FALSE	FALSE	FALSE	FALSE	FALSE	FALSE	NotSig	NotSig
Arhgef6	Arhgef6	73341	0.175942	8.43747	0.00283504	0.0117302	0.104616	8.43747	0.0757482	0.154213	FALSE	FALSE	FALSE	FALSE	FALSE	FALSE	NotSig	NotSig
Arhgef7	Arhgef7	54126	0.0525724	5.81184	0.493607	0.639646	0.0938647	5.81184	0.220431	0.350425	FALSE	FALSE	FALSE	FALSE	FALSE	FALSE	NotSig	NotSig
Arhgef9	Arhgef9	236915	0.143796	4.18296	0.0595122	0.137436	0.1663	4.18296	0.02815	0.0706098	FALSE	FALSE	FALSE	FALSE	FALSE	FALSE	NotSig	NotSig
Arid1a	Arid1a	93760	-0.155491	6.56311	0.0120934	0.0392399	-0.184834	6.56311	0.00284249	0.0106051	FALSE	FALSE	FALSE	FALSE	FALSE	FALSE	NotSig	NotSig
Arid1b	Arid1b	239985	-0.0177899	5.62215	0.785269	0.865539	-0.0239321	5.62215	0.713196	0.809042	FALSE	FALSE	FALSE	FALSE	FALSE	FALSE	NotSig	NotSig
Arid2	Arid2	77044	-0.137596	6.0314	0.0102433	0.0342102	-0.224277	6.0314	2.80366e-05	0.000190479	FALSE	FALSE	FALSE	FALSE	FALSE	FALSE	NotSig	NotSig
Arid3a	Arid3a	13496	0.205556	4.14564	0.00551574	0.0205701	0.0679428	4.14564	0.358852	0.501262	FALSE	FALSE	FALSE	FALSE	FALSE	FALSE	NotSig	NotSig
Arid3b	Arid3b	56380	0.152121	0.55231	0.394639	0.548765	0.545768	0.55231	0.00120367	0.00517432	FALSE	FALSE	FALSE	FALSE	FALSE	FALSE	NotSig	NotSig
Arid3c	Arid3c	550619	0.585272	-1.47556	0.0822267	0.176488	0.113002	-1.47556	0.746609	0.834083	FALSE	FALSE	FALSE	FALSE	FALSE	FALSE	NotSig	NotSig
Arid4a	Arid4a	238247	0.0964884	3.88902	0.225399	0.372155	0.072892	3.88902	0.356833	0.499697	FALSE	FALSE	FALSE	FALSE	FALSE	FALSE	NotSig	NotSig
Arid4b	Arid4b	94246	0.0555276	5.28588	0.392627	0.547023	-0.00562949	5.28588	0.930783	0.95968	FALSE	FALSE	FALSE	FALSE	FALSE	FALSE	NotSig	NotSig
Arid5a	Arid5a	214855	-0.184011	4.46799	0.0154713	0.0478079	-0.220595	4.46799	0.00353582	0.0127284	FALSE	FALSE	FALSE	FALSE	FALSE	FALSE	NotSig	NotSig
Arid5b	Arid5b	71371	0.227871	7.83956	2.91007e-06	2.76134e-05	0.18236	7.83956	0.000179591	0.00098768	FALSE	FALSE	FALSE	FALSE	FALSE	FALSE	NotSig	NotSig
Arih1	Arih1	23806	-0.0667428	6.43929	0.210272	0.354111	-0.119389	6.43929	0.0248165	0.0638638	FALSE	FALSE	FALSE	FALSE	FALSE	FALSE	NotSig	NotSig
Arih2	Arih2	23807	0.0348972	7.12661	0.485642	0.633021	0.018883	7.12661	0.705477	0.803349	FALSE	FALSE	FALSE	FALSE	FALSE	FALSE	NotSig	NotSig
Arl1	Arl1	104303	0.0044455	6.89453	0.934035	0.960714	-0.0387567	6.89453	0.469969	0.605915	FALSE	FALSE	FALSE	FALSE	FALSE	FALSE	NotSig	NotSig
Arl10	Arl10	56795	-0.0141705	4.40089	0.82475	0.891201	0.0892872	4.40089	0.157252	0.271539	FALSE	FALSE	FALSE	FALSE	FALSE	FALSE	NotSig	NotSig
Arl11	Arl11	219144	0.419345	-1.52235	0.279791	0.435046	0.703176	-1.52235	0.055737	0.121499	FALSE	FALSE	FALSE	FALSE	FALSE	FALSE	NotSig	NotSig
Arl13b	Arl13b	68146	-0.083845	4.68754	0.173316	0.305712	-0.145861	4.68754	0.0173865	0.0480737	FALSE	FALSE	FALSE	FALSE	FALSE	FALSE	NotSig	NotSig
Arl14	Arl14	71619	0.207568	0.135976	0.374358	0.529167	0.395228	0.135976	0.0796949	0.160386	FALSE	FALSE	FALSE	FALSE	FALSE	FALSE	NotSig	NotSig
Arl14ep	Arl14ep	212772	0.054852	6.04114	0.351541	0.50713	0.0541833	6.04114	0.356264	0.499054	FALSE	FALSE	FALSE	FALSE	FALSE	FALSE	NotSig	NotSig
Arl14epl	Arl14epl	381142	0.611625	-0.943759	0.0606434	0.139278	0.21613	-0.943759	0.514924	0.64604	FALSE	FALSE	FALSE	FALSE	FALSE	FALSE	NotSig	NotSig
Arl15	Arl15	218639	-0.112161	4.27445	0.127775	0.243231	-0.184639	4.27445	0.0119424	0.0352399	FALSE	FALSE	FALSE	FALSE	FALSE	FALSE	NotSig	NotSig
Arl16	Arl16	70317	0.0548782	4.26512	0.449402	0.600388	0.0763872	4.26512	0.288546	0.427383	FALSE	FALSE	FALSE	FALSE	FALSE	FALSE	NotSig	NotSig
Arl2	Arl2	56327	-0.143739	4.69497	0.0874789	0.184383	-0.0951375	4.69497	0.255491	0.391039	FALSE	FALSE	FALSE	FALSE	FALSE	FALSE	NotSig	NotSig
Arl2bp	Arl2bp	107566	-0.378776	6.57307	5.15322e-13	1.30095e-11	-0.367142	6.57307	2.21399e-12	4.8626e-11	FALSE	FALSE	FALSE	FALSE	FALSE	FALSE	NotSig	NotSig
Arl3	Arl3	56350	-0.151438	5.0055	0.00988877	0.0331963	-0.191461	5.0055	0.0010624	0.00465624	FALSE	FALSE	FALSE	FALSE	FALSE	FALSE	NotSig	NotSig
Arl4a	Arl4a	11861	0.0880203	5.19434	0.182465	0.31821	0.0114205	5.19434	0.862412	0.9149	FALSE	FALSE	FALSE	FALSE	FALSE	FALSE	NotSig	NotSig
Arl4c	Arl4c	320982	-0.267229	7.2988	3.67868e-05	0.000269461	-0.319177	7.2988	8.27673e-07	8.12414e-06	FALSE	FALSE	FALSE	FALSE	FALSE	FALSE	NotSig	NotSig
Arl4d	Arl4d	80981	0.110474	1.65501	0.437891	0.589499	0.319261	1.65501	0.021887	0.0578259	FALSE	FALSE	FALSE	FALSE	FALSE	FALSE	NotSig	NotSig
Arl5a	Arl5a	75423	-0.155103	7.0664	0.021498	0.0621634	-0.216071	7.0664	0.0013608	0.00574686	FALSE	FALSE	FALSE	FALSE	FALSE	FALSE	NotSig	NotSig
Arl5b	Arl5b	75869	-0.0310532	4.64352	0.695467	0.802731	-0.014264	4.64352	0.856814	0.911454	FALSE	FALSE	FALSE	FALSE	FALSE	FALSE	NotSig	NotSig
Arl6	Arl6	56297	-0.214782	2.84153	0.050096	0.120278	-0.0183342	2.84153	0.864745	0.916537	FALSE	FALSE	FALSE	FALSE	FALSE	FALSE	NotSig	NotSig
Arl6ip1	Arl6ip1	54208	-0.8636	7.43738	1.50608e-29	8.73209e-28	-0.652318	7.43738	1.16797e-17	3.85092e-16	FALSE	FALSE	FALSE	FALSE	FALSE	FALSE	NotSig	NotSig
Arl6ip4	Arl6ip4	65105	-0.00752652	4.90821	0.907859	0.945232	-0.0326077	4.90821	0.61441	0.733529	FALSE	FALSE	FALSE	FALSE	FALSE	FALSE	NotSig	NotSig
Arl6ip5	Arl6ip5	65106	-0.0325729	8.22834	0.571618	0.705675	-0.0308264	8.22834	0.592323	0.715084	FALSE	FALSE	FALSE	FALSE	FALSE	FALSE	NotSig	NotSig
Arl6ip6	Arl6ip6	65103	-0.447326	3.03835	2.11207e-07	2.56656e-06	-0.499843	3.03835	5.13875e-09	7.34728e-08	FALSE	FALSE	FALSE	FALSE	FALSE	FALSE	NotSig	NotSig
Arl8a	Arl8a	68724	0.24019	5.7694	5.6327e-06	5.04628e-05	0.218017	5.7694	3.55032e-05	0.000235022	FALSE	FALSE	FALSE	FALSE	FALSE	FALSE	NotSig	NotSig
Arl8b	Arl8b	67166	-0.0383759	6.93252	0.493672	0.639658	-0.04038	6.93252	0.470642	0.60644	FALSE	FALSE	FALSE	FALSE	FALSE	FALSE	NotSig	NotSig
Arl9	Arl9	384185	0.217015	-0.0289992	0.28488	0.440156	0.385409	-0.0289992	0.0485107	0.108958	FALSE	FALSE	FALSE	FALSE	FALSE	FALSE	NotSig	NotSig
Armc1	Armc1	74252	-0.197458	6.02718	0.000366036	0.0020535	-0.201942	6.02718	0.000256782	0.00135344	FALSE	FALSE	FALSE	FALSE	FALSE	FALSE	NotSig	NotSig
Armc10	Armc10	67211	0.10825	5.10512	0.0962686	0.197695	0.0757646	5.10512	0.242783	0.376515	FALSE	FALSE	FALSE	FALSE	FALSE	FALSE	NotSig	NotSig
Armc2	Armc2	213402	0.928363	-1.02383	0.00279223	0.0115881	1.11522	-1.02383	0.000178283	0.000981752	FALSE	TRUE	FALSE	TRUE	FALSE	FALSE	NotSig	Up
Armc4	Armc4	NA	0.910481	0.445524	1.81008e-07	2.23937e-06	0.768298	0.445524	1.02012e-05	7.78488e-05	FALSE	FALSE	FALSE	FALSE	FALSE	FALSE	NotSig	NotSig
Armc5	Armc5	233912	0.269436	4.75953	0.00704251	0.0250566	0.268049	4.75953	0.0073076	0.0233458	FALSE	FALSE	FALSE	FALSE	FALSE	FALSE	NotSig	NotSig
Armc6	Armc6	76813	0.0232433	3.9087	0.840818	0.903572	-0.0549631	3.9087	0.634597	0.750038	FALSE	FALSE	FALSE	FALSE	FALSE	FALSE	NotSig	NotSig
Armc7	Armc7	276905	-0.00920068	3.00822	0.921689	0.953464	0.09545	3.00822	0.299742	0.439995	FALSE	FALSE	FALSE	FALSE	FALSE	FALSE	NotSig	NotSig
Armc8	Armc8	74125	-0.0917849	4.71288	0.153164	0.278616	-0.149337	4.71288	0.0196579	0.0528966	FALSE	FALSE	FALSE	FALSE	FALSE	FALSE	NotSig	NotSig
Armc9	Armc9	78795	0.250657	5.4635	4.43189e-06	4.05358e-05	0.201278	5.4635	0.000217844	0.00117353	FALSE	FALSE	FALSE	FALSE	FALSE	FALSE	NotSig	NotSig
Armcx1	Armcx1	78248	0.0523543	5.40731	0.421955	0.57386	0.0492567	5.40731	0.448259	0.586099	FALSE	FALSE	FALSE	FALSE	FALSE	FALSE	NotSig	NotSig
Armcx2	Armcx2	67416	0.302588	3.82476	0.00109954	0.0052734	0.24008	3.82476	0.00940226	0.0288844	FALSE	FALSE	FALSE	FALSE	FALSE	FALSE	NotSig	NotSig
Armcx3	Armcx3	71703	-0.0442321	6.11783	0.521015	0.663229	-0.0472593	6.11783	0.492231	0.62688	FALSE	FALSE	FALSE	FALSE	FALSE	FALSE	NotSig	NotSig
Armcx4	Armcx4	100503043	-0.147004	4.42077	0.109607	0.217008	-0.210254	4.42077	0.0219003	0.0578386	FALSE	FALSE	FALSE	FALSE	FALSE	FALSE	NotSig	NotSig
Armcx5	Armcx5	494468	-0.0758096	3.46418	0.469361	0.619073	-0.0618664	3.46418	0.552948	0.679798	FALSE	FALSE	FALSE	FALSE	FALSE	FALSE	NotSig	NotSig
Armcx6	Armcx6	278097	0.348336	-0.171451	0.13474	0.252762	0.574164	-0.171451	0.0102145	0.030894	FALSE	FALSE	FALSE	FALSE	FALSE	FALSE	NotSig	NotSig
Armh3	Armh3	71617	-0.0541254	4.6928	0.37721	0.531936	-0.0950345	4.6928	0.119279	0.219576	FALSE	FALSE	FALSE	FALSE	FALSE	FALSE	NotSig	NotSig
Armh4	Armh4	67419	0.635892	-2.2098	0.189973	0.328663	1.38361	-2.2098	0.00123248	0.00528485	FALSE	TRUE	FALSE	TRUE	FALSE	FALSE	NotSig	Up
Armt1	Armt1	73419	-0.210755	3.36942	0.013024	0.0416761	-0.233315	3.36942	0.00556864	0.0185526	FALSE	FALSE	FALSE	FALSE	FALSE	FALSE	NotSig	NotSig
Arnt	Arnt	11863	-0.0696949	5.4194	0.257352	0.410413	-0.119297	5.4194	0.052044	0.115234	FALSE	FALSE	FALSE	FALSE	FALSE	FALSE	NotSig	NotSig
Arnt2	Arnt2	11864	0.128907	2.98738	0.127947	0.243525	0.24591	2.98738	0.00298082	0.0109966	FALSE	FALSE	FALSE	FALSE	FALSE	FALSE	NotSig	NotSig
Arntl	Arntl	11865	0.13249	4.44567	0.0443341	0.1094	0.15284	4.44567	0.0193779	0.0523058	FALSE	FALSE	FALSE	FALSE	FALSE	FALSE	NotSig	NotSig
Arntl2	Arntl2	272322	1.14123	-0.268137	1.2904e-06	1.33762e-05	1.1596	-0.268137	5.39721e-07	5.44215e-06	TRUE	TRUE	TRUE	TRUE	FALSE	FALSE	Up	Up
Arpc1a	Arpc1a	56443	0.304289	7.48176	1.39387e-09	2.41422e-08	0.327004	7.48176	7.09299e-11	1.32225e-09	FALSE	FALSE	FALSE	FALSE	FALSE	FALSE	NotSig	NotSig
Arpc1b	Arpc1b	11867	0.131649	7.74436	0.0275847	0.075883	0.102497	7.74436	0.086161	0.170515	FALSE	FALSE	FALSE	FALSE	FALSE	FALSE	NotSig	NotSig
Arpc2	Arpc2	76709	0.0927639	9.23235	0.0522579	0.124161	0.0661861	9.23235	0.165945	0.283022	FALSE	FALSE	FALSE	FALSE	FALSE	FALSE	NotSig	NotSig
Arpc3	Arpc3	56378	0.121551	4.80518	0.109243	0.216611	0.170965	4.80518	0.0235681	0.0612967	FALSE	FALSE	FALSE	FALSE	FALSE	FALSE	NotSig	NotSig
Arpc4	Arpc4	68089	-0.00432587	6.47817	0.93573	0.961547	0.0173197	6.47817	0.746112	0.833664	FALSE	FALSE	FALSE	FALSE	FALSE	FALSE	NotSig	NotSig
Arpc5	Arpc5	67771	-0.0253446	6.77198	0.652359	0.768575	-0.0459193	6.77198	0.413602	0.554509	FALSE	FALSE	FALSE	FALSE	FALSE	FALSE	NotSig	NotSig
Arpc5l	Arpc5l	74192	-0.0595594	5.36146	0.314924	0.471559	-0.0670065	5.36146	0.256344	0.391949	FALSE	FALSE	FALSE	FALSE	FALSE	FALSE	NotSig	NotSig
Arpin	Arpin	70420	0.0451982	4.55933	0.505475	0.648942	0.0140633	4.55933	0.835181	0.89659	FALSE	FALSE	FALSE	FALSE	FALSE	FALSE	NotSig	NotSig
Arpp19	Arpp19	59046	-0.13814	6.63217	0.0318807	0.084819	-0.149961	6.63217	0.0196569	0.0528966	FALSE	FALSE	FALSE	FALSE	FALSE	FALSE	NotSig	NotSig
Arpp21	Arpp21	74100	0.168201	5.3839	0.00475469	0.0181474	0.128171	5.3839	0.0310182	0.0763759	FALSE	FALSE	FALSE	FALSE	FALSE	FALSE	NotSig	NotSig
Arrb1	Arrb1	109689	0.177771	5.24689	0.00336823	0.0135951	0.218117	5.24689	0.000296233	0.00153886	FALSE	FALSE	FALSE	FALSE	FALSE	FALSE	NotSig	NotSig
Arrb2	Arrb2	216869	-0.372551	2.53897	0.000234597	0.00140015	-0.424376	2.53897	2.44368e-05	0.000168448	FALSE	FALSE	FALSE	FALSE	FALSE	FALSE	NotSig	NotSig
Arrdc1	Arrdc1	215705	0.224865	4.69365	0.0171008	0.0518021	0.270343	4.69365	0.00403279	0.0141853	FALSE	FALSE	FALSE	FALSE	FALSE	FALSE	NotSig	NotSig
Arrdc2	Arrdc2	70807	0.0839118	2.89233	0.405517	0.558836	0.289632	2.89233	0.00336154	0.0121876	FALSE	FALSE	FALSE	FALSE	FALSE	FALSE	NotSig	NotSig
Arrdc3	Arrdc3	105171	0.169357	5.36512	0.0191587	0.0566807	0.0867078	5.36512	0.229981	0.361099	FALSE	FALSE	FALSE	FALSE	FALSE	FALSE	NotSig	NotSig
Arrdc4	Arrdc4	66412	0.195565	4.99684	0.00962441	0.0324282	0.212269	4.99684	0.00480893	0.0164439	FALSE	FALSE	FALSE	FALSE	FALSE	FALSE	NotSig	NotSig
Arsa	Arsa	11883	0.485698	6.41258	1.54284e-18	5.72104e-17	0.556235	6.41258	6.10535e-24	2.97294e-22	FALSE	FALSE	FALSE	FALSE	FALSE	FALSE	NotSig	NotSig
Arsb	Arsb	11881	0.117208	6.96381	0.0179583	0.0537807	0.093325	6.96381	0.0591459	0.127548	FALSE	FALSE	FALSE	FALSE	FALSE	FALSE	NotSig	NotSig
Arsg	Arsg	74008	0.258899	2.96017	0.00321087	0.0130214	0.234702	2.96017	0.00708181	0.0227199	FALSE	FALSE	FALSE	FALSE	FALSE	FALSE	NotSig	NotSig
Arsi	Arsi	545260	0.167924	8.76521	0.00394251	0.0154838	0.195056	8.76521	0.0008117	0.00369355	FALSE	FALSE	FALSE	FALSE	FALSE	FALSE	NotSig	NotSig
Arsj	Arsj	271970	-0.13467	2.53687	0.169788	0.300973	-0.276773	2.53687	0.00465982	0.0160323	FALSE	FALSE	FALSE	FALSE	FALSE	FALSE	NotSig	NotSig
Arsk	Arsk	77041	0.412535	4.59934	4.52619e-06	4.1343e-05	0.451943	4.59934	4.58841e-07	4.67485e-06	FALSE	FALSE	FALSE	FALSE	FALSE	FALSE	NotSig	NotSig
Art3	Art3	109979	0.352361	-1.43606	0.306998	0.463188	0.491914	-1.43606	0.139933	0.248459	FALSE	FALSE	FALSE	FALSE	FALSE	FALSE	NotSig	NotSig
Artn	Artn	11876	0.114249	5.27597	0.132897	0.250088	0.083822	5.27597	0.269366	0.406099	FALSE	FALSE	FALSE	FALSE	FALSE	FALSE	NotSig	NotSig
Arv1	Arv1	68865	0.0444011	2.28334	0.70743	0.811313	-0.0143787	2.28334	0.902836	0.942683	FALSE	FALSE	FALSE	FALSE	FALSE	FALSE	NotSig	NotSig
Arvcf	Arvcf	11877	0.441107	5.41387	3.22165e-11	6.78181e-10	0.541366	5.41387	2.78978e-16	8.5017e-15	FALSE	FALSE	FALSE	FALSE	FALSE	FALSE	NotSig	NotSig
Arx	Arx	11878	0.164699	1.15257	0.32405	0.481065	0.213413	1.15257	0.195444	0.319887	FALSE	FALSE	FALSE	FALSE	FALSE	FALSE	NotSig	NotSig
As3mt	As3mt	57344	0.328917	3.84084	1.02009e-05	8.58421e-05	0.306126	3.84084	3.49444e-05	0.000232175	FALSE	FALSE	FALSE	FALSE	FALSE	FALSE	NotSig	NotSig
Asah1	Asah1	11886	-0.000260511	6.52982	0.996425	0.997471	0.032755	6.52982	0.572187	0.696241	FALSE	FALSE	FALSE	FALSE	FALSE	FALSE	NotSig	NotSig
Asah2	Asah2	54447	0.166725	-0.273674	0.467525	0.617306	0.0416612	-0.273674	0.855746	0.910652	FALSE	FALSE	FALSE	FALSE	FALSE	FALSE	NotSig	NotSig
Asap1	Asap1	13196	-0.0663828	5.92828	0.202274	0.343518	-0.137079	5.92828	0.00835697	0.0261967	FALSE	FALSE	FALSE	FALSE	FALSE	FALSE	NotSig	NotSig
Asap2	Asap2	211914	-0.0768813	4.53153	0.336515	0.493769	-0.0462897	4.53153	0.560623	0.686401	FALSE	FALSE	FALSE	FALSE	FALSE	FALSE	NotSig	NotSig
Asap3	Asap3	230837	0.516578	2.72557	2.23645e-05	0.000173674	0.669912	2.72557	2.44127e-08	3.14537e-07	FALSE	FALSE	FALSE	FALSE	FALSE	FALSE	NotSig	NotSig
Asb1	Asb1	65247	0.187559	3.98347	0.00632476	0.0230042	0.189071	3.98347	0.00547661	0.0182995	FALSE	FALSE	FALSE	FALSE	FALSE	FALSE	NotSig	NotSig
Asb13	Asb13	142688	0.0325173	2.35043	0.757653	0.847182	0.100185	2.35043	0.333031	0.47666	FALSE	FALSE	FALSE	FALSE	FALSE	FALSE	NotSig	NotSig
Asb14	Asb14	142687	0.0719167	0.0591194	0.73728	0.832721	0.0949542	0.0591194	0.652388	0.763285	FALSE	FALSE	FALSE	FALSE	FALSE	FALSE	NotSig	NotSig
Asb15	Asb15	78910	-0.46762	-0.808524	0.0681102	0.152654	-0.422714	-0.808524	0.0928255	0.180657	FALSE	FALSE	FALSE	FALSE	FALSE	FALSE	NotSig	NotSig
Asb16	Asb16	217217	0.853572	-1.48704	0.0252357	0.0706423	0.472593	-1.48704	0.227113	0.357687	FALSE	FALSE	FALSE	FALSE	FALSE	FALSE	NotSig	NotSig
Asb2	Asb2	65256	0.312532	1.03702	0.029068	0.0791045	0.274672	1.03702	0.0525039	0.116004	FALSE	FALSE	FALSE	FALSE	FALSE	FALSE	NotSig	NotSig
Asb3	Asb3	65257	0.00800205	4.67056	0.901211	0.94101	0.0620329	4.67056	0.331736	0.475254	FALSE	FALSE	FALSE	FALSE	FALSE	FALSE	NotSig	NotSig
Asb5	Asb5	76294	0.110141	6.46502	0.0357921	0.0924393	0.113147	6.46502	0.0305843	0.0755252	FALSE	FALSE	FALSE	FALSE	FALSE	FALSE	NotSig	NotSig
Asb6	Asb6	72323	-0.154514	4.73409	0.0401437	0.101419	-0.083652	4.73409	0.263304	0.399821	FALSE	FALSE	FALSE	FALSE	FALSE	FALSE	NotSig	NotSig
Asb7	Asb7	117589	0.067285	4.59175	0.269823	0.424269	0.0331663	4.59175	0.58456	0.708085	FALSE	FALSE	FALSE	FALSE	FALSE	FALSE	NotSig	NotSig
Asb8	Asb8	78541	-0.026438	4.99797	0.666792	0.780806	0.0200339	4.99797	0.742536	0.830821	FALSE	FALSE	FALSE	FALSE	FALSE	FALSE	NotSig	NotSig
Ascc1	Ascc1	69090	0.0670986	5.0403	0.310539	0.466576	0.0487358	5.0403	0.459862	0.597053	FALSE	FALSE	FALSE	FALSE	FALSE	FALSE	NotSig	NotSig
Ascc2	Ascc2	75452	0.0452855	6.05997	0.403529	0.557163	0.0519374	6.05997	0.336386	0.479705	FALSE	FALSE	FALSE	FALSE	FALSE	FALSE	NotSig	NotSig
Ascc3	Ascc3	77987	0.0784539	6.83858	0.198748	0.339509	-0.044207	6.83858	0.468956	0.605066	FALSE	FALSE	FALSE	FALSE	FALSE	FALSE	NotSig	NotSig
Asf1a	Asf1a	66403	-0.257091	2.2105	0.0313114	0.0836458	-0.315627	2.2105	0.00766012	0.0242849	FALSE	FALSE	FALSE	FALSE	FALSE	FALSE	NotSig	NotSig
Asf1b	Asf1b	66929	-1.41658	3.67401	6.84331e-43	6.50257e-41	-1.12512	3.67401	6.74571e-29	4.03064e-27	TRUE	TRUE	FALSE	FALSE	TRUE	TRUE	Down	Down
Ash1l	Ash1l	192195	0.0244712	6.53075	0.705007	0.809483	-0.044999	6.53075	0.486092	0.620795	FALSE	FALSE	FALSE	FALSE	FALSE	FALSE	NotSig	NotSig
Ash2l	Ash2l	23808	-0.257354	6.41392	3.24003e-07	3.80803e-06	-0.266425	6.41392	1.14554e-07	1.31057e-06	FALSE	FALSE	FALSE	FALSE	FALSE	FALSE	NotSig	NotSig
Asic1	Asic1	11419	0.378062	1.53813	0.0491871	0.118637	0.272152	1.53813	0.154289	0.267267	FALSE	FALSE	FALSE	FALSE	FALSE	FALSE	NotSig	NotSig
Asic2	Asic2	11418	0.16944	-2.11702	0.685832	0.795139	-0.00731357	-2.11702	0.986456	0.992291	FALSE	FALSE	FALSE	FALSE	FALSE	FALSE	NotSig	NotSig
Asic3	Asic3	171209	0.500671	6.12212	1.03708e-10	2.09298e-09	0.670501	6.12212	4.85209e-18	1.64334e-16	FALSE	FALSE	FALSE	FALSE	FALSE	FALSE	NotSig	NotSig
Asl	Asl	109900	0.399956	3.45617	3.51193e-07	4.07948e-06	0.442428	3.45617	1.15715e-08	1.58809e-07	FALSE	FALSE	FALSE	FALSE	FALSE	FALSE	NotSig	NotSig
Asns	Asns	27053	0.0596572	8.74	0.223657	0.370048	0.0717944	8.74	0.142848	0.252334	FALSE	FALSE	FALSE	FALSE	FALSE	FALSE	NotSig	NotSig
Asnsd1	Asnsd1	70396	0.121522	6.67491	0.0296141	0.0803033	0.118752	6.67491	0.0332059	0.0807457	FALSE	FALSE	FALSE	FALSE	FALSE	FALSE	NotSig	NotSig
Aspa	Aspa	11484	0.327811	2.71477	0.00157333	0.00712845	0.407487	2.71477	6.90529e-05	0.000422563	FALSE	FALSE	FALSE	FALSE	FALSE	FALSE	NotSig	NotSig
Aspg	Aspg	104816	0.47389	-2.46999	0.396168	0.55015	0.894622	-2.46999	0.0892942	0.175397	FALSE	FALSE	FALSE	FALSE	FALSE	FALSE	NotSig	NotSig
Asph	Asph	65973	-0.0739008	7.09989	0.202371	0.343518	-0.129276	7.09989	0.0256406	0.065492	FALSE	FALSE	FALSE	FALSE	FALSE	FALSE	NotSig	NotSig
Asphd1	Asphd1	233879	-0.173124	-2.21153	0.696898	0.803408	0.170089	-2.21153	0.679034	0.783672	FALSE	FALSE	FALSE	FALSE	FALSE	FALSE	NotSig	NotSig
Asphd2	Asphd2	72898	-0.484146	0.270766	0.0326559	0.086344	-0.488286	0.270766	0.0285541	0.071366	FALSE	FALSE	FALSE	FALSE	FALSE	FALSE	NotSig	NotSig
Aspm	Aspm	12316	-1.94635	5.23467	4.50921e-40	3.76217e-38	-1.84748	5.23467	1.52199e-36	1.30978e-34	TRUE	TRUE	FALSE	FALSE	TRUE	TRUE	Down	Down
Aspn	Aspn	66695	0.0811656	-2.5369	0.882375	0.929449	0.397213	-2.5369	0.445657	0.583645	FALSE	FALSE	FALSE	FALSE	FALSE	FALSE	NotSig	NotSig
Aspscr1	Aspscr1	68938	-0.180234	5.72018	0.0160539	0.0492373	-0.163341	5.72018	0.0285152	0.071327	FALSE	FALSE	FALSE	FALSE	FALSE	FALSE	NotSig	NotSig
Asrgl1	Asrgl1	66514	0.170753	3.59517	0.0203185	0.0593967	0.171049	3.59517	0.018832	0.0512328	FALSE	FALSE	FALSE	FALSE	FALSE	FALSE	NotSig	NotSig
Ass1	Ass1	11898	0.536292	1.94045	8.73074e-05	0.000587329	0.428381	1.94045	0.00153708	0.00638695	FALSE	FALSE	FALSE	FALSE	FALSE	FALSE	NotSig	NotSig
Aste1	Aste1	66595	-0.198178	2.9858	0.0405307	0.102213	-0.0910677	2.9858	0.339033	0.482324	FALSE	FALSE	FALSE	FALSE	FALSE	FALSE	NotSig	NotSig
Asxl1	Asxl1	228790	-0.178366	6.66323	0.00114987	0.0054726	-0.18448	6.66323	0.000756951	0.00348615	FALSE	FALSE	FALSE	FALSE	FALSE	FALSE	NotSig	NotSig
Asxl2	Asxl2	75302	-0.0487686	5.87939	0.492638	0.638754	-0.104026	5.87939	0.143031	0.252462	FALSE	FALSE	FALSE	FALSE	FALSE	FALSE	NotSig	NotSig
Atad1	Atad1	67979	-0.00395652	5.87821	0.95583	0.972244	-0.0775558	5.87821	0.27738	0.415842	FALSE	FALSE	FALSE	FALSE	FALSE	FALSE	NotSig	NotSig
Atad2	Atad2	70472	-1.39773	4.47655	4.11151e-57	8.1533e-55	-1.46135	4.47655	2.22875e-62	6.22368e-60	TRUE	TRUE	FALSE	FALSE	TRUE	TRUE	Down	Down
Atad2b	Atad2b	320817	-0.313305	4.30881	0.00165249	0.00741832	-0.326758	4.30881	0.0010273	0.00452851	FALSE	FALSE	FALSE	FALSE	FALSE	FALSE	NotSig	NotSig
Atad3a	Atad3a	108888	-0.176446	5.72079	0.019959	0.0585671	-0.155471	5.72079	0.0398874	0.0932796	FALSE	FALSE	FALSE	FALSE	FALSE	FALSE	NotSig	NotSig
Atad5	Atad5	237877	-0.848903	4.54426	1.06888e-30	6.47148e-29	-0.810623	4.54426	1.53351e-28	9.08355e-27	FALSE	FALSE	FALSE	FALSE	FALSE	FALSE	NotSig	NotSig
Atat1	Atat1	73242	-0.015999	4.68917	0.885165	0.931132	0.0767537	4.68917	0.487633	0.622472	FALSE	FALSE	FALSE	FALSE	FALSE	FALSE	NotSig	NotSig
Atcay	Atcay	16467	0.824362	0.824965	2.35764e-05	0.000182052	0.439091	0.824965	0.0267336	0.0676647	FALSE	FALSE	FALSE	FALSE	FALSE	FALSE	NotSig	NotSig
Ate1	Ate1	11907	-0.128037	5.17568	0.0608052	0.13955	-0.114097	5.17568	0.0934532	0.181559	FALSE	FALSE	FALSE	FALSE	FALSE	FALSE	NotSig	NotSig
Atf1	Atf1	11908	-0.320134	6.02946	3.07891e-10	5.87669e-09	-0.347161	6.02946	7.64557e-12	1.59473e-10	FALSE	FALSE	FALSE	FALSE	FALSE	FALSE	NotSig	NotSig
Atf2	Atf2	11909	-0.168171	5.21901	0.00309671	0.0126447	-0.175523	5.21901	0.00191561	0.00770469	FALSE	FALSE	FALSE	FALSE	FALSE	FALSE	NotSig	NotSig
Atf3	Atf3	11910	0.289065	3.21716	0.0011642	0.00552924	0.197017	3.21716	0.0263205	0.0668417	FALSE	FALSE	FALSE	FALSE	FALSE	FALSE	NotSig	NotSig
Atf4	Atf4	11911	-0.0144483	9.08863	0.763245	0.850654	-0.00452665	9.08863	0.92478	0.955804	FALSE	FALSE	FALSE	FALSE	FALSE	FALSE	NotSig	NotSig
Atf5	Atf5	107503	0.244515	7.82152	0.00224298	0.00962694	0.259781	7.82152	0.00118485	0.00510786	FALSE	FALSE	FALSE	FALSE	FALSE	FALSE	NotSig	NotSig
Atf6	Atf6	226641	0.187206	7.13652	9.38333e-05	0.000625388	0.127765	7.13652	0.00761472	0.0241689	FALSE	FALSE	FALSE	FALSE	FALSE	FALSE	NotSig	NotSig
Atf6b	Atf6b	12915	-0.0387385	6.34108	0.619714	0.743493	-0.0346897	6.34108	0.656323	0.766645	FALSE	FALSE	FALSE	FALSE	FALSE	FALSE	NotSig	NotSig
Atf7	Atf7	223922	0.0671151	6.61736	0.22625	0.372986	0.0471192	6.61736	0.394633	0.536063	FALSE	FALSE	FALSE	FALSE	FALSE	FALSE	NotSig	NotSig
Atf7ip	Atf7ip	54343	-0.0719304	6.47141	0.162333	0.290924	-0.0163147	6.47141	0.750433	0.837125	FALSE	FALSE	FALSE	FALSE	FALSE	FALSE	NotSig	NotSig
Atf7ip2	Atf7ip2	75329	-0.50575	2.65758	2.18208e-06	2.14185e-05	-0.242257	2.65758	0.019543	0.052639	FALSE	FALSE	FALSE	FALSE	FALSE	FALSE	NotSig	NotSig
Atg10	Atg10	66795	0.128816	2.90255	0.191015	0.329841	0.0893507	2.90255	0.360712	0.503071	FALSE	FALSE	FALSE	FALSE	FALSE	FALSE	NotSig	NotSig
Atg101	Atg101	68118	0.170363	4.88814	0.0765273	0.167032	0.168734	4.88814	0.0787858	0.159071	FALSE	FALSE	FALSE	FALSE	FALSE	FALSE	NotSig	NotSig
Atg12	Atg12	67526	0.165346	6.36359	0.00745649	0.0262483	0.117889	6.36359	0.0561355	0.122154	FALSE	FALSE	FALSE	FALSE	FALSE	FALSE	NotSig	NotSig
Atg13	Atg13	51897	0.179459	5.52464	0.00107531	0.00517534	0.163067	5.52464	0.00284901	0.0106221	FALSE	FALSE	FALSE	FALSE	FALSE	FALSE	NotSig	NotSig
Atg14	Atg14	100504663	0.173574	3.71532	0.0176598	0.0530804	0.0948	3.71532	0.192914	0.31653	FALSE	FALSE	FALSE	FALSE	FALSE	FALSE	NotSig	NotSig
Atg16l1	Atg16l1	77040	0.059992	4.90543	0.317651	0.474385	0.0812041	4.90543	0.173276	0.2917	FALSE	FALSE	FALSE	FALSE	FALSE	FALSE	NotSig	NotSig
Atg16l2	Atg16l2	73683	0.172117	3.24426	0.0758068	0.165936	0.261096	3.24426	0.00641367	0.0209247	FALSE	FALSE	FALSE	FALSE	FALSE	FALSE	NotSig	NotSig
Atg2a	Atg2a	329015	0.200452	5.27977	0.018649	0.0554848	0.219331	5.27977	0.00989818	0.0300921	FALSE	FALSE	FALSE	FALSE	FALSE	FALSE	NotSig	NotSig
Atg2b	Atg2b	76559	-0.0580576	5.40785	0.288491	0.444029	-0.0853103	5.40785	0.117352	0.216726	FALSE	FALSE	FALSE	FALSE	FALSE	FALSE	NotSig	NotSig
Atg3	Atg3	67841	-0.0623499	5.00272	0.376476	0.531419	-0.0222697	5.00272	0.751003	0.837692	FALSE	FALSE	FALSE	FALSE	FALSE	FALSE	NotSig	NotSig
Atg4a	Atg4a	666468	0.0506685	3.83359	0.478822	0.627585	0.0565823	3.83359	0.424554	0.564587	FALSE	FALSE	FALSE	FALSE	FALSE	FALSE	NotSig	NotSig
Atg4b	Atg4b	66615	0.00601204	5.56546	0.911949	0.948191	-0.0188457	5.56546	0.727881	0.820597	FALSE	FALSE	FALSE	FALSE	FALSE	FALSE	NotSig	NotSig
Atg4c	Atg4c	242557	-0.0186195	2.91635	0.828178	0.894041	0.033657	2.91635	0.689937	0.791383	FALSE	FALSE	FALSE	FALSE	FALSE	FALSE	NotSig	NotSig
Atg4d	Atg4d	235040	-0.118855	3.37618	0.204381	0.346235	-0.0820202	3.37618	0.376486	0.518439	FALSE	FALSE	FALSE	FALSE	FALSE	FALSE	NotSig	NotSig
Atg5	Atg5	11793	0.031001	5.59314	0.561402	0.697255	0.0309137	5.59314	0.560731	0.686401	FALSE	FALSE	FALSE	FALSE	FALSE	FALSE	NotSig	NotSig
Atg7	Atg7	74244	0.109835	4.549	0.164549	0.293702	0.162323	4.549	0.0386348	0.0909568	FALSE	FALSE	FALSE	FALSE	FALSE	FALSE	NotSig	NotSig
Atg9a	Atg9a	245860	0.15168	6.10437	0.0388704	0.0988043	0.223546	6.10437	0.00228945	0.00893003	FALSE	FALSE	FALSE	FALSE	FALSE	FALSE	NotSig	NotSig
Atg9b	Atg9b	213948	0.395251	1.51767	0.0030204	0.01237	0.446138	1.51767	0.0006291	0.00296389	FALSE	FALSE	FALSE	FALSE	FALSE	FALSE	NotSig	NotSig
Atic	Atic	108147	-0.214406	7.19284	5.42328e-06	4.88203e-05	-0.201089	7.19284	1.9144e-05	0.000135513	FALSE	FALSE	FALSE	FALSE	FALSE	FALSE	NotSig	NotSig
Atl1	Atl1	73991	0.156764	2.44402	0.200555	0.341615	0.00899381	2.44402	0.941456	0.966025	FALSE	FALSE	FALSE	FALSE	FALSE	FALSE	NotSig	NotSig
Atl2	Atl2	56298	-0.491808	4.93572	1.8895e-12	4.48077e-11	-0.503577	4.93572	4.56079e-13	1.07595e-11	FALSE	FALSE	FALSE	FALSE	FALSE	FALSE	NotSig	NotSig
Atl3	Atl3	109168	-0.0831773	6.07655	0.215394	0.360473	-0.193571	6.07655	0.00394622	0.0139345	FALSE	FALSE	FALSE	FALSE	FALSE	FALSE	NotSig	NotSig
Atm	Atm	11920	-0.0370098	5.36657	0.572764	0.706557	-0.149759	5.36657	0.0224351	0.0589213	FALSE	FALSE	FALSE	FALSE	FALSE	FALSE	NotSig	NotSig
Atmin	Atmin	234776	0.105853	4.65666	0.125145	0.239189	0.0606769	4.65666	0.377546	0.51938	FALSE	FALSE	FALSE	FALSE	FALSE	FALSE	NotSig	NotSig
Atn1	Atn1	13498	0.136445	6.50157	0.190875	0.329683	0.107234	6.50157	0.304427	0.44484	FALSE	FALSE	FALSE	FALSE	FALSE	FALSE	NotSig	NotSig
Atoh8	Atoh8	71093	-0.0696024	5.17647	0.418008	0.57025	0.00738661	5.17647	0.931346	0.959826	FALSE	FALSE	FALSE	FALSE	FALSE	FALSE	NotSig	NotSig
Atox1	Atox1	11927	0.032242	5.11505	0.594581	0.723941	0.0260742	5.11505	0.665236	0.773567	FALSE	FALSE	FALSE	FALSE	FALSE	FALSE	NotSig	NotSig
Atp10a	Atp10a	11982	-0.0799864	6.69974	0.127991	0.24356	-0.113633	6.69974	0.0302866	0.0748847	FALSE	FALSE	FALSE	FALSE	FALSE	FALSE	NotSig	NotSig
Atp11a	Atp11a	50770	0.167494	5.38477	0.0143124	0.0447831	0.169322	5.38477	0.0129834	0.0377822	FALSE	FALSE	FALSE	FALSE	FALSE	FALSE	NotSig	NotSig
Atp11b	Atp11b	76295	-0.0777133	5.31328	0.18829	0.326165	-0.133563	5.31328	0.0233266	0.060819	FALSE	FALSE	FALSE	FALSE	FALSE	FALSE	NotSig	NotSig
Atp11c	Atp11c	320940	-0.36592	4.39002	3.6203e-06	3.36069e-05	-0.475496	4.39002	1.78438e-09	2.77637e-08	FALSE	FALSE	FALSE	FALSE	FALSE	FALSE	NotSig	NotSig
Atp13a1	Atp13a1	170759	-0.0284477	5.87156	0.75492	0.845093	0.00787656	5.87156	0.931136	0.959682	FALSE	FALSE	FALSE	FALSE	FALSE	FALSE	NotSig	NotSig
Atp13a2	Atp13a2	74772	0.0892307	4.92622	0.343976	0.500576	0.118724	4.92622	0.206509	0.333569	FALSE	FALSE	FALSE	FALSE	FALSE	FALSE	NotSig	NotSig
Atp13a3	Atp13a3	224088	-0.168587	6.84971	0.00512285	0.0193262	-0.264645	6.84971	1.12274e-05	8.4575e-05	FALSE	FALSE	FALSE	FALSE	FALSE	FALSE	NotSig	NotSig
Atp1a1	Atp1a1	11928	0.0191588	9.09723	0.717909	0.81846	0.0580079	9.09723	0.273885	0.411633	FALSE	FALSE	FALSE	FALSE	FALSE	FALSE	NotSig	NotSig
Atp1a2	Atp1a2	98660	0.195443	3.56241	0.0772798	0.16835	0.207419	3.56241	0.0602818	0.129447	FALSE	FALSE	FALSE	FALSE	FALSE	FALSE	NotSig	NotSig
Atp1a4	Atp1a4	27222	0.450305	-0.906215	0.112057	0.220725	0.593232	-0.906215	0.0296352	0.0735397	FALSE	FALSE	FALSE	FALSE	FALSE	FALSE	NotSig	NotSig
Atp1b1	Atp1b1	11931	0.0616538	5.98134	0.273011	0.427612	0.0242977	5.98134	0.664964	0.773436	FALSE	FALSE	FALSE	FALSE	FALSE	FALSE	NotSig	NotSig
Atp1b2	Atp1b2	11932	0.52445	-0.818836	0.0844668	0.180165	0.493894	-0.818836	0.0998348	0.191295	FALSE	FALSE	FALSE	FALSE	FALSE	FALSE	NotSig	NotSig
Atp1b3	Atp1b3	11933	-0.144465	6.26356	0.0053624	0.0201024	-0.165009	6.26356	0.00142588	0.00599026	FALSE	FALSE	FALSE	FALSE	FALSE	FALSE	NotSig	NotSig
Atp1b4	Atp1b4	67821	-0.0130724	3.01962	0.870486	0.922994	-0.0150374	3.01962	0.849266	0.90711	FALSE	FALSE	FALSE	FALSE	FALSE	FALSE	NotSig	NotSig
Atp23	Atp23	68876	-0.153511	3.19219	0.132444	0.249515	-0.203028	3.19219	0.0455859	0.103699	FALSE	FALSE	FALSE	FALSE	FALSE	FALSE	NotSig	NotSig
Atp2a1	Atp2a1	11937	0.132239	1.8607	0.345116	0.501404	0.185333	1.8607	0.180704	0.301276	FALSE	FALSE	FALSE	FALSE	FALSE	FALSE	NotSig	NotSig
Atp2a2	Atp2a2	11938	0.0811052	9.08446	0.0875555	0.184481	0.0344962	9.08446	0.467245	0.603655	FALSE	FALSE	FALSE	FALSE	FALSE	FALSE	NotSig	NotSig
Atp2a3	Atp2a3	53313	0.368923	4.87531	2.83124e-08	4.04382e-07	0.387785	4.87531	4.4684e-09	6.42913e-08	FALSE	FALSE	FALSE	FALSE	FALSE	FALSE	NotSig	NotSig
Atp2b1	Atp2b1	67972	0.125253	3.99388	0.0770501	0.167985	0.0419713	3.99388	0.552254	0.679229	FALSE	FALSE	FALSE	FALSE	FALSE	FALSE	NotSig	NotSig
Atp2b2	Atp2b2	11941	-0.221202	0.253334	0.33573	0.49295	-0.286909	0.253334	0.20942	0.337328	FALSE	FALSE	FALSE	FALSE	FALSE	FALSE	NotSig	NotSig
Atp2b3	Atp2b3	320707	1.15718	-2.01741	0.00865884	0.0296404	0.91726	-2.01741	0.0391225	0.0918203	TRUE	FALSE	TRUE	FALSE	FALSE	FALSE	Up	NotSig
Atp2b4	Atp2b4	381290	0.404024	4.81416	9.10905e-09	1.41154e-07	0.529035	4.81416	3.43559e-14	8.90326e-13	FALSE	FALSE	FALSE	FALSE	FALSE	FALSE	NotSig	NotSig
Atp2c1	Atp2c1	235574	-0.0184467	6.25537	0.752511	0.843236	-0.0405355	6.25537	0.487557	0.622434	FALSE	FALSE	FALSE	FALSE	FALSE	FALSE	NotSig	NotSig
Atp5a1	Atp5a1	11946	-0.0441169	9.43813	0.334983	0.492169	-0.0545336	9.43813	0.233168	0.365072	FALSE	FALSE	FALSE	FALSE	FALSE	FALSE	NotSig	NotSig
Atp5b	Atp5b	11947	-0.0277086	10.0589	0.562677	0.698052	-0.0194847	10.0589	0.683866	0.787104	FALSE	FALSE	FALSE	FALSE	FALSE	FALSE	NotSig	NotSig
Atp5c1	Atp5c1	11949	-0.055608	7.26002	0.28394	0.439347	-0.0465668	7.26002	0.368938	0.511156	FALSE	FALSE	FALSE	FALSE	FALSE	FALSE	NotSig	NotSig
Atp5d	Atp5d	66043	0.0953224	6.53611	0.271174	0.425762	0.0967339	6.53611	0.263573	0.40007	FALSE	FALSE	FALSE	FALSE	FALSE	FALSE	NotSig	NotSig
Atp5e	Atp5e	67126	0.119548	5.84365	0.137359	0.256444	0.113035	5.84365	0.159436	0.274376	FALSE	FALSE	FALSE	FALSE	FALSE	FALSE	NotSig	NotSig
Atp5g1	Atp5g1	11951	0.0214159	6.22398	0.712846	0.815473	0.050865	6.22398	0.380473	0.521906	FALSE	FALSE	FALSE	FALSE	FALSE	FALSE	NotSig	NotSig
Atp5g2	Atp5g2	67942	0.0581038	7.45949	0.391143	0.545427	0.033594	7.45949	0.619666	0.738129	FALSE	FALSE	FALSE	FALSE	FALSE	FALSE	NotSig	NotSig
Atp5g3	Atp5g3	228033	-0.0667432	7.41551	0.179523	0.314361	-0.069374	7.41551	0.162348	0.278094	FALSE	FALSE	FALSE	FALSE	FALSE	FALSE	NotSig	NotSig
Atp5h	Atp5h	71679	0.0876043	6.79665	0.151052	0.275946	0.123638	6.79665	0.0423405	0.0976809	FALSE	FALSE	FALSE	FALSE	FALSE	FALSE	NotSig	NotSig
Atp5j	Atp5j	11957	-0.0178747	6.20956	0.830649	0.895648	-0.0122946	6.20956	0.88299	0.929095	FALSE	FALSE	FALSE	FALSE	FALSE	FALSE	NotSig	NotSig
Atp5j2	Atp5j2	57423	0.00862176	5.22208	0.918396	0.951424	-0.0210265	5.22208	0.802147	0.874602	FALSE	FALSE	FALSE	FALSE	FALSE	FALSE	NotSig	NotSig
Atp5k	Atp5k	11958	0.0144975	5.59561	0.835462	0.899491	-0.0320569	5.59561	0.645485	0.757987	FALSE	FALSE	FALSE	FALSE	FALSE	FALSE	NotSig	NotSig
Atp5l	Atp5l	27425	0.107993	6.43467	0.12731	0.242548	0.0903262	6.43467	0.201578	0.327421	FALSE	FALSE	FALSE	FALSE	FALSE	FALSE	NotSig	NotSig
Atp5md	Atp5md	66477	0.051361	5.7493	0.616562	0.740752	0.0257808	5.7493	0.801566	0.874279	FALSE	FALSE	FALSE	FALSE	FALSE	FALSE	NotSig	NotSig
Atp5mpl	Atp5mpl	70257	-0.00894733	5.8057	0.914168	0.949075	0.0296162	5.8057	0.72086	0.815039	FALSE	FALSE	FALSE	FALSE	FALSE	FALSE	NotSig	NotSig
Atp5o	Atp5o	28080	0.0184081	7.18292	0.742161	0.836605	0.0544249	7.18292	0.329718	0.472758	FALSE	FALSE	FALSE	FALSE	FALSE	FALSE	NotSig	NotSig
Atp5pb	Atp5pb	11950	-0.0157714	7.83571	0.771896	0.856606	-0.0188463	7.83571	0.72884	0.821264	FALSE	FALSE	FALSE	FALSE	FALSE	FALSE	NotSig	NotSig
Atp6ap1	Atp6ap1	54411	0.214774	7.17036	1.70192e-05	0.000135945	0.238695	7.17036	1.6742e-06	1.52925e-05	FALSE	FALSE	FALSE	FALSE	FALSE	FALSE	NotSig	NotSig
Atp6v0a1	Atp6v0a1	11975	0.207448	5.23777	0.000250441	0.00148153	0.287166	5.23777	3.26549e-07	3.42914e-06	FALSE	FALSE	FALSE	FALSE	FALSE	FALSE	NotSig	NotSig
Atp6v0a2	Atp6v0a2	21871	0.0281472	5.60815	0.644079	0.762034	0.0193874	5.60815	0.74962	0.836467	FALSE	FALSE	FALSE	FALSE	FALSE	FALSE	NotSig	NotSig
Atp6v0a4	Atp6v0a4	140494	0.563266	0.664065	0.0027851	0.011565	0.718624	0.664065	8.37239e-05	0.000502454	FALSE	FALSE	FALSE	FALSE	FALSE	FALSE	NotSig	NotSig
Atp6v0b	Atp6v0b	114143	0.230648	5.7332	0.00465381	0.0178071	0.259687	5.7332	0.00140778	0.0059197	FALSE	FALSE	FALSE	FALSE	FALSE	FALSE	NotSig	NotSig
Atp6v0c	Atp6v0c	11984	0.0831142	7.08499	0.186292	0.323564	0.115011	7.08499	0.0671721	0.140753	FALSE	FALSE	FALSE	FALSE	FALSE	FALSE	NotSig	NotSig
Atp6v0d1	Atp6v0d1	11972	0.21485	6.94607	0.000151062	0.000942108	0.219554	6.94607	0.000104923	0.000615635	FALSE	FALSE	FALSE	FALSE	FALSE	FALSE	NotSig	NotSig
Atp6v0d2	Atp6v0d2	242341	0.32196	2.97068	0.000384831	0.00214924	0.411476	2.97068	3.85033e-06	3.24609e-05	FALSE	FALSE	FALSE	FALSE	FALSE	FALSE	NotSig	NotSig
Atp6v0e	Atp6v0e	11974	0.272692	6.29271	3.5518e-08	4.99992e-07	0.287523	6.29271	5.46342e-09	7.77089e-08	FALSE	FALSE	FALSE	FALSE	FALSE	FALSE	NotSig	NotSig
Atp6v0e2	Atp6v0e2	76252	0.448057	1.35201	0.0060047	0.0220452	0.208726	1.35201	0.20332	0.329547	FALSE	FALSE	FALSE	FALSE	FALSE	FALSE	NotSig	NotSig
Atp6v1a	Atp6v1a	11964	0.154324	6.51766	0.00842013	0.0290208	0.135667	6.51766	0.0203488	0.0544984	FALSE	FALSE	FALSE	FALSE	FALSE	FALSE	NotSig	NotSig
Atp6v1b1	Atp6v1b1	110935	0.683537	-2.45019	0.181355	0.316718	-0.630045	-2.45019	0.272139	0.40951	FALSE	FALSE	FALSE	FALSE	FALSE	FALSE	NotSig	NotSig
Atp6v1b2	Atp6v1b2	11966	0.0949889	6.34347	0.0556583	0.130429	0.0708451	6.34347	0.152463	0.264774	FALSE	FALSE	FALSE	FALSE	FALSE	FALSE	NotSig	NotSig
Atp6v1c1	Atp6v1c1	66335	0.125292	5.65716	0.0353468	0.0915658	0.125149	5.65716	0.0349461	0.08414	FALSE	FALSE	FALSE	FALSE	FALSE	FALSE	NotSig	NotSig
Atp6v1c2	Atp6v1c2	68775	-0.204438	1.1076	0.145837	0.268752	-0.146298	1.1076	0.286214	0.425127	FALSE	FALSE	FALSE	FALSE	FALSE	FALSE	NotSig	NotSig
Atp6v1d	Atp6v1d	73834	0.216237	5.69056	0.0016164	0.00728686	0.290417	5.69056	2.14615e-05	0.000149673	FALSE	FALSE	FALSE	FALSE	FALSE	FALSE	NotSig	NotSig
Atp6v1e1	Atp6v1e1	11973	0.138401	6.46106	0.0101321	0.0338803	0.176212	6.46106	0.00102761	0.00452851	FALSE	FALSE	FALSE	FALSE	FALSE	FALSE	NotSig	NotSig
Atp6v1f	Atp6v1f	66144	0.2202	4.86408	0.00160523	0.0072394	0.262533	4.86408	0.000154495	0.000864605	FALSE	FALSE	FALSE	FALSE	FALSE	FALSE	NotSig	NotSig
Atp6v1g1	Atp6v1g1	66290	0.0239728	7.18067	0.66018	0.774787	-0.0232464	7.18067	0.669583	0.776696	FALSE	FALSE	FALSE	FALSE	FALSE	FALSE	NotSig	NotSig
Atp6v1g2	Atp6v1g2	66237	-0.239405	-0.00650853	0.278	0.433144	-0.457629	-0.00650853	0.0388304	0.0913229	FALSE	FALSE	FALSE	FALSE	FALSE	FALSE	NotSig	NotSig
Atp6v1h	Atp6v1h	108664	0.130044	5.96645	0.054695	0.1287	0.106533	5.96645	0.114948	0.213294	FALSE	FALSE	FALSE	FALSE	FALSE	FALSE	NotSig	NotSig
Atp7a	Atp7a	11977	0.0341634	5.37131	0.626253	0.748191	0.0194138	5.37131	0.781276	0.860102	FALSE	FALSE	FALSE	FALSE	FALSE	FALSE	NotSig	NotSig
Atp7b	Atp7b	11979	0.0906442	5.63005	0.147611	0.271413	-0.0392574	5.63005	0.530365	0.659965	FALSE	FALSE	FALSE	FALSE	FALSE	FALSE	NotSig	NotSig
Atp8a1	Atp8a1	11980	0.091018	0.222563	0.592502	0.721924	-0.045895	0.222563	0.786049	0.86363	FALSE	FALSE	FALSE	FALSE	FALSE	FALSE	NotSig	NotSig
Atp8a2	Atp8a2	50769	0.214421	-0.481921	0.535289	0.674638	0.367451	-0.481921	0.278823	0.417457	FALSE	FALSE	FALSE	FALSE	FALSE	FALSE	NotSig	NotSig
Atp8b1	Atp8b1	54670	0.2874	3.03587	0.00392427	0.0154387	0.105494	3.03587	0.291061	0.430317	FALSE	FALSE	FALSE	FALSE	FALSE	FALSE	NotSig	NotSig
Atp8b2	Atp8b2	54667	-0.0272927	6.82371	0.625161	0.747349	-0.00870002	6.82371	0.876017	0.923463	FALSE	FALSE	FALSE	FALSE	FALSE	FALSE	NotSig	NotSig
Atp8b4	Atp8b4	241633	0.363493	-1.21153	0.22542	0.372155	0.14307	-1.21153	0.636654	0.751431	FALSE	FALSE	FALSE	FALSE	FALSE	FALSE	NotSig	NotSig
Atp8b5	Atp8b5	320571	0.210711	0.694012	0.158331	0.285612	0.0867751	0.694012	0.559603	0.685562	FALSE	FALSE	FALSE	FALSE	FALSE	FALSE	NotSig	NotSig
Atp9a	Atp9a	11981	0.426078	5.98508	4.2341e-10	7.99106e-09	0.368717	5.98508	6.28084e-08	7.54528e-07	FALSE	FALSE	FALSE	FALSE	FALSE	FALSE	NotSig	NotSig
Atp9b	Atp9b	50771	0.0602987	4.85029	0.322248	0.479112	0.124509	4.85029	0.0392874	0.0921284	FALSE	FALSE	FALSE	FALSE	FALSE	FALSE	NotSig	NotSig
Atpaf1	Atpaf1	230649	-0.256113	3.69172	0.00129771	0.00604789	-0.262423	3.69172	0.000900564	0.00403881	FALSE	FALSE	FALSE	FALSE	FALSE	FALSE	NotSig	NotSig
Atpaf2	Atpaf2	246782	0.0448593	4.3819	0.499987	0.644192	0.0809143	4.3819	0.219504	0.349363	FALSE	FALSE	FALSE	FALSE	FALSE	FALSE	NotSig	NotSig
Atpif1	Atpif1	11983	-0.225176	5.77496	0.000192981	0.00117672	-0.184665	5.77496	0.00212955	0.00837715	FALSE	FALSE	FALSE	FALSE	FALSE	FALSE	NotSig	NotSig
Atpsckmt	Atpsckmt	68073	0.0309705	3.42172	0.700997	0.806165	0.167483	3.42172	0.0344032	0.0830521	FALSE	FALSE	FALSE	FALSE	FALSE	FALSE	NotSig	NotSig
Atr	Atr	245000	-0.445117	5.24901	1.31033e-08	1.97948e-07	-0.389105	5.24901	6.08274e-07	6.07963e-06	FALSE	FALSE	FALSE	FALSE	FALSE	FALSE	NotSig	NotSig
Atraid	Atraid	381629	0.0992819	4.59972	0.124913	0.238991	0.0764066	4.59972	0.235013	0.367212	FALSE	FALSE	FALSE	FALSE	FALSE	FALSE	NotSig	NotSig
Atrip	Atrip	235610	-0.260647	3.15821	0.00301016	0.0123391	-0.277953	3.15821	0.00142934	0.00600113	FALSE	FALSE	FALSE	FALSE	FALSE	FALSE	NotSig	NotSig
Atrn	Atrn	11990	0.169055	6.67569	0.000627764	0.00325614	0.123806	6.67569	0.0121079	0.0356208	FALSE	FALSE	FALSE	FALSE	FALSE	FALSE	NotSig	NotSig
Atrnl1	Atrnl1	226255	0.0718849	6.90056	0.176736	0.310593	-0.0250377	6.90056	0.637661	0.752036	FALSE	FALSE	FALSE	FALSE	FALSE	FALSE	NotSig	NotSig
Atrx	Atrx	22589	-0.0128962	6.10121	0.852346	0.911504	-0.078029	6.10121	0.259977	0.395956	FALSE	FALSE	FALSE	FALSE	FALSE	FALSE	NotSig	NotSig
Atxn1	Atxn1	20238	0.156951	6.70745	0.00393803	0.015475	0.1104	6.70745	0.0422505	0.0975226	FALSE	FALSE	FALSE	FALSE	FALSE	FALSE	NotSig	NotSig
Atxn10	Atxn10	54138	0.319368	7.25487	1.31014e-08	1.97948e-07	0.34196	7.25487	1.11331e-09	1.76927e-08	FALSE	FALSE	FALSE	FALSE	FALSE	FALSE	NotSig	NotSig
Atxn1l	Atxn1l	52335	-0.045403	5.50204	0.412127	0.564957	-0.0880862	5.50204	0.110455	0.206808	FALSE	FALSE	FALSE	FALSE	FALSE	FALSE	NotSig	NotSig
Atxn2	Atxn2	20239	0.0805067	6.10849	0.123026	0.236262	0.0669955	6.10849	0.198096	0.323246	FALSE	FALSE	FALSE	FALSE	FALSE	FALSE	NotSig	NotSig
Atxn2l	Atxn2l	233871	-0.0354816	7.55131	0.588862	0.71901	-0.0165192	7.55131	0.801259	0.874153	FALSE	FALSE	FALSE	FALSE	FALSE	FALSE	NotSig	NotSig
Atxn3	Atxn3	110616	-0.10268	4.99316	0.125508	0.239749	-0.135383	4.99316	0.0426585	0.0982324	FALSE	FALSE	FALSE	FALSE	FALSE	FALSE	NotSig	NotSig
Atxn7	Atxn7	246103	-0.0406847	4.2547	0.576582	0.709289	-0.0682752	4.2547	0.346324	0.489752	FALSE	FALSE	FALSE	FALSE	FALSE	FALSE	NotSig	NotSig
Atxn7l1	Atxn7l1	380753	0.169809	3.28834	0.0867747	0.183373	0.142065	3.28834	0.149149	0.260241	FALSE	FALSE	FALSE	FALSE	FALSE	FALSE	NotSig	NotSig
Atxn7l3	Atxn7l3	217218	-0.0435477	6.10528	0.477371	0.626018	0.000934692	6.10528	0.987787	0.992939	FALSE	FALSE	FALSE	FALSE	FALSE	FALSE	NotSig	NotSig
Atxn7l3b	Atxn7l3b	382423	-0.0955421	4.68507	0.162695	0.29142	-0.144896	4.68507	0.0337072	0.081747	FALSE	FALSE	FALSE	FALSE	FALSE	FALSE	NotSig	NotSig
AU018091	AU018091	245128	-0.922007	-2.19445	0.079106	0.171497	-0.189562	-2.19445	0.688798	0.790614	FALSE	FALSE	FALSE	FALSE	FALSE	FALSE	NotSig	NotSig
AU022252	AU022252	230696	0.233124	3.20403	0.00465683	0.0178087	0.20011	3.20403	0.0143018	0.0408968	FALSE	FALSE	FALSE	FALSE	FALSE	FALSE	NotSig	NotSig
AU040320	AU040320	100317	0.287731	6.22542	1.83106e-07	2.25715e-06	0.289083	6.22542	1.4869e-07	1.66219e-06	FALSE	FALSE	FALSE	FALSE	FALSE	FALSE	NotSig	NotSig
AU041133	AU041133	216177	-0.189559	2.60781	0.116289	0.227031	-0.277258	2.60781	0.0210622	0.0560798	FALSE	FALSE	FALSE	FALSE	FALSE	FALSE	NotSig	NotSig
Auh	Auh	11992	0.0382241	4.83628	0.532633	0.672768	0.0276418	4.83628	0.649987	0.761476	FALSE	FALSE	FALSE	FALSE	FALSE	FALSE	NotSig	NotSig
Aunip	Aunip	69885	-1.16755	1.07985	5.48338e-15	1.6205e-13	-0.945721	1.07985	3.94872e-11	7.53561e-10	TRUE	FALSE	FALSE	FALSE	TRUE	FALSE	Down	NotSig
Aup1	Aup1	11993	0.164297	5.89476	0.0121253	0.0392872	0.206427	5.89476	0.00157719	0.00651197	FALSE	FALSE	FALSE	FALSE	FALSE	FALSE	NotSig	NotSig
Aurka	Aurka	20878	-1.32281	4.45757	2.33251e-38	1.79892e-36	-1.13571	4.45757	2.53005e-29	1.56295e-27	TRUE	TRUE	FALSE	FALSE	TRUE	TRUE	Down	Down
Aurkaip1	Aurkaip1	66077	0.0241943	5.78471	0.7087	0.811952	0.0768191	5.78471	0.233603	0.365636	FALSE	FALSE	FALSE	FALSE	FALSE	FALSE	NotSig	NotSig
Aurkb	Aurkb	20877	-2.15048	4.38845	3.82853e-45	4.02968e-43	-2.09628	4.38845	2.94954e-43	3.15302e-41	TRUE	TRUE	FALSE	FALSE	TRUE	TRUE	Down	Down
Aurkc	Aurkc	20871	-0.736066	4.16616	8.5934e-22	3.67448e-20	-0.587477	4.16616	7.4257e-15	2.02806e-13	FALSE	FALSE	FALSE	FALSE	FALSE	FALSE	NotSig	NotSig
Auts2	Auts2	319974	0.0465312	5.63338	0.434239	0.586085	0.00947485	5.63338	0.873256	0.922121	FALSE	FALSE	FALSE	FALSE	FALSE	FALSE	NotSig	NotSig
Aven	Aven	74268	-0.103899	3.28826	0.280899	0.436306	-0.124745	3.28826	0.192271	0.315715	FALSE	FALSE	FALSE	FALSE	FALSE	FALSE	NotSig	NotSig
Avil	Avil	11567	0.229022	5.78205	0.000671679	0.00344346	0.0889648	5.78205	0.186403	0.308485	FALSE	FALSE	FALSE	FALSE	FALSE	FALSE	NotSig	NotSig
Avl9	Avl9	78937	0.0637229	4.90749	0.40096	0.55468	0.00937239	4.90749	0.901546	0.9421	FALSE	FALSE	FALSE	FALSE	FALSE	FALSE	NotSig	NotSig
Avpi1	Avpi1	69534	0.277489	4.15916	0.00168071	0.00752033	0.335441	4.15916	0.000132008	0.000753551	FALSE	FALSE	FALSE	FALSE	FALSE	FALSE	NotSig	NotSig
AW209491	AW209491	105351	0.0295499	4.52247	0.644613	0.762535	-0.0195052	4.52247	0.759869	0.844245	FALSE	FALSE	FALSE	FALSE	FALSE	FALSE	NotSig	NotSig
AW549877	AW549877	NA	0.031199	4.93525	0.707994	0.811754	-0.0426135	4.93525	0.608504	0.728703	FALSE	FALSE	FALSE	FALSE	FALSE	FALSE	NotSig	NotSig
AW551984	AW551984	244810	-0.20347	7.84684	0.000110943	0.000725289	-0.180454	7.84684	0.000597887	0.00283566	FALSE	FALSE	FALSE	FALSE	FALSE	FALSE	NotSig	NotSig
AW554918	AW554918	225289	-0.350091	3.43193	0.000933705	0.0045841	-0.341354	3.43193	0.00118717	0.00511463	FALSE	FALSE	FALSE	FALSE	FALSE	FALSE	NotSig	NotSig
Axin1	Axin1	12005	-0.192833	5.35753	0.00128466	0.00600308	-0.248721	5.35753	3.14236e-05	0.000210769	FALSE	FALSE	FALSE	FALSE	FALSE	FALSE	NotSig	NotSig
Axin2	Axin2	12006	0.269166	4.53579	3.38811e-05	0.000250592	0.233332	4.53579	0.000301897	0.00156591	FALSE	FALSE	FALSE	FALSE	FALSE	FALSE	NotSig	NotSig
Axl	Axl	26362	0.106943	9.81414	0.0326701	0.0863649	0.128837	9.81414	0.0100525	0.0304579	FALSE	FALSE	FALSE	FALSE	FALSE	FALSE	NotSig	NotSig
Azi2	Azi2	27215	-0.0617597	5.35487	0.457054	0.60729	-0.0814016	5.35487	0.325712	0.469129	FALSE	FALSE	FALSE	FALSE	FALSE	FALSE	NotSig	NotSig
Azin1	Azin1	54375	-0.0354415	7.70507	0.496996	0.64191	-0.071298	7.70507	0.171493	0.289553	FALSE	FALSE	FALSE	FALSE	FALSE	FALSE	NotSig	NotSig
Azin2	Azin2	242669	0.257138	3.28306	0.0391317	0.0993209	0.292346	3.28306	0.0180515	0.0495583	FALSE	FALSE	FALSE	FALSE	FALSE	FALSE	NotSig	NotSig
B230219D22Rik	B230219D22Rik	78521	-0.0877252	5.41584	0.234784	0.383496	-0.190338	5.41584	0.00987554	0.0300416	FALSE	FALSE	FALSE	FALSE	FALSE	FALSE	NotSig	NotSig
B2m	B2m	12010	0.162852	8.84733	0.0029871	0.012263	0.16347	8.84733	0.00287525	0.0106908	FALSE	FALSE	FALSE	FALSE	FALSE	FALSE	NotSig	NotSig
B3galnt1	B3galnt1	26879	0.0258885	-0.632234	0.922694	0.954071	-0.0810051	-0.632234	0.759745	0.844209	FALSE	FALSE	FALSE	FALSE	FALSE	FALSE	NotSig	NotSig
B3galnt2	B3galnt2	97884	0.117504	5.43827	0.0671892	0.151056	0.112544	5.43827	0.0785218	0.158632	FALSE	FALSE	FALSE	FALSE	FALSE	FALSE	NotSig	NotSig
B3galt1	B3galt1	26877	-0.28164	2.28207	0.00916146	0.031098	-0.345431	2.28207	0.00130214	0.00554017	FALSE	FALSE	FALSE	FALSE	FALSE	FALSE	NotSig	NotSig
B3galt2	B3galt2	26878	0.290664	3.43721	0.00456461	0.017538	0.235219	3.43721	0.0213969	0.0568082	FALSE	FALSE	FALSE	FALSE	FALSE	FALSE	NotSig	NotSig
B3galt4	B3galt4	54218	0.214381	2.8265	0.0651046	0.147293	0.294312	2.8265	0.0103803	0.0313196	FALSE	FALSE	FALSE	FALSE	FALSE	FALSE	NotSig	NotSig
B3galt6	B3galt6	117592	0.0607643	3.28782	0.522066	0.664073	0.119885	3.28782	0.201424	0.327209	FALSE	FALSE	FALSE	FALSE	FALSE	FALSE	NotSig	NotSig
B3gat1	B3gat1	76898	0.243303	-0.406467	0.384153	0.53917	0.630054	-0.406467	0.0183787	0.0502348	FALSE	FALSE	FALSE	FALSE	FALSE	FALSE	NotSig	NotSig
B3gat2	B3gat2	280645	-0.00116861	1.01151	0.994619	0.99622	0.0608605	1.01151	0.718141	0.813207	FALSE	FALSE	FALSE	FALSE	FALSE	FALSE	NotSig	NotSig
B3gat3	B3gat3	72727	0.091029	5.1636	0.180396	0.315431	0.0900192	5.1636	0.183839	0.305202	FALSE	FALSE	FALSE	FALSE	FALSE	FALSE	NotSig	NotSig
B3glct	B3glct	381694	-0.0178869	5.39867	0.748732	0.840504	-0.0630506	5.39867	0.257314	0.392905	FALSE	FALSE	FALSE	FALSE	FALSE	FALSE	NotSig	NotSig
B3gnt2	B3gnt2	53625	0.036876	4.34063	0.584151	0.715444	0.0342493	4.34063	0.608753	0.728874	FALSE	FALSE	FALSE	FALSE	FALSE	FALSE	NotSig	NotSig
B3gnt3	B3gnt3	72297	0.26545	-0.127821	0.307884	0.464123	-0.18524	-0.127821	0.484954	0.61992	FALSE	FALSE	FALSE	FALSE	FALSE	FALSE	NotSig	NotSig
B3gnt4	B3gnt4	231727	0.0227093	-1.69194	0.950426	0.968186	0.452304	-1.69194	0.180162	0.300599	FALSE	FALSE	FALSE	FALSE	FALSE	FALSE	NotSig	NotSig
B3gnt5	B3gnt5	108105	-0.133833	5.61459	0.0959363	0.197203	-0.267464	5.61459	0.000893453	0.0040135	FALSE	FALSE	FALSE	FALSE	FALSE	FALSE	NotSig	NotSig
B3gnt6	B3gnt6	272411	2.70991	0.267181	5.73038e-30	3.42396e-28	2.72058	0.267181	3.19368e-31	2.11107e-29	TRUE	TRUE	TRUE	TRUE	FALSE	FALSE	Up	Up
B3gnt7	B3gnt7	227327	0.249303	0.519615	0.165433	0.294914	0.215192	0.519615	0.225656	0.356131	FALSE	FALSE	FALSE	FALSE	FALSE	FALSE	NotSig	NotSig
B3gnt8	B3gnt8	232984	-0.560897	-0.248971	0.0230884	0.0657753	-0.26046	-0.248971	0.26918	0.405905	FALSE	FALSE	FALSE	FALSE	FALSE	FALSE	NotSig	NotSig
B3gnt9	B3gnt9	97440	0.135666	4.04037	0.0785672	0.170505	0.075056	4.04037	0.32852	0.471478	FALSE	FALSE	FALSE	FALSE	FALSE	FALSE	NotSig	NotSig
B3gntl1	B3gntl1	210004	0.205571	2.03807	0.0580179	0.134849	0.0848109	2.03807	0.432597	0.572736	FALSE	FALSE	FALSE	FALSE	FALSE	FALSE	NotSig	NotSig
B4galnt1	B4galnt1	14421	0.33102	4.82031	2.88683e-05	0.000217903	0.298267	4.82031	0.000157606	0.000879135	FALSE	FALSE	FALSE	FALSE	FALSE	FALSE	NotSig	NotSig
B4galnt4	B4galnt4	330671	-0.339911	3.50736	2.06058e-05	0.00016181	-0.457186	3.50736	9.09886e-09	1.26396e-07	FALSE	FALSE	FALSE	FALSE	FALSE	FALSE	NotSig	NotSig
B4galt1	B4galt1	14595	0.0217005	7.2954	0.656275	0.771594	-0.01906	7.2954	0.695571	0.79591	FALSE	FALSE	FALSE	FALSE	FALSE	FALSE	NotSig	NotSig
B4galt2	B4galt2	53418	-0.192693	5.34559	0.00640697	0.0232537	-0.146427	5.34559	0.0374165	0.0887911	FALSE	FALSE	FALSE	FALSE	FALSE	FALSE	NotSig	NotSig
B4galt3	B4galt3	57370	-0.0932318	4.41434	0.266135	0.420112	0.105191	4.41434	0.204806	0.331444	FALSE	FALSE	FALSE	FALSE	FALSE	FALSE	NotSig	NotSig
B4galt4	B4galt4	56375	0.177112	3.99122	0.0188812	0.0560572	0.205429	3.99122	0.00603335	0.019876	FALSE	FALSE	FALSE	FALSE	FALSE	FALSE	NotSig	NotSig
B4galt5	B4galt5	56336	-0.152814	4.91912	0.0106014	0.0352342	-0.289471	4.91912	1.29323e-06	1.21118e-05	FALSE	FALSE	FALSE	FALSE	FALSE	FALSE	NotSig	NotSig
B4galt6	B4galt6	56386	-0.184893	6.20317	0.00139637	0.00644186	-0.280818	6.20317	1.20551e-06	1.14152e-05	FALSE	FALSE	FALSE	FALSE	FALSE	FALSE	NotSig	NotSig
B4galt7	B4galt7	218271	0.100968	4.84445	0.103803	0.209335	0.153878	4.84445	0.0124602	0.0365004	FALSE	FALSE	FALSE	FALSE	FALSE	FALSE	NotSig	NotSig
B4gat1	B4gat1	108902	-0.0213814	4.70525	0.764236	0.851412	-0.1054	4.70525	0.138109	0.245932	FALSE	FALSE	FALSE	FALSE	FALSE	FALSE	NotSig	NotSig
B9d1	B9d1	27078	-0.141459	3.21966	0.0587409	0.136151	-0.0799194	3.21966	0.276075	0.41434	FALSE	FALSE	FALSE	FALSE	FALSE	FALSE	NotSig	NotSig
B9d2	B9d2	232987	-0.287326	2.62326	0.0274578	0.0755795	-0.255065	2.62326	0.0479473	0.107923	FALSE	FALSE	FALSE	FALSE	FALSE	FALSE	NotSig	NotSig
Baalc	Baalc	118452	1.18768	-1.34938	0.00198644	0.00869497	0.842915	-1.34938	0.0319675	0.0782629	TRUE	FALSE	TRUE	FALSE	FALSE	FALSE	Up	NotSig
Babam1	Babam1	68251	0.00566516	6.02419	0.94864	0.967375	-0.00334794	6.02419	0.969628	0.982772	FALSE	FALSE	FALSE	FALSE	FALSE	FALSE	NotSig	NotSig
Babam2	Babam2	107976	0.0263335	4.97687	0.691747	0.799289	0.0534697	4.97687	0.418407	0.559416	FALSE	FALSE	FALSE	FALSE	FALSE	FALSE	NotSig	NotSig
Bace1	Bace1	23821	0.22153	2.96076	0.0171546	0.0519192	0.165125	2.96076	0.0738296	0.151184	FALSE	FALSE	FALSE	FALSE	FALSE	FALSE	NotSig	NotSig
Bace2	Bace2	56175	0.694109	-0.38644	0.00464942	0.0178071	0.388163	-0.38644	0.120728	0.221617	FALSE	FALSE	FALSE	FALSE	FALSE	FALSE	NotSig	NotSig
Bach1	Bach1	12013	-0.17909	5.03285	0.00552788	0.0206026	-0.277566	5.03285	1.67224e-05	0.000120049	FALSE	FALSE	FALSE	FALSE	FALSE	FALSE	NotSig	NotSig
Bach2	Bach2	12014	0.368213	1.29939	0.0190404	0.0564406	0.179214	1.29939	0.255383	0.390961	FALSE	FALSE	FALSE	FALSE	FALSE	FALSE	NotSig	NotSig
Bad	Bad	12015	0.127823	4.25756	0.207404	0.350446	0.118066	4.25756	0.24178	0.375301	FALSE	FALSE	FALSE	FALSE	FALSE	FALSE	NotSig	NotSig
Bag1	Bag1	12017	-0.052563	6.45057	0.297817	0.454092	-0.0642814	6.45057	0.201758	0.327596	FALSE	FALSE	FALSE	FALSE	FALSE	FALSE	NotSig	NotSig
Bag2	Bag2	213539	-0.0986867	7.63083	0.0558941	0.130824	-0.169428	7.63083	0.00102531	0.00452411	FALSE	FALSE	FALSE	FALSE	FALSE	FALSE	NotSig	NotSig
Bag3	Bag3	29810	0.0730879	6.76455	0.358906	0.513694	0.0964364	6.76455	0.225979	0.356472	FALSE	FALSE	FALSE	FALSE	FALSE	FALSE	NotSig	NotSig
Bag4	Bag4	67384	-0.206682	3.48551	0.0119954	0.0390141	-0.198628	3.48551	0.0148698	0.0422037	FALSE	FALSE	FALSE	FALSE	FALSE	FALSE	NotSig	NotSig
Bag5	Bag5	70369	0.0312014	5.7903	0.563693	0.698895	0.0323474	5.7903	0.547907	0.675406	FALSE	FALSE	FALSE	FALSE	FALSE	FALSE	NotSig	NotSig
Bag6	Bag6	224727	0.0221982	7.72656	0.803458	0.876971	0.0367249	7.72656	0.680519	0.784724	FALSE	FALSE	FALSE	FALSE	FALSE	FALSE	NotSig	NotSig
Bahcc1	Bahcc1	268515	-0.0663535	4.20366	0.552118	0.688883	0.0331694	4.20366	0.765759	0.848579	FALSE	FALSE	FALSE	FALSE	FALSE	FALSE	NotSig	NotSig
Bahd1	Bahd1	228536	0.0271677	5.2194	0.679347	0.790621	-0.000217368	5.2194	0.997334	0.998137	FALSE	FALSE	FALSE	FALSE	FALSE	FALSE	NotSig	NotSig
Baiap2	Baiap2	108100	-0.370169	2.97244	0.00213542	0.00923775	-0.323069	2.97244	0.00702878	0.0225868	FALSE	FALSE	FALSE	FALSE	FALSE	FALSE	NotSig	NotSig
Baiap2l1	Baiap2l1	66898	0.0772484	4.73816	0.236952	0.385703	0.00356178	4.73816	0.956347	0.974511	FALSE	FALSE	FALSE	FALSE	FALSE	FALSE	NotSig	NotSig
Baiap2l2	Baiap2l2	207495	0.361039	0.906026	0.0380742	0.0971596	0.588904	0.906026	0.000475845	0.00232121	FALSE	FALSE	FALSE	FALSE	FALSE	FALSE	NotSig	NotSig
Bak1	Bak1	12018	-0.0426855	5.38051	0.540628	0.679348	-0.0366508	5.38051	0.598019	0.719484	FALSE	FALSE	FALSE	FALSE	FALSE	FALSE	NotSig	NotSig
Bambi	Bambi	68010	0.135661	5.55391	0.0301165	0.0813242	0.183669	5.55391	0.00319353	0.0116681	FALSE	FALSE	FALSE	FALSE	FALSE	FALSE	NotSig	NotSig
Banf1	Banf1	23825	-0.242901	6.90629	0.000110319	0.000721903	-0.242152	6.90629	0.000111907	0.000651861	FALSE	FALSE	FALSE	FALSE	FALSE	FALSE	NotSig	NotSig
Banp	Banp	53325	-0.0459921	4.18878	0.576595	0.709289	0.0260985	4.18878	0.749399	0.836313	FALSE	FALSE	FALSE	FALSE	FALSE	FALSE	NotSig	NotSig
Bap1	Bap1	104416	-0.0655224	6.85997	0.203605	0.345141	-0.0291483	6.85997	0.570584	0.694755	FALSE	FALSE	FALSE	FALSE	FALSE	FALSE	NotSig	NotSig
Bard1	Bard1	12021	-1.63736	3.09208	6.28817e-36	4.52847e-34	-1.5485	3.09208	5.15635e-33	3.71339e-31	TRUE	TRUE	FALSE	FALSE	TRUE	TRUE	Down	Down
Barx1	Barx1	12022	0.0774986	0.252512	0.700925	0.806165	-0.154436	0.252512	0.450393	0.58799	FALSE	FALSE	FALSE	FALSE	FALSE	FALSE	NotSig	NotSig
Basp1	Basp1	70350	0.170981	7.40927	0.00151445	0.00689364	0.180083	7.40927	0.000825062	0.0037419	FALSE	FALSE	FALSE	FALSE	FALSE	FALSE	NotSig	NotSig
Batf	Batf	53314	0.226679	-0.528461	0.368129	0.523281	0.231388	-0.528461	0.350193	0.493573	FALSE	FALSE	FALSE	FALSE	FALSE	FALSE	NotSig	NotSig
Batf2	Batf2	74481	0.267238	1.45328	0.0361609	0.0932207	0.486407	1.45328	7.04234e-05	0.000430372	FALSE	FALSE	FALSE	FALSE	FALSE	FALSE	NotSig	NotSig
Bax	Bax	12028	0.31368	7.00538	4.58403e-06	4.18434e-05	0.441581	7.00538	1.06467e-10	1.92698e-09	FALSE	FALSE	FALSE	FALSE	FALSE	FALSE	NotSig	NotSig
Baz1a	Baz1a	217578	-0.255494	6.4112	2.43742e-06	2.36702e-05	-0.297054	6.4112	4.10524e-08	5.07884e-07	FALSE	FALSE	FALSE	FALSE	FALSE	FALSE	NotSig	NotSig
Baz1b	Baz1b	22385	-0.400995	6.66519	6.95101e-14	1.89087e-12	-0.416054	6.66519	7.13591e-15	1.96066e-13	FALSE	FALSE	FALSE	FALSE	FALSE	FALSE	NotSig	NotSig
Baz2a	Baz2a	116848	-0.0237885	6.21345	0.685827	0.795139	-0.0187573	6.21345	0.749284	0.836313	FALSE	FALSE	FALSE	FALSE	FALSE	FALSE	NotSig	NotSig
Baz2b	Baz2b	407823	0.0484244	4.61382	0.535493	0.674753	0.0254765	4.61382	0.743756	0.831832	FALSE	FALSE	FALSE	FALSE	FALSE	FALSE	NotSig	NotSig
Bbc3	Bbc3	170770	0.335856	2.82227	0.0116857	0.0381702	0.51732	2.82227	8.64372e-05	0.000516697	FALSE	FALSE	FALSE	FALSE	FALSE	FALSE	NotSig	NotSig
Bbip1	Bbip1	100503572	-0.229625	3.98543	0.00378344	0.0149924	-0.212576	3.98543	0.00691027	0.0222635	FALSE	FALSE	FALSE	FALSE	FALSE	FALSE	NotSig	NotSig
Bbof1	Bbof1	72873	-0.279028	3.04402	0.00373041	0.0148252	-0.27736	3.04402	0.00364297	0.013066	FALSE	FALSE	FALSE	FALSE	FALSE	FALSE	NotSig	NotSig
Bbox1	Bbox1	170442	0.427813	-1.94283	0.319932	0.476919	0.208401	-1.94283	0.631768	0.747598	FALSE	FALSE	FALSE	FALSE	FALSE	FALSE	NotSig	NotSig
Bbs1	Bbs1	52028	-0.148113	3.55637	0.120618	0.232813	-0.0154902	3.55637	0.869448	0.919583	FALSE	FALSE	FALSE	FALSE	FALSE	FALSE	NotSig	NotSig
Bbs10	Bbs10	71769	-0.159432	2.97855	0.10581	0.212163	-0.0653692	2.97855	0.501676	0.634538	FALSE	FALSE	FALSE	FALSE	FALSE	FALSE	NotSig	NotSig
Bbs12	Bbs12	241950	-0.277814	2.41273	0.00442611	0.0170936	-0.328082	2.41273	0.000691653	0.0032212	FALSE	FALSE	FALSE	FALSE	FALSE	FALSE	NotSig	NotSig
Bbs2	Bbs2	67378	0.195275	5.26908	0.000867198	0.00431643	0.161099	5.26908	0.0058298	0.0193146	FALSE	FALSE	FALSE	FALSE	FALSE	FALSE	NotSig	NotSig
Bbs4	Bbs4	102774	0.00554118	4.50078	0.939851	0.963078	0.00478906	4.50078	0.947719	0.969108	FALSE	FALSE	FALSE	FALSE	FALSE	FALSE	NotSig	NotSig
Bbs5	Bbs5	72569	0.0803271	4.43694	0.212185	0.356455	0.0436355	4.43694	0.495815	0.629803	FALSE	FALSE	FALSE	FALSE	FALSE	FALSE	NotSig	NotSig
Bbs7	Bbs7	71492	-0.0718109	5.46806	0.237614	0.386494	-0.0789345	5.46806	0.192544	0.316048	FALSE	FALSE	FALSE	FALSE	FALSE	FALSE	NotSig	NotSig
Bbs9	Bbs9	319845	-0.0256986	3.15661	0.748905	0.84056	-0.0187356	3.15661	0.813257	0.881909	FALSE	FALSE	FALSE	FALSE	FALSE	FALSE	NotSig	NotSig
Bbx	Bbx	70508	0.0185275	6.65809	0.745879	0.838402	-0.0800027	6.65809	0.161589	0.277199	FALSE	FALSE	FALSE	FALSE	FALSE	FALSE	NotSig	NotSig
BC003965	BC003965	214489	-0.00800686	3.69896	0.929644	0.958144	0.00966796	3.69896	0.914404	0.949297	FALSE	FALSE	FALSE	FALSE	FALSE	FALSE	NotSig	NotSig
BC004004	BC004004	80748	0.0945213	6.04324	0.0980784	0.200389	0.110345	6.04324	0.0527182	0.116308	FALSE	FALSE	FALSE	FALSE	FALSE	FALSE	NotSig	NotSig
BC005537	BC005537	79555	-0.0793893	7.01899	0.152965	0.278327	-0.0944072	7.01899	0.0889102	0.174768	FALSE	FALSE	FALSE	FALSE	FALSE	FALSE	NotSig	NotSig
BC005624	BC005624	227707	0.0275992	5.87694	0.630669	0.751825	0.0554846	5.87694	0.331955	0.475426	FALSE	FALSE	FALSE	FALSE	FALSE	FALSE	NotSig	NotSig
BC016579	BC016579	212998	0.308471	-2.46804	0.571463	0.705675	0.363318	-2.46804	0.492469	0.627125	FALSE	FALSE	FALSE	FALSE	FALSE	FALSE	NotSig	NotSig
BC024139	BC024139	271278	0.204386	-1.27259	0.575506	0.708534	-0.0816093	-1.27259	0.825507	0.890314	FALSE	FALSE	FALSE	FALSE	FALSE	FALSE	NotSig	NotSig
BC024978	BC024978	414069	0.0376023	4.08709	0.638056	0.757397	0.0459222	4.08709	0.563218	0.688696	FALSE	FALSE	FALSE	FALSE	FALSE	FALSE	NotSig	NotSig
BC028528	BC028528	229600	0.351937	0.980784	0.130608	0.247133	0.523346	0.980784	0.0225552	0.0591912	FALSE	FALSE	FALSE	FALSE	FALSE	FALSE	NotSig	NotSig
BC029722	BC029722	613262	0.0571197	2.20234	0.637248	0.75703	0.087964	2.20234	0.461709	0.598594	FALSE	FALSE	FALSE	FALSE	FALSE	FALSE	NotSig	NotSig
BC031181	BC031181	407819	0.150779	5.44885	0.0580683	0.134875	0.140202	5.44885	0.0774266	0.156906	FALSE	FALSE	FALSE	FALSE	FALSE	FALSE	NotSig	NotSig
BC034090	BC034090	207792	-0.016255	4.6631	0.8562	0.914051	0.0859578	4.6631	0.335439	0.478934	FALSE	FALSE	FALSE	FALSE	FALSE	FALSE	NotSig	NotSig
BC048403	BC048403	NA	-0.162176	2.98181	0.0625585	0.14257	-0.0655813	2.98181	0.442691	0.580942	FALSE	FALSE	FALSE	FALSE	FALSE	FALSE	NotSig	NotSig
BC055324	BC055324	381306	-1.04787	2.96947	1.42486e-31	8.98447e-30	-0.928911	2.96947	2.86679e-26	1.56905e-24	TRUE	FALSE	FALSE	FALSE	TRUE	FALSE	Down	NotSig
Bcam	Bcam	57278	0.226599	4.08161	0.0029207	0.0120414	0.202892	4.08161	0.00736657	0.0235122	FALSE	FALSE	FALSE	FALSE	FALSE	FALSE	NotSig	NotSig
Bcan	Bcan	12032	0.386419	-0.517341	0.127409	0.242669	0.664302	-0.517341	0.00581711	0.0192798	FALSE	FALSE	FALSE	FALSE	FALSE	FALSE	NotSig	NotSig
Bcap29	Bcap29	12033	-0.0287545	4.7753	0.747075	0.839401	-0.0941401	4.7753	0.290885	0.430197	FALSE	FALSE	FALSE	FALSE	FALSE	FALSE	NotSig	NotSig
Bcap31	Bcap31	27061	0.0298001	6.1662	0.567277	0.702067	0.0752733	6.1662	0.146711	0.2572	FALSE	FALSE	FALSE	FALSE	FALSE	FALSE	NotSig	NotSig
Bcar1	Bcar1	12927	0.189982	8.31785	0.00646962	0.0234066	0.230639	8.31785	0.000944466	0.00420949	FALSE	FALSE	FALSE	FALSE	FALSE	FALSE	NotSig	NotSig
Bcar3	Bcar3	29815	0.13623	6.26617	0.0328549	0.0866403	0.161016	6.26617	0.0115035	0.0341734	FALSE	FALSE	FALSE	FALSE	FALSE	FALSE	NotSig	NotSig
Bcas1	Bcas1	76960	0.499409	-1.61685	0.148833	0.273097	0.165896	-1.61685	0.640433	0.754199	FALSE	FALSE	FALSE	FALSE	FALSE	FALSE	NotSig	NotSig
Bcas2	Bcas2	68183	-0.066875	5.32958	0.250564	0.402165	-0.0670766	5.32958	0.246743	0.381145	FALSE	FALSE	FALSE	FALSE	FALSE	FALSE	NotSig	NotSig
Bcas3	Bcas3	192197	0.300217	4.8312	1.15084e-06	1.20763e-05	0.344116	4.8312	1.93619e-08	2.54495e-07	FALSE	FALSE	FALSE	FALSE	FALSE	FALSE	NotSig	NotSig
Bcat1	Bcat1	12035	-0.218265	6.428	1.08409e-05	9.07253e-05	-0.246388	6.428	6.41766e-07	6.38639e-06	FALSE	FALSE	FALSE	FALSE	FALSE	FALSE	NotSig	NotSig
Bcat2	Bcat2	12036	0.200333	5.11579	0.0124081	0.0400423	0.176912	5.11579	0.0269049	0.067935	FALSE	FALSE	FALSE	FALSE	FALSE	FALSE	NotSig	NotSig
Bccip	Bccip	66165	-0.239549	4.58916	0.000116135	0.000755264	-0.23653	4.58916	0.000126274	0.000725361	FALSE	FALSE	FALSE	FALSE	FALSE	FALSE	NotSig	NotSig
Bcdin3d	Bcdin3d	75284	-0.277278	2.66533	0.0590589	0.136642	-0.290828	2.66533	0.0463689	0.105131	FALSE	FALSE	FALSE	FALSE	FALSE	FALSE	NotSig	NotSig
Bche	Bche	12038	0.399637	1.26074	0.00969502	0.03265	0.225872	1.26074	0.144112	0.253946	FALSE	FALSE	FALSE	FALSE	FALSE	FALSE	NotSig	NotSig
Bckdha	Bckdha	12039	0.363161	5.42234	4.30663e-05	0.000310393	0.432185	5.42234	1.07159e-06	1.02751e-05	FALSE	FALSE	FALSE	FALSE	FALSE	FALSE	NotSig	NotSig
Bckdhb	Bckdhb	12040	0.0448029	4.11974	0.507152	0.650235	0.0916819	4.11974	0.169837	0.287609	FALSE	FALSE	FALSE	FALSE	FALSE	FALSE	NotSig	NotSig
Bckdk	Bckdk	12041	-0.0515108	6.75695	0.398196	0.552151	0.0111715	6.75695	0.854257	0.909876	FALSE	FALSE	FALSE	FALSE	FALSE	FALSE	NotSig	NotSig
Bcl10	Bcl10	12042	-0.0614717	5.30525	0.27949	0.434817	-0.0418635	5.30525	0.458724	0.595879	FALSE	FALSE	FALSE	FALSE	FALSE	FALSE	NotSig	NotSig
Bcl11b	Bcl11b	58208	-0.0872178	-1.01175	0.77253	0.857093	-0.581993	-1.01175	0.0633	0.134389	FALSE	FALSE	FALSE	FALSE	FALSE	FALSE	NotSig	NotSig
Bcl2	Bcl2	12043	-0.634105	-1.08831	0.0281336	0.077052	-0.410684	-1.08831	0.135301	0.242097	FALSE	FALSE	FALSE	FALSE	FALSE	FALSE	NotSig	NotSig
Bcl2l1	Bcl2l1	12048	0.285673	6.10472	2.47128e-06	2.3931e-05	0.341589	6.10472	1.60371e-08	2.13044e-07	FALSE	FALSE	FALSE	FALSE	FALSE	FALSE	NotSig	NotSig
Bcl2l11	Bcl2l11	12125	0.0376292	4.8575	0.551135	0.687998	0.0327315	4.8575	0.602191	0.723042	FALSE	FALSE	FALSE	FALSE	FALSE	FALSE	NotSig	NotSig
Bcl2l12	Bcl2l12	75736	-0.548574	4.26257	5.04145e-08	6.92593e-07	-0.389447	4.26257	9.43894e-05	0.000559104	FALSE	FALSE	FALSE	FALSE	FALSE	FALSE	NotSig	NotSig
Bcl2l13	Bcl2l13	94044	0.0035749	6.65045	0.943795	0.965247	0.0030272	6.65045	0.952289	0.971314	FALSE	FALSE	FALSE	FALSE	FALSE	FALSE	NotSig	NotSig
Bcl2l14	Bcl2l14	66813	2.06648	-2.59057	0.000663272	0.00340674	1.63734	-2.59057	0.00963068	0.0294407	TRUE	TRUE	TRUE	TRUE	FALSE	FALSE	Up	Up
Bcl2l15	Bcl2l15	229672	0.455237	-0.889921	0.128524	0.244282	0.630072	-0.889921	0.0296125	0.0735235	FALSE	FALSE	FALSE	FALSE	FALSE	FALSE	NotSig	NotSig
Bcl2l2	Bcl2l2	12050	0.177999	5.27716	0.00256195	0.0107771	0.164333	5.27716	0.00516754	0.0174328	FALSE	FALSE	FALSE	FALSE	FALSE	FALSE	NotSig	NotSig
Bcl3	Bcl3	12051	-0.38028	4.03246	8.6019e-05	0.000579517	-0.367859	4.03246	0.000132855	0.000757437	FALSE	FALSE	FALSE	FALSE	FALSE	FALSE	NotSig	NotSig
Bcl6	Bcl6	12053	0.174229	5.43369	0.00866964	0.0296641	0.193142	5.43369	0.00350273	0.0126359	FALSE	FALSE	FALSE	FALSE	FALSE	FALSE	NotSig	NotSig
Bcl7a	Bcl7a	77045	-0.321551	3.33559	0.000531916	0.00282869	-0.273872	3.33559	0.00285381	0.0106352	FALSE	FALSE	FALSE	FALSE	FALSE	FALSE	NotSig	NotSig
Bcl7b	Bcl7b	12054	-0.114043	4.35663	0.197837	0.338333	-0.0198741	4.35663	0.820936	0.887482	FALSE	FALSE	FALSE	FALSE	FALSE	FALSE	NotSig	NotSig
Bcl7c	Bcl7c	12055	-0.261332	4.48902	0.0118493	0.0386032	-0.34043	4.48902	0.00103054	0.00453695	FALSE	FALSE	FALSE	FALSE	FALSE	FALSE	NotSig	NotSig
Bcl9	Bcl9	77578	0.00360007	5.24352	0.965272	0.97821	-0.0699444	5.24352	0.398047	0.539309	FALSE	FALSE	FALSE	FALSE	FALSE	FALSE	NotSig	NotSig
Bcl9l	Bcl9l	80288	0.0185567	6.27899	0.864069	0.919224	-0.00927386	6.27899	0.931798	0.960002	FALSE	FALSE	FALSE	FALSE	FALSE	FALSE	NotSig	NotSig
Bclaf1	Bclaf1	72567	-0.24661	7.51407	0.000463758	0.0025181	-0.320846	7.51407	5.37658e-06	4.41297e-05	FALSE	FALSE	FALSE	FALSE	FALSE	FALSE	NotSig	NotSig
Bclaf3	Bclaf3	382252	-0.16227	3.66278	0.0854047	0.181402	-0.160128	3.66278	0.087955	0.173488	FALSE	FALSE	FALSE	FALSE	FALSE	FALSE	NotSig	NotSig
Bco1	Bco1	63857	0.595719	-1.19351	0.0828163	0.17753	1.06386	-1.19351	0.00085307	0.00384982	FALSE	TRUE	FALSE	TRUE	FALSE	FALSE	NotSig	Up
Bco2	Bco2	170752	0.784212	-0.289093	0.00396758	0.0155643	0.492988	-0.289093	0.0731819	0.150217	FALSE	FALSE	FALSE	FALSE	FALSE	FALSE	NotSig	NotSig
Bcor	Bcor	71458	-0.266016	5.74351	0.00066105	0.00339915	-0.311775	5.74351	6.42339e-05	0.0003968	FALSE	FALSE	FALSE	FALSE	FALSE	FALSE	NotSig	NotSig
Bcorl1	Bcorl1	320376	0.278813	4.57155	7.94068e-05	0.000537883	0.230293	4.57155	0.00107055	0.00468895	FALSE	FALSE	FALSE	FALSE	FALSE	FALSE	NotSig	NotSig
Bcr	Bcr	110279	0.189647	4.35067	0.0109396	0.0361473	0.18509	4.35067	0.012549	0.0367118	FALSE	FALSE	FALSE	FALSE	FALSE	FALSE	NotSig	NotSig
Bcs1l	Bcs1l	66821	-0.215153	3.60544	0.00842608	0.0290246	-0.167121	3.60544	0.0382863	0.0904474	FALSE	FALSE	FALSE	FALSE	FALSE	FALSE	NotSig	NotSig
Bdh1	Bdh1	71911	0.361206	3.33511	0.0003431	0.00194154	0.27541	3.33511	0.00621698	0.0203656	FALSE	FALSE	FALSE	FALSE	FALSE	FALSE	NotSig	NotSig
Bdh2	Bdh2	69772	0.0841813	4.33544	0.185275	0.322124	-0.0390205	4.33544	0.538762	0.667561	FALSE	FALSE	FALSE	FALSE	FALSE	FALSE	NotSig	NotSig
Bdkrb1	Bdkrb1	12061	0.338592	4.06869	2.90902e-05	0.000219427	0.26392	4.06869	0.00108547	0.00474064	FALSE	FALSE	FALSE	FALSE	FALSE	FALSE	NotSig	NotSig
Bdkrb2	Bdkrb2	12062	0.275849	5.65915	9.28718e-06	7.88315e-05	0.324607	5.65915	1.61142e-07	1.78825e-06	FALSE	FALSE	FALSE	FALSE	FALSE	FALSE	NotSig	NotSig
Bdnf	Bdnf	12064	0.120909	5.57396	0.0277148	0.0761335	0.00599584	5.57396	0.912943	0.948576	FALSE	FALSE	FALSE	FALSE	FALSE	FALSE	NotSig	NotSig
Bdp1	Bdp1	544971	-0.169647	5.13512	0.0206543	0.0602542	-0.188381	5.13512	0.0100076	0.0303752	FALSE	FALSE	FALSE	FALSE	FALSE	FALSE	NotSig	NotSig
Bean1	Bean1	65115	0.297472	5.41163	2.80447e-06	2.67598e-05	0.28096	5.41163	9.04925e-06	7.01932e-05	FALSE	FALSE	FALSE	FALSE	FALSE	FALSE	NotSig	NotSig
Becn1	Becn1	56208	0.109516	6.24832	0.0307643	0.0826684	0.167968	6.24832	0.00087629	0.00394287	FALSE	FALSE	FALSE	FALSE	FALSE	FALSE	NotSig	NotSig
Bend3	Bend3	331623	-0.431988	4.09219	3.24308e-07	3.80803e-06	-0.4416	4.09219	1.54639e-07	1.72447e-06	FALSE	FALSE	FALSE	FALSE	FALSE	FALSE	NotSig	NotSig
Bend4	Bend4	666938	0.17314	4.56003	0.0169495	0.0514497	0.211223	4.56003	0.00329933	0.0119994	FALSE	FALSE	FALSE	FALSE	FALSE	FALSE	NotSig	NotSig
Bend5	Bend5	67621	0.345217	-0.149625	0.116738	0.227688	0.173599	-0.149625	0.431634	0.571626	FALSE	FALSE	FALSE	FALSE	FALSE	FALSE	NotSig	NotSig
Bend6	Bend6	320705	-0.0960627	5.60096	0.107571	0.214405	-0.186122	5.60096	0.00180025	0.00730512	FALSE	FALSE	FALSE	FALSE	FALSE	FALSE	NotSig	NotSig
Best1	Best1	24115	0.490254	0.0406628	0.0191878	0.0567545	0.546135	0.0406628	0.00756249	0.0240366	FALSE	FALSE	FALSE	FALSE	FALSE	FALSE	NotSig	NotSig
Best3	Best3	382427	1.12335	-2.41838	0.0121187	0.0392752	-0.115123	-2.41838	0.825479	0.890314	TRUE	FALSE	TRUE	FALSE	FALSE	FALSE	Up	NotSig
Bet1	Bet1	12068	-0.0995649	5.18669	0.194153	0.33408	-0.114503	5.18669	0.134519	0.240983	FALSE	FALSE	FALSE	FALSE	FALSE	FALSE	NotSig	NotSig
Bet1l	Bet1l	54399	0.0912095	5.22328	0.124571	0.238492	0.152915	5.22328	0.00951095	0.0291463	FALSE	FALSE	FALSE	FALSE	FALSE	FALSE	NotSig	NotSig
Bex1	Bex1	19716	0.325998	0.478856	0.095592	0.196897	0.21591	0.478856	0.26649	0.403183	FALSE	FALSE	FALSE	FALSE	FALSE	FALSE	NotSig	NotSig
Bex3	Bex3	12070	0.0205452	4.37539	0.773987	0.857944	0.059655	4.37539	0.400722	0.54186	FALSE	FALSE	FALSE	FALSE	FALSE	FALSE	NotSig	NotSig
Bex4	Bex4	406217	0.27433	2.22374	0.0340725	0.0890121	0.265549	2.22374	0.0384557	0.0907067	FALSE	FALSE	FALSE	FALSE	FALSE	FALSE	NotSig	NotSig
Bfar	Bfar	67118	0.0962918	5.4016	0.0762818	0.166682	0.0801739	5.4016	0.138188	0.24601	FALSE	FALSE	FALSE	FALSE	FALSE	FALSE	NotSig	NotSig
Bfsp1	Bfsp1	12075	0.54368	-2.5897	0.322055	0.478935	0.77391	-2.5897	0.140654	0.249362	FALSE	FALSE	FALSE	FALSE	FALSE	FALSE	NotSig	NotSig
Bfsp2	Bfsp2	107993	-0.105729	0.460802	0.582235	0.714056	0.137196	0.460802	0.458191	0.595388	FALSE	FALSE	FALSE	FALSE	FALSE	FALSE	NotSig	NotSig
Bgn	Bgn	12111	0.217166	11.8455	8.99252e-06	7.65203e-05	0.196003	11.8455	6.13696e-05	0.000380825	FALSE	FALSE	FALSE	FALSE	FALSE	FALSE	NotSig	NotSig
Bhlhb9	Bhlhb9	70237	-0.277302	4.61048	0.000131149	0.00083699	-0.323579	4.61048	7.6121e-06	6.01018e-05	FALSE	FALSE	FALSE	FALSE	FALSE	FALSE	NotSig	NotSig
Bhlhe22	Bhlhe22	59058	0.221455	-0.294663	0.439298	0.59087	-0.113223	-0.294663	0.697081	0.796838	FALSE	FALSE	FALSE	FALSE	FALSE	FALSE	NotSig	NotSig
Bhlhe40	Bhlhe40	20893	0.0218108	8.10907	0.637546	0.757137	-0.0341852	8.10907	0.459953	0.597053	FALSE	FALSE	FALSE	FALSE	FALSE	FALSE	NotSig	NotSig
Bhlhe41	Bhlhe41	79362	-0.310319	3.89699	5.37654e-05	0.000379799	-0.398334	3.89699	2.00804e-07	2.19808e-06	FALSE	FALSE	FALSE	FALSE	FALSE	FALSE	NotSig	NotSig
Bicc1	Bicc1	83675	-0.0888592	5.15539	0.133711	0.251142	-0.196098	5.15539	0.000920498	0.00412011	FALSE	FALSE	FALSE	FALSE	FALSE	FALSE	NotSig	NotSig
Bicd1	Bicd1	12121	-0.0203974	2.82755	0.824872	0.891245	-0.0269696	2.82755	0.767307	0.849783	FALSE	FALSE	FALSE	FALSE	FALSE	FALSE	NotSig	NotSig
Bicd2	Bicd2	76895	0.141759	6.84403	0.00902187	0.0306699	0.109777	6.84403	0.0428975	0.0986664	FALSE	FALSE	FALSE	FALSE	FALSE	FALSE	NotSig	NotSig
Bicdl1	Bicdl1	75665	0.295162	2.74973	0.0012245	0.00576362	0.321262	2.74973	0.000359047	0.00181822	FALSE	FALSE	FALSE	FALSE	FALSE	FALSE	NotSig	NotSig
Bicdl2	Bicdl2	212733	-0.465246	-1.26335	0.165443	0.294914	-0.191451	-1.26335	0.546191	0.67402	FALSE	FALSE	FALSE	FALSE	FALSE	FALSE	NotSig	NotSig
Bicra	Bicra	243842	0.150876	3.99161	0.172975	0.305237	0.0657533	3.99161	0.552348	0.679229	FALSE	FALSE	FALSE	FALSE	FALSE	FALSE	NotSig	NotSig
Bicral	Bicral	210982	-0.0405454	4.06085	0.598575	0.726625	-0.0693467	4.06085	0.365447	0.507966	FALSE	FALSE	FALSE	FALSE	FALSE	FALSE	NotSig	NotSig
Bid	Bid	12122	0.18193	4.86759	0.0059351	0.0218346	0.122534	4.86759	0.0630658	0.134016	FALSE	FALSE	FALSE	FALSE	FALSE	FALSE	NotSig	NotSig
Bik	Bik	12124	-0.0347523	-1.71227	0.92852	0.95749	-0.166336	-1.71227	0.665783	0.77406	FALSE	FALSE	FALSE	FALSE	FALSE	FALSE	NotSig	NotSig
Bin1	Bin1	30948	-0.0715607	7.16382	0.23825	0.38717	-0.0313368	7.16382	0.604985	0.725718	FALSE	FALSE	FALSE	FALSE	FALSE	FALSE	NotSig	NotSig
Bin2	Bin2	668218	0.775002	-1.52204	0.128049	0.243604	0.74883	-1.52204	0.146547	0.257012	FALSE	FALSE	FALSE	FALSE	FALSE	FALSE	NotSig	NotSig
Bin3	Bin3	57784	0.150534	3.52233	0.0850307	0.180889	0.22327	3.52233	0.00978879	0.0298507	FALSE	FALSE	FALSE	FALSE	FALSE	FALSE	NotSig	NotSig
Birc2	Birc2	11797	0.0425718	4.82113	0.515522	0.658293	0.0256665	4.82113	0.69381	0.794586	FALSE	FALSE	FALSE	FALSE	FALSE	FALSE	NotSig	NotSig
Birc3	Birc3	11796	0.134552	5.44106	0.0510839	0.122016	0.0608424	5.44106	0.376932	0.51876	FALSE	FALSE	FALSE	FALSE	FALSE	FALSE	NotSig	NotSig
Birc5	Birc5	11799	-1.45961	-0.256488	2.5015e-08	3.60295e-07	-1.42576	-0.256488	2.67254e-08	3.41441e-07	TRUE	TRUE	FALSE	FALSE	TRUE	TRUE	Down	Down
Birc6	Birc6	12211	0.0158123	7.0681	0.777312	0.860445	-0.0412653	7.0681	0.460137	0.597127	FALSE	FALSE	FALSE	FALSE	FALSE	FALSE	NotSig	NotSig
Bivm	Bivm	246229	-0.239372	4.11663	0.00676545	0.0242401	-0.245422	4.11663	0.00526031	0.0176847	FALSE	FALSE	FALSE	FALSE	FALSE	FALSE	NotSig	NotSig
Blcap	Blcap	53619	0.169888	5.09857	0.0132785	0.0423124	0.175299	5.09857	0.0103291	0.0311995	FALSE	FALSE	FALSE	FALSE	FALSE	FALSE	NotSig	NotSig
Blk	Blk	12143	0.2346	-0.394698	0.3129	0.469203	-0.0490775	-0.394698	0.834691	0.896203	FALSE	FALSE	FALSE	FALSE	FALSE	FALSE	NotSig	NotSig
Blm	Blm	12144	-0.898003	4.35251	1.86772e-21	7.79147e-20	-0.84214	4.35251	3.10026e-19	1.14962e-17	FALSE	FALSE	FALSE	FALSE	FALSE	FALSE	NotSig	NotSig
Blmh	Blmh	104184	-0.138318	6.44936	0.00524917	0.0197374	-0.133086	6.44936	0.00705518	0.022661	FALSE	FALSE	FALSE	FALSE	FALSE	FALSE	NotSig	NotSig
Bloc1s1	Bloc1s1	14533	0.0635257	4.64557	0.363647	0.518473	0.111582	4.64557	0.107985	0.203184	FALSE	FALSE	FALSE	FALSE	FALSE	FALSE	NotSig	NotSig
Bloc1s2	Bloc1s2	73689	0.363993	5.14538	1.90962e-06	1.89618e-05	0.394395	5.14538	2.22955e-07	2.41735e-06	FALSE	FALSE	FALSE	FALSE	FALSE	FALSE	NotSig	NotSig
Bloc1s3	Bloc1s3	232946	0.0288037	2.65822	0.833957	0.898507	-0.0291171	2.65822	0.83159	0.894197	FALSE	FALSE	FALSE	FALSE	FALSE	FALSE	NotSig	NotSig
Bloc1s4	Bloc1s4	117197	-0.0584543	3.54998	0.597257	0.725694	-0.092166	3.54998	0.40401	0.544928	FALSE	FALSE	FALSE	FALSE	FALSE	FALSE	NotSig	NotSig
Bloc1s5	Bloc1s5	17828	0.00966461	4.35935	0.912195	0.948239	0.0353943	4.35935	0.684972	0.787802	FALSE	FALSE	FALSE	FALSE	FALSE	FALSE	NotSig	NotSig
Bloc1s6	Bloc1s6	18457	-0.200534	3.42149	0.0168568	0.0512787	-0.170666	3.42149	0.0397841	0.0930859	FALSE	FALSE	FALSE	FALSE	FALSE	FALSE	NotSig	NotSig
Blvrb	Blvrb	233016	0.0446801	4.31191	0.641615	0.760237	0.164927	4.31191	0.0840671	0.167388	FALSE	FALSE	FALSE	FALSE	FALSE	FALSE	NotSig	NotSig
Blzf1	Blzf1	66352	-0.0130844	4.84822	0.842138	0.904356	0.096874	4.84822	0.13673	0.24408	FALSE	FALSE	FALSE	FALSE	FALSE	FALSE	NotSig	NotSig
Bmerb1	Bmerb1	67254	0.664398	1.5733	2.04991e-07	2.49545e-06	0.46313	1.5733	0.000315346	0.00162703	FALSE	FALSE	FALSE	FALSE	FALSE	FALSE	NotSig	NotSig
Bmf	Bmf	171543	0.371665	2.40639	0.000309858	0.00177397	0.320078	2.40639	0.00173482	0.00706685	FALSE	FALSE	FALSE	FALSE	FALSE	FALSE	NotSig	NotSig
Bmi1	Bmi1	12151	-0.377096	5.0708	4.87581e-09	7.88601e-08	-0.430624	5.0708	2.07609e-11	4.09325e-10	FALSE	FALSE	FALSE	FALSE	FALSE	FALSE	NotSig	NotSig
Bmp1	Bmp1	12153	0.0903917	5.66485	0.325389	0.482373	0.134341	5.66485	0.143049	0.252462	FALSE	FALSE	FALSE	FALSE	FALSE	FALSE	NotSig	NotSig
Bmp2	Bmp2	12156	0.608464	-1.20166	0.0565253	0.132076	0.64032	-1.20166	0.0392084	0.0919748	FALSE	FALSE	FALSE	FALSE	FALSE	FALSE	NotSig	NotSig
Bmp2k	Bmp2k	140780	-0.0531398	6.01744	0.346078	0.502198	-0.157911	6.01744	0.00509384	0.0172565	FALSE	FALSE	FALSE	FALSE	FALSE	FALSE	NotSig	NotSig
Bmp3	Bmp3	110075	-0.25217	-1.2311	0.453242	0.603718	0.0740955	-1.2311	0.816421	0.883998	FALSE	FALSE	FALSE	FALSE	FALSE	FALSE	NotSig	NotSig
Bmp4	Bmp4	12159	0.145087	0.692839	0.396145	0.55015	0.363501	0.692839	0.0267222	0.067661	FALSE	FALSE	FALSE	FALSE	FALSE	FALSE	NotSig	NotSig
Bmp5	Bmp5	12160	0.070642	1.99228	0.726777	0.825886	0.31099	1.99228	0.12691	0.22997	FALSE	FALSE	FALSE	FALSE	FALSE	FALSE	NotSig	NotSig
Bmp6	Bmp6	12161	0.275168	2.08797	0.0117257	0.0382736	0.372875	2.08797	0.000473898	0.00231418	FALSE	FALSE	FALSE	FALSE	FALSE	FALSE	NotSig	NotSig
Bmp8b	Bmp8b	12164	-0.2233	-1.5218	0.53375	0.673703	0.0371923	-1.5218	0.914139	0.949216	FALSE	FALSE	FALSE	FALSE	FALSE	FALSE	NotSig	NotSig
Bmper	Bmper	73230	0.215133	2.39502	0.0731129	0.161649	0.265764	2.39502	0.0249782	0.0641835	FALSE	FALSE	FALSE	FALSE	FALSE	FALSE	NotSig	NotSig
Bmpr1a	Bmpr1a	12166	-0.113147	6.24942	0.0837493	0.179025	-0.196578	6.24942	0.00265779	0.0100183	FALSE	FALSE	FALSE	FALSE	FALSE	FALSE	NotSig	NotSig
Bmpr1b	Bmpr1b	12167	0.0898876	5.21871	0.165279	0.294736	0.111371	5.21871	0.0844702	0.167922	FALSE	FALSE	FALSE	FALSE	FALSE	FALSE	NotSig	NotSig
Bmpr2	Bmpr2	12168	0.187537	7.47011	0.000657146	0.00338162	0.121205	7.47011	0.0274997	0.0692197	FALSE	FALSE	FALSE	FALSE	FALSE	FALSE	NotSig	NotSig
Bms1	Bms1	213895	-0.10624	6.81961	0.0586046	0.135982	-0.115227	6.81961	0.0400313	0.0935523	FALSE	FALSE	FALSE	FALSE	FALSE	FALSE	NotSig	NotSig
Bmt2	Bmt2	101148	0.208119	5.5889	0.00428736	0.0166328	0.264069	5.5889	0.000278233	0.00145419	FALSE	FALSE	FALSE	FALSE	FALSE	FALSE	NotSig	NotSig
Bmyc	Bmyc	107771	0.0171484	3.181	0.88975	0.933767	-0.0335716	3.181	0.786059	0.86363	FALSE	FALSE	FALSE	FALSE	FALSE	FALSE	NotSig	NotSig
Bnc2	Bnc2	242509	-0.108661	4.93097	0.12101	0.233369	-0.0998567	4.93097	0.152776	0.265215	FALSE	FALSE	FALSE	FALSE	FALSE	FALSE	NotSig	NotSig
Bnip1	Bnip1	224630	-0.0437639	4.79463	0.513134	0.655943	-0.0172136	4.79463	0.795633	0.869904	FALSE	FALSE	FALSE	FALSE	FALSE	FALSE	NotSig	NotSig
Bnip2	Bnip2	12175	-0.0817106	6.37032	0.137398	0.256458	-0.0919038	6.37032	0.0940062	0.182426	FALSE	FALSE	FALSE	FALSE	FALSE	FALSE	NotSig	NotSig
Bnip3	Bnip3	12176	0.0394419	9.4921	0.573547	0.707267	-0.0173215	9.4921	0.80482	0.8765	FALSE	FALSE	FALSE	FALSE	FALSE	FALSE	NotSig	NotSig
Bnip3l	Bnip3l	12177	0.10576	8.51256	0.0587246	0.136146	0.0782875	8.51256	0.161696	0.277289	FALSE	FALSE	FALSE	FALSE	FALSE	FALSE	NotSig	NotSig
Bnipl	Bnipl	171388	1.36801	-2.09006	0.00257456	0.0108227	1.19841	-2.09006	0.00855323	0.0267323	TRUE	TRUE	TRUE	TRUE	FALSE	FALSE	Up	Up
Boc	Boc	117606	0.150051	4.40896	0.0570124	0.13301	0.231293	4.40896	0.00309986	0.0113593	FALSE	FALSE	FALSE	FALSE	FALSE	FALSE	NotSig	NotSig
Bod1	Bod1	69556	-0.0141782	5.38248	0.811474	0.882898	-0.0254623	5.38248	0.667114	0.775013	FALSE	FALSE	FALSE	FALSE	FALSE	FALSE	NotSig	NotSig
Bod1l	Bod1l	665775	-0.038516	5.62316	0.583747	0.715163	-0.0488639	5.62316	0.486088	0.620795	FALSE	FALSE	FALSE	FALSE	FALSE	FALSE	NotSig	NotSig
Bok	Bok	51800	-0.153032	4.53461	0.100696	0.204455	-0.129867	4.53461	0.16178	0.277398	FALSE	FALSE	FALSE	FALSE	FALSE	FALSE	NotSig	NotSig
Bola1	Bola1	69168	-0.165429	3.0178	0.283786	0.439203	-0.145533	3.0178	0.346701	0.490226	FALSE	FALSE	FALSE	FALSE	FALSE	FALSE	NotSig	NotSig
Bola2	Bola2	66162	0.0917452	4.65791	0.176859	0.310705	0.0797782	4.65791	0.237631	0.370208	FALSE	FALSE	FALSE	FALSE	FALSE	FALSE	NotSig	NotSig
Bola3	Bola3	78653	0.000755308	3.76845	0.993694	0.995732	-0.0680265	3.76845	0.475666	0.611131	FALSE	FALSE	FALSE	FALSE	FALSE	FALSE	NotSig	NotSig
Bop1	Bop1	12181	-0.0771273	6.18264	0.168792	0.299739	-0.0429105	6.18264	0.442228	0.580767	FALSE	FALSE	FALSE	FALSE	FALSE	FALSE	NotSig	NotSig
Bora	Bora	77744	-1.65968	2.85095	1.4675e-44	1.48739e-42	-1.66419	2.85095	1.15519e-45	1.38653e-43	TRUE	TRUE	FALSE	FALSE	TRUE	TRUE	Down	Down
Borcs5	Borcs5	67774	0.061292	2.20433	0.597384	0.725694	0.156802	2.20433	0.168509	0.286032	FALSE	FALSE	FALSE	FALSE	FALSE	FALSE	NotSig	NotSig
Borcs6	Borcs6	71923	0.143643	3.6353	0.19401	0.333875	0.230174	3.6353	0.0364482	0.0869913	FALSE	FALSE	FALSE	FALSE	FALSE	FALSE	NotSig	NotSig
Borcs7	Borcs7	66439	0.0146733	2.38492	0.893646	0.936633	-0.0393477	2.38492	0.717624	0.812851	FALSE	FALSE	FALSE	FALSE	FALSE	FALSE	NotSig	NotSig
Borcs8	Borcs8	72368	0.262947	3.65637	0.0134683	0.042758	0.193439	3.65637	0.0680348	0.142255	FALSE	FALSE	FALSE	FALSE	FALSE	FALSE	NotSig	NotSig
Bpgm	Bpgm	12183	0.151534	6.52159	0.00775759	0.0271129	0.135553	6.52159	0.0170237	0.0472388	FALSE	FALSE	FALSE	FALSE	FALSE	FALSE	NotSig	NotSig
Bphl	Bphl	68021	0.121692	3.88665	0.121576	0.234035	0.091425	3.88665	0.241828	0.375333	FALSE	FALSE	FALSE	FALSE	FALSE	FALSE	NotSig	NotSig
Bpifb1	Bpifb1	228801	-0.0382629	-0.833337	0.884397	0.930933	-0.0832741	-0.833337	0.748782	0.836101	FALSE	FALSE	FALSE	FALSE	FALSE	FALSE	NotSig	NotSig
Bpifb5	Bpifb5	228802	0.0839817	-0.216054	0.766404	0.852717	0.249457	-0.216054	0.365972	0.508386	FALSE	FALSE	FALSE	FALSE	FALSE	FALSE	NotSig	NotSig
Bpnt1	Bpnt1	23827	0.0692334	3.93673	0.34215	0.498791	0.152777	3.93673	0.0339569	0.0822358	FALSE	FALSE	FALSE	FALSE	FALSE	FALSE	NotSig	NotSig
Bpnt2	Bpnt2	242291	-0.309831	6.43163	1.171e-09	2.05949e-08	-0.327634	6.43163	1.11344e-10	2.00992e-09	FALSE	FALSE	FALSE	FALSE	FALSE	FALSE	NotSig	NotSig
Bptf	Bptf	207165	-0.0220944	6.11784	0.701443	0.806556	-0.0549336	6.11784	0.339615	0.4829	FALSE	FALSE	FALSE	FALSE	FALSE	FALSE	NotSig	NotSig
Braf	Braf	109880	0.0420382	5.48654	0.529238	0.669784	-0.0206292	5.48654	0.757137	0.842269	FALSE	FALSE	FALSE	FALSE	FALSE	FALSE	NotSig	NotSig
Brap	Brap	72399	0.106518	5.86232	0.0527995	0.125057	0.107457	5.86232	0.0498999	0.111467	FALSE	FALSE	FALSE	FALSE	FALSE	FALSE	NotSig	NotSig
Brat1	Brat1	231841	0.1253	4.23249	0.119695	0.231652	0.134467	4.23249	0.0931472	0.181183	FALSE	FALSE	FALSE	FALSE	FALSE	FALSE	NotSig	NotSig
Brca1	Brca1	12189	-1.8211	4.20084	4.69194e-83	2.13999e-80	-1.77533	4.20084	3.00281e-80	1.36958e-77	TRUE	TRUE	FALSE	FALSE	TRUE	TRUE	Down	Down
Brca2	Brca2	12190	-0.417551	4.36237	5.40261e-07	6.01008e-06	-0.317604	4.36237	0.000121023	0.000698125	FALSE	FALSE	FALSE	FALSE	FALSE	FALSE	NotSig	NotSig
Brcc3	Brcc3	210766	-0.189739	3.68419	0.01873	0.0557015	-0.205661	3.68419	0.0102874	0.0310803	FALSE	FALSE	FALSE	FALSE	FALSE	FALSE	NotSig	NotSig
Brd1	Brd1	223770	-0.179976	5.46452	0.0065862	0.0237468	-0.200642	5.46452	0.0023789	0.00919504	FALSE	FALSE	FALSE	FALSE	FALSE	FALSE	NotSig	NotSig
Brd2	Brd2	14312	-0.0946039	8.0097	0.0963847	0.197845	-0.0902548	8.0097	0.112456	0.209609	FALSE	FALSE	FALSE	FALSE	FALSE	FALSE	NotSig	NotSig
Brd3	Brd3	67382	-0.162118	5.5393	0.00950544	0.0321062	-0.129495	5.5393	0.0376299	0.0891893	FALSE	FALSE	FALSE	FALSE	FALSE	FALSE	NotSig	NotSig
Brd3os	Brd3os	100504116	0.351732	1.61863	0.0170935	0.0518021	0.36295	1.61863	0.012873	0.0375166	FALSE	FALSE	FALSE	FALSE	FALSE	FALSE	NotSig	NotSig
Brd4	Brd4	57261	-0.0828506	6.71674	0.122824	0.235974	-0.125921	6.71674	0.0188839	0.0513468	FALSE	FALSE	FALSE	FALSE	FALSE	FALSE	NotSig	NotSig
Brd7	Brd7	26992	-0.0903625	6.29053	0.0998368	0.203193	-0.13568	6.29053	0.0133318	0.0386481	FALSE	FALSE	FALSE	FALSE	FALSE	FALSE	NotSig	NotSig
Brd8	Brd8	78656	-0.347883	5.71237	1.58695e-10	3.13337e-09	-0.365516	5.71237	1.54766e-11	3.1234e-10	FALSE	FALSE	FALSE	FALSE	FALSE	FALSE	NotSig	NotSig
Brd8dc	Brd8dc	271508	-0.703605	-2.14281	0.111524	0.219978	-0.568833	-2.14281	0.176188	0.295257	FALSE	FALSE	FALSE	FALSE	FALSE	FALSE	NotSig	NotSig
Brd9	Brd9	105246	-0.188245	5.00221	0.00203222	0.00886134	-0.206366	5.00221	0.000678082	0.00316554	FALSE	FALSE	FALSE	FALSE	FALSE	FALSE	NotSig	NotSig
Brdt	Brdt	114642	0.288647	1.78176	0.0159884	0.0491065	0.511787	1.78176	9.20949e-06	7.11941e-05	FALSE	FALSE	FALSE	FALSE	FALSE	FALSE	NotSig	NotSig
Brf1	Brf1	72308	-0.12022	4.91664	0.0597373	0.137816	-0.0985432	4.91664	0.120643	0.221554	FALSE	FALSE	FALSE	FALSE	FALSE	FALSE	NotSig	NotSig
Brf2	Brf2	66653	0.0881178	3.90814	0.260894	0.414275	0.174051	3.90814	0.0245778	0.0634284	FALSE	FALSE	FALSE	FALSE	FALSE	FALSE	NotSig	NotSig
Bri3	Bri3	55950	0.115093	5.51676	0.0617137	0.141138	0.106001	5.51676	0.0841918	0.167514	FALSE	FALSE	FALSE	FALSE	FALSE	FALSE	NotSig	NotSig
Bri3bp	Bri3bp	76809	-0.212455	4.56711	0.00324243	0.01313	-0.18884	4.56711	0.00845265	0.0264602	FALSE	FALSE	FALSE	FALSE	FALSE	FALSE	NotSig	NotSig
Brinp1	Brinp1	56710	1.18197	-1.52039	0.00813711	0.0282088	0.740065	-1.52039	0.0992246	0.1905	TRUE	FALSE	TRUE	FALSE	FALSE	FALSE	Up	NotSig
Brinp2	Brinp2	240843	0.301483	0.0877287	0.155554	0.281763	0.197236	0.0877287	0.350773	0.494057	FALSE	FALSE	FALSE	FALSE	FALSE	FALSE	NotSig	NotSig
Brip1	Brip1	237911	-1.10113	2.43762	1.15699e-22	5.15672e-21	-1.28545	2.43762	4.65056e-30	2.93243e-28	TRUE	TRUE	FALSE	FALSE	TRUE	TRUE	Down	Down
Brix1	Brix1	67832	-0.157889	5.60917	0.0349564	0.0908038	-0.147142	5.60917	0.0489452	0.1097	FALSE	FALSE	FALSE	FALSE	FALSE	FALSE	NotSig	NotSig
Brk1	Brk1	101314	0.145365	5.94992	0.0175457	0.0528358	0.140209	5.94992	0.0216411	0.0573311	FALSE	FALSE	FALSE	FALSE	FALSE	FALSE	NotSig	NotSig
Brms1	Brms1	107392	-0.00470685	5.22633	0.945233	0.965761	0.0825688	5.22633	0.225352	0.355875	FALSE	FALSE	FALSE	FALSE	FALSE	FALSE	NotSig	NotSig
Brms1l	Brms1l	52592	-0.0806444	4.47064	0.370824	0.525856	-0.0824519	4.47064	0.359309	0.501637	FALSE	FALSE	FALSE	FALSE	FALSE	FALSE	NotSig	NotSig
Brox	Brox	71678	0.071121	6.04448	0.187472	0.32523	0.0611891	6.04448	0.255376	0.390961	FALSE	FALSE	FALSE	FALSE	FALSE	FALSE	NotSig	NotSig
Brpf1	Brpf1	78783	-0.236356	5.37309	0.000210219	0.00127276	-0.198054	5.37309	0.00180593	0.00731948	FALSE	FALSE	FALSE	FALSE	FALSE	FALSE	NotSig	NotSig
Brpf3	Brpf3	268936	-0.0387916	4.47043	0.612155	0.737139	-0.000950264	4.47043	0.990026	0.994203	FALSE	FALSE	FALSE	FALSE	FALSE	FALSE	NotSig	NotSig
Brsk1	Brsk1	381979	0.284818	3.72991	0.0018326	0.00808888	0.317171	3.72991	0.000471462	0.00230393	FALSE	FALSE	FALSE	FALSE	FALSE	FALSE	NotSig	NotSig
Brsk2	Brsk2	75770	0.614287	-2.12974	0.176685	0.310544	0.794113	-2.12974	0.0686585	0.143166	FALSE	FALSE	FALSE	FALSE	FALSE	FALSE	NotSig	NotSig
Brwd1	Brwd1	93871	-0.048518	5.25154	0.463043	0.613104	-0.0981115	5.25154	0.137097	0.244671	FALSE	FALSE	FALSE	FALSE	FALSE	FALSE	NotSig	NotSig
Brwd3	Brwd3	382236	-0.164099	4.5905	0.0230371	0.0656565	-0.161863	4.5905	0.0241777	0.0626678	FALSE	FALSE	FALSE	FALSE	FALSE	FALSE	NotSig	NotSig
Bscl2	Bscl2	14705	0.225761	4.96834	0.00265859	0.0111008	0.273523	4.96834	0.000255928	0.00134988	FALSE	FALSE	FALSE	FALSE	FALSE	FALSE	NotSig	NotSig
Bsdc1	Bsdc1	100383	0.248453	5.97792	8.71063e-06	7.45388e-05	0.286688	5.97792	2.58566e-07	2.76187e-06	FALSE	FALSE	FALSE	FALSE	FALSE	FALSE	NotSig	NotSig
Bsg	Bsg	12215	0.0999007	10.0126	0.0915318	0.190599	0.101562	10.0126	0.0863388	0.170842	FALSE	FALSE	FALSE	FALSE	FALSE	FALSE	NotSig	NotSig
Bsn	Bsn	12217	0.282031	0.0231701	0.244527	0.395071	0.699595	0.0231701	0.00243165	0.00936619	FALSE	FALSE	FALSE	FALSE	FALSE	FALSE	NotSig	NotSig
Bspry	Bspry	192120	0.612699	-2.22542	0.180411	0.315431	0.648538	-2.22542	0.146093	0.25651	FALSE	FALSE	FALSE	FALSE	FALSE	FALSE	NotSig	NotSig
Bst1	Bst1	12182	-0.0475167	4.25758	0.521876	0.663995	0.161565	4.25758	0.0268391	0.0678315	FALSE	FALSE	FALSE	FALSE	FALSE	FALSE	NotSig	NotSig
Bst2	Bst2	69550	0.613028	1.13907	5.08612e-05	0.000361524	0.661574	1.13907	8.6384e-06	6.75039e-05	FALSE	FALSE	FALSE	FALSE	FALSE	FALSE	NotSig	NotSig
Btaf1	Btaf1	107182	-0.0552197	5.58306	0.368239	0.523333	-0.131282	5.58306	0.0322516	0.0788034	FALSE	FALSE	FALSE	FALSE	FALSE	FALSE	NotSig	NotSig
Btbd1	Btbd1	83962	-0.0295907	6.81334	0.611577	0.736768	-0.026217	6.81334	0.652285	0.763285	FALSE	FALSE	FALSE	FALSE	FALSE	FALSE	NotSig	NotSig
Btbd10	Btbd10	68815	0.100284	5.05796	0.102067	0.206657	0.093429	5.05796	0.125848	0.228712	FALSE	FALSE	FALSE	FALSE	FALSE	FALSE	NotSig	NotSig
Btbd11	Btbd11	74007	-0.280631	-0.587853	0.359211	0.513915	-0.0710844	-0.587853	0.812673	0.881607	FALSE	FALSE	FALSE	FALSE	FALSE	FALSE	NotSig	NotSig
Btbd16	Btbd16	330660	0.40249	0.471412	0.0162201	0.0496619	0.427253	0.471412	0.00910294	0.0281298	FALSE	FALSE	FALSE	FALSE	FALSE	FALSE	NotSig	NotSig
Btbd19	Btbd19	78611	0.345045	2.89618	0.000144199	0.000904361	0.416338	2.89618	3.13636e-06	2.70075e-05	FALSE	FALSE	FALSE	FALSE	FALSE	FALSE	NotSig	NotSig
Btbd2	Btbd2	208198	0.00022594	5.66202	0.998461	0.998972	0.0562399	5.66202	0.631285	0.747263	FALSE	FALSE	FALSE	FALSE	FALSE	FALSE	NotSig	NotSig
Btbd3	Btbd3	228662	-0.00452091	4.42246	0.943801	0.965247	-0.0505227	4.42246	0.428537	0.568571	FALSE	FALSE	FALSE	FALSE	FALSE	FALSE	NotSig	NotSig
Btbd6	Btbd6	399566	0.15794	5.26935	0.0309623	0.0830592	0.130095	5.26935	0.074751	0.152614	FALSE	FALSE	FALSE	FALSE	FALSE	FALSE	NotSig	NotSig
Btbd7	Btbd7	238386	-0.029995	5.83715	0.613452	0.737922	-0.084773	5.83715	0.152755	0.265214	FALSE	FALSE	FALSE	FALSE	FALSE	FALSE	NotSig	NotSig
Btbd8	Btbd8	100503185	0.00842538	5.18434	0.887387	0.932359	-0.0161889	5.18434	0.784734	0.862797	FALSE	FALSE	FALSE	FALSE	FALSE	FALSE	NotSig	NotSig
Btbd9	Btbd9	224671	0.235323	4.34533	0.00137384	0.0063572	0.170166	4.34533	0.0203105	0.0544279	FALSE	FALSE	FALSE	FALSE	FALSE	FALSE	NotSig	NotSig
Btd	Btd	26363	0.155123	4.30705	0.0731161	0.161649	0.169051	4.30705	0.0498645	0.111432	FALSE	FALSE	FALSE	FALSE	FALSE	FALSE	NotSig	NotSig
Btf3	Btf3	218490	-0.0595539	8.3491	0.391001	0.545371	-0.0779931	8.3491	0.261291	0.397338	FALSE	FALSE	FALSE	FALSE	FALSE	FALSE	NotSig	NotSig
Btf3l4	Btf3l4	70533	-0.0493632	5.11389	0.565108	0.700019	-0.0987788	5.11389	0.249249	0.383803	FALSE	FALSE	FALSE	FALSE	FALSE	FALSE	NotSig	NotSig
Btg1	Btg1	12226	0.135455	6.82686	0.0261026	0.0724907	0.0540863	6.82686	0.374164	0.516097	FALSE	FALSE	FALSE	FALSE	FALSE	FALSE	NotSig	NotSig
Btg2	Btg2	12227	0.689937	4.93428	3.49173e-31	2.18161e-29	0.737622	4.93428	6.52606e-36	5.47829e-34	FALSE	FALSE	FALSE	FALSE	FALSE	FALSE	NotSig	NotSig
Btg3	Btg3	12228	0.172822	5.78751	0.00324902	0.0131528	0.169018	5.78751	0.00388802	0.0137788	FALSE	FALSE	FALSE	FALSE	FALSE	FALSE	NotSig	NotSig
Btn2a2	Btn2a2	238555	0.157856	1.646	0.1976	0.338012	0.46651	1.646	6.47835e-05	0.000399294	FALSE	FALSE	FALSE	FALSE	FALSE	FALSE	NotSig	NotSig
Btrc	Btrc	12234	0.0920183	4.16703	0.198066	0.338556	0.150348	4.16703	0.0337047	0.081747	FALSE	FALSE	FALSE	FALSE	FALSE	FALSE	NotSig	NotSig
Bub1	Bub1	12235	-1.19994	5.56223	3.31731e-60	7.56512e-58	-1.13847	5.56223	6.44007e-55	1.25885e-52	TRUE	TRUE	FALSE	FALSE	TRUE	TRUE	Down	Down
Bub1b	Bub1b	12236	-1.62486	6.02349	1.79274e-70	5.70468e-68	-1.39305	6.02349	2.80514e-53	5.05036e-51	TRUE	TRUE	FALSE	FALSE	TRUE	TRUE	Down	Down
Bub3	Bub3	12237	-0.43894	6.20496	1.87046e-18	6.87997e-17	-0.40687	6.20496	3.2685e-16	9.89446e-15	FALSE	FALSE	FALSE	FALSE	FALSE	FALSE	NotSig	NotSig
Bud13	Bud13	215051	-0.212835	3.47956	0.00951009	0.0321062	-0.211655	3.47956	0.00929108	0.0286006	FALSE	FALSE	FALSE	FALSE	FALSE	FALSE	NotSig	NotSig
Bud23	Bud23	66138	-0.184657	5.23958	0.0136587	0.0431887	-0.155844	5.23958	0.0366843	0.0873719	FALSE	FALSE	FALSE	FALSE	FALSE	FALSE	NotSig	NotSig
Bud31	Bud31	231889	0.0466725	5.35924	0.567505	0.702222	0.0508395	5.35924	0.532715	0.662348	FALSE	FALSE	FALSE	FALSE	FALSE	FALSE	NotSig	NotSig
Bves	Bves	23828	0.106425	5.43426	0.0673842	0.15131	0.115142	5.43426	0.0468817	0.106065	FALSE	FALSE	FALSE	FALSE	FALSE	FALSE	NotSig	NotSig
Bysl	Bysl	53414	-0.108609	5.76438	0.0686977	0.153794	-0.100862	5.76438	0.0897224	0.176061	FALSE	FALSE	FALSE	FALSE	FALSE	FALSE	NotSig	NotSig
Bzw1	Bzw1	66882	-0.121665	8.10309	0.0479224	0.116366	-0.203095	8.10309	0.000963918	0.00428085	FALSE	FALSE	FALSE	FALSE	FALSE	FALSE	NotSig	NotSig
Bzw2	Bzw2	66912	-0.0812053	7.44245	0.0862143	0.182583	-0.152614	7.44245	0.00125259	0.00536104	FALSE	FALSE	FALSE	FALSE	FALSE	FALSE	NotSig	NotSig
C030006K11Rik	C030006K11Rik	223665	0.222595	3.40413	0.00996482	0.0334188	0.243239	3.40413	0.00447011	0.0154814	FALSE	FALSE	FALSE	FALSE	FALSE	FALSE	NotSig	NotSig
C1d	C1d	57316	-0.124456	4.2067	0.272836	0.427428	-0.0913118	4.2067	0.4196	0.560372	FALSE	FALSE	FALSE	FALSE	FALSE	FALSE	NotSig	NotSig
C1galt1	C1galt1	94192	-0.139434	5.40209	0.132726	0.249902	-0.252776	5.40209	0.00646762	0.0210806	FALSE	FALSE	FALSE	FALSE	FALSE	FALSE	NotSig	NotSig
C1galt1c1	C1galt1c1	59048	0.172932	4.89277	0.0164333	0.0501802	0.151341	4.89277	0.0350677	0.0843666	FALSE	FALSE	FALSE	FALSE	FALSE	FALSE	NotSig	NotSig
C1qbp	C1qbp	12261	-0.10063	7.28101	0.0359363	0.0927418	-0.11943	7.28101	0.0126828	0.0370492	FALSE	FALSE	FALSE	FALSE	FALSE	FALSE	NotSig	NotSig
C1ql1	C1ql1	23829	-0.701385	-0.209636	0.0134256	0.0426421	-0.866823	-0.209636	0.00226281	0.00883618	FALSE	FALSE	FALSE	FALSE	FALSE	FALSE	NotSig	NotSig
C1qtnf1	C1qtnf1	56745	0.284379	3.09982	0.00214071	0.00925771	0.247407	3.09982	0.00719608	0.0230465	FALSE	FALSE	FALSE	FALSE	FALSE	FALSE	NotSig	NotSig
C1qtnf12	C1qtnf12	67389	0.29119	-0.687618	0.268328	0.422452	0.702716	-0.687618	0.00400153	0.0141043	FALSE	FALSE	FALSE	FALSE	FALSE	FALSE	NotSig	NotSig
C1qtnf2	C1qtnf2	69183	-0.4396	-2.43559	0.390515	0.544924	0.0344901	-2.43559	0.943495	0.967319	FALSE	FALSE	FALSE	FALSE	FALSE	FALSE	NotSig	NotSig
C1qtnf3	C1qtnf3	81799	-0.109192	8.45354	0.042173	0.105206	-0.105388	8.45354	0.0496586	0.111044	FALSE	FALSE	FALSE	FALSE	FALSE	FALSE	NotSig	NotSig
C1qtnf6	C1qtnf6	72709	0.417591	4.33835	3.29226e-09	5.44716e-08	0.359155	4.33835	3.29327e-07	3.45566e-06	FALSE	FALSE	FALSE	FALSE	FALSE	FALSE	NotSig	NotSig
C1qtnf7	C1qtnf7	109323	0.119366	-2.68073	0.819756	0.888242	-0.212323	-2.68073	0.69759	0.797159	FALSE	FALSE	FALSE	FALSE	FALSE	FALSE	NotSig	NotSig
C1ra	C1ra	50909	0.562071	-0.552607	0.0241089	0.0680449	0.286477	-0.552607	0.25853	0.394323	FALSE	FALSE	FALSE	FALSE	FALSE	FALSE	NotSig	NotSig
C1rl	C1rl	232371	0.481484	0.542314	0.0110554	0.0364509	0.742352	0.542314	4.74637e-05	0.000303338	FALSE	FALSE	FALSE	FALSE	FALSE	FALSE	NotSig	NotSig
C1s1	C1s1	50908	0.35832	1.62434	0.0353155	0.0915138	0.330257	1.62434	0.0509344	0.113212	FALSE	FALSE	FALSE	FALSE	FALSE	FALSE	NotSig	NotSig
C2	C2	12263	0.537193	0.557825	0.00417979	0.0162662	0.583459	0.557825	0.00154331	0.006403	FALSE	FALSE	FALSE	FALSE	FALSE	FALSE	NotSig	NotSig
C2cd2	C2cd2	207781	0.460972	7.01861	2.80157e-14	7.85531e-13	0.510303	7.01861	3.41408e-17	1.09917e-15	FALSE	FALSE	FALSE	FALSE	FALSE	FALSE	NotSig	NotSig
C2cd2l	C2cd2l	71764	-0.115469	3.69903	0.329752	0.487099	-0.0440363	3.69903	0.709093	0.806192	FALSE	FALSE	FALSE	FALSE	FALSE	FALSE	NotSig	NotSig
C2cd3	C2cd3	277939	-0.187455	5.24602	0.000942413	0.00462022	-0.235992	5.24602	2.9334e-05	0.000198603	FALSE	FALSE	FALSE	FALSE	FALSE	FALSE	NotSig	NotSig
C2cd4b	C2cd4b	75697	0.719476	-1.57522	0.046589	0.113774	0.652163	-1.57522	0.0660101	0.138679	FALSE	FALSE	FALSE	FALSE	FALSE	FALSE	NotSig	NotSig
C2cd4c	C2cd4c	237397	0.760223	-1.80505	0.0432005	0.10726	0.303373	-1.80505	0.435741	0.575174	FALSE	FALSE	FALSE	FALSE	FALSE	FALSE	NotSig	NotSig
C2cd5	C2cd5	74741	-0.451063	4.82444	2.37795e-08	3.43223e-07	-0.421127	4.82444	1.68792e-07	1.86709e-06	FALSE	FALSE	FALSE	FALSE	FALSE	FALSE	NotSig	NotSig
C2cd6	C2cd6	73463	0.155708	-2.41897	0.776618	0.860233	1.03155	-2.41897	0.0316648	0.0776747	FALSE	FALSE	FALSE	FALSE	FALSE	FALSE	NotSig	NotSig
C330007P06Rik	C330007P06Rik	NA	0.0677465	5.08798	0.302349	0.458797	0.0729425	5.08798	0.264723	0.401219	FALSE	FALSE	FALSE	FALSE	FALSE	FALSE	NotSig	NotSig
C330018D20Rik	C330018D20Rik	77422	0.0744681	3.24726	0.46247	0.612463	0.2509	3.24726	0.0120504	0.0354924	FALSE	FALSE	FALSE	FALSE	FALSE	FALSE	NotSig	NotSig
C3ar1	C3ar1	12267	0.295227	-1.27366	0.382165	0.537104	0.379703	-1.27366	0.251359	0.386313	FALSE	FALSE	FALSE	FALSE	FALSE	FALSE	NotSig	NotSig
C4b	C4b	12268	0.245379	-0.405349	0.296526	0.45268	-0.0581865	-0.405349	0.807728	0.878464	FALSE	FALSE	FALSE	FALSE	FALSE	FALSE	NotSig	NotSig
C77080	C77080	97130	0.445275	3.66901	4.11767e-07	4.71087e-06	0.388194	3.66901	9.31141e-06	7.18562e-05	FALSE	FALSE	FALSE	FALSE	FALSE	FALSE	NotSig	NotSig
C87436	C87436	232196	-0.132414	3.54788	0.152329	0.277465	-0.0223942	3.54788	0.806578	0.877902	FALSE	FALSE	FALSE	FALSE	FALSE	FALSE	NotSig	NotSig
C8g	C8g	69379	0.289959	1.85346	0.0551572	0.129498	0.181881	1.85346	0.228064	0.358813	FALSE	FALSE	FALSE	FALSE	FALSE	FALSE	NotSig	NotSig
C9orf72	C9orf72	73205	-0.126073	4.30014	0.113557	0.222959	-0.286376	4.30014	0.000331884	0.00169827	FALSE	FALSE	FALSE	FALSE	FALSE	FALSE	NotSig	NotSig
Caap1	Caap1	67770	-0.2432	4.28143	0.00130392	0.00607268	-0.205288	4.28143	0.00626376	0.0204992	FALSE	FALSE	FALSE	FALSE	FALSE	FALSE	NotSig	NotSig
Cab39	Cab39	12283	-0.015858	6.5304	0.784426	0.86506	-0.0281895	6.5304	0.626243	0.74331	FALSE	FALSE	FALSE	FALSE	FALSE	FALSE	NotSig	NotSig
Cab39l	Cab39l	69008	-0.207081	4.30988	0.0116385	0.038048	-0.151084	4.30988	0.064082	0.13567	FALSE	FALSE	FALSE	FALSE	FALSE	FALSE	NotSig	NotSig
Cabcoco1	Cabcoco1	73287	0.566326	-1.64236	0.138639	0.258411	0.571058	-1.64236	0.128073	0.231556	FALSE	FALSE	FALSE	FALSE	FALSE	FALSE	NotSig	NotSig
Cabin1	Cabin1	104248	-0.0989263	6.08811	0.087724	0.184772	-0.0825035	6.08811	0.153191	0.265667	FALSE	FALSE	FALSE	FALSE	FALSE	FALSE	NotSig	NotSig
Cables1	Cables1	63955	0.113076	5.03226	0.1245	0.238391	0.0294094	5.03226	0.689106	0.790808	FALSE	FALSE	FALSE	FALSE	FALSE	FALSE	NotSig	NotSig
Cables2	Cables2	252966	0.0202593	4.45269	0.763661	0.85091	0.0937883	4.45269	0.159729	0.274673	FALSE	FALSE	FALSE	FALSE	FALSE	FALSE	NotSig	NotSig
Cabp1	Cabp1	29867	0.719225	1.50222	5.5675e-09	8.9276e-08	0.635328	1.50222	2.00229e-07	2.19355e-06	FALSE	FALSE	FALSE	FALSE	FALSE	FALSE	NotSig	NotSig
Cabp4	Cabp4	73660	1.06768	-1.9223	0.0248844	0.0698162	0.807815	-1.9223	0.0932433	0.18128	FALSE	FALSE	FALSE	FALSE	FALSE	FALSE	NotSig	NotSig
Cabyr	Cabyr	71132	0.369553	1.76979	0.00357633	0.0143252	0.313141	1.76979	0.0127685	0.0372518	FALSE	FALSE	FALSE	FALSE	FALSE	FALSE	NotSig	NotSig
Cacfd1	Cacfd1	381356	0.0640585	5.26443	0.285522	0.440825	-0.0133357	5.26443	0.823672	0.889125	FALSE	FALSE	FALSE	FALSE	FALSE	FALSE	NotSig	NotSig
Cachd1	Cachd1	320508	0.0546314	4.09625	0.499008	0.643401	-0.00551567	4.09625	0.945371	0.968412	FALSE	FALSE	FALSE	FALSE	FALSE	FALSE	NotSig	NotSig
Cacna1a	Cacna1a	12286	0.259187	1.6586	0.0309338	0.0830261	0.239738	1.6586	0.0432691	0.0993708	FALSE	FALSE	FALSE	FALSE	FALSE	FALSE	NotSig	NotSig
Cacna1b	Cacna1b	12287	0.955823	0.832461	3.64361e-08	5.11863e-07	1.11038	0.832461	4.70436e-11	8.86637e-10	FALSE	TRUE	FALSE	TRUE	FALSE	FALSE	NotSig	Up
Cacna1c	Cacna1c	12288	0.144479	2.84631	0.136689	0.255437	0.177273	2.84631	0.0645079	0.136382	FALSE	FALSE	FALSE	FALSE	FALSE	FALSE	NotSig	NotSig
Cacna1f	Cacna1f	54652	0.0587603	-1.44464	0.878118	0.927633	0.152708	-1.44464	0.682775	0.786266	FALSE	FALSE	FALSE	FALSE	FALSE	FALSE	NotSig	NotSig
Cacna1g	Cacna1g	12291	1.01741	-1.05243	0.00175048	0.00778416	0.984486	-1.05243	0.00212203	0.00835801	TRUE	FALSE	TRUE	FALSE	FALSE	FALSE	Up	NotSig
Cacna1s	Cacna1s	12292	0.11765	6.24355	0.0837854	0.179065	0.15209	6.24355	0.0250295	0.0642428	FALSE	FALSE	FALSE	FALSE	FALSE	FALSE	NotSig	NotSig
Cacna2d1	Cacna2d1	12293	0.091504	6.67356	0.2113	0.355448	0.0502548	6.67356	0.491881	0.626667	FALSE	FALSE	FALSE	FALSE	FALSE	FALSE	NotSig	NotSig
Cacna2d2	Cacna2d2	56808	-0.0228348	1.86623	0.858179	0.91552	-0.00792477	1.86623	0.949854	0.97006	FALSE	FALSE	FALSE	FALSE	FALSE	FALSE	NotSig	NotSig
Cacna2d3	Cacna2d3	12294	0.270821	0.502897	0.22221	0.368385	0.348612	0.502897	0.112344	0.209485	FALSE	FALSE	FALSE	FALSE	FALSE	FALSE	NotSig	NotSig
Cacnb1	Cacnb1	12295	0.209794	4.04512	0.0342027	0.0892269	0.3042	4.04512	0.00206697	0.00818355	FALSE	FALSE	FALSE	FALSE	FALSE	FALSE	NotSig	NotSig
Cacnb2	Cacnb2	12296	0.0961278	1.57031	0.493897	0.639763	0.105645	1.57031	0.446565	0.584499	FALSE	FALSE	FALSE	FALSE	FALSE	FALSE	NotSig	NotSig
Cacnb3	Cacnb3	12297	0.154557	6.38008	0.021467	0.0621132	0.0940266	6.38008	0.161493	0.277165	FALSE	FALSE	FALSE	FALSE	FALSE	FALSE	NotSig	NotSig
Cacnb4	Cacnb4	12298	0.112757	0.166486	0.550004	0.687216	0.0938531	0.166486	0.612094	0.731295	FALSE	FALSE	FALSE	FALSE	FALSE	FALSE	NotSig	NotSig
Cacng1	Cacng1	12299	0.279052	4.15297	0.00128724	0.00600999	0.372974	4.15297	1.4683e-05	0.000107036	FALSE	FALSE	FALSE	FALSE	FALSE	FALSE	NotSig	NotSig
Cacng4	Cacng4	54377	-0.714775	1.33366	7.32011e-06	6.34734e-05	-0.717656	1.33366	5.62311e-06	4.59349e-05	FALSE	FALSE	FALSE	FALSE	FALSE	FALSE	NotSig	NotSig
Cacng6	Cacng6	54378	0.197205	3.78053	0.0206683	0.0602542	0.222079	3.78053	0.0085961	0.0268417	FALSE	FALSE	FALSE	FALSE	FALSE	FALSE	NotSig	NotSig
Cacng8	Cacng8	81905	-0.0244551	-0.987792	0.934382	0.960856	-0.0876372	-0.987792	0.764984	0.848308	FALSE	FALSE	FALSE	FALSE	FALSE	FALSE	NotSig	NotSig
Cactin	Cactin	70312	0.0445303	3.74863	0.659596	0.774434	0.123212	3.74863	0.2202	0.350226	FALSE	FALSE	FALSE	FALSE	FALSE	FALSE	NotSig	NotSig
Cacul1	Cacul1	78832	-0.0902491	6.80046	0.0741972	0.163485	-0.156105	6.80046	0.00199455	0.00794975	FALSE	FALSE	FALSE	FALSE	FALSE	FALSE	NotSig	NotSig
Cacybp	Cacybp	12301	-0.298474	5.82241	0.000534904	0.00284347	-0.343672	5.82241	6.66167e-05	0.000409302	FALSE	FALSE	FALSE	FALSE	FALSE	FALSE	NotSig	NotSig
Cad	Cad	69719	-0.175825	6.67217	0.00524719	0.0197354	-0.213668	6.67217	0.000688466	0.00320745	FALSE	FALSE	FALSE	FALSE	FALSE	FALSE	NotSig	NotSig
Cadm1	Cadm1	54725	-0.178166	6.39436	0.000817811	0.00410044	-0.125952	6.39436	0.0176405	0.0486544	FALSE	FALSE	FALSE	FALSE	FALSE	FALSE	NotSig	NotSig
Cadm3	Cadm3	94332	0.485066	-2.51961	0.367797	0.522973	0.423896	-2.51961	0.429939	0.570099	FALSE	FALSE	FALSE	FALSE	FALSE	FALSE	NotSig	NotSig
Cadm4	Cadm4	260299	0.147984	3.55613	0.120334	0.232462	0.185685	3.55613	0.0491231	0.110008	FALSE	FALSE	FALSE	FALSE	FALSE	FALSE	NotSig	NotSig
Cadps	Cadps	27062	0.213714	3.84768	0.0261401	0.0725465	0.32527	3.84768	0.000618721	0.0029193	FALSE	FALSE	FALSE	FALSE	FALSE	FALSE	NotSig	NotSig
Cadps2	Cadps2	320405	-0.113961	0.636566	0.504851	0.648566	-0.157739	0.636566	0.351111	0.494418	FALSE	FALSE	FALSE	FALSE	FALSE	FALSE	NotSig	NotSig
Cage1	Cage1	71213	-0.203781	-0.569021	0.410578	0.563314	0.0122254	-0.569021	0.958637	0.975825	FALSE	FALSE	FALSE	FALSE	FALSE	FALSE	NotSig	NotSig
Calcb	Calcb	116903	0.8423	2.33896	3.47218e-09	5.73098e-08	0.867182	2.33896	9.19009e-10	1.48113e-08	FALSE	FALSE	FALSE	FALSE	FALSE	FALSE	NotSig	NotSig
Calcoco1	Calcoco1	67488	0.244172	5.84691	0.000997168	0.00484526	0.223059	5.84691	0.00260772	0.0098813	FALSE	FALSE	FALSE	FALSE	FALSE	FALSE	NotSig	NotSig
Calcrl	Calcrl	54598	-0.0390126	4.37257	0.665366	0.779602	-0.0460122	4.37257	0.609173	0.729041	FALSE	FALSE	FALSE	FALSE	FALSE	FALSE	NotSig	NotSig
Cald1	Cald1	109624	0.097006	11.4507	0.141078	0.261959	0.0566	11.4507	0.390487	0.531963	FALSE	FALSE	FALSE	FALSE	FALSE	FALSE	NotSig	NotSig
Calhm2	Calhm2	72691	0.287644	3.62177	0.00125106	0.00587046	0.300175	3.62177	0.000693716	0.00322971	FALSE	FALSE	FALSE	FALSE	FALSE	FALSE	NotSig	NotSig
Calhm5	Calhm5	103511	0.46385	0.574459	0.0297371	0.0805112	0.602129	0.574459	0.00375831	0.0133982	FALSE	FALSE	FALSE	FALSE	FALSE	FALSE	NotSig	NotSig
Calm1	Calm1	12313	0.15902	9.64213	0.00667557	0.0239931	0.125399	9.64213	0.0324131	0.0790709	FALSE	FALSE	FALSE	FALSE	FALSE	FALSE	NotSig	NotSig
Calm2	Calm2	12314	-0.20341	8.43515	0.00300475	0.0123244	-0.163476	8.43515	0.017049	0.0472899	FALSE	FALSE	FALSE	FALSE	FALSE	FALSE	NotSig	NotSig
Calm3	Calm3	12315	0.00471843	6.22195	0.94228	0.964772	-0.0116419	6.22195	0.857985	0.911979	FALSE	FALSE	FALSE	FALSE	FALSE	FALSE	NotSig	NotSig
Calml4	Calml4	75600	0.560152	1.18364	6.09108e-05	0.000424792	0.668397	1.18364	8.72509e-07	8.52144e-06	FALSE	FALSE	FALSE	FALSE	FALSE	FALSE	NotSig	NotSig
Calr	Calr	12317	0.0065092	10.256	0.892323	0.935606	0.019277	10.256	0.688417	0.790369	FALSE	FALSE	FALSE	FALSE	FALSE	FALSE	NotSig	NotSig
Calr3	Calr3	73316	-0.0355978	-1.35143	0.91175	0.948101	-0.0425066	-1.35143	0.892465	0.936113	FALSE	FALSE	FALSE	FALSE	FALSE	FALSE	NotSig	NotSig
Calr4	Calr4	108802	0.382787	-0.312026	0.105177	0.211233	0.247508	-0.312026	0.293427	0.432787	FALSE	FALSE	FALSE	FALSE	FALSE	FALSE	NotSig	NotSig
Calu	Calu	12321	-0.0198233	10.4881	0.715202	0.816837	-0.0778319	10.4881	0.151988	0.26415	FALSE	FALSE	FALSE	FALSE	FALSE	FALSE	NotSig	NotSig
Camk1	Camk1	52163	0.11295	3.9897	0.114673	0.224602	0.159227	3.9897	0.0246359	0.0635185	FALSE	FALSE	FALSE	FALSE	FALSE	FALSE	NotSig	NotSig
Camk1d	Camk1d	227541	0.393481	5.08643	7.25498e-07	7.84743e-06	0.351987	5.08643	8.82081e-06	6.87356e-05	FALSE	FALSE	FALSE	FALSE	FALSE	FALSE	NotSig	NotSig
Camk1g	Camk1g	215303	0.386869	-1.24623	0.265283	0.419201	0.0284305	-1.24623	0.934909	0.961977	FALSE	FALSE	FALSE	FALSE	FALSE	FALSE	NotSig	NotSig
Camk2a	Camk2a	12322	0.367929	4.56101	8.33376e-08	1.09645e-06	0.331697	4.56101	1.21911e-06	1.15361e-05	FALSE	FALSE	FALSE	FALSE	FALSE	FALSE	NotSig	NotSig
Camk2b	Camk2b	12323	0.263579	4.30894	0.000432948	0.00237531	0.36642	4.30894	8.0402e-07	7.90331e-06	FALSE	FALSE	FALSE	FALSE	FALSE	FALSE	NotSig	NotSig
Camk2d	Camk2d	108058	0.172516	6.2689	0.00339415	0.0136796	0.13989	6.2689	0.0172744	0.0478278	FALSE	FALSE	FALSE	FALSE	FALSE	FALSE	NotSig	NotSig
Camk2g	Camk2g	12325	0.190575	5.88826	0.000234637	0.00140015	0.223081	5.88826	1.51801e-05	0.000110308	FALSE	FALSE	FALSE	FALSE	FALSE	FALSE	NotSig	NotSig
Camk2n1	Camk2n1	66259	0.167095	4.72024	0.0412076	0.103515	0.0711019	4.72024	0.384434	0.525817	FALSE	FALSE	FALSE	FALSE	FALSE	FALSE	NotSig	NotSig
Camk2n2	Camk2n2	73047	-0.0539908	2.53702	0.638992	0.758114	-0.128892	2.53702	0.261134	0.397143	FALSE	FALSE	FALSE	FALSE	FALSE	FALSE	NotSig	NotSig
Camk4	Camk4	12326	0.173621	6.96221	0.00645298	0.0233773	0.188217	6.96221	0.00312045	0.0114252	FALSE	FALSE	FALSE	FALSE	FALSE	FALSE	NotSig	NotSig
Camkk1	Camkk1	55984	0.240121	2.71314	0.0124778	0.0402578	0.240078	2.71314	0.0115527	0.0342897	FALSE	FALSE	FALSE	FALSE	FALSE	FALSE	NotSig	NotSig
Camkk2	Camkk2	207565	0.056205	4.45287	0.435434	0.587115	-0.0156839	4.45287	0.827298	0.891402	FALSE	FALSE	FALSE	FALSE	FALSE	FALSE	NotSig	NotSig
Camkmt	Camkmt	73582	-0.173094	1.10338	0.333007	0.490266	-0.17746	1.10338	0.316378	0.458969	FALSE	FALSE	FALSE	FALSE	FALSE	FALSE	NotSig	NotSig
Caml	Caml	12328	-0.0373235	4.10455	0.571298	0.705584	-0.093772	4.10455	0.152504	0.264811	FALSE	FALSE	FALSE	FALSE	FALSE	FALSE	NotSig	NotSig
Camsap1	Camsap1	227634	-0.050923	6.20582	0.364876	0.519792	-0.0380462	6.20582	0.497144	0.630613	FALSE	FALSE	FALSE	FALSE	FALSE	FALSE	NotSig	NotSig
Camsap2	Camsap2	67886	0.110878	6.11895	0.0746636	0.164218	0.0232793	6.11895	0.708016	0.80526	FALSE	FALSE	FALSE	FALSE	FALSE	FALSE	NotSig	NotSig
Camsap3	Camsap3	69697	-0.00653743	-1.04631	0.981971	0.988664	0.279513	-1.04631	0.31166	0.453617	FALSE	FALSE	FALSE	FALSE	FALSE	FALSE	NotSig	NotSig
Camta1	Camta1	100072	0.0383983	3.33178	0.676297	0.788293	-0.0327796	3.33178	0.720364	0.814775	FALSE	FALSE	FALSE	FALSE	FALSE	FALSE	NotSig	NotSig
Camta2	Camta2	216874	0.177467	5.28243	0.0336363	0.0881866	0.210975	5.28243	0.0113343	0.0337513	FALSE	FALSE	FALSE	FALSE	FALSE	FALSE	NotSig	NotSig
Cand1	Cand1	71902	-0.166907	7.2297	0.00946219	0.0319919	-0.185835	7.2297	0.00382834	0.0135889	FALSE	FALSE	FALSE	FALSE	FALSE	FALSE	NotSig	NotSig
Cand2	Cand2	67088	0.0585531	6.41481	0.341359	0.498204	0.0545893	6.41481	0.374246	0.516159	FALSE	FALSE	FALSE	FALSE	FALSE	FALSE	NotSig	NotSig
Cant1	Cant1	76025	0.23178	5.09325	0.0072446	0.0256409	0.260952	5.09325	0.00243207	0.00936619	FALSE	FALSE	FALSE	FALSE	FALSE	FALSE	NotSig	NotSig
Canx	Canx	12330	-0.0156084	10.0276	0.785955	0.865879	-0.0507711	10.0276	0.377081	0.518865	FALSE	FALSE	FALSE	FALSE	FALSE	FALSE	NotSig	NotSig
Cap1	Cap1	12331	0.130592	8.56171	0.00527	0.0197994	0.143922	8.56171	0.00208685	0.00823842	FALSE	FALSE	FALSE	FALSE	FALSE	FALSE	NotSig	NotSig
Cap2	Cap2	67252	0.296068	6.1802	5.55356e-07	6.16296e-06	0.325277	6.1802	3.49548e-08	4.38795e-07	FALSE	FALSE	FALSE	FALSE	FALSE	FALSE	NotSig	NotSig
Capg	Capg	12332	0.448464	6.52243	2.94919e-13	7.65725e-12	0.472724	6.52243	1.32732e-14	3.5403e-13	FALSE	FALSE	FALSE	FALSE	FALSE	FALSE	NotSig	NotSig
Capn1	Capn1	12333	0.210393	6.65036	0.00104562	0.00504664	0.254323	6.65036	7.21224e-05	0.000439381	FALSE	FALSE	FALSE	FALSE	FALSE	FALSE	NotSig	NotSig
Capn10	Capn10	23830	-0.0890658	4.60001	0.236254	0.384887	-0.0421959	4.60001	0.572098	0.696195	FALSE	FALSE	FALSE	FALSE	FALSE	FALSE	NotSig	NotSig
Capn12	Capn12	60594	0.0781396	-0.455977	0.748578	0.840399	0.351303	-0.455977	0.13029	0.234728	FALSE	FALSE	FALSE	FALSE	FALSE	FALSE	NotSig	NotSig
Capn13	Capn13	381122	-0.398665	-2.68261	0.529129	0.669757	0.832731	-2.68261	0.1171	0.216379	FALSE	FALSE	FALSE	FALSE	FALSE	FALSE	NotSig	NotSig
Capn15	Capn15	50817	-0.164874	4.61333	0.0764445	0.166931	-0.115683	4.61333	0.211663	0.339928	FALSE	FALSE	FALSE	FALSE	FALSE	FALSE	NotSig	NotSig
Capn2	Capn2	12334	0.10186	8.9915	0.0331494	0.087194	0.0807048	8.9915	0.0912772	0.17837	FALSE	FALSE	FALSE	FALSE	FALSE	FALSE	NotSig	NotSig
Capn3	Capn3	12335	0.209127	0.388037	0.36477	0.519749	0.50499	0.388037	0.0248145	0.0638638	FALSE	FALSE	FALSE	FALSE	FALSE	FALSE	NotSig	NotSig
Capn5	Capn5	12337	0.534833	5.21294	1.88044e-20	7.63504e-19	0.658337	5.21294	1.21314e-30	7.79315e-29	FALSE	FALSE	FALSE	FALSE	FALSE	FALSE	NotSig	NotSig
Capn6	Capn6	12338	0.118397	-0.525037	0.616487	0.740727	-0.206246	-0.525037	0.393179	0.534619	FALSE	FALSE	FALSE	FALSE	FALSE	FALSE	NotSig	NotSig
Capn7	Capn7	12339	0.151153	4.57191	0.0317503	0.0846042	0.107242	4.57191	0.126469	0.229431	FALSE	FALSE	FALSE	FALSE	FALSE	FALSE	NotSig	NotSig
Capns1	Capns1	12336	0.327094	8.03386	2.96641e-07	3.50513e-06	0.318865	8.03386	5.76178e-07	5.77148e-06	FALSE	FALSE	FALSE	FALSE	FALSE	FALSE	NotSig	NotSig
Caprin1	Caprin1	53872	-0.10188	9.21251	0.0317711	0.0846424	-0.142718	9.21251	0.0026266	0.00993634	FALSE	FALSE	FALSE	FALSE	FALSE	FALSE	NotSig	NotSig
Caprin2	Caprin2	232560	0.0124688	3.5027	0.870617	0.922994	-0.122816	3.5027	0.108387	0.203689	FALSE	FALSE	FALSE	FALSE	FALSE	FALSE	NotSig	NotSig
Capza1	Capza1	12340	-0.0599161	8.08061	0.317533	0.474272	-0.0858495	8.08061	0.152081	0.264243	FALSE	FALSE	FALSE	FALSE	FALSE	FALSE	NotSig	NotSig
Capza2	Capza2	12343	-0.0405415	7.30197	0.569924	0.704578	-0.0882583	7.30197	0.216145	0.345101	FALSE	FALSE	FALSE	FALSE	FALSE	FALSE	NotSig	NotSig
Capzb	Capzb	12345	0.124448	8.61109	0.00791989	0.0275745	0.171277	8.61109	0.000254315	0.00134407	FALSE	FALSE	FALSE	FALSE	FALSE	FALSE	NotSig	NotSig
Car1	Car1	12346	0.0155063	-0.981828	0.958166	0.973562	-0.017689	-0.981828	0.951315	0.970818	FALSE	FALSE	FALSE	FALSE	FALSE	FALSE	NotSig	NotSig
Car11	Car11	12348	0.441209	3.72424	9.94368e-09	1.5322e-07	0.438187	3.72424	9.37032e-09	1.29903e-07	FALSE	FALSE	FALSE	FALSE	FALSE	FALSE	NotSig	NotSig
Car12	Car12	76459	0.303838	5.13042	6.39502e-06	5.64901e-05	0.279556	5.13042	3.13935e-05	0.000210671	FALSE	FALSE	FALSE	FALSE	FALSE	FALSE	NotSig	NotSig
Car13	Car13	71934	-0.0282449	5.35793	0.648546	0.76507	-0.00322796	5.35793	0.958268	0.975654	FALSE	FALSE	FALSE	FALSE	FALSE	FALSE	NotSig	NotSig
Car2	Car2	12349	-0.454716	4.00442	2.05374e-07	2.4979e-06	-0.282463	4.00442	0.00108174	0.0047268	FALSE	FALSE	FALSE	FALSE	FALSE	FALSE	NotSig	NotSig
Car3	Car3	12350	0.149661	13.4288	0.00170871	0.00763063	0.135205	13.4288	0.00460078	0.015865	FALSE	FALSE	FALSE	FALSE	FALSE	FALSE	NotSig	NotSig
Car5b	Car5b	56078	0.463807	4.83046	1.72447e-12	4.13239e-11	0.53183	4.83046	3.75376e-16	1.12885e-14	FALSE	FALSE	FALSE	FALSE	FALSE	FALSE	NotSig	NotSig
Car8	Car8	12319	-0.167059	0.239445	0.360447	0.515084	-0.22679	0.239445	0.207038	0.334185	FALSE	FALSE	FALSE	FALSE	FALSE	FALSE	NotSig	NotSig
Car9	Car9	230099	-0.115216	7.79875	0.0169058	0.0513478	-0.156608	7.79875	0.00115729	0.00500006	FALSE	FALSE	FALSE	FALSE	FALSE	FALSE	NotSig	NotSig
Card10	Card10	105844	-0.0131925	5.70135	0.898233	0.939676	0.0493893	5.70135	0.63132	0.747263	FALSE	FALSE	FALSE	FALSE	FALSE	FALSE	NotSig	NotSig
Card14	Card14	170720	0.222038	3.13694	0.0057862	0.0213922	0.321812	3.13694	4.48811e-05	0.000289264	FALSE	FALSE	FALSE	FALSE	FALSE	FALSE	NotSig	NotSig
Card19	Card19	68480	-0.0348308	3.59984	0.716235	0.8173	0.0588357	3.59984	0.535217	0.664673	FALSE	FALSE	FALSE	FALSE	FALSE	FALSE	NotSig	NotSig
Card6	Card6	239319	0.26162	1.52026	0.140796	0.261649	0.492562	1.52026	0.00477533	0.0163475	FALSE	FALSE	FALSE	FALSE	FALSE	FALSE	NotSig	NotSig
Card9	Card9	332579	-0.194835	1.33554	0.235491	0.384239	-0.0070518	1.33554	0.964718	0.979755	FALSE	FALSE	FALSE	FALSE	FALSE	FALSE	NotSig	NotSig
Carf	Carf	241066	0.0411695	3.65385	0.583052	0.714674	0.0505987	3.65385	0.495777	0.629803	FALSE	FALSE	FALSE	FALSE	FALSE	FALSE	NotSig	NotSig
Carhsp1	Carhsp1	52502	-0.0468607	6.28759	0.409479	0.562472	-0.074667	6.28759	0.18791	0.310266	FALSE	FALSE	FALSE	FALSE	FALSE	FALSE	NotSig	NotSig
Carm1	Carm1	59035	-0.314891	6.34968	5.30303e-06	4.78321e-05	-0.371114	6.34968	7.97704e-08	9.41759e-07	FALSE	FALSE	FALSE	FALSE	FALSE	FALSE	NotSig	NotSig
Carmil1	Carmil1	68732	-0.118481	3.85678	0.0963358	0.197774	-0.123625	3.85678	0.080149	0.161158	FALSE	FALSE	FALSE	FALSE	FALSE	FALSE	NotSig	NotSig
Carmil2	Carmil2	234695	0.734681	2.27545	3.60957e-11	7.56351e-10	0.873361	2.27545	8.47858e-16	2.48421e-14	FALSE	FALSE	FALSE	FALSE	FALSE	FALSE	NotSig	NotSig
Carmil3	Carmil3	268747	0.375525	-0.225358	0.140085	0.260644	0.224895	-0.225358	0.37888	0.520399	FALSE	FALSE	FALSE	FALSE	FALSE	FALSE	NotSig	NotSig
Carnmt1	Carnmt1	67383	-0.43967	5.15898	1.95952e-11	4.24915e-10	-0.4347	5.15898	2.70007e-11	5.24788e-10	FALSE	FALSE	FALSE	FALSE	FALSE	FALSE	NotSig	NotSig
Carns1	Carns1	107239	0.453044	5.95063	1.12363e-08	1.71784e-07	0.517433	5.95063	6.64248e-11	1.24165e-09	FALSE	FALSE	FALSE	FALSE	FALSE	FALSE	NotSig	NotSig
Cars	Cars	27267	0.046181	7.70532	0.340808	0.497734	0.0771905	7.70532	0.110808	0.207355	FALSE	FALSE	FALSE	FALSE	FALSE	FALSE	NotSig	NotSig
Cars2	Cars2	71941	0.0330755	4.17443	0.66529	0.779581	0.017692	4.17443	0.816078	0.883816	FALSE	FALSE	FALSE	FALSE	FALSE	FALSE	NotSig	NotSig
Casc1	Casc1	320662	0.436159	-1.21106	0.203798	0.345412	0.452193	-1.21106	0.180513	0.301068	FALSE	FALSE	FALSE	FALSE	FALSE	FALSE	NotSig	NotSig
Casc3	Casc3	192160	-0.0545499	6.77178	0.296461	0.45268	-0.0601816	6.77178	0.248546	0.383103	FALSE	FALSE	FALSE	FALSE	FALSE	FALSE	NotSig	NotSig
Casd1	Casd1	213819	-0.0385209	3.9248	0.592037	0.721614	0.016054	3.9248	0.821296	0.887591	FALSE	FALSE	FALSE	FALSE	FALSE	FALSE	NotSig	NotSig
Cask	Cask	12361	-0.0644669	4.98199	0.276055	0.431179	-0.148299	4.98199	0.0119542	0.0352671	FALSE	FALSE	FALSE	FALSE	FALSE	FALSE	NotSig	NotSig
Caskin1	Caskin1	268932	0.350365	0.41624	0.0694533	0.155131	0.351094	0.41624	0.0651017	0.137298	FALSE	FALSE	FALSE	FALSE	FALSE	FALSE	NotSig	NotSig
Caskin2	Caskin2	140721	-0.0160631	4.59881	0.876261	0.92636	-0.00247027	4.59881	0.98087	0.989256	FALSE	FALSE	FALSE	FALSE	FALSE	FALSE	NotSig	NotSig
Casp1	Casp1	12362	0.259024	1.2397	0.0973818	0.199323	0.125187	1.2397	0.420016	0.560418	FALSE	FALSE	FALSE	FALSE	FALSE	FALSE	NotSig	NotSig
Casp12	Casp12	12364	0.289303	2.67157	0.00620628	0.0226455	0.206973	2.67157	0.0489999	0.109799	FALSE	FALSE	FALSE	FALSE	FALSE	FALSE	NotSig	NotSig
Casp14	Casp14	12365	3.68779	-2.35773	1.01089e-07	1.31109e-06	3.67411	-2.35773	7.33082e-08	8.69216e-07	TRUE	TRUE	TRUE	TRUE	FALSE	FALSE	Up	Up
Casp2	Casp2	12366	-0.288999	4.39536	2.62686e-05	0.000200577	-0.348509	4.39536	3.64923e-07	3.81163e-06	FALSE	FALSE	FALSE	FALSE	FALSE	FALSE	NotSig	NotSig
Casp3	Casp3	12367	-0.0721837	6.69762	0.300021	0.456233	-0.129686	6.69762	0.0626991	0.133345	FALSE	FALSE	FALSE	FALSE	FALSE	FALSE	NotSig	NotSig
Casp4	Casp4	12363	0.3158	2.14048	0.0425858	0.105946	-0.0152436	2.14048	0.922344	0.954502	FALSE	FALSE	FALSE	FALSE	FALSE	FALSE	NotSig	NotSig
Casp6	Casp6	12368	-0.046058	5.46813	0.481862	0.629674	-0.021896	5.46813	0.737016	0.827081	FALSE	FALSE	FALSE	FALSE	FALSE	FALSE	NotSig	NotSig
Casp7	Casp7	12369	-0.204419	4.65675	0.00910581	0.0309475	-0.179561	4.65675	0.021217	0.056415	FALSE	FALSE	FALSE	FALSE	FALSE	FALSE	NotSig	NotSig
Casp8	Casp8	12370	-0.190493	3.24335	0.0384481	0.0979127	-0.355297	3.24335	0.000117068	0.000677883	FALSE	FALSE	FALSE	FALSE	FALSE	FALSE	NotSig	NotSig
Casp8ap2	Casp8ap2	26885	-0.444789	4.1979	7.07491e-10	1.2942e-08	-0.430872	4.1979	1.74348e-09	2.72019e-08	FALSE	FALSE	FALSE	FALSE	FALSE	FALSE	NotSig	NotSig
Casp9	Casp9	12371	0.15568	4.55364	0.0268734	0.0742247	0.245775	4.55364	0.00042233	0.00209527	FALSE	FALSE	FALSE	FALSE	FALSE	FALSE	NotSig	NotSig
Casq1	Casq1	12372	0.276045	6.69146	1.36743e-06	1.41212e-05	0.377374	6.69146	3.54401e-11	6.79169e-10	FALSE	FALSE	FALSE	FALSE	FALSE	FALSE	NotSig	NotSig
Casq2	Casq2	12373	0.258299	7.0669	3.25937e-07	3.82159e-06	0.259466	7.0669	2.71215e-07	2.88797e-06	FALSE	FALSE	FALSE	FALSE	FALSE	FALSE	NotSig	NotSig
Casr	Casr	12374	0.866817	-1.9336	0.0443204	0.109386	0.612911	-1.9336	0.162125	0.277899	FALSE	FALSE	FALSE	FALSE	FALSE	FALSE	NotSig	NotSig
Cass4	Cass4	320664	0.0167619	-1.13114	0.957074	0.972786	0.211456	-1.13114	0.484303	0.619261	FALSE	FALSE	FALSE	FALSE	FALSE	FALSE	NotSig	NotSig
Cast	Cast	12380	0.273482	7.55678	1.38447e-06	1.42648e-05	0.250995	7.55678	9.26675e-06	7.15558e-05	FALSE	FALSE	FALSE	FALSE	FALSE	FALSE	NotSig	NotSig
Castor1	Castor1	71962	0.375876	3.66103	0.00028274	0.00164557	0.377629	3.66103	0.000241906	0.00128844	FALSE	FALSE	FALSE	FALSE	FALSE	FALSE	NotSig	NotSig
Castor2	Castor2	80909	0.121491	3.14628	0.157754	0.284806	0.0368614	3.14628	0.666937	0.774941	FALSE	FALSE	FALSE	FALSE	FALSE	FALSE	NotSig	NotSig
Casz1	Casz1	69743	0.00352307	2.62553	0.971146	0.981693	-0.0258961	2.62553	0.788634	0.865903	FALSE	FALSE	FALSE	FALSE	FALSE	FALSE	NotSig	NotSig
Cat	Cat	12359	-0.0179618	7.55094	0.736616	0.832159	0.0130724	7.55094	0.806345	0.877851	FALSE	FALSE	FALSE	FALSE	FALSE	FALSE	NotSig	NotSig
Catip	Catip	241112	0.674508	-0.39574	0.00787776	0.0274418	0.824577	-0.39574	0.000770448	0.00354235	FALSE	FALSE	FALSE	FALSE	FALSE	FALSE	NotSig	NotSig
Catsper1	Catsper1	225865	0.424314	2.22728	0.000314065	0.0017943	0.56403	2.22728	1.01882e-06	9.80344e-06	FALSE	FALSE	FALSE	FALSE	FALSE	FALSE	NotSig	NotSig
Catsper2	Catsper2	212670	0.352458	0.879329	0.0190227	0.0564127	0.200696	0.879329	0.181821	0.302329	FALSE	FALSE	FALSE	FALSE	FALSE	FALSE	NotSig	NotSig
Catsper3	Catsper3	76856	-0.66027	-1.99288	0.0877568	0.184779	-0.539985	-1.99288	0.145087	0.25517	FALSE	FALSE	FALSE	FALSE	FALSE	FALSE	NotSig	NotSig
Catsperd	Catsperd	106757	0.286392	-0.0145041	0.200547	0.341615	0.679452	-0.0145041	0.00136977	0.0057794	FALSE	FALSE	FALSE	FALSE	FALSE	FALSE	NotSig	NotSig
Catsperg1	Catsperg1	320225	0.67878	-1.61621	0.0522115	0.124094	0.244286	-1.61621	0.500874	0.633816	FALSE	FALSE	FALSE	FALSE	FALSE	FALSE	NotSig	NotSig
Catsperg2	Catsperg2	76718	0.235362	0.452753	0.215759	0.360952	0.0486229	0.452753	0.798849	0.872289	FALSE	FALSE	FALSE	FALSE	FALSE	FALSE	NotSig	NotSig
Catsperz	Catsperz	67077	0.214411	-0.0702901	0.337007	0.494267	0.159602	-0.0702901	0.469391	0.605399	FALSE	FALSE	FALSE	FALSE	FALSE	FALSE	NotSig	NotSig
Cav1	Cav1	12389	-0.0594128	10.5592	0.25077	0.402356	-0.113633	10.5592	0.0280777	0.0704671	FALSE	FALSE	FALSE	FALSE	FALSE	FALSE	NotSig	NotSig
Cav2	Cav2	12390	-0.0072452	6.39978	0.929963	0.958184	0.0272526	6.39978	0.740369	0.829413	FALSE	FALSE	FALSE	FALSE	FALSE	FALSE	NotSig	NotSig
Cav3	Cav3	12391	0.130917	6.58707	0.0240959	0.0680224	0.170616	6.58707	0.00319172	0.0116646	FALSE	FALSE	FALSE	FALSE	FALSE	FALSE	NotSig	NotSig
Cavin1	Cavin1	19285	-0.0323977	8.79377	0.599242	0.727157	-0.0382864	8.79377	0.53465	0.664271	FALSE	FALSE	FALSE	FALSE	FALSE	FALSE	NotSig	NotSig
Cavin2	Cavin2	20324	0.374641	5.71974	1.47297e-06	1.50633e-05	0.38568	5.71974	6.7452e-07	6.69286e-06	FALSE	FALSE	FALSE	FALSE	FALSE	FALSE	NotSig	NotSig
Cavin3	Cavin3	109042	0.222547	5.86928	0.00600174	0.0220402	0.191993	5.86928	0.0177698	0.0489518	FALSE	FALSE	FALSE	FALSE	FALSE	FALSE	NotSig	NotSig
Cavin4	Cavin4	68016	0.155267	5.55537	0.00723047	0.0256102	0.148393	5.55537	0.00990337	0.0300995	FALSE	FALSE	FALSE	FALSE	FALSE	FALSE	NotSig	NotSig
Cbarp	Cbarp	100503659	0.324413	3.59319	0.0031688	0.0128775	0.334527	3.59319	0.00223801	0.00874684	FALSE	FALSE	FALSE	FALSE	FALSE	FALSE	NotSig	NotSig
Cbfa2t2	Cbfa2t2	12396	-0.0758453	5.27909	0.187301	0.325024	-0.162778	5.27909	0.00459134	0.0158405	FALSE	FALSE	FALSE	FALSE	FALSE	FALSE	NotSig	NotSig
Cbfa2t3	Cbfa2t3	12398	0.0864624	0.829554	0.631999	0.752677	0.233318	0.829554	0.184268	0.305728	FALSE	FALSE	FALSE	FALSE	FALSE	FALSE	NotSig	NotSig
Cbfb	Cbfb	12400	-0.325789	6.78078	8.02305e-08	1.05965e-06	-0.330807	6.78078	4.79878e-08	5.85221e-07	FALSE	FALSE	FALSE	FALSE	FALSE	FALSE	NotSig	NotSig
Cbl	Cbl	12402	-0.189698	6.07976	0.00317017	0.0128793	-0.267851	6.07976	3.07023e-05	0.000206641	FALSE	FALSE	FALSE	FALSE	FALSE	FALSE	NotSig	NotSig
Cblb	Cblb	208650	0.0469212	6.27963	0.357948	0.512803	-0.0122724	6.27963	0.809715	0.87994	FALSE	FALSE	FALSE	FALSE	FALSE	FALSE	NotSig	NotSig
Cbll1	Cbll1	104836	-0.0821574	4.88217	0.159521	0.287163	-0.07044	4.88217	0.224637	0.355047	FALSE	FALSE	FALSE	FALSE	FALSE	FALSE	NotSig	NotSig
Cbr1	Cbr1	12408	0.0443298	4.89924	0.452122	0.602961	0.0908256	4.89924	0.120302	0.221073	FALSE	FALSE	FALSE	FALSE	FALSE	FALSE	NotSig	NotSig
Cbr2	Cbr2	12409	1.30866	-2.1313	0.00632958	0.0230156	1.50882	-2.1313	0.000974071	0.00432033	TRUE	TRUE	TRUE	TRUE	FALSE	FALSE	Up	Up
Cbr3	Cbr3	109857	-0.0015114	2.39839	0.988683	0.992227	0.0563151	2.39839	0.591697	0.714687	FALSE	FALSE	FALSE	FALSE	FALSE	FALSE	NotSig	NotSig
Cbr4	Cbr4	234309	0.038505	3.45137	0.647031	0.764206	-0.0462343	3.45137	0.581213	0.704842	FALSE	FALSE	FALSE	FALSE	FALSE	FALSE	NotSig	NotSig
Cbs	Cbs	12411	2.53731	-2.3138	8.78931e-05	0.000590688	3.041	-2.3138	3.25058e-07	3.41873e-06	TRUE	TRUE	TRUE	TRUE	FALSE	FALSE	Up	Up
Cbwd1	Cbwd1	226043	-0.129144	4.30035	0.262373	0.415953	-0.0488487	4.30035	0.670966	0.777838	FALSE	FALSE	FALSE	FALSE	FALSE	FALSE	NotSig	NotSig
Cbx1	Cbx1	12412	-0.180471	6.90746	0.000686814	0.00351183	-0.228168	6.90746	1.73767e-05	0.000123965	FALSE	FALSE	FALSE	FALSE	FALSE	FALSE	NotSig	NotSig
Cbx2	Cbx2	12416	-0.614737	3.17929	2.03421e-09	3.45336e-08	-0.631012	3.17929	5.85853e-10	9.61178e-09	FALSE	FALSE	FALSE	FALSE	FALSE	FALSE	NotSig	NotSig
Cbx3	Cbx3	12417	-0.39041	7.34504	7.44864e-10	1.35893e-08	-0.446538	7.34504	1.9366e-12	4.28085e-11	FALSE	FALSE	FALSE	FALSE	FALSE	FALSE	NotSig	NotSig
Cbx4	Cbx4	12418	0.0713505	4.01215	0.422018	0.573889	0.106478	4.01215	0.228214	0.358967	FALSE	FALSE	FALSE	FALSE	FALSE	FALSE	NotSig	NotSig
Cbx5	Cbx5	12419	-0.615423	5.57309	1.6132e-17	5.60238e-16	-0.633023	5.57309	1.70628e-18	6.01729e-17	FALSE	FALSE	FALSE	FALSE	FALSE	FALSE	NotSig	NotSig
Cbx6	Cbx6	494448	-0.370028	5.27951	1.31068e-08	1.97948e-07	-0.427761	5.27951	4.68279e-11	8.83788e-10	FALSE	FALSE	FALSE	FALSE	FALSE	FALSE	NotSig	NotSig
Cbx7	Cbx7	52609	0.0726994	1.78056	0.589558	0.719576	0.104774	1.78056	0.431215	0.571237	FALSE	FALSE	FALSE	FALSE	FALSE	FALSE	NotSig	NotSig
Cbx8	Cbx8	30951	0.0168905	2.49012	0.882009	0.929449	0.102509	2.49012	0.360185	0.502548	FALSE	FALSE	FALSE	FALSE	FALSE	FALSE	NotSig	NotSig
Cby1	Cby1	73739	-0.151436	3.40257	0.080063	0.172983	-0.0861367	3.40257	0.313082	0.455249	FALSE	FALSE	FALSE	FALSE	FALSE	FALSE	NotSig	NotSig
Cby3	Cby3	76653	0.0104747	-0.678417	0.972868	0.983011	-0.0331483	-0.678417	0.913629	0.948857	FALSE	FALSE	FALSE	FALSE	FALSE	FALSE	NotSig	NotSig
Cc2d1a	Cc2d1a	212139	0.0388295	5.29013	0.651894	0.768225	0.0377094	5.29013	0.660541	0.769665	FALSE	FALSE	FALSE	FALSE	FALSE	FALSE	NotSig	NotSig
Cc2d1b	Cc2d1b	319965	0.0726029	5.58953	0.198995	0.339804	0.132108	5.58953	0.018755	0.051072	FALSE	FALSE	FALSE	FALSE	FALSE	FALSE	NotSig	NotSig
Cc2d2a	Cc2d2a	231214	0.0382421	4.2742	0.570218	0.704875	-0.106341	4.2742	0.114523	0.212714	FALSE	FALSE	FALSE	FALSE	FALSE	FALSE	NotSig	NotSig
Cc2d2b	Cc2d2b	668310	0.167742	-2.01568	0.696694	0.803408	-0.112229	-2.01568	0.795252	0.86976	FALSE	FALSE	FALSE	FALSE	FALSE	FALSE	NotSig	NotSig
Ccar1	Ccar1	67500	-0.232142	6.27081	0.000474103	0.00256713	-0.19754	6.27081	0.00287969	0.0107015	FALSE	FALSE	FALSE	FALSE	FALSE	FALSE	NotSig	NotSig
Ccar2	Ccar2	219158	-0.070039	6.28866	0.286726	0.442159	-0.0615745	6.28866	0.348085	0.491531	FALSE	FALSE	FALSE	FALSE	FALSE	FALSE	NotSig	NotSig
Ccbe1	Ccbe1	320924	0.0473831	5.19437	0.437271	0.589012	-0.0902709	5.19437	0.138798	0.246903	FALSE	FALSE	FALSE	FALSE	FALSE	FALSE	NotSig	NotSig
Ccdc102a	Ccdc102a	234582	0.000694103	5.23843	0.993326	0.995582	0.0128792	5.23843	0.876258	0.923574	FALSE	FALSE	FALSE	FALSE	FALSE	FALSE	NotSig	NotSig
Ccdc103	Ccdc103	73293	2.17972	0.780938	5.25653e-18	1.8878e-16	2.47093	0.780938	1.88691e-23	8.84201e-22	TRUE	TRUE	TRUE	TRUE	FALSE	FALSE	Up	Up
Ccdc106	Ccdc106	232821	-0.104003	0.769164	0.507111	0.650235	-0.228203	0.769164	0.144505	0.25444	FALSE	FALSE	FALSE	FALSE	FALSE	FALSE	NotSig	NotSig
Ccdc107	Ccdc107	622404	0.154309	4.08507	0.0207664	0.0604825	0.193801	4.08507	0.00331312	0.0120316	FALSE	FALSE	FALSE	FALSE	FALSE	FALSE	NotSig	NotSig
Ccdc112	Ccdc112	240261	-0.202337	3.39805	0.0123457	0.0398882	-0.185416	3.39805	0.0203688	0.0545414	FALSE	FALSE	FALSE	FALSE	FALSE	FALSE	NotSig	NotSig
Ccdc113	Ccdc113	244608	0.220682	-0.574816	0.416761	0.568946	0.46064	-0.574816	0.0776558	0.157207	FALSE	FALSE	FALSE	FALSE	FALSE	FALSE	NotSig	NotSig
Ccdc114	Ccdc114	NA	0.321433	2.10795	0.027646	0.0759904	0.358894	2.10795	0.0133197	0.0386211	FALSE	FALSE	FALSE	FALSE	FALSE	FALSE	NotSig	NotSig
Ccdc115	Ccdc115	69668	-0.0172428	4.51587	0.780164	0.862207	-0.00301207	4.51587	0.960797	0.976861	FALSE	FALSE	FALSE	FALSE	FALSE	FALSE	NotSig	NotSig
Ccdc117	Ccdc117	104479	-0.466022	4.98947	4.09038e-14	1.13297e-12	-0.41767	4.98947	8.71733e-12	1.81e-10	FALSE	FALSE	FALSE	FALSE	FALSE	FALSE	NotSig	NotSig
Ccdc12	Ccdc12	72654	-0.0803762	3.87338	0.337459	0.494691	-0.0528567	3.87338	0.524745	0.654938	FALSE	FALSE	FALSE	FALSE	FALSE	FALSE	NotSig	NotSig
Ccdc120	Ccdc120	54648	-0.213267	2.09198	0.0740933	0.163308	-0.162399	2.09198	0.166276	0.28326	FALSE	FALSE	FALSE	FALSE	FALSE	FALSE	NotSig	NotSig
Ccdc122	Ccdc122	108811	0.247096	-0.726974	0.363195	0.517936	0.267043	-0.726974	0.317313	0.460025	FALSE	FALSE	FALSE	FALSE	FALSE	FALSE	NotSig	NotSig
Ccdc124	Ccdc124	234388	-0.0580775	4.89134	0.592183	0.721728	-0.0461323	4.89134	0.670438	0.777556	FALSE	FALSE	FALSE	FALSE	FALSE	FALSE	NotSig	NotSig
Ccdc125	Ccdc125	76041	0.146894	3.76372	0.0688504	0.154086	0.0908224	3.76372	0.258551	0.394323	FALSE	FALSE	FALSE	FALSE	FALSE	FALSE	NotSig	NotSig
Ccdc126	Ccdc126	57895	-0.0354833	3.88343	0.67468	0.787079	-0.0215838	3.88343	0.797067	0.870822	FALSE	FALSE	FALSE	FALSE	FALSE	FALSE	NotSig	NotSig
Ccdc127	Ccdc127	67433	-0.0901176	5.10401	0.26165	0.415313	-0.0770977	5.10401	0.335532	0.478936	FALSE	FALSE	FALSE	FALSE	FALSE	FALSE	NotSig	NotSig
Ccdc13	Ccdc13	100502861	-0.107294	-1.75143	0.779059	0.861613	0.391586	-1.75143	0.264532	0.401156	FALSE	FALSE	FALSE	FALSE	FALSE	FALSE	NotSig	NotSig
Ccdc130	Ccdc130	67736	0.13812	3.31408	0.143963	0.266304	0.141602	3.31408	0.131345	0.236194	FALSE	FALSE	FALSE	FALSE	FALSE	FALSE	NotSig	NotSig
Ccdc134	Ccdc134	76457	-0.207808	4.89044	0.00105166	0.005074	-0.147714	4.89044	0.0189237	0.0514206	FALSE	FALSE	FALSE	FALSE	FALSE	FALSE	NotSig	NotSig
Ccdc136	Ccdc136	232664	0.171121	3.89093	0.0206365	0.0602195	0.205622	3.89093	0.00496127	0.0168701	FALSE	FALSE	FALSE	FALSE	FALSE	FALSE	NotSig	NotSig
Ccdc137	Ccdc137	67291	-0.0982563	4.72004	0.129372	0.245383	-0.102559	4.72004	0.111316	0.208135	FALSE	FALSE	FALSE	FALSE	FALSE	FALSE	NotSig	NotSig
Ccdc138	Ccdc138	76138	0.267519	1.48503	0.0842721	0.179834	0.270037	1.48503	0.0788612	0.159197	FALSE	FALSE	FALSE	FALSE	FALSE	FALSE	NotSig	NotSig
Ccdc14	Ccdc14	239839	-1.05696	2.12233	7.21186e-16	2.2633e-14	-0.853006	2.12233	2.36806e-11	4.63551e-10	TRUE	FALSE	FALSE	FALSE	TRUE	FALSE	Down	NotSig
Ccdc141	Ccdc141	545428	0.115046	4.95469	0.113309	0.222568	0.150836	4.95469	0.0372695	0.0885652	FALSE	FALSE	FALSE	FALSE	FALSE	FALSE	NotSig	NotSig
Ccdc142	Ccdc142	243510	-0.0749873	2.10283	0.523003	0.66477	-0.0208169	2.10283	0.856877	0.911454	FALSE	FALSE	FALSE	FALSE	FALSE	FALSE	NotSig	NotSig
Ccdc146	Ccdc146	75172	0.533321	-1.09973	0.0768938	0.167752	0.562347	-1.09973	0.0553487	0.120864	FALSE	FALSE	FALSE	FALSE	FALSE	FALSE	NotSig	NotSig
Ccdc148	Ccdc148	227933	0.0294721	-0.0188228	0.885266	0.931132	0.350697	-0.0188228	0.0684829	0.14293	FALSE	FALSE	FALSE	FALSE	FALSE	FALSE	NotSig	NotSig
Ccdc149	Ccdc149	100503884	0.167159	4.04629	0.0233066	0.0662864	0.160074	4.04629	0.0287562	0.071762	FALSE	FALSE	FALSE	FALSE	FALSE	FALSE	NotSig	NotSig
Ccdc15	Ccdc15	245902	-0.255755	3.06006	0.0284846	0.0778109	-0.118312	3.06006	0.306067	0.446378	FALSE	FALSE	FALSE	FALSE	FALSE	FALSE	NotSig	NotSig
Ccdc151	Ccdc151	NA	0.116272	-0.401913	0.623319	0.745857	0.185211	-0.401913	0.421841	0.562031	FALSE	FALSE	FALSE	FALSE	FALSE	FALSE	NotSig	NotSig
Ccdc154	Ccdc154	207209	0.118006	1.9015	0.52843	0.669491	0.257962	1.9015	0.166299	0.28326	FALSE	FALSE	FALSE	FALSE	FALSE	FALSE	NotSig	NotSig
Ccdc157	Ccdc157	216516	0.110439	3.20982	0.168807	0.299739	0.131551	3.20982	0.0965557	0.186448	FALSE	FALSE	FALSE	FALSE	FALSE	FALSE	NotSig	NotSig
Ccdc158	Ccdc158	320696	-0.359512	3.27876	0.000139211	0.000879017	-0.313777	3.27876	0.000783469	0.00359497	FALSE	FALSE	FALSE	FALSE	FALSE	FALSE	NotSig	NotSig
Ccdc159	Ccdc159	67119	0.350918	2.34967	0.000924542	0.00454564	0.302515	2.34967	0.00401013	0.014131	FALSE	FALSE	FALSE	FALSE	FALSE	FALSE	NotSig	NotSig
Ccdc162	Ccdc162	75973	-0.234137	-1.82421	0.573192	0.707022	-0.211504	-1.82421	0.600877	0.721907	FALSE	FALSE	FALSE	FALSE	FALSE	FALSE	NotSig	NotSig
Ccdc163	Ccdc163	68394	-0.385221	2.16327	0.00297465	0.0122265	-0.225897	2.16327	0.0764093	0.155281	FALSE	FALSE	FALSE	FALSE	FALSE	FALSE	NotSig	NotSig
Ccdc167	Ccdc167	68597	-0.56997	3.99543	9.0432e-13	2.21356e-11	-0.487879	3.99543	6.24132e-10	1.02031e-08	FALSE	FALSE	FALSE	FALSE	FALSE	FALSE	NotSig	NotSig
Ccdc169	Ccdc169	320604	0.283418	0.907571	0.202145	0.343518	0.47041	0.907571	0.0322925	0.0788644	FALSE	FALSE	FALSE	FALSE	FALSE	FALSE	NotSig	NotSig
Ccdc17	Ccdc17	622665	0.371454	3.50325	7.77218e-05	0.000529089	0.453605	3.50325	1.12677e-06	1.0744e-05	FALSE	FALSE	FALSE	FALSE	FALSE	FALSE	NotSig	NotSig
Ccdc171	Ccdc171	320226	0.591834	-0.979854	0.0606523	0.139278	-0.155115	-0.979854	0.641995	0.755259	FALSE	FALSE	FALSE	FALSE	FALSE	FALSE	NotSig	NotSig
Ccdc173	Ccdc173	75051	0.00911443	1.61304	0.946447	0.966131	-0.0362079	1.61304	0.787919	0.865256	FALSE	FALSE	FALSE	FALSE	FALSE	FALSE	NotSig	NotSig
Ccdc174	Ccdc174	232236	-0.0164919	3.72693	0.845305	0.90647	-0.0223935	3.72693	0.78972	0.866747	FALSE	FALSE	FALSE	FALSE	FALSE	FALSE	NotSig	NotSig
Ccdc18	Ccdc18	73254	-0.740678	3.40712	1.36194e-10	2.71654e-09	-0.621421	3.40712	5.36063e-08	6.49686e-07	FALSE	FALSE	FALSE	FALSE	FALSE	FALSE	NotSig	NotSig
Ccdc181	Ccdc181	74895	0.0189499	2.2365	0.852664	0.911664	0.11482	2.2365	0.249001	0.383508	FALSE	FALSE	FALSE	FALSE	FALSE	FALSE	NotSig	NotSig
Ccdc183	Ccdc183	77058	0.925566	-1.69177	0.0136348	0.0431564	0.364215	-1.69177	0.356197	0.499012	FALSE	FALSE	FALSE	FALSE	FALSE	FALSE	NotSig	NotSig
Ccdc184	Ccdc184	239650	0.0487128	0.584799	0.829288	0.894744	-0.127788	0.584799	0.573189	0.697088	FALSE	FALSE	FALSE	FALSE	FALSE	FALSE	NotSig	NotSig
Ccdc186	Ccdc186	213993	-0.020078	5.49701	0.757643	0.847182	-0.0904213	5.49701	0.164107	0.280754	FALSE	FALSE	FALSE	FALSE	FALSE	FALSE	NotSig	NotSig
Ccdc188	Ccdc188	102638083	-0.461605	-2.29662	0.317717	0.474385	-0.348051	-2.29662	0.432785	0.572819	FALSE	FALSE	FALSE	FALSE	FALSE	FALSE	NotSig	NotSig
Ccdc189	Ccdc189	233899	0.161052	2.89436	0.072526	0.160703	0.149386	2.89436	0.0924579	0.180034	FALSE	FALSE	FALSE	FALSE	FALSE	FALSE	NotSig	NotSig
Ccdc191	Ccdc191	212153	0.0278348	0.852746	0.849411	0.909285	0.231364	0.852746	0.0983745	0.189239	FALSE	FALSE	FALSE	FALSE	FALSE	FALSE	NotSig	NotSig
Ccdc194	Ccdc194	619297	0.184477	1.14029	0.290507	0.446229	0.169285	1.14029	0.327581	0.470829	FALSE	FALSE	FALSE	FALSE	FALSE	FALSE	NotSig	NotSig
Ccdc22	Ccdc22	54638	-0.428931	3.36329	3.51542e-05	0.000258997	-0.345988	3.36329	0.000742661	0.00342958	FALSE	FALSE	FALSE	FALSE	FALSE	FALSE	NotSig	NotSig
Ccdc24	Ccdc24	381546	-0.727079	0.853897	0.000125812	0.000807452	-0.524681	0.853897	0.00456258	0.0157691	FALSE	FALSE	FALSE	FALSE	FALSE	FALSE	NotSig	NotSig
Ccdc25	Ccdc25	67179	-0.115988	5.24431	0.102337	0.20708	-0.0579669	5.24431	0.41219	0.553125	FALSE	FALSE	FALSE	FALSE	FALSE	FALSE	NotSig	NotSig
Ccdc28a	Ccdc28a	215814	0.153165	4.09883	0.050669	0.121271	0.183779	4.09883	0.0180774	0.0495896	FALSE	FALSE	FALSE	FALSE	FALSE	FALSE	NotSig	NotSig
Ccdc28b	Ccdc28b	66264	0.0806196	2.96314	0.424034	0.575887	-0.041521	2.96314	0.679786	0.784144	FALSE	FALSE	FALSE	FALSE	FALSE	FALSE	NotSig	NotSig
Ccdc3	Ccdc3	74186	0.353445	-0.883876	0.171345	0.303066	0.236609	-0.883876	0.355896	0.498743	FALSE	FALSE	FALSE	FALSE	FALSE	FALSE	NotSig	NotSig
Ccdc30	Ccdc30	73332	0.523366	-0.836272	0.0790529	0.17145	0.0376233	-0.836272	0.90293	0.942683	FALSE	FALSE	FALSE	FALSE	FALSE	FALSE	NotSig	NotSig
Ccdc32	Ccdc32	269336	0.078735	4.38665	0.296802	0.452903	0.0759595	4.38665	0.311701	0.453627	FALSE	FALSE	FALSE	FALSE	FALSE	FALSE	NotSig	NotSig
Ccdc34	Ccdc34	68201	-0.57542	4.82545	1.07265e-14	3.10955e-13	-0.452276	4.82545	8.88905e-10	1.4394e-08	FALSE	FALSE	FALSE	FALSE	FALSE	FALSE	NotSig	NotSig
Ccdc38	Ccdc38	237465	-0.0830759	-0.382476	0.722154	0.82193	-0.0960342	-0.382476	0.67536	0.780485	FALSE	FALSE	FALSE	FALSE	FALSE	FALSE	NotSig	NotSig
Ccdc39	Ccdc39	51938	0.988486	-0.732312	0.00208904	0.00905714	1.11231	-0.732312	0.000443532	0.00218461	FALSE	TRUE	FALSE	TRUE	FALSE	FALSE	NotSig	Up
Ccdc40	Ccdc40	207607	0.492081	0.791504	0.00693242	0.0247215	0.413159	0.791504	0.0226242	0.0593125	FALSE	FALSE	FALSE	FALSE	FALSE	FALSE	NotSig	NotSig
Ccdc43	Ccdc43	52715	-0.169452	5.01882	0.00400827	0.015697	-0.173512	5.01882	0.00305605	0.0112228	FALSE	FALSE	FALSE	FALSE	FALSE	FALSE	NotSig	NotSig
Ccdc47	Ccdc47	67163	0.0489958	6.65867	0.446218	0.597416	0.0280994	6.65867	0.661929	0.770889	FALSE	FALSE	FALSE	FALSE	FALSE	FALSE	NotSig	NotSig
Ccdc50	Ccdc50	67501	0.150989	7.1154	0.00749012	0.0263262	0.172605	7.1154	0.00220368	0.00862747	FALSE	FALSE	FALSE	FALSE	FALSE	FALSE	NotSig	NotSig
Ccdc51	Ccdc51	66658	0.118705	2.56173	0.247821	0.398653	0.204275	2.56173	0.0432458	0.0993505	FALSE	FALSE	FALSE	FALSE	FALSE	FALSE	NotSig	NotSig
Ccdc57	Ccdc57	71276	-0.118522	2.73061	0.241877	0.391703	0.00748831	2.73061	0.940006	0.965044	FALSE	FALSE	FALSE	FALSE	FALSE	FALSE	NotSig	NotSig
Ccdc58	Ccdc58	381045	-0.199813	4.80669	0.0148884	0.046268	-0.291158	4.80669	0.000384741	0.00193402	FALSE	FALSE	FALSE	FALSE	FALSE	FALSE	NotSig	NotSig
Ccdc59	Ccdc59	52713	-0.232019	3.68784	0.0153609	0.0474991	-0.143071	3.68784	0.131884	0.237038	FALSE	FALSE	FALSE	FALSE	FALSE	FALSE	NotSig	NotSig
Ccdc6	Ccdc6	76551	-0.068665	6.57313	0.151977	0.277088	-0.0994926	6.57313	0.0374925	0.0889253	FALSE	FALSE	FALSE	FALSE	FALSE	FALSE	NotSig	NotSig
Ccdc61	Ccdc61	232933	-0.0212869	3.16471	0.856387	0.914107	0.0351416	3.16471	0.763736	0.847337	FALSE	FALSE	FALSE	FALSE	FALSE	FALSE	NotSig	NotSig
Ccdc62	Ccdc62	208908	0.138762	2.56668	0.19	0.328669	0.199867	2.56668	0.0555955	0.121262	FALSE	FALSE	FALSE	FALSE	FALSE	FALSE	NotSig	NotSig
Ccdc65	Ccdc65	105833	-0.113215	4.07729	0.162965	0.291827	-0.10792	4.07729	0.180881	0.301391	FALSE	FALSE	FALSE	FALSE	FALSE	FALSE	NotSig	NotSig
Ccdc66	Ccdc66	320234	0.0035014	4.89656	0.962145	0.976127	0.0333564	4.89656	0.649746	0.761476	FALSE	FALSE	FALSE	FALSE	FALSE	FALSE	NotSig	NotSig
Ccdc68	Ccdc68	381175	0.0110842	1.54451	0.944628	0.965662	0.315327	1.54451	0.0420365	0.0971762	FALSE	FALSE	FALSE	FALSE	FALSE	FALSE	NotSig	NotSig
Ccdc69	Ccdc69	52570	0.177064	0.969105	0.285143	0.440462	0.0309889	0.969105	0.851842	0.90876	FALSE	FALSE	FALSE	FALSE	FALSE	FALSE	NotSig	NotSig
Ccdc71	Ccdc71	72454	-0.01652	4.74244	0.78871	0.867169	0.0155227	4.74244	0.799606	0.872791	FALSE	FALSE	FALSE	FALSE	FALSE	FALSE	NotSig	NotSig
Ccdc71l	Ccdc71l	72123	0.360473	5.32248	4.72157e-10	8.84258e-09	0.341044	5.32248	3.08933e-09	4.59971e-08	FALSE	FALSE	FALSE	FALSE	FALSE	FALSE	NotSig	NotSig
Ccdc73	Ccdc73	211936	-0.107107	-0.538334	0.634815	0.75532	-0.39209	-0.538334	0.0846523	0.168137	FALSE	FALSE	FALSE	FALSE	FALSE	FALSE	NotSig	NotSig
Ccdc74a	Ccdc74a	72315	0.111761	0.604201	0.584697	0.715921	0.0737154	0.604201	0.716574	0.811999	FALSE	FALSE	FALSE	FALSE	FALSE	FALSE	NotSig	NotSig
Ccdc77	Ccdc77	67200	-0.909441	3.57411	8.61016e-24	4.00724e-22	-0.597748	3.57411	1.17866e-11	2.41793e-10	FALSE	FALSE	FALSE	FALSE	FALSE	FALSE	NotSig	NotSig
Ccdc8	Ccdc8	434130	0.0233662	5.03099	0.713027	0.815611	0.0511893	5.03099	0.417884	0.55899	FALSE	FALSE	FALSE	FALSE	FALSE	FALSE	NotSig	NotSig
Ccdc80	Ccdc80	67896	0.23759	11.4069	4.77029e-07	5.35894e-06	0.223834	11.4069	2.09283e-06	1.86302e-05	FALSE	FALSE	FALSE	FALSE	FALSE	FALSE	NotSig	NotSig
Ccdc82	Ccdc82	66396	-0.385609	3.42489	3.63421e-05	0.000266632	-0.423344	3.42489	5.12538e-06	4.21458e-05	FALSE	FALSE	FALSE	FALSE	FALSE	FALSE	NotSig	NotSig
Ccdc83	Ccdc83	75338	-0.281917	-0.897158	0.457243	0.607483	-0.0245242	-0.897158	0.947131	0.968956	FALSE	FALSE	FALSE	FALSE	FALSE	FALSE	NotSig	NotSig
Ccdc84	Ccdc84	382073	0.112511	0.578364	0.487581	0.634961	0.209959	0.578364	0.181412	0.302015	FALSE	FALSE	FALSE	FALSE	FALSE	FALSE	NotSig	NotSig
Ccdc85a	Ccdc85a	216613	1.05016	-1.21065	0.00846675	0.0291301	1.4599	-1.21065	0.000132644	0.000756554	TRUE	TRUE	TRUE	TRUE	FALSE	FALSE	Up	Up
Ccdc85b	Ccdc85b	240514	0.0598805	5.07154	0.656188	0.771559	0.091954	5.07154	0.495585	0.629685	FALSE	FALSE	FALSE	FALSE	FALSE	FALSE	NotSig	NotSig
Ccdc85c	Ccdc85c	668158	-0.216635	6.32608	0.00273729	0.0113808	-0.274376	6.32608	0.000147645	0.000830342	FALSE	FALSE	FALSE	FALSE	FALSE	FALSE	NotSig	NotSig
Ccdc86	Ccdc86	108673	-0.0684208	5.73762	0.233617	0.382058	-0.044525	5.73762	0.436343	0.575746	FALSE	FALSE	FALSE	FALSE	FALSE	FALSE	NotSig	NotSig
Ccdc88a	Ccdc88a	108686	-0.243203	6.39558	0.000256077	0.0015077	-0.267119	6.39558	5.83282e-05	0.000364265	FALSE	FALSE	FALSE	FALSE	FALSE	FALSE	NotSig	NotSig
Ccdc88b	Ccdc88b	78317	0.388537	3.01239	0.000501192	0.00268723	0.435111	3.01239	8.3799e-05	0.000502684	FALSE	FALSE	FALSE	FALSE	FALSE	FALSE	NotSig	NotSig
Ccdc88c	Ccdc88c	68339	0.457121	2.76999	1.67722e-05	0.000134522	0.574886	2.76999	4.01815e-08	4.9801e-07	FALSE	FALSE	FALSE	FALSE	FALSE	FALSE	NotSig	NotSig
Ccdc89	Ccdc89	70054	-0.00977317	0.314972	0.956978	0.972761	-0.159775	0.314972	0.377513	0.51938	FALSE	FALSE	FALSE	FALSE	FALSE	FALSE	NotSig	NotSig
Ccdc9	Ccdc9	243846	-0.0954541	4.42116	0.341529	0.498255	-0.0120262	4.42116	0.904279	0.943659	FALSE	FALSE	FALSE	FALSE	FALSE	FALSE	NotSig	NotSig
Ccdc90b	Ccdc90b	66365	-0.0292837	3.96299	0.736604	0.832159	-0.0104175	3.96299	0.904215	0.943659	FALSE	FALSE	FALSE	FALSE	FALSE	FALSE	NotSig	NotSig
Ccdc91	Ccdc91	67015	-0.0409347	4.94099	0.521175	0.663371	-0.0894168	4.94099	0.159625	0.274598	FALSE	FALSE	FALSE	FALSE	FALSE	FALSE	NotSig	NotSig
Ccdc92	Ccdc92	215707	-0.300805	4.35352	0.000714381	0.00363514	-0.246095	4.35352	0.00539466	0.0180654	FALSE	FALSE	FALSE	FALSE	FALSE	FALSE	NotSig	NotSig
Ccdc92b	Ccdc92b	432582	-0.163192	1.50414	0.288166	0.443648	-0.013266	1.50414	0.929667	0.958786	FALSE	FALSE	FALSE	FALSE	FALSE	FALSE	NotSig	NotSig
Ccdc93	Ccdc93	70829	0.114999	4.89405	0.0877341	0.184772	0.100886	4.89405	0.132534	0.238018	FALSE	FALSE	FALSE	FALSE	FALSE	FALSE	NotSig	NotSig
Ccdc96	Ccdc96	66717	0.134526	0.236971	0.534374	0.673965	0.0824593	0.236971	0.700871	0.799768	FALSE	FALSE	FALSE	FALSE	FALSE	FALSE	NotSig	NotSig
Ccdc97	Ccdc97	52132	-0.00317379	4.37478	0.973287	0.983011	0.0546673	4.37478	0.561865	0.687287	FALSE	FALSE	FALSE	FALSE	FALSE	FALSE	NotSig	NotSig
Ccdc9b	Ccdc9b	214239	0.483914	4.04401	7.99903e-12	1.79427e-10	0.52128	4.04401	9.67769e-14	2.39025e-12	FALSE	FALSE	FALSE	FALSE	FALSE	FALSE	NotSig	NotSig
Ccer2	Ccer2	100504112	-0.154719	-0.0507484	0.452399	0.603037	-0.185085	-0.0507484	0.360671	0.503064	FALSE	FALSE	FALSE	FALSE	FALSE	FALSE	NotSig	NotSig
Cchcr1	Cchcr1	240084	-0.528611	4.64432	3.06787e-06	2.897e-05	-0.470529	4.64432	3.20468e-05	0.000214424	FALSE	FALSE	FALSE	FALSE	FALSE	FALSE	NotSig	NotSig
Cck	Cck	12424	0.211749	2.89872	0.0868403	0.183456	-0.0158857	2.89872	0.89759	0.939401	FALSE	FALSE	FALSE	FALSE	FALSE	FALSE	NotSig	NotSig
Cckar	Cckar	12425	0.78626	-1.28234	0.0142193	0.0445325	0.601941	-1.28234	0.0606418	0.130082	FALSE	FALSE	FALSE	FALSE	FALSE	FALSE	NotSig	NotSig
Ccl11	Ccl11	20292	-0.648372	-2.55488	0.202231	0.343518	-1.5759	-2.55488	0.005212	0.0175611	FALSE	TRUE	FALSE	FALSE	FALSE	TRUE	NotSig	Down
Ccl2	Ccl2	20296	1.0971	6.09931	3.94498e-24	1.86135e-22	1.1765	6.09931	2.08338e-27	1.18779e-25	TRUE	TRUE	TRUE	TRUE	FALSE	FALSE	Up	Up
Ccl20	Ccl20	20297	0.727044	-0.470051	0.010683	0.0354227	0.154967	-0.470051	0.597195	0.718927	FALSE	FALSE	FALSE	FALSE	FALSE	FALSE	NotSig	NotSig
Ccl25	Ccl25	20300	0.437578	-1.19738	0.160175	0.287885	0.59252	-1.19738	0.0479425	0.107923	FALSE	FALSE	FALSE	FALSE	FALSE	FALSE	NotSig	NotSig
Ccl7	Ccl7	20306	1.05162	3.10286	4.9618e-14	1.3633e-12	1.12616	3.10286	5.94388e-16	1.76421e-14	TRUE	TRUE	TRUE	TRUE	FALSE	FALSE	Up	Up
Ccm2	Ccm2	216527	0.176662	5.4832	0.00338863	0.0136654	0.200266	5.4832	0.000849782	0.00384001	FALSE	FALSE	FALSE	FALSE	FALSE	FALSE	NotSig	NotSig
Ccn1	Ccn1	16007	0.263588	10.3622	1.18249e-05	9.81793e-05	0.198881	10.3622	0.000941923	0.00420226	FALSE	FALSE	FALSE	FALSE	FALSE	FALSE	NotSig	NotSig
Ccn2	Ccn2	14219	0.28825	11.0541	6.3952e-07	7.00238e-06	0.179379	11.0541	0.00193462	0.00776741	FALSE	FALSE	FALSE	FALSE	FALSE	FALSE	NotSig	NotSig
Ccn3	Ccn3	18133	0.159993	0.049345	0.421245	0.573237	0.0226405	0.049345	0.908731	0.945636	FALSE	FALSE	FALSE	FALSE	FALSE	FALSE	NotSig	NotSig
Ccn4	Ccn4	22402	0.128933	8.12517	0.0360922	0.0930914	0.0736508	8.12517	0.23093	0.362411	FALSE	FALSE	FALSE	FALSE	FALSE	FALSE	NotSig	NotSig
Ccn5	Ccn5	22403	0.414041	4.80317	2.89102e-07	3.42789e-06	0.532007	4.80317	2.95946e-11	5.71953e-10	FALSE	FALSE	FALSE	FALSE	FALSE	FALSE	NotSig	NotSig
Ccna1	Ccna1	12427	-1.5981	-1.86658	0.000311453	0.00178235	-1.58603	-1.86658	0.000212095	0.00114572	TRUE	TRUE	FALSE	FALSE	TRUE	TRUE	Down	Down
Ccna2	Ccna2	12428	-2.32595	5.55995	2.44398e-95	2.38864e-92	-2.35782	5.55995	4.73855e-98	5.89433e-95	TRUE	TRUE	FALSE	FALSE	TRUE	TRUE	Down	Down
Ccnb1	Ccnb1	268697	-1.78535	6.19834	2.46571e-39	1.99635e-37	-1.38399	6.19834	7.44114e-25	3.79915e-23	TRUE	TRUE	FALSE	FALSE	TRUE	TRUE	Down	Down
Ccnb1ip1	Ccnb1ip1	239083	0.0528029	-1.69469	0.883438	0.930336	0.0915529	-1.69469	0.792224	0.868075	FALSE	FALSE	FALSE	FALSE	FALSE	FALSE	NotSig	NotSig
Ccnb2	Ccnb2	12442	-2.23457	5.06025	6.31339e-48	7.51184e-46	-2.12425	5.06025	8.52448e-44	9.40649e-42	TRUE	TRUE	FALSE	FALSE	TRUE	TRUE	Down	Down
Ccnc	Ccnc	51813	-0.225581	4.49556	0.0118332	0.0385601	-0.286896	4.49556	0.00132092	0.00560785	FALSE	FALSE	FALSE	FALSE	FALSE	FALSE	NotSig	NotSig
Ccnd1	Ccnd1	12443	0.370015	8.75851	2.46074e-09	4.11618e-08	0.352855	8.75851	1.24951e-08	1.69613e-07	FALSE	FALSE	FALSE	FALSE	FALSE	FALSE	NotSig	NotSig
Ccnd2	Ccnd2	12444	0.397209	8.78947	1.90671e-09	3.24901e-08	0.356561	8.78947	6.85537e-08	8.1638e-07	FALSE	FALSE	FALSE	FALSE	FALSE	FALSE	NotSig	NotSig
Ccnd3	Ccnd3	12445	0.19455	8.03272	0.00262847	0.0110053	0.23393	8.03272	0.000297572	0.00154523	FALSE	FALSE	FALSE	FALSE	FALSE	FALSE	NotSig	NotSig
Ccndbp1	Ccndbp1	17151	0.234523	3.59823	0.00300203	0.0123169	0.277556	3.59823	0.000381134	0.00191801	FALSE	FALSE	FALSE	FALSE	FALSE	FALSE	NotSig	NotSig
Ccne1	Ccne1	12447	-0.621265	4.74803	1.57121e-26	8.14352e-25	-0.701506	4.74803	1.49898e-33	1.11471e-31	FALSE	FALSE	FALSE	FALSE	FALSE	FALSE	NotSig	NotSig
Ccne2	Ccne2	12448	-0.83673	2.68349	1.49379e-14	4.29401e-13	-1.05756	2.68349	5.17706e-22	2.26319e-20	FALSE	TRUE	FALSE	FALSE	FALSE	TRUE	NotSig	Down
Ccnf	Ccnf	12449	-1.92614	4.07316	1.05899e-93	9.66009e-91	-1.91415	4.07316	5.60141e-94	5.47457e-91	TRUE	TRUE	FALSE	FALSE	TRUE	TRUE	Down	Down
Ccng1	Ccng1	12450	1.26891	8.1855	5.12142e-49	6.42902e-47	1.48402	8.1855	8.13936e-66	2.78427e-63	TRUE	TRUE	TRUE	TRUE	FALSE	FALSE	Up	Up
Ccng2	Ccng2	12452	0.140519	6.18968	0.0504818	0.120971	0.138871	6.18968	0.0530029	0.116811	FALSE	FALSE	FALSE	FALSE	FALSE	FALSE	NotSig	NotSig
Ccnh	Ccnh	66671	-0.124995	4.21125	0.188543	0.326561	-0.0717351	4.21125	0.447829	0.585664	FALSE	FALSE	FALSE	FALSE	FALSE	FALSE	NotSig	NotSig
Ccni	Ccni	12453	-0.0980972	8.0252	0.075992	0.166288	-0.141415	8.0252	0.0104833	0.0315953	FALSE	FALSE	FALSE	FALSE	FALSE	FALSE	NotSig	NotSig
Ccnj	Ccnj	240665	-0.0411542	3.76175	0.641328	0.760078	-0.0566837	3.76175	0.518949	0.649957	FALSE	FALSE	FALSE	FALSE	FALSE	FALSE	NotSig	NotSig
Ccnk	Ccnk	12454	-0.0867645	5.74268	0.146535	0.269785	-0.0523076	5.74268	0.379506	0.521154	FALSE	FALSE	FALSE	FALSE	FALSE	FALSE	NotSig	NotSig
Ccnl1	Ccnl1	56706	-0.0646579	5.93918	0.413007	0.565683	0.0197006	5.93918	0.802742	0.875003	FALSE	FALSE	FALSE	FALSE	FALSE	FALSE	NotSig	NotSig
Ccnl2	Ccnl2	56036	0.00252261	5.44765	0.975692	0.984324	0.114805	5.44765	0.164571	0.281408	FALSE	FALSE	FALSE	FALSE	FALSE	FALSE	NotSig	NotSig
Ccno	Ccno	218630	0.488805	-2.38759	0.347834	0.503695	1.05359	-2.38759	0.0264205	0.0670585	FALSE	FALSE	FALSE	FALSE	FALSE	FALSE	NotSig	NotSig
Ccnq	Ccnq	69109	-0.0268767	3.26686	0.761827	0.849558	0.0392371	3.26686	0.654187	0.764867	FALSE	FALSE	FALSE	FALSE	FALSE	FALSE	NotSig	NotSig
Ccnt1	Ccnt1	12455	-0.0945772	5.27579	0.113429	0.222739	-0.0943764	5.27579	0.112585	0.20982	FALSE	FALSE	FALSE	FALSE	FALSE	FALSE	NotSig	NotSig
Ccnt2	Ccnt2	72949	-0.10097	4.67322	0.238892	0.387938	-0.0174401	4.67322	0.838118	0.898744	FALSE	FALSE	FALSE	FALSE	FALSE	FALSE	NotSig	NotSig
Ccny	Ccny	67974	-0.053159	6.67753	0.309667	0.465777	-0.104819	6.67753	0.0448791	0.102364	FALSE	FALSE	FALSE	FALSE	FALSE	FALSE	NotSig	NotSig
Ccnyl1	Ccnyl1	227210	-0.258387	5.15738	0.000407838	0.00225929	-0.229876	5.15738	0.00159941	0.0065878	FALSE	FALSE	FALSE	FALSE	FALSE	FALSE	NotSig	NotSig
Ccp110	Ccp110	101565	-0.621073	4.57863	6.92988e-18	2.47576e-16	-0.677174	4.57863	4.63463e-21	1.91588e-19	FALSE	FALSE	FALSE	FALSE	FALSE	FALSE	NotSig	NotSig
Ccpg1	Ccpg1	72278	0.0863044	6.21861	0.0870371	0.183793	0.121931	6.21861	0.015206	0.0429974	FALSE	FALSE	FALSE	FALSE	FALSE	FALSE	NotSig	NotSig
Ccpg1os	Ccpg1os	NA	-0.137886	0.0525233	0.482753	0.630367	-0.111665	0.0525233	0.560915	0.686432	FALSE	FALSE	FALSE	FALSE	FALSE	FALSE	NotSig	NotSig
Ccr9	Ccr9	12769	0.187708	-1.74015	0.623697	0.746178	-0.219318	-1.74015	0.574156	0.698079	FALSE	FALSE	FALSE	FALSE	FALSE	FALSE	NotSig	NotSig
Ccrl2	Ccrl2	54199	0.548948	0.665196	0.0022632	0.00970461	0.451516	0.665196	0.0119028	0.0351383	FALSE	FALSE	FALSE	FALSE	FALSE	FALSE	NotSig	NotSig
Ccs	Ccs	12460	0.189718	4.08442	0.0297379	0.0805112	0.257465	4.08442	0.00299402	0.0110364	FALSE	FALSE	FALSE	FALSE	FALSE	FALSE	NotSig	NotSig
Ccsap	Ccsap	73420	-1.07408	1.97481	9.02779e-16	2.80107e-14	-0.756455	1.97481	4.22913e-09	6.11059e-08	TRUE	FALSE	FALSE	FALSE	TRUE	FALSE	Down	NotSig
Ccser1	Ccser1	232035	0.254822	2.60331	0.0173596	0.0524122	0.121342	2.60331	0.25715	0.392874	FALSE	FALSE	FALSE	FALSE	FALSE	FALSE	NotSig	NotSig
Ccser2	Ccser2	72972	0.171795	6.57585	0.000944097	0.00462473	0.142935	6.57585	0.00584142	0.0193484	FALSE	FALSE	FALSE	FALSE	FALSE	FALSE	NotSig	NotSig
Cct2	Cct2	12461	-0.090072	8.45456	0.0857837	0.181896	-0.120876	8.45456	0.0211076	0.0561789	FALSE	FALSE	FALSE	FALSE	FALSE	FALSE	NotSig	NotSig
Cct3	Cct3	12462	-0.123384	8.15374	0.0108016	0.0357259	-0.0967396	8.15374	0.0454462	0.10345	FALSE	FALSE	FALSE	FALSE	FALSE	FALSE	NotSig	NotSig
Cct4	Cct4	12464	-0.110998	8.38889	0.0397779	0.100718	-0.108102	8.38889	0.0451479	0.102874	FALSE	FALSE	FALSE	FALSE	FALSE	FALSE	NotSig	NotSig
Cct5	Cct5	12465	-0.132392	8.17221	0.010666	0.0354009	-0.141789	8.17221	0.00620828	0.0203468	FALSE	FALSE	FALSE	FALSE	FALSE	FALSE	NotSig	NotSig
Cct6a	Cct6a	12466	-0.203403	8.29159	0.000875922	0.00435036	-0.23022	8.29159	0.000165463	0.000917727	FALSE	FALSE	FALSE	FALSE	FALSE	FALSE	NotSig	NotSig
Cct6b	Cct6b	12467	0.071847	-1.06076	0.800424	0.874567	0.237744	-1.06076	0.381596	0.522922	FALSE	FALSE	FALSE	FALSE	FALSE	FALSE	NotSig	NotSig
Cct7	Cct7	12468	-0.148222	8.5144	0.00143763	0.0065967	-0.147946	8.5144	0.00145502	0.00609211	FALSE	FALSE	FALSE	FALSE	FALSE	FALSE	NotSig	NotSig
Cct8	Cct8	12469	-0.0688708	8.23886	0.238467	0.387386	-0.0919389	8.23886	0.115482	0.214169	FALSE	FALSE	FALSE	FALSE	FALSE	FALSE	NotSig	NotSig
Ccz1	Ccz1	231874	-0.1665	5.44646	0.0190116	0.0564042	-0.16572	5.44646	0.0192954	0.0521983	FALSE	FALSE	FALSE	FALSE	FALSE	FALSE	NotSig	NotSig
Cd101	Cd101	630146	0.331513	-2.05393	0.433735	0.58569	0.106298	-2.05393	0.802403	0.874703	FALSE	FALSE	FALSE	FALSE	FALSE	FALSE	NotSig	NotSig
Cd109	Cd109	235505	-0.0975514	8.1561	0.0649174	0.147015	-0.137736	8.1561	0.00914241	0.0282319	FALSE	FALSE	FALSE	FALSE	FALSE	FALSE	NotSig	NotSig
Cd14	Cd14	12475	-0.123326	1.05886	0.461257	0.611627	-0.0299885	1.05886	0.854707	0.909971	FALSE	FALSE	FALSE	FALSE	FALSE	FALSE	NotSig	NotSig
Cd151	Cd151	12476	0.265039	7.94771	1.84403e-06	1.83772e-05	0.294718	7.94771	1.10554e-07	1.26799e-06	FALSE	FALSE	FALSE	FALSE	FALSE	FALSE	NotSig	NotSig
Cd164	Cd164	53599	0.00204428	7.26674	0.968609	0.97978	-0.0551467	7.26674	0.28799	0.426791	FALSE	FALSE	FALSE	FALSE	FALSE	FALSE	NotSig	NotSig
Cd164l2	Cd164l2	69655	0.362912	-0.123491	0.190273	0.329045	0.228752	-0.123491	0.403892	0.544928	FALSE	FALSE	FALSE	FALSE	FALSE	FALSE	NotSig	NotSig
Cd180	Cd180	17079	0.821067	-1.4586	0.0193454	0.0571219	1.08951	-1.4586	0.00108195	0.0047268	FALSE	TRUE	FALSE	TRUE	FALSE	FALSE	NotSig	Up
Cd19	Cd19	12478	1.96895	-1.72221	1.94359e-06	1.92717e-05	1.56762	-1.72221	0.000277869	0.00145284	TRUE	TRUE	TRUE	TRUE	FALSE	FALSE	Up	Up
Cd1d1	Cd1d1	12479	-0.0887252	-1.59731	0.815125	0.885257	0.719108	-1.59731	0.0315735	0.0774786	FALSE	FALSE	FALSE	FALSE	FALSE	FALSE	NotSig	NotSig
Cd200	Cd200	17470	0.315304	1.70666	0.0293142	0.079632	-0.00620254	1.70666	0.966287	0.980621	FALSE	FALSE	FALSE	FALSE	FALSE	FALSE	NotSig	NotSig
Cd22	Cd22	12483	0.081596	0.65899	0.691054	0.798757	0.236187	0.65899	0.238412	0.371253	FALSE	FALSE	FALSE	FALSE	FALSE	FALSE	NotSig	NotSig
Cd248	Cd248	70445	0.574883	7.31719	4.12568e-21	1.70035e-19	0.571148	7.31719	6.81297e-21	2.79107e-19	FALSE	FALSE	FALSE	FALSE	FALSE	FALSE	NotSig	NotSig
Cd24a	Cd24a	12484	-0.0133079	1.31883	0.940275	0.963392	-0.222822	1.31883	0.213495	0.341907	FALSE	FALSE	FALSE	FALSE	FALSE	FALSE	NotSig	NotSig
Cd27	Cd27	21940	-0.378674	-1.98024	0.344827	0.501128	-0.0836833	-1.98024	0.82455	0.889632	FALSE	FALSE	FALSE	FALSE	FALSE	FALSE	NotSig	NotSig
Cd274	Cd274	60533	0.35247	1.03984	0.0631313	0.143612	0.439982	1.03984	0.0184195	0.0503161	FALSE	FALSE	FALSE	FALSE	FALSE	FALSE	NotSig	NotSig
Cd276	Cd276	102657	0.0923618	4.95922	0.148581	0.272744	0.131048	4.95922	0.0391922	0.0919643	FALSE	FALSE	FALSE	FALSE	FALSE	FALSE	NotSig	NotSig
Cd28	Cd28	12487	1.00184	-2.26762	0.0821571	0.176444	1.55036	-2.26762	0.00350508	0.0126387	FALSE	TRUE	FALSE	TRUE	FALSE	FALSE	NotSig	Up
Cd2ap	Cd2ap	12488	0.174858	6.18698	0.019093	0.0565474	0.184974	6.18698	0.0130317	0.0378904	FALSE	FALSE	FALSE	FALSE	FALSE	FALSE	NotSig	NotSig
Cd2bp2	Cd2bp2	70233	0.00114112	6.24467	0.982539	0.988827	0.0136819	6.24467	0.792428	0.868118	FALSE	FALSE	FALSE	FALSE	FALSE	FALSE	NotSig	NotSig
Cd300lg	Cd300lg	52685	0.711421	1.46606	5.19776e-07	5.79632e-06	0.650611	1.46606	3.8134e-06	3.21892e-05	FALSE	FALSE	FALSE	FALSE	FALSE	FALSE	NotSig	NotSig
Cd302	Cd302	66205	0.303881	4.77781	9.49995e-05	0.000631654	0.265089	4.77781	0.000638297	0.00300338	FALSE	FALSE	FALSE	FALSE	FALSE	FALSE	NotSig	NotSig
Cd320	Cd320	54219	0.0249354	3.87981	0.744846	0.837652	-0.0450079	3.87981	0.555055	0.681639	FALSE	FALSE	FALSE	FALSE	FALSE	FALSE	NotSig	NotSig
Cd34	Cd34	12490	0.14929	1.61232	0.268997	0.423262	0.392077	1.61232	0.00273277	0.0102614	FALSE	FALSE	FALSE	FALSE	FALSE	FALSE	NotSig	NotSig
Cd37	Cd37	12493	0.106328	-2.09323	0.820337	0.88852	0.3773	-2.09323	0.394747	0.536165	FALSE	FALSE	FALSE	FALSE	FALSE	FALSE	NotSig	NotSig
Cd3eap	Cd3eap	70333	-0.106789	3.51717	0.202353	0.343518	-0.126371	3.51717	0.128266	0.231763	FALSE	FALSE	FALSE	FALSE	FALSE	FALSE	NotSig	NotSig
Cd4	Cd4	12504	2.08024	-2.76091	0.000547622	0.00289421	0.88651	-2.76091	0.202634	0.32863	TRUE	FALSE	TRUE	FALSE	FALSE	FALSE	Up	NotSig
Cd40	Cd40	21939	0.488416	2.09475	0.000136476	0.000863337	0.488145	2.09475	0.000118692	0.000685837	FALSE	FALSE	FALSE	FALSE	FALSE	FALSE	NotSig	NotSig
Cd44	Cd44	12505	0.167451	9.32616	0.000413313	0.00228131	0.164891	9.32616	0.000503596	0.00243574	FALSE	FALSE	FALSE	FALSE	FALSE	FALSE	NotSig	NotSig
Cd46	Cd46	17221	0.276226	3.39607	0.0106671	0.0354009	0.314363	3.39607	0.0034356	0.0124199	FALSE	FALSE	FALSE	FALSE	FALSE	FALSE	NotSig	NotSig
Cd47	Cd47	16423	0.196336	6.55885	0.00686266	0.0245238	0.13847	6.55885	0.0563995	0.122611	FALSE	FALSE	FALSE	FALSE	FALSE	FALSE	NotSig	NotSig
Cd55	Cd55	13136	0.239567	3.23903	0.0445939	0.109878	0.306115	3.23903	0.00954117	0.0292258	FALSE	FALSE	FALSE	FALSE	FALSE	FALSE	NotSig	NotSig
Cd55b	Cd55b	13137	0.919694	-2.32739	0.0899957	0.188286	0.944129	-2.32739	0.0821658	0.164344	FALSE	FALSE	FALSE	FALSE	FALSE	FALSE	NotSig	NotSig
Cd59b	Cd59b	333883	0.325777	2.48963	0.0214602	0.06211	0.317468	2.48963	0.0245645	0.0634183	FALSE	FALSE	FALSE	FALSE	FALSE	FALSE	NotSig	NotSig
Cd63	Cd63	12512	0.0520826	8.86028	0.248927	0.400023	0.0606433	8.86028	0.179151	0.29938	FALSE	FALSE	FALSE	FALSE	FALSE	FALSE	NotSig	NotSig
Cd68	Cd68	12514	0.05907	1.03756	0.720722	0.82064	0.333876	1.03756	0.0360625	0.0862222	FALSE	FALSE	FALSE	FALSE	FALSE	FALSE	NotSig	NotSig
Cd72	Cd72	12517	0.0672896	0.0882171	0.748269	0.84026	0.119202	0.0882171	0.56017	0.686134	FALSE	FALSE	FALSE	FALSE	FALSE	FALSE	NotSig	NotSig
Cd79a	Cd79a	12518	0.675224	-0.866372	0.028083	0.0769289	0.384695	-0.866372	0.2144	0.342954	FALSE	FALSE	FALSE	FALSE	FALSE	FALSE	NotSig	NotSig
Cd80	Cd80	12519	2.66186	0.154151	1.65183e-18	6.10866e-17	3.39146	0.154151	4.0839e-33	2.97234e-31	TRUE	TRUE	TRUE	TRUE	FALSE	FALSE	Up	Up
Cd81	Cd81	12520	0.333532	8.16418	1.7406e-07	2.16122e-06	0.358962	8.16418	1.85502e-08	2.45002e-07	FALSE	FALSE	FALSE	FALSE	FALSE	FALSE	NotSig	NotSig
Cd9	Cd9	12527	-0.0832432	6.82573	0.133427	0.250717	-0.0115372	6.82573	0.8347	0.896203	FALSE	FALSE	FALSE	FALSE	FALSE	FALSE	NotSig	NotSig
Cd93	Cd93	17064	-0.291124	-0.808346	0.325744	0.482742	-0.416653	-0.808346	0.15995	0.275019	FALSE	FALSE	FALSE	FALSE	FALSE	FALSE	NotSig	NotSig
Cd99l2	Cd99l2	171486	0.244061	5.96246	2.71545e-05	0.000206649	0.206374	5.96246	0.000377386	0.00190194	FALSE	FALSE	FALSE	FALSE	FALSE	FALSE	NotSig	NotSig
Cda	Cda	72269	0.378049	3.5187	3.01307e-06	2.85116e-05	0.395523	3.5187	8.07999e-07	7.93672e-06	FALSE	FALSE	FALSE	FALSE	FALSE	FALSE	NotSig	NotSig
Cdadc1	Cdadc1	71891	0.174258	3.28094	0.0257168	0.0717104	0.152229	3.28094	0.049168	0.110073	FALSE	FALSE	FALSE	FALSE	FALSE	FALSE	NotSig	NotSig
Cdan1	Cdan1	68968	-0.548299	4.31731	2.59811e-13	6.75855e-12	-0.509058	4.31731	7.88543e-12	1.64226e-10	FALSE	FALSE	FALSE	FALSE	FALSE	FALSE	NotSig	NotSig
Cdc123	Cdc123	98828	-0.0930289	6.11318	0.0855734	0.181684	-0.100952	6.11318	0.0613474	0.13122	FALSE	FALSE	FALSE	FALSE	FALSE	FALSE	NotSig	NotSig
Cdc14a	Cdc14a	229776	0.11357	3.70597	0.163596	0.292573	0.142821	3.70597	0.0772337	0.156608	FALSE	FALSE	FALSE	FALSE	FALSE	FALSE	NotSig	NotSig
Cdc14b	Cdc14b	218294	-0.00671023	4.81188	0.923583	0.954512	-0.0512314	4.81188	0.462304	0.598968	FALSE	FALSE	FALSE	FALSE	FALSE	FALSE	NotSig	NotSig
Cdc16	Cdc16	69957	0.121566	6.80727	0.0190228	0.0564127	0.147255	6.80727	0.00441473	0.0153078	FALSE	FALSE	FALSE	FALSE	FALSE	FALSE	NotSig	NotSig
Cdc20	Cdc20	107995	-2.01567	5.9846	2.1245e-45	2.25345e-43	-1.88065	5.9846	7.83696e-40	7.49882e-38	TRUE	TRUE	FALSE	FALSE	TRUE	TRUE	Down	Down
Cdc23	Cdc23	52563	-0.131066	6.13658	0.0276942	0.0760951	-0.173657	6.13658	0.00349631	0.012616	FALSE	FALSE	FALSE	FALSE	FALSE	FALSE	NotSig	NotSig
Cdc25a	Cdc25a	12530	-0.552024	4.81363	1.52118e-17	5.29625e-16	-0.569361	4.81363	1.00421e-18	3.60647e-17	FALSE	FALSE	FALSE	FALSE	FALSE	FALSE	NotSig	NotSig
Cdc25b	Cdc25b	12531	-0.568229	5.56373	4.75482e-23	2.15431e-21	-0.4123	5.56373	4.28471e-13	1.01432e-11	FALSE	FALSE	FALSE	FALSE	FALSE	FALSE	NotSig	NotSig
Cdc25c	Cdc25c	12532	-1.63755	0.624199	8.13275e-13	1.99427e-11	-1.42934	0.624199	1.45494e-10	2.56216e-09	TRUE	TRUE	FALSE	FALSE	TRUE	TRUE	Down	Down
Cdc26	Cdc26	66440	-0.228391	5.43971	0.000139659	0.000881028	-0.253125	5.43971	2.28471e-05	0.000158447	FALSE	FALSE	FALSE	FALSE	FALSE	FALSE	NotSig	NotSig
Cdc27	Cdc27	217232	-0.211749	6.04947	0.00182912	0.00807871	-0.234319	6.04947	0.000556232	0.00266023	FALSE	FALSE	FALSE	FALSE	FALSE	FALSE	NotSig	NotSig
Cdc34	Cdc34	216150	-0.0178586	5.65188	0.834473	0.89885	0.0347041	5.65188	0.683809	0.787104	FALSE	FALSE	FALSE	FALSE	FALSE	FALSE	NotSig	NotSig
Cdc37	Cdc37	12539	-0.0297755	7.25829	0.697991	0.804195	-0.000180363	7.25829	0.998117	0.998504	FALSE	FALSE	FALSE	FALSE	FALSE	FALSE	NotSig	NotSig
Cdc37l1	Cdc37l1	67072	-0.0294238	4.49993	0.733636	0.830635	-0.123852	4.49993	0.151607	0.263656	FALSE	FALSE	FALSE	FALSE	FALSE	FALSE	NotSig	NotSig
Cdc40	Cdc40	71713	-0.0893894	4.82057	0.166595	0.296581	-0.146895	4.82057	0.0226274	0.0593125	FALSE	FALSE	FALSE	FALSE	FALSE	FALSE	NotSig	NotSig
Cdc42	Cdc42	12540	-0.108226	8.65341	0.0894961	0.187445	-0.146646	8.65341	0.0214296	0.0568809	FALSE	FALSE	FALSE	FALSE	FALSE	FALSE	NotSig	NotSig
Cdc42bpa	Cdc42bpa	226751	-0.0682579	7.11471	0.228588	0.375924	-0.108467	7.11471	0.0554933	0.121103	FALSE	FALSE	FALSE	FALSE	FALSE	FALSE	NotSig	NotSig
Cdc42bpb	Cdc42bpb	217866	0.170294	7.87914	0.00261862	0.0109739	0.184566	7.87914	0.0010982	0.00478557	FALSE	FALSE	FALSE	FALSE	FALSE	FALSE	NotSig	NotSig
Cdc42bpg	Cdc42bpg	240505	0.161925	2.508	0.160835	0.288731	0.379116	2.508	0.000792992	0.00362395	FALSE	FALSE	FALSE	FALSE	FALSE	FALSE	NotSig	NotSig
Cdc42ep1	Cdc42ep1	104445	0.0298579	6.85196	0.673279	0.786376	0.0353892	6.85196	0.616965	0.735671	FALSE	FALSE	FALSE	FALSE	FALSE	FALSE	NotSig	NotSig
Cdc42ep2	Cdc42ep2	104252	0.308161	2.2848	0.00244309	0.0103631	0.206307	2.2848	0.0415478	0.0962904	FALSE	FALSE	FALSE	FALSE	FALSE	FALSE	NotSig	NotSig
Cdc42ep3	Cdc42ep3	260409	0.304044	6.87203	3.15587e-09	5.23415e-08	0.305135	6.87203	2.59249e-09	3.92401e-08	FALSE	FALSE	FALSE	FALSE	FALSE	FALSE	NotSig	NotSig
Cdc42ep4	Cdc42ep4	56699	-0.0980168	4.95421	0.147618	0.271413	-0.1141	4.95421	0.0904698	0.177121	FALSE	FALSE	FALSE	FALSE	FALSE	FALSE	NotSig	NotSig
Cdc42ep5	Cdc42ep5	58804	0.282642	4.0256	0.0014127	0.00650186	0.241897	4.0256	0.00612122	0.0201193	FALSE	FALSE	FALSE	FALSE	FALSE	FALSE	NotSig	NotSig
Cdc42se1	Cdc42se1	57912	-0.0962566	6.01179	0.146649	0.269959	-0.0508578	6.01179	0.441688	0.580336	FALSE	FALSE	FALSE	FALSE	FALSE	FALSE	NotSig	NotSig
Cdc42se2	Cdc42se2	72729	-0.103272	5.31535	0.0644536	0.146182	-0.0634481	5.31535	0.252727	0.387889	FALSE	FALSE	FALSE	FALSE	FALSE	FALSE	NotSig	NotSig
Cdc45	Cdc45	12544	-1.65328	3.1209	1.60136e-69	4.66201e-67	-1.56427	3.1209	1.19147e-64	3.62287e-62	TRUE	TRUE	FALSE	FALSE	TRUE	TRUE	Down	Down
Cdc5l	Cdc5l	71702	-0.214307	6.03061	0.000429184	0.002357	-0.251539	6.03061	3.49609e-05	0.000232175	FALSE	FALSE	FALSE	FALSE	FALSE	FALSE	NotSig	NotSig
Cdc6	Cdc6	23834	-1.89509	3.13183	2.90634e-60	6.85645e-58	-2.04517	3.13183	3.20259e-69	1.15319e-66	TRUE	TRUE	FALSE	FALSE	TRUE	TRUE	Down	Down
Cdc7	Cdc7	12545	-0.602916	3.00453	3.95125e-12	9.0713e-11	-0.563303	3.00453	4.52072e-11	8.5556e-10	FALSE	FALSE	FALSE	FALSE	FALSE	FALSE	NotSig	NotSig
Cdc73	Cdc73	214498	-0.0193814	5.36107	0.779507	0.861829	-0.0915682	5.36107	0.185303	0.306924	FALSE	FALSE	FALSE	FALSE	FALSE	FALSE	NotSig	NotSig
Cdca2	Cdca2	108912	-1.67728	5.11141	4.81434e-68	1.37239e-65	-1.4699	5.11141	7.11283e-54	1.3152e-51	TRUE	TRUE	FALSE	FALSE	TRUE	TRUE	Down	Down
Cdca3	Cdca3	14793	-2.17895	5.25294	5.39263e-88	3.68937e-85	-1.98923	5.25294	3.63398e-75	1.50678e-72	TRUE	TRUE	FALSE	FALSE	TRUE	TRUE	Down	Down
Cdca4	Cdca4	71963	-0.919976	4.78927	2.55377e-42	2.31412e-40	-0.85102	4.78927	3.99044e-37	3.45577e-35	FALSE	FALSE	FALSE	FALSE	FALSE	FALSE	NotSig	NotSig
Cdca5	Cdca5	67849	-2.00244	3.36149	8.28314e-53	1.30274e-50	-1.91349	3.36149	2.13443e-49	3.01087e-47	TRUE	TRUE	FALSE	FALSE	TRUE	TRUE	Down	Down
Cdca7	Cdca7	66953	-1.56403	4.83694	9.38646e-112	2.5687e-108	-1.69281	4.83694	1.1847e-129	5.40344e-126	TRUE	TRUE	FALSE	FALSE	TRUE	TRUE	Down	Down
Cdca7l	Cdca7l	217946	-0.773698	3.88554	2.88637e-25	1.40549e-23	-1.04274	3.88554	9.01173e-44	9.8646e-42	FALSE	TRUE	FALSE	FALSE	FALSE	TRUE	NotSig	Down
Cdca8	Cdca8	52276	-1.45495	4.49036	2.04934e-50	2.77635e-48	-1.18588	4.49036	4.51071e-35	3.60936e-33	TRUE	TRUE	FALSE	FALSE	TRUE	TRUE	Down	Down
Cdcp1	Cdcp1	109332	0.189338	2.36718	0.157648	0.28469	0.490362	2.36718	0.000192725	0.00105104	FALSE	FALSE	FALSE	FALSE	FALSE	FALSE	NotSig	NotSig
Cdh1	Cdh1	12550	0.154889	-1.4052	0.639522	0.75848	0.538306	-1.4052	0.0791595	0.15959	FALSE	FALSE	FALSE	FALSE	FALSE	FALSE	NotSig	NotSig
Cdh11	Cdh11	12552	-0.0430541	6.99609	0.407298	0.56067	-0.139075	6.99609	0.00739476	0.0235912	FALSE	FALSE	FALSE	FALSE	FALSE	FALSE	NotSig	NotSig
Cdh13	Cdh13	12554	0.112125	6.86134	0.0333076	0.0874925	0.0185044	6.86134	0.725236	0.818493	FALSE	FALSE	FALSE	FALSE	FALSE	FALSE	NotSig	NotSig
Cdh15	Cdh15	12555	0.326737	6.16022	0.000840562	0.00420066	0.333093	6.16022	0.000664533	0.00311184	FALSE	FALSE	FALSE	FALSE	FALSE	FALSE	NotSig	NotSig
Cdh17	Cdh17	12557	0.34241	-0.885801	0.212838	0.357202	0.521815	-0.885801	0.0470288	0.10631	FALSE	FALSE	FALSE	FALSE	FALSE	FALSE	NotSig	NotSig
Cdh2	Cdh2	12558	-0.00289779	8.31346	0.951793	0.969363	-0.0702995	8.31346	0.142439	0.251808	FALSE	FALSE	FALSE	FALSE	FALSE	FALSE	NotSig	NotSig
Cdh20	Cdh20	23836	1.03102	-1.16622	0.0119422	0.0388782	0.185614	-1.16622	0.666474	0.774666	TRUE	FALSE	TRUE	FALSE	FALSE	FALSE	Up	NotSig
Cdh22	Cdh22	104010	0.87475	-2.70261	0.169275	0.300483	1.22647	-2.70261	0.0416083	0.0963817	FALSE	FALSE	FALSE	FALSE	FALSE	FALSE	NotSig	NotSig
Cdh23	Cdh23	22295	0.732455	0.170506	0.000468697	0.00254088	0.976454	0.170506	1.18569e-06	1.12431e-05	FALSE	FALSE	FALSE	FALSE	FALSE	FALSE	NotSig	NotSig
Cdh24	Cdh24	239096	-0.567577	1.37427	0.00050013	0.00268364	-0.65693	1.37427	5.33112e-05	0.00033631	FALSE	FALSE	FALSE	FALSE	FALSE	FALSE	NotSig	NotSig
Cdh3	Cdh3	12560	0.173907	-0.0344808	0.502346	0.646136	0.0808818	-0.0344808	0.752093	0.838566	FALSE	FALSE	FALSE	FALSE	FALSE	FALSE	NotSig	NotSig
Cdh4	Cdh4	12561	0.152124	-0.837372	0.543458	0.681619	-0.0779307	-0.837372	0.7581	0.843134	FALSE	FALSE	FALSE	FALSE	FALSE	FALSE	NotSig	NotSig
Cdh5	Cdh5	12562	0.972545	-1.67507	0.0170217	0.0516311	1.12553	-1.67507	0.00432984	0.0150675	FALSE	TRUE	FALSE	TRUE	FALSE	FALSE	NotSig	Up
Cdh6	Cdh6	12563	-0.0689414	8.74508	0.220856	0.366997	-0.128194	8.74508	0.022813	0.0597075	FALSE	FALSE	FALSE	FALSE	FALSE	FALSE	NotSig	NotSig
Cdhr1	Cdhr1	170677	0.927308	2.65399	1.79402e-18	6.61661e-17	1.03184	2.65399	2.60029e-23	1.20202e-21	FALSE	TRUE	FALSE	TRUE	FALSE	FALSE	NotSig	Up
Cdhr2	Cdhr2	268663	0.647655	1.37057	7.3646e-05	0.000504354	0.801178	1.37057	5.55553e-07	5.58532e-06	FALSE	FALSE	FALSE	FALSE	FALSE	FALSE	NotSig	NotSig
Cdhr5	Cdhr5	72040	0.89229	-1.39911	0.0247141	0.0694095	0.963353	-1.39911	0.0137275	0.0395793	FALSE	FALSE	FALSE	FALSE	FALSE	FALSE	NotSig	NotSig
[truncated: 11,684 more rows]

## Sheet: Aco 12d
Geneid	GeneSymbol	Entrez	logFC_10vsC	logCPM_10vsC	PValue_10vsC	PAdj_10vsC	logFC_20vsC	logCPM_20vsC	PValue_20vsC	PAdj_20vsC	sig_10vsC	sig_20vsC	up_10vsC	up_20vsC	down_10vsC	down_20vsC	sig_col10	sig_col20
0610009B22Rik	0610009B22Rik	66050	0.123034	3.50015	0.262086	0.414436	0.0351181	3.50015	0.749474	0.803471	FALSE	FALSE	FALSE	FALSE	FALSE	FALSE	NotSig	NotSig
0610010F05Rik	0610010F05Rik	NA	-0.240512	5.22813	0.0238089	0.0688738	-0.347341	5.22813	0.00111205	0.00275637	FALSE	FALSE	FALSE	FALSE	FALSE	FALSE	NotSig	NotSig
0610010K14Rik	0610010K14Rik	104457	-0.236031	4.61229	0.0064389	0.0246466	-0.5455	4.61229	4.59682e-10	3.41999e-09	FALSE	FALSE	FALSE	FALSE	FALSE	FALSE	NotSig	NotSig
0610012G03Rik	0610012G03Rik	106264	0.252226	2.96206	0.0275346	0.0766152	0.267065	2.96206	0.0193545	0.0355601	FALSE	FALSE	FALSE	FALSE	FALSE	FALSE	NotSig	NotSig
0610030E20Rik	0610030E20Rik	68364	-0.387474	4.95421	2.10884e-06	3.04322e-05	-0.385852	4.95421	2.28157e-06	9.59102e-06	FALSE	FALSE	FALSE	FALSE	FALSE	FALSE	NotSig	NotSig
0610040J01Rik	0610040J01Rik	76261	0.623901	2.41613	0.000519406	0.00322143	0.416064	2.41613	0.0219882	0.0398084	FALSE	FALSE	FALSE	FALSE	FALSE	FALSE	NotSig	NotSig
1110002E22Rik	1110002E22Rik	102634333	-0.00435057	5.32634	0.984263	0.991052	0.20869	5.32634	0.351452	0.435328	FALSE	FALSE	FALSE	FALSE	FALSE	FALSE	NotSig	NotSig
1110004F10Rik	1110004F10Rik	56372	-0.0157444	6.00664	0.880267	0.927061	-0.168117	6.00664	0.108359	0.161129	FALSE	FALSE	FALSE	FALSE	FALSE	FALSE	NotSig	NotSig
1110008P14Rik	1110008P14Rik	NA	0.471752	4.22581	0.000113266	0.000919119	0.730569	4.22581	2.09455e-09	1.41902e-08	FALSE	FALSE	FALSE	FALSE	FALSE	FALSE	NotSig	NotSig
1110017D15Rik	1110017D15Rik	73721	0.451466	1.43496	0.0326434	0.087158	0.429432	1.43496	0.0398754	0.0671271	FALSE	FALSE	FALSE	FALSE	FALSE	FALSE	NotSig	NotSig
1110025L11Rik	1110025L11Rik	68637	2.58545	0.875061	1.38159e-11	8.47784e-10	3.31891	0.875061	2.5545e-18	5.45011e-17	TRUE	TRUE	TRUE	TRUE	FALSE	FALSE	Up	Up
1110025M09Rik	1110025M09Rik	68635	0.240191	-0.585476	0.507344	0.655289	0.222981	-0.585476	0.53803	0.619203	FALSE	FALSE	FALSE	FALSE	FALSE	FALSE	NotSig	NotSig
1110032A03Rik	1110032A03Rik	68721	0.426645	0.632164	0.0310277	0.0838562	0.96769	0.632164	2.26322e-07	1.12415e-06	FALSE	FALSE	FALSE	FALSE	FALSE	FALSE	NotSig	NotSig
1110038F14Rik	1110038F14Rik	117171	-0.0475331	4.75217	0.633934	0.755794	-0.234862	4.75217	0.0190379	0.0350388	FALSE	FALSE	FALSE	FALSE	FALSE	FALSE	NotSig	NotSig
1110051M20Rik	1110051M20Rik	NA	-0.479853	3.73463	6.02496e-06	7.54099e-05	-0.67377	3.73463	2.84927e-10	2.18066e-09	FALSE	FALSE	FALSE	FALSE	FALSE	FALSE	NotSig	NotSig
1110059E24Rik	1110059E24Rik	66206	-0.129342	2.50174	0.423	0.579896	-0.438698	2.50174	0.00731287	0.0149933	FALSE	FALSE	FALSE	FALSE	FALSE	FALSE	NotSig	NotSig
1110059G10Rik	1110059G10Rik	66202	0.0870097	3.07588	0.530995	0.676513	-0.0718409	3.07588	0.606812	0.682448	FALSE	FALSE	FALSE	FALSE	FALSE	FALSE	NotSig	NotSig
1110065P20Rik	1110065P20Rik	68920	0.106439	2.344	0.595747	0.726825	0.478045	2.344	0.0167792	0.0314323	FALSE	FALSE	FALSE	FALSE	FALSE	FALSE	NotSig	NotSig
1190007I07Rik	1190007I07Rik	544717	-0.110238	2.49341	0.403504	0.561375	-0.162855	2.49341	0.21805	0.292166	FALSE	FALSE	FALSE	FALSE	FALSE	FALSE	NotSig	NotSig
1300017J02Rik	1300017J02Rik	NA	-0.607287	-0.612237	0.132883	0.252338	-0.230996	-0.612237	0.559987	0.639801	FALSE	FALSE	FALSE	FALSE	FALSE	FALSE	NotSig	NotSig
1500009L16Rik	1500009L16Rik	69784	-0.809152	3.52071	0.000217867	0.00159194	-1.01136	3.52071	5.00082e-06	1.97751e-05	FALSE	TRUE	FALSE	FALSE	FALSE	TRUE	NotSig	Down
1520401A03Rik	1520401A03Rik	320309	-0.109779	6.92574	0.604086	0.732744	0.224954	6.92574	0.292726	0.374424	FALSE	FALSE	FALSE	FALSE	FALSE	FALSE	NotSig	NotSig
1600012H06Rik	1600012H06Rik	67912	0.0130747	5.4176	0.869998	0.9203	0.0993206	5.4176	0.212792	0.286261	FALSE	FALSE	FALSE	FALSE	FALSE	FALSE	NotSig	NotSig
1600014C10Rik	1600014C10Rik	72244	0.498108	3.42734	6.4901e-08	1.54118e-06	0.758799	3.42734	6.12444e-17	1.1117e-15	FALSE	FALSE	FALSE	FALSE	FALSE	FALSE	NotSig	NotSig
1700001C19Rik	1700001C19Rik	75462	0.5296	1.21531	0.210654	0.352778	1.31423	1.21531	0.001791	0.00423416	FALSE	TRUE	FALSE	TRUE	FALSE	FALSE	NotSig	Up
1700001L19Rik	1700001L19Rik	69315	-0.170821	1.46951	0.344686	0.502871	-0.213021	1.46951	0.239104	0.315647	FALSE	FALSE	FALSE	FALSE	FALSE	FALSE	NotSig	NotSig
1700001O22Rik	1700001O22Rik	73598	-0.116694	3.59784	0.313121	0.469445	-0.335817	3.59784	0.00392787	0.00860803	FALSE	FALSE	FALSE	FALSE	FALSE	FALSE	NotSig	NotSig
1700003E16Rik	1700003E16Rik	71837	-0.207997	2.10857	0.1448	0.269237	-0.362796	2.10857	0.0115455	0.0225131	FALSE	FALSE	FALSE	FALSE	FALSE	FALSE	NotSig	NotSig
1700010I14Rik	1700010I14Rik	66931	-0.153962	0.245885	0.520463	0.667633	-0.050842	0.245885	0.830405	0.869871	FALSE	FALSE	FALSE	FALSE	FALSE	FALSE	NotSig	NotSig
1700011L22Rik	1700011L22Rik	67687	1.09971	-1.78335	0.0490561	0.119353	2.27733	-1.78335	2.9704e-06	1.22491e-05	FALSE	TRUE	FALSE	TRUE	FALSE	FALSE	NotSig	Up
1700014D04Rik	1700014D04Rik	102638268	0.406	-0.0121766	0.147136	0.272137	0.920088	-0.0121766	0.000656121	0.00170747	FALSE	FALSE	FALSE	FALSE	FALSE	FALSE	NotSig	NotSig
1700016D06Rik	1700016D06Rik	76413	1.53958	-0.627416	0.00074886	0.00435803	2.04136	-0.627416	5.76138e-06	2.25004e-05	TRUE	TRUE	TRUE	TRUE	FALSE	FALSE	Up	Up
1700017B05Rik	1700017B05Rik	74211	-0.225809	3.73077	0.0839262	0.179391	-0.299743	3.73077	0.0219397	0.039731	FALSE	FALSE	FALSE	FALSE	FALSE	FALSE	NotSig	NotSig
1700018B08Rik	1700018B08Rik	76405	0.644033	-1.27736	0.150187	0.276453	1.71628	-1.27736	2.81397e-05	9.75117e-05	FALSE	TRUE	FALSE	TRUE	FALSE	FALSE	NotSig	Up
1700019D03Rik	1700019D03Rik	67080	0.483774	0.859585	0.0975605	0.199656	0.400523	0.859585	0.171223	0.238147	FALSE	FALSE	FALSE	FALSE	FALSE	FALSE	NotSig	NotSig
1700020L24Rik	1700020L24Rik	66330	0.989668	0.251815	0.000506668	0.00316508	1.94727	0.251815	4.57419e-13	5.04252e-12	FALSE	TRUE	FALSE	TRUE	FALSE	FALSE	NotSig	Up
1700025G04Rik	1700025G04Rik	69399	-0.111839	6.23299	0.14604	0.270724	-0.142095	6.23299	0.0647324	0.102577	FALSE	FALSE	FALSE	FALSE	FALSE	FALSE	NotSig	NotSig
1700028K03Rik	1700028K03Rik	76421	-0.254337	-0.831855	0.453832	0.609681	0.509831	-0.831855	0.104872	0.156652	FALSE	FALSE	FALSE	FALSE	FALSE	FALSE	NotSig	NotSig
1700028P14Rik	1700028P14Rik	NA	-0.272857	-0.390036	0.281005	0.435125	-0.832442	-0.390036	0.00199247	0.00466749	FALSE	FALSE	FALSE	FALSE	FALSE	FALSE	NotSig	NotSig
1700029J07Rik	1700029J07Rik	69479	-0.461425	0.557112	0.027621	0.0767324	-0.220286	0.557112	0.279856	0.360424	FALSE	FALSE	FALSE	FALSE	FALSE	FALSE	NotSig	NotSig
1700030J22Rik	1700030J22Rik	69528	0.144726	0.877781	0.458322	0.613632	-0.190482	0.877781	0.341763	0.425455	FALSE	FALSE	FALSE	FALSE	FALSE	FALSE	NotSig	NotSig
1700030K09Rik	1700030K09Rik	72254	-0.41789	3.0725	0.000272909	0.00190282	-0.454467	3.0725	7.62756e-05	0.000240571	FALSE	FALSE	FALSE	FALSE	FALSE	FALSE	NotSig	NotSig
1700034E13Rik	1700034E13Rik	78414	0.815782	-1.17555	0.151303	0.277768	1.39287	-1.17555	0.0118451	0.0230245	FALSE	TRUE	FALSE	TRUE	FALSE	FALSE	NotSig	Up
1700034J05Rik	1700034J05Rik	73344	0.19583	-1.64331	0.606485	0.734805	-0.0952265	-1.64331	0.807043	0.851302	FALSE	FALSE	FALSE	FALSE	FALSE	FALSE	NotSig	NotSig
1700037H04Rik	1700037H04Rik	67326	0.200381	3.29117	0.157739	0.285669	0.279738	3.29117	0.0478712	0.0787798	FALSE	FALSE	FALSE	FALSE	FALSE	FALSE	NotSig	NotSig
1700056E22Rik	1700056E22Rik	73363	-0.299644	-1.76985	0.535873	0.680131	-1.21768	-1.76985	0.0204628	0.037323	FALSE	TRUE	FALSE	FALSE	FALSE	TRUE	NotSig	Down
1700066M21Rik	1700066M21Rik	73467	0.0374042	3.73327	0.735532	0.830174	0.0729649	3.73327	0.509021	0.592107	FALSE	FALSE	FALSE	FALSE	FALSE	FALSE	NotSig	NotSig
1700067K01Rik	1700067K01Rik	73453	-0.286921	0.290333	0.302972	0.458791	0.358403	0.290333	0.178499	0.246507	FALSE	FALSE	FALSE	FALSE	FALSE	FALSE	NotSig	NotSig
1700074P13Rik	1700074P13Rik	NA	1.70391	-2.60629	0.0322863	0.0864041	2.8285	-2.60629	9.48964e-05	0.000293297	FALSE	TRUE	FALSE	TRUE	FALSE	FALSE	NotSig	Up
1700088E04Rik	1700088E04Rik	27660	0.0524641	4.30312	0.592912	0.724839	0.0993564	4.30312	0.310272	0.392972	FALSE	FALSE	FALSE	FALSE	FALSE	FALSE	NotSig	NotSig
1700092M07Rik	1700092M07Rik	74307	-0.561544	-1.7993	0.279124	0.433131	1.3973	-1.7993	0.000452959	0.00121703	FALSE	TRUE	FALSE	TRUE	FALSE	FALSE	NotSig	Up
1700093K21Rik	1700093K21Rik	67358	-0.482158	-1.24147	0.274445	0.427786	0.410898	-1.24147	0.315461	0.398326	FALSE	FALSE	FALSE	FALSE	FALSE	FALSE	NotSig	NotSig
1700102P08Rik	1700102P08Rik	112418	1.04023	-1.70721	0.0312237	0.0842596	1.027	-1.70721	0.0316589	0.0547711	FALSE	FALSE	FALSE	FALSE	FALSE	FALSE	NotSig	NotSig
1700123O20Rik	1700123O20Rik	58248	0.163027	5.00781	0.0457184	0.113299	0.311505	5.00781	0.000127553	0.000384462	FALSE	FALSE	FALSE	FALSE	FALSE	FALSE	NotSig	NotSig
1810009A15Rik	1810009A15Rik	66276	0.325039	0.833403	0.129709	0.247327	-0.0302152	0.833403	0.890427	0.917622	FALSE	FALSE	FALSE	FALSE	FALSE	FALSE	NotSig	NotSig
1810010H24Rik	1810010H24Rik	69066	-0.316797	1.17237	0.0541639	0.128919	-0.13638	1.17237	0.397889	0.483307	FALSE	FALSE	FALSE	FALSE	FALSE	FALSE	NotSig	NotSig
1810013L24Rik	1810013L24Rik	69053	0.0831127	6.42845	0.281907	0.436229	0.351916	6.42845	4.99368e-06	1.97582e-05	FALSE	FALSE	FALSE	FALSE	FALSE	FALSE	NotSig	NotSig
1810020O05Rik	1810020O05Rik	613264	0.968336	-1.49461	0.0168093	0.0526091	0.990284	-1.49461	0.0139284	0.0266059	FALSE	FALSE	FALSE	FALSE	FALSE	FALSE	NotSig	NotSig
1810024B03Rik	1810024B03Rik	329509	-0.323016	-0.193587	0.301909	0.457533	0.0759384	-0.193587	0.80148	0.846888	FALSE	FALSE	FALSE	FALSE	FALSE	FALSE	NotSig	NotSig
1810030O07Rik	1810030O07Rik	69155	0.0763018	4.85339	0.417541	0.573995	0.340804	4.85339	0.000270214	0.000761652	FALSE	FALSE	FALSE	FALSE	FALSE	FALSE	NotSig	NotSig
1810037I17Rik	1810037I17Rik	67704	0.0955404	6.5584	0.375231	0.532893	-0.00489916	6.5584	0.963771	0.973317	FALSE	FALSE	FALSE	FALSE	FALSE	FALSE	NotSig	NotSig
1810055G02Rik	1810055G02Rik	72056	0.305897	5.85608	0.000492687	0.00308984	0.465298	5.85608	1.09102e-07	5.72031e-07	FALSE	FALSE	FALSE	FALSE	FALSE	FALSE	NotSig	NotSig
1810058I24Rik	1810058I24Rik	67705	0.289848	6.17278	0.0138762	0.0451405	0.450705	6.17278	0.000129369	0.000389511	FALSE	FALSE	FALSE	FALSE	FALSE	FALSE	NotSig	NotSig
2200002D01Rik	2200002D01Rik	72275	-0.197559	-1.96364	0.734142	0.829122	-0.154865	-1.96364	0.783836	0.832522	FALSE	FALSE	FALSE	FALSE	FALSE	FALSE	NotSig	NotSig
2210016F16Rik	2210016F16Rik	70153	0.0429436	5.49595	0.61277	0.740042	0.180992	5.49595	0.0324495	0.0559436	FALSE	FALSE	FALSE	FALSE	FALSE	FALSE	NotSig	NotSig
2210016L21Rik	2210016L21Rik	72357	0.15956	3.10042	0.139135	0.261206	-0.116784	3.10042	0.285365	0.366326	FALSE	FALSE	FALSE	FALSE	FALSE	FALSE	NotSig	NotSig
2210408I21Rik	2210408I21Rik	72371	-0.145747	3.29875	0.181458	0.316616	-0.065089	3.29875	0.548225	0.628789	FALSE	FALSE	FALSE	FALSE	FALSE	FALSE	NotSig	NotSig
2300009A05Rik	2300009A05Rik	69478	-0.129935	0.499918	0.607727	0.735617	-0.0667325	0.499918	0.790957	0.838479	FALSE	FALSE	FALSE	FALSE	FALSE	FALSE	NotSig	NotSig
2310002L09Rik	2310002L09Rik	71886	3.00611	-0.918763	4.52642e-09	1.47353e-07	3.64834	-0.918763	8.5357e-14	1.03473e-12	TRUE	TRUE	TRUE	TRUE	FALSE	FALSE	Up	Up
2310009B15Rik	2310009B15Rik	69549	-0.279047	1.23542	0.135356	0.255777	-0.0519947	1.23542	0.777156	0.826693	FALSE	FALSE	FALSE	FALSE	FALSE	FALSE	NotSig	NotSig
2310011J03Rik	2310011J03Rik	66374	0.425394	5.29322	1.49552e-05	0.000166586	0.268444	5.29322	0.00631086	0.0131568	FALSE	FALSE	FALSE	FALSE	FALSE	FALSE	NotSig	NotSig
2310022A10Rik	2310022A10Rik	66367	0.0250768	5.19858	0.851298	0.908558	0.104659	5.19858	0.434308	0.51994	FALSE	FALSE	FALSE	FALSE	FALSE	FALSE	NotSig	NotSig
2310022B05Rik	2310022B05Rik	69551	-0.435001	9.22274	1.75485e-08	4.96658e-07	-0.620783	9.22274	1.03119e-15	1.605e-14	FALSE	FALSE	FALSE	FALSE	FALSE	FALSE	NotSig	NotSig
2310030G06Rik	2310030G06Rik	66952	0.109708	3.54018	0.304168	0.45975	0.168507	3.54018	0.113458	0.167494	FALSE	FALSE	FALSE	FALSE	FALSE	FALSE	NotSig	NotSig
2310033P09Rik	2310033P09Rik	67862	-0.190888	3.90149	0.0663525	0.150697	-0.329102	3.90149	0.00161662	0.00386274	FALSE	FALSE	FALSE	FALSE	FALSE	FALSE	NotSig	NotSig
2310039H08Rik	2310039H08Rik	67101	-0.377659	1.42632	0.0946581	0.195501	-0.195686	1.42632	0.383623	0.468482	FALSE	FALSE	FALSE	FALSE	FALSE	FALSE	NotSig	NotSig
2310057M21Rik	2310057M21Rik	68277	0.261101	3.62938	0.0160189	0.0506268	0.510318	3.62938	2.04366e-06	8.68307e-06	FALSE	FALSE	FALSE	FALSE	FALSE	FALSE	NotSig	NotSig
2310061I04Rik	2310061I04Rik	69662	-0.126976	3.58166	0.222479	0.367128	0.10514	3.58166	0.30682	0.389401	FALSE	FALSE	FALSE	FALSE	FALSE	FALSE	NotSig	NotSig
2410002F23Rik	2410002F23Rik	668661	0.119199	5.49745	0.0980417	0.200389	-0.365282	5.49745	5.48138e-07	2.55258e-06	FALSE	FALSE	FALSE	FALSE	FALSE	FALSE	NotSig	NotSig
2410004B18Rik	2410004B18Rik	66421	0.455548	3.32454	0.000751054	0.00436531	0.753732	3.32454	1.92738e-08	1.13837e-07	FALSE	FALSE	FALSE	FALSE	FALSE	FALSE	NotSig	NotSig
2410004P03Rik	2410004P03Rik	73667	0.603011	3.67957	1.07738e-06	1.71737e-05	0.787971	3.67957	1.60179e-10	1.26718e-09	FALSE	FALSE	FALSE	FALSE	FALSE	FALSE	NotSig	NotSig
2510002D24Rik	2510002D24Rik	72307	-0.082464	1.94602	0.658301	0.774179	-0.137536	1.94602	0.461168	0.546668	FALSE	FALSE	FALSE	FALSE	FALSE	FALSE	NotSig	NotSig
2510009E07Rik	2510009E07Rik	72190	0.018692	5.69492	0.818004	0.886344	0.0839305	5.69492	0.300913	0.383167	FALSE	FALSE	FALSE	FALSE	FALSE	FALSE	NotSig	NotSig
2510022D24Rik	2510022D24Rik	66567	-0.207288	3.64749	0.133895	0.253877	-0.0784646	3.64749	0.568634	0.647599	FALSE	FALSE	FALSE	FALSE	FALSE	FALSE	NotSig	NotSig
2510039O18Rik	2510039O18Rik	77034	0.218647	5.94381	0.0104236	0.0359766	0.300832	5.94381	0.000418502	0.00113245	FALSE	FALSE	FALSE	FALSE	FALSE	FALSE	NotSig	NotSig
2610001J05Rik	2610001J05Rik	NA	0.315943	4.43513	0.00276104	0.0125954	0.502823	4.43513	1.78422e-06	7.64398e-06	FALSE	FALSE	FALSE	FALSE	FALSE	FALSE	NotSig	NotSig
2610002M06Rik	2610002M06Rik	67028	-0.299362	3.22214	0.0456576	0.113231	-0.457242	3.22214	0.00241796	0.00555353	FALSE	FALSE	FALSE	FALSE	FALSE	FALSE	NotSig	NotSig
2610008E11Rik	2610008E11Rik	72128	-0.228556	4.34959	0.0452706	0.112533	-0.109804	4.34959	0.334242	0.417043	FALSE	FALSE	FALSE	FALSE	FALSE	FALSE	NotSig	NotSig
2610028H24Rik	2610028H24Rik	76964	-0.899953	-1.9987	0.112729	0.222348	-0.462787	-1.9987	0.387635	0.472384	FALSE	FALSE	FALSE	FALSE	FALSE	FALSE	NotSig	NotSig
2610044O15Rik8	2610044O15Rik8	72139	-0.511773	-0.846872	0.164488	0.294605	-0.668234	-0.846872	0.0734344	0.114529	FALSE	FALSE	FALSE	FALSE	FALSE	FALSE	NotSig	NotSig
2610301B20Rik	2610301B20Rik	NA	-0.338576	5.46703	0.00173885	0.00867426	-0.549491	5.46703	4.21817e-07	1.99718e-06	FALSE	FALSE	FALSE	FALSE	FALSE	FALSE	NotSig	NotSig
2610318N02Rik	2610318N02Rik	70458	0.0163764	0.991815	0.944432	0.965812	0.0702509	0.991815	0.764313	0.815848	FALSE	FALSE	FALSE	FALSE	FALSE	FALSE	NotSig	NotSig
2610507B11Rik	2610507B11Rik	72503	0.116045	8.3245	0.143199	0.267099	0.0353083	8.3245	0.655931	0.72499	FALSE	FALSE	FALSE	FALSE	FALSE	FALSE	NotSig	NotSig
2700049A03Rik	2700049A03Rik	76967	-0.372248	4.65733	0.000290071	0.00199836	-0.714588	4.65733	5.54693e-12	5.34201e-11	FALSE	FALSE	FALSE	FALSE	FALSE	FALSE	NotSig	NotSig
2700062C07Rik	2700062C07Rik	68046	0.0397993	4.01302	0.673049	0.785545	0.00455886	4.01302	0.961442	0.971601	FALSE	FALSE	FALSE	FALSE	FALSE	FALSE	NotSig	NotSig
2700081O15Rik	2700081O15Rik	NA	-0.316741	5.64145	0.00115837	0.00622136	-0.21131	5.64145	0.029956	0.0521752	FALSE	FALSE	FALSE	FALSE	FALSE	FALSE	NotSig	NotSig
2700097O09Rik	2700097O09Rik	72658	0.14156	3.53666	0.25772	0.409493	-0.00424949	3.53666	0.972983	0.979281	FALSE	FALSE	FALSE	FALSE	FALSE	FALSE	NotSig	NotSig
2810004N23Rik	2810004N23Rik	66523	0.179144	4.98662	0.0158119	0.050098	0.170952	4.98662	0.0211662	0.0384609	FALSE	FALSE	FALSE	FALSE	FALSE	FALSE	NotSig	NotSig
2810006K23Rik	2810006K23Rik	NA	-0.0663135	4.04917	0.455873	0.611629	0.0132615	4.04917	0.880921	0.910056	FALSE	FALSE	FALSE	FALSE	FALSE	FALSE	NotSig	NotSig
2810021J22Rik	2810021J22Rik	69944	-0.427709	3.15587	0.000360231	0.00239372	-0.242917	3.15587	0.0407307	0.0683758	FALSE	FALSE	FALSE	FALSE	FALSE	FALSE	NotSig	NotSig
2810408A11Rik	2810408A11Rik	70419	-0.860383	4.64238	7.42211e-23	3.54931e-20	-1.13463	4.64238	1.42909e-37	2.13103e-35	FALSE	TRUE	FALSE	FALSE	FALSE	TRUE	NotSig	Down
2900026A02Rik	2900026A02Rik	243219	0.382469	5.54182	0.00726441	0.0270233	0.789123	5.54182	3.66234e-08	2.07558e-07	FALSE	FALSE	FALSE	FALSE	FALSE	FALSE	NotSig	NotSig
3110009E18Rik	3110009E18Rik	73103	0.0925605	1.60987	0.598505	0.728844	-0.129541	1.60987	0.466367	0.551747	FALSE	FALSE	FALSE	FALSE	FALSE	FALSE	NotSig	NotSig
3110040N11Rik	3110040N11Rik	67290	-0.20385	3.53055	0.126616	0.242931	-0.47217	3.53055	0.000449877	0.00120932	FALSE	FALSE	FALSE	FALSE	FALSE	FALSE	NotSig	NotSig
3110082I17Rik	3110082I17Rik	73212	0.142185	3.71874	0.229297	0.37574	0.314456	3.71874	0.00750066	0.0153398	FALSE	FALSE	FALSE	FALSE	FALSE	FALSE	NotSig	NotSig
3425401B19Rik	3425401B19Rik	100504518	-0.346903	4.60552	0.116277	0.227823	-0.133637	4.60552	0.54743	0.628093	FALSE	FALSE	FALSE	FALSE	FALSE	FALSE	NotSig	NotSig
3830406C13Rik	3830406C13Rik	218734	0.0381764	4.23162	0.732098	0.827508	0.29048	4.23162	0.00882563	0.0177254	FALSE	FALSE	FALSE	FALSE	FALSE	FALSE	NotSig	NotSig
4430402I18Rik	4430402I18Rik	NA	0.0246223	-0.0339833	0.91758	0.949083	0.324135	-0.0339833	0.15872	0.22331	FALSE	FALSE	FALSE	FALSE	FALSE	FALSE	NotSig	NotSig
4833420G17Rik	4833420G17Rik	67392	-0.76167	1.87725	1.77319e-05	0.000191664	-1.54489	1.87725	1.52206e-16	2.62863e-15	FALSE	TRUE	FALSE	FALSE	FALSE	TRUE	NotSig	Down
4833439L19Rik	4833439L19Rik	97820	0.180817	7.07933	0.0149762	0.048043	0.298586	7.07933	5.83942e-05	0.000188723	FALSE	FALSE	FALSE	FALSE	FALSE	FALSE	NotSig	NotSig
4921507P07Rik	4921507P07Rik	70821	-0.913164	1.7233	1.85853e-06	2.75365e-05	-0.989196	1.7233	2.66111e-07	1.3045e-06	FALSE	FALSE	FALSE	FALSE	FALSE	FALSE	NotSig	NotSig
4921524J17Rik	4921524J17Rik	66714	0.244384	4.15137	0.0704376	0.157502	0.320737	4.15137	0.0174691	0.0325533	FALSE	FALSE	FALSE	FALSE	FALSE	FALSE	NotSig	NotSig
4921536K21Rik	4921536K21Rik	67430	1.08071	-1.44566	0.0167299	0.0524318	1.26807	-1.44566	0.00418205	0.00911611	FALSE	TRUE	FALSE	TRUE	FALSE	FALSE	NotSig	Up
4930402H24Rik	4930402H24Rik	NA	0.240875	6.05671	0.00170514	0.00852755	0.687124	6.05671	2.8518e-19	6.70994e-18	FALSE	FALSE	FALSE	FALSE	FALSE	FALSE	NotSig	NotSig
4930407I10Rik	4930407I10Rik	328573	0.633841	0.574743	0.0340128	0.0900343	1.13378	0.574743	0.000120421	0.000364802	FALSE	TRUE	FALSE	TRUE	FALSE	FALSE	NotSig	Up
4930430F08Rik	4930430F08Rik	68281	-0.23496	2.99291	0.0587257	0.13736	-0.359092	2.99291	0.00406285	0.00887161	FALSE	FALSE	FALSE	FALSE	FALSE	FALSE	NotSig	NotSig
4930432K21Rik	4930432K21Rik	NA	-0.289475	2.06302	0.044892	0.111793	-0.444454	2.06302	0.00226731	0.005244	FALSE	FALSE	FALSE	FALSE	FALSE	FALSE	NotSig	NotSig
4930438A08Rik	4930438A08Rik	73988	-0.101819	-0.136955	0.760121	0.847717	0.0215393	-0.136955	0.948267	0.961284	FALSE	FALSE	FALSE	FALSE	FALSE	FALSE	NotSig	NotSig
4930444P10Rik	4930444P10Rik	75799	0.805284	-0.829395	0.013912	0.0451832	0.963076	-0.829395	0.00274076	0.0062279	FALSE	FALSE	FALSE	FALSE	FALSE	FALSE	NotSig	NotSig
4930453N24Rik	4930453N24Rik	67609	0.166622	3.81913	0.162778	0.292447	0.19498	3.81913	0.101972	0.1527	FALSE	FALSE	FALSE	FALSE	FALSE	FALSE	NotSig	NotSig
4930503B20Rik	4930503B20Rik	NA	-0.817509	1.11886	0.00103104	0.00565605	-1.25821	1.11886	8.67596e-07	3.92299e-06	FALSE	TRUE	FALSE	FALSE	FALSE	TRUE	NotSig	Down
4930503L19Rik	4930503L19Rik	269033	-0.306066	3.57046	0.0103399	0.0357411	-1.10659	3.57046	4.97349e-19	1.13628e-17	FALSE	TRUE	FALSE	FALSE	FALSE	TRUE	NotSig	Down
4930522H14Rik	4930522H14Rik	67646	0.16528	-0.0851643	0.504226	0.653026	0.716931	-0.0851643	0.0022007	0.00510453	FALSE	FALSE	FALSE	FALSE	FALSE	FALSE	NotSig	NotSig
4930523C07Rik	4930523C07Rik	67647	-0.233033	6.19497	0.0611274	0.141522	-0.688855	6.19497	4.07915e-08	2.29382e-07	FALSE	FALSE	FALSE	FALSE	FALSE	FALSE	NotSig	NotSig
4930524B15Rik	4930524B15Rik	67592	-0.209302	-1.71958	0.66629	0.780665	0.137461	-1.71958	0.770806	0.821419	FALSE	FALSE	FALSE	FALSE	FALSE	FALSE	NotSig	NotSig
4930544D05Rik	4930544D05Rik	668433	-0.661393	2.41479	0.0557	0.131795	-0.380224	2.41479	0.271761	0.351663	FALSE	FALSE	FALSE	FALSE	FALSE	FALSE	NotSig	NotSig
4930548H24Rik	4930548H24Rik	67656	0.106422	-1.72488	0.826375	0.891911	0.151413	-1.72488	0.755623	0.808625	FALSE	FALSE	FALSE	FALSE	FALSE	FALSE	NotSig	NotSig
4930562C15Rik	4930562C15Rik	78809	-0.745579	0.272186	0.00695033	0.0261851	-0.179967	0.272186	0.495224	0.578924	FALSE	FALSE	FALSE	FALSE	FALSE	FALSE	NotSig	NotSig
4930563E22Rik	4930563E22Rik	75304	-0.735572	2.41936	2.59665e-05	0.000264976	-0.673808	2.41936	0.000111147	0.000338916	FALSE	FALSE	FALSE	FALSE	FALSE	FALSE	NotSig	NotSig
4930579G24Rik	4930579G24Rik	75939	0.143641	4.65991	0.38122	0.539329	-0.520955	4.65991	0.0017099	0.00406391	FALSE	FALSE	FALSE	FALSE	FALSE	FALSE	NotSig	NotSig
4930590J08Rik	4930590J08Rik	381798	-0.019517	3.56492	0.847816	0.905748	0.348045	3.56492	0.000496157	0.00132296	FALSE	FALSE	FALSE	FALSE	FALSE	FALSE	NotSig	NotSig
4931406C07Rik	4931406C07Rik	70984	0.20825	5.79221	0.0124555	0.041403	0.325445	5.79221	9.23289e-05	0.000285999	FALSE	FALSE	FALSE	FALSE	FALSE	FALSE	NotSig	NotSig
4931414P19Rik	4931414P19Rik	74359	-0.383206	2.75747	0.044893	0.111793	-0.0869931	2.75747	0.647705	0.717786	FALSE	FALSE	FALSE	FALSE	FALSE	FALSE	NotSig	NotSig
4931428F04Rik	4931428F04Rik	74356	-0.307228	3.28371	0.0395664	0.101163	-0.255686	3.28371	0.0858171	0.130925	FALSE	FALSE	FALSE	FALSE	FALSE	FALSE	NotSig	NotSig
4932438A13Rik	4932438A13Rik	229227	-0.0536155	6.27159	0.686894	0.795079	0.114427	6.27159	0.388692	0.473504	FALSE	FALSE	FALSE	FALSE	FALSE	FALSE	NotSig	NotSig
4932438H23Rik	4932438H23Rik	74387	-0.366981	-1.39538	0.352662	0.511222	0.406744	-1.39538	0.257535	0.336299	FALSE	FALSE	FALSE	FALSE	FALSE	FALSE	NotSig	NotSig
4933403O08Rik	4933403O08Rik	71030	-0.158581	1.23087	0.591762	0.724066	-0.136502	1.23087	0.643531	0.713901	FALSE	FALSE	FALSE	FALSE	FALSE	FALSE	NotSig	NotSig
4933405L10Rik	4933405L10Rik	71046	-0.370396	-1.40224	0.413253	0.569964	0.138447	-1.40224	0.750493	0.804191	FALSE	FALSE	FALSE	FALSE	FALSE	FALSE	NotSig	NotSig
4933427D14Rik	4933427D14Rik	74477	-0.452497	4.83926	8.08245e-05	0.00069361	-0.314898	4.83926	0.00593862	0.0124689	FALSE	FALSE	FALSE	FALSE	FALSE	FALSE	NotSig	NotSig
4933428G20Rik	4933428G20Rik	100141474	-0.215877	1.85438	0.527617	0.673199	1.20946	1.85438	0.000404417	0.0010989	FALSE	TRUE	FALSE	TRUE	FALSE	FALSE	NotSig	Up
4933430I17Rik	4933430I17Rik	214106	0.0183259	0.824559	0.938015	0.961306	0.0655229	0.824559	0.779131	0.82854	FALSE	FALSE	FALSE	FALSE	FALSE	FALSE	NotSig	NotSig
4933434E20Rik	4933434E20Rik	99650	-0.100919	5.42972	0.233182	0.380533	-0.0707414	5.42972	0.402779	0.488178	FALSE	FALSE	FALSE	FALSE	FALSE	FALSE	NotSig	NotSig
5031439G07Rik	5031439G07Rik	223739	0.0388787	4.94729	0.763858	0.850516	0.286396	4.94729	0.0264642	0.046822	FALSE	FALSE	FALSE	FALSE	FALSE	FALSE	NotSig	NotSig
5730409E04Rik	5730409E04Rik	230757	0.0362053	4.07183	0.683044	0.792607	0.088721	4.07183	0.31517	0.398031	FALSE	FALSE	FALSE	FALSE	FALSE	FALSE	NotSig	NotSig
5730455P16Rik	5730455P16Rik	70591	-0.362742	4.23815	0.000589743	0.00358551	-0.509927	4.23815	1.51779e-06	6.58185e-06	FALSE	FALSE	FALSE	FALSE	FALSE	FALSE	NotSig	NotSig
6030458C11Rik	6030458C11Rik	77877	0.0711331	4.52405	0.434342	0.591637	-0.00398738	4.52405	0.965073	0.974418	FALSE	FALSE	FALSE	FALSE	FALSE	FALSE	NotSig	NotSig
6330403K07Rik	6330403K07Rik	103712	-0.107975	-0.131594	0.702076	0.805926	0.517543	-0.131594	0.0525612	0.0855237	FALSE	FALSE	FALSE	FALSE	FALSE	FALSE	NotSig	NotSig
6430548M08Rik	6430548M08Rik	234797	0.0240845	3.37236	0.901529	0.940243	0.208824	3.37236	0.28317	0.363881	FALSE	FALSE	FALSE	FALSE	FALSE	FALSE	NotSig	NotSig
6430550D23Rik	6430550D23Rik	320095	0.638265	0.777177	0.0753534	0.165558	1.6394	0.777177	4.46757e-06	1.786e-05	FALSE	TRUE	FALSE	TRUE	FALSE	FALSE	NotSig	Up
6430571L13Rik	6430571L13Rik	235599	-0.0441523	0.754603	0.859369	0.913376	-0.034053	0.754603	0.891438	0.918018	FALSE	FALSE	FALSE	FALSE	FALSE	FALSE	NotSig	NotSig
6820408C15Rik	6820408C15Rik	228778	0.152465	2.32551	0.358962	0.516991	-0.0544367	2.32551	0.745114	0.799738	FALSE	FALSE	FALSE	FALSE	FALSE	FALSE	NotSig	NotSig
8030462N17Rik	8030462N17Rik	212163	-0.0301915	4.87627	0.712148	0.813046	-0.0421175	4.87627	0.606468	0.682217	FALSE	FALSE	FALSE	FALSE	FALSE	FALSE	NotSig	NotSig
9030025P20Rik	9030025P20Rik	100041574	-0.917496	-1.03677	0.0186323	0.0569524	-0.698209	-1.03677	0.0671263	0.105941	FALSE	FALSE	FALSE	FALSE	FALSE	FALSE	NotSig	NotSig
9130008F23Rik	9130008F23Rik	71583	-0.136597	0.364159	0.495934	0.646408	-0.201586	0.364159	0.31736	0.400287	FALSE	FALSE	FALSE	FALSE	FALSE	FALSE	NotSig	NotSig
9130023H24Rik	9130023H24Rik	100043133	0.0281315	2.90179	0.822491	0.889034	-0.0470932	2.90179	0.707802	0.769685	FALSE	FALSE	FALSE	FALSE	FALSE	FALSE	NotSig	NotSig
9130401M01Rik	9130401M01Rik	75758	-0.220444	1.94006	0.112227	0.221642	-0.313337	1.94006	0.0245845	0.044009	FALSE	FALSE	FALSE	FALSE	FALSE	FALSE	NotSig	NotSig
9330159F19Rik	9330159F19Rik	212448	0.897681	1.12685	0.00635636	0.0243959	2.20186	1.12685	1.50598e-11	1.36325e-10	FALSE	TRUE	FALSE	TRUE	FALSE	FALSE	NotSig	Up
9430015G10Rik	9430015G10Rik	230996	-0.0695882	2.92614	0.586514	0.719575	-0.251931	2.92614	0.0506612	0.0828111	FALSE	FALSE	FALSE	FALSE	FALSE	FALSE	NotSig	NotSig
9430038I01Rik	9430038I01Rik	77252	-0.261962	2.51534	0.0333486	0.0886357	-0.48136	2.51534	0.000116174	0.000353002	FALSE	FALSE	FALSE	FALSE	FALSE	FALSE	NotSig	NotSig
9430078G10Rik	9430078G10Rik	115489041	-0.19606	-1.46318	0.658133	0.77413	-0.650244	-1.46318	0.156136	0.22023	FALSE	FALSE	FALSE	FALSE	FALSE	FALSE	NotSig	NotSig
9530053A07Rik	9530053A07Rik	319482	0.384159	-1.52297	0.510433	0.658298	1.08568	-1.52297	0.0575594	0.0926886	FALSE	FALSE	FALSE	FALSE	FALSE	FALSE	NotSig	NotSig
9530068E07Rik	9530068E07Rik	213673	0.202225	7.5701	0.0149563	0.0480015	0.217953	7.5701	0.00873326	0.0175602	FALSE	FALSE	FALSE	FALSE	FALSE	FALSE	NotSig	NotSig
9530077C05Rik	9530077C05Rik	68283	-0.385495	2.67217	0.0096961	0.0339461	-1.47257	2.67217	1.81813e-20	4.80993e-19	FALSE	TRUE	FALSE	FALSE	FALSE	TRUE	NotSig	Down
9830107B12Rik	9830107B12Rik	328829	3.00199	-1.97874	9.2123e-07	1.51191e-05	2.14739	-1.97874	0.00161142	0.00385164	TRUE	TRUE	TRUE	TRUE	FALSE	FALSE	Up	Up
9930012K11Rik	9930012K11Rik	268759	0.0605167	4.18144	0.767115	0.852405	0.798048	4.18144	9.26587e-05	0.000286956	FALSE	FALSE	FALSE	FALSE	FALSE	FALSE	NotSig	NotSig
9930021J03Rik	9930021J03Rik	240613	-0.126436	5.81174	0.295089	0.450243	0.112796	5.81174	0.349957	0.433671	FALSE	FALSE	FALSE	FALSE	FALSE	FALSE	NotSig	NotSig
9930104L06Rik	9930104L06Rik	194268	0.0134801	2.88359	0.920493	0.950795	0.270788	2.88359	0.0424035	0.0708666	FALSE	FALSE	FALSE	FALSE	FALSE	FALSE	NotSig	NotSig
a	a	50518	0.581018	1.66035	0.00811108	0.0294231	1.02123	1.66035	2.25268e-06	9.47819e-06	FALSE	TRUE	FALSE	TRUE	FALSE	FALSE	NotSig	Up
A130010J15Rik	A130010J15Rik	319266	-0.350243	3.98525	0.000583369	0.00355925	-0.570732	3.98525	2.64829e-08	1.53603e-07	FALSE	FALSE	FALSE	FALSE	FALSE	FALSE	NotSig	NotSig
A2m	A2m	232345	-1.10158	3.81486	0.0074051	0.0274216	-3.55124	3.81486	1.91271e-15	2.88008e-14	TRUE	TRUE	FALSE	FALSE	TRUE	TRUE	Down	Down
A3galt2	A3galt2	215493	0.813742	-0.969332	0.0628873	0.144831	1.76687	-0.969332	1.52126e-05	5.52707e-05	FALSE	TRUE	FALSE	TRUE	FALSE	FALSE	NotSig	Up
A430005L14Rik	A430005L14Rik	97159	-0.239407	2.98199	0.101284	0.205062	-0.360281	2.98199	0.013995	0.0267221	FALSE	FALSE	FALSE	FALSE	FALSE	FALSE	NotSig	NotSig
A430033K04Rik	A430033K04Rik	243308	-0.720996	2.92983	7.4174e-08	1.72302e-06	-1.02348	2.92983	5.21237e-14	6.50047e-13	FALSE	TRUE	FALSE	FALSE	FALSE	TRUE	NotSig	Down
A530016L24Rik	A530016L24Rik	319942	-0.398306	-1.66932	0.447872	0.604585	0.384251	-1.66932	0.442124	0.527703	FALSE	FALSE	FALSE	FALSE	FALSE	FALSE	NotSig	NotSig
A830018L16Rik	A830018L16Rik	320492	0.104848	0.430111	0.745227	0.836878	0.0522711	0.430111	0.872409	0.90308	FALSE	FALSE	FALSE	FALSE	FALSE	FALSE	NotSig	NotSig
A930007A09Rik	A930007A09Rik	432999	0.123212	2.27536	0.512728	0.660705	0.205746	2.27536	0.272963	0.352824	FALSE	FALSE	FALSE	FALSE	FALSE	FALSE	NotSig	NotSig
A930018P22Rik	A930018P22Rik	68243	0.216609	-0.626685	0.511213	0.659182	-0.0538319	-0.626685	0.872827	0.903378	FALSE	FALSE	FALSE	FALSE	FALSE	FALSE	NotSig	NotSig
A930033H14Rik	A930033H14Rik	320700	-0.259243	-1.65672	0.546902	0.688507	0.133887	-1.65672	0.741051	0.79635	FALSE	FALSE	FALSE	FALSE	FALSE	FALSE	NotSig	NotSig
Aaas	Aaas	223921	0.0705412	5.45242	0.426621	0.583868	-0.0106986	5.45242	0.904084	0.927893	FALSE	FALSE	FALSE	FALSE	FALSE	FALSE	NotSig	NotSig
Aacs	Aacs	78894	0.00402089	5.81546	0.959485	0.974951	0.0497646	5.81546	0.528927	0.611161	FALSE	FALSE	FALSE	FALSE	FALSE	FALSE	NotSig	NotSig
Aadat	Aadat	23923	1.15919	-1.06808	0.0108093	0.0370408	2.21403	-1.06808	2.39781e-07	1.18506e-06	TRUE	TRUE	TRUE	TRUE	FALSE	FALSE	Up	Up
Aagab	Aagab	66939	0.00133027	5.4986	0.985872	0.99188	0.023892	5.4986	0.750085	0.80394	FALSE	FALSE	FALSE	FALSE	FALSE	FALSE	NotSig	NotSig
Aak1	Aak1	269774	0.189905	6.23558	0.0526691	0.126318	0.323764	6.23558	0.000951462	0.00239124	FALSE	FALSE	FALSE	FALSE	FALSE	FALSE	NotSig	NotSig
Aamdc	Aamdc	66273	0.439398	2.86906	0.00384246	0.0164416	0.553852	2.86906	0.000250377	0.000709923	FALSE	FALSE	FALSE	FALSE	FALSE	FALSE	NotSig	NotSig
Aamp	Aamp	227290	0.0601245	7.11792	0.491866	0.642964	0.0159785	7.11792	0.855007	0.889849	FALSE	FALSE	FALSE	FALSE	FALSE	FALSE	NotSig	NotSig
Aanat	Aanat	11298	0.0637605	-0.532776	0.884117	0.929845	1.10595	-0.532776	0.008506	0.017158	FALSE	TRUE	FALSE	TRUE	FALSE	FALSE	NotSig	Up
Aar2	Aar2	68295	0.108901	4.95467	0.15029	0.276531	0.133878	4.95467	0.0765217	0.118609	FALSE	FALSE	FALSE	FALSE	FALSE	FALSE	NotSig	NotSig
Aars	Aars	234734	-0.282219	8.29852	0.000634542	0.00380615	-0.658722	8.29852	2.05116e-15	3.07187e-14	FALSE	FALSE	FALSE	FALSE	FALSE	FALSE	NotSig	NotSig
Aars2	Aars2	224805	-0.240389	4.15655	0.0486342	0.118597	-0.229392	4.15655	0.059577	0.095527	FALSE	FALSE	FALSE	FALSE	FALSE	FALSE	NotSig	NotSig
Aarsd1	Aarsd1	69684	-0.370781	4.2409	2.0707e-05	0.000218044	-0.416043	4.2409	1.78521e-06	7.64586e-06	FALSE	FALSE	FALSE	FALSE	FALSE	FALSE	NotSig	NotSig
Aasdh	Aasdh	231326	-0.324038	4.1282	0.000517678	0.00321359	-0.266003	4.1282	0.00422648	0.00919562	FALSE	FALSE	FALSE	FALSE	FALSE	FALSE	NotSig	NotSig
Aasdhppt	Aasdhppt	67618	0.354734	6.26151	0.000157508	0.00121757	0.370822	6.26151	7.76973e-05	0.000244554	FALSE	FALSE	FALSE	FALSE	FALSE	FALSE	NotSig	NotSig
Aass	Aass	30956	-0.395958	4.17775	0.00132023	0.0069642	-0.0178134	4.17775	0.88392	0.912476	FALSE	FALSE	FALSE	FALSE	FALSE	FALSE	NotSig	NotSig
Aatf	Aatf	56321	0.0756124	5.58235	0.297193	0.452461	-0.0915176	5.58235	0.208376	0.281214	FALSE	FALSE	FALSE	FALSE	FALSE	FALSE	NotSig	NotSig
Aatk	Aatk	11302	0.137469	5.02501	0.543108	0.685179	0.693013	5.02501	0.00240492	0.00552816	FALSE	FALSE	FALSE	FALSE	FALSE	FALSE	NotSig	NotSig
AB124611	AB124611	382062	1.0273	0.723072	1.39171e-05	0.000156277	1.94082	0.723072	2.53103e-18	5.40837e-17	TRUE	TRUE	TRUE	TRUE	FALSE	FALSE	Up	Up
Abat	Abat	268860	-0.111289	0.772602	0.686163	0.794697	-0.111063	0.772602	0.688365	0.752621	FALSE	FALSE	FALSE	FALSE	FALSE	FALSE	NotSig	NotSig
Abca1	Abca1	11303	-0.207897	5.36912	0.101506	0.205262	0.376356	5.36912	0.00292532	0.006604	FALSE	FALSE	FALSE	FALSE	FALSE	FALSE	NotSig	NotSig
Abca16	Abca16	233810	0.499505	-0.156815	0.0660195	0.150239	0.900055	-0.156815	0.00057518	0.00151301	FALSE	FALSE	FALSE	FALSE	FALSE	FALSE	NotSig	NotSig
Abca17	Abca17	381072	-0.119029	-1.1152	0.789141	0.866302	0.204218	-1.1152	0.638462	0.70971	FALSE	FALSE	FALSE	FALSE	FALSE	FALSE	NotSig	NotSig
Abca2	Abca2	11305	-0.0985528	5.40618	0.35589	0.514059	-0.106876	5.40618	0.316832	0.399693	FALSE	FALSE	FALSE	FALSE	FALSE	FALSE	NotSig	NotSig
Abca3	Abca3	27410	0.0014307	5.17077	0.990604	0.99462	0.018998	5.17077	0.875677	0.906058	FALSE	FALSE	FALSE	FALSE	FALSE	FALSE	NotSig	NotSig
Abca4	Abca4	11304	0.692952	-1.1018	0.0932896	0.1935	1.21594	-1.1018	0.00215644	0.00501265	FALSE	TRUE	FALSE	TRUE	FALSE	FALSE	NotSig	Up
Abca5	Abca5	217265	-0.379659	2.98697	0.0248475	0.0711071	-0.291546	2.98697	0.0831057	0.127476	FALSE	FALSE	FALSE	FALSE	FALSE	FALSE	NotSig	NotSig
Abca6	Abca6	76184	0.472653	1.57057	0.159134	0.287727	1.55033	1.57057	2.68534e-06	1.11565e-05	FALSE	TRUE	FALSE	TRUE	FALSE	FALSE	NotSig	Up
Abca7	Abca7	27403	-0.524391	6.13748	3.03184e-05	0.000302922	-0.513873	6.13748	4.52906e-05	0.000149902	FALSE	FALSE	FALSE	FALSE	FALSE	FALSE	NotSig	NotSig
Abca9	Abca9	217262	-0.357122	1.78821	0.129994	0.247802	0.374019	1.78821	0.103966	0.155383	FALSE	FALSE	FALSE	FALSE	FALSE	FALSE	NotSig	NotSig
Abcb10	Abcb10	56199	-0.227208	4.7176	0.0246733	0.070784	-0.706252	4.7176	5.81374e-12	5.57958e-11	FALSE	FALSE	FALSE	FALSE	FALSE	FALSE	NotSig	NotSig
Abcb1b	Abcb1b	18669	0.412612	6.35064	0.000246192	0.00174997	1.08377	6.35064	9.10088e-22	2.67396e-20	FALSE	TRUE	FALSE	TRUE	FALSE	FALSE	NotSig	Up
Abcb4	Abcb4	18670	0.468827	5.2599	9.87995e-06	0.000116312	0.845514	5.2599	1.45427e-15	2.21868e-14	FALSE	FALSE	FALSE	FALSE	FALSE	FALSE	NotSig	NotSig
Abcb6	Abcb6	74104	0.0573555	5.08545	0.560459	0.699842	-0.0527677	5.08545	0.592875	0.669489	FALSE	FALSE	FALSE	FALSE	FALSE	FALSE	NotSig	NotSig
Abcb7	Abcb7	11306	-0.387933	4.83588	0.000100886	0.000836772	-0.755924	4.83588	6.51421e-14	8.03014e-13	FALSE	FALSE	FALSE	FALSE	FALSE	FALSE	NotSig	NotSig
Abcb8	Abcb8	74610	0.318833	5.52387	0.00186282	0.00916085	0.19256	5.52387	0.0604799	0.096673	FALSE	FALSE	FALSE	FALSE	FALSE	FALSE	NotSig	NotSig
Abcb9	Abcb9	56325	0.296733	2.76901	0.0468599	0.115202	0.623834	2.76901	2.46535e-05	8.62324e-05	FALSE	FALSE	FALSE	FALSE	FALSE	FALSE	NotSig	NotSig
Abcc1	Abcc1	17250	0.218606	6.45842	0.0145004	0.0467656	0.293301	6.45842	0.0010373	0.00258729	FALSE	FALSE	FALSE	FALSE	FALSE	FALSE	NotSig	NotSig
Abcc10	Abcc10	224814	-0.0941806	3.42084	0.457281	0.612831	0.0917558	3.42084	0.465939	0.551369	FALSE	FALSE	FALSE	FALSE	FALSE	FALSE	NotSig	NotSig
Abcc3	Abcc3	76408	-0.600433	2.56645	2.26731e-06	3.23821e-05	-0.546422	2.56645	1.52293e-05	5.53169e-05	FALSE	FALSE	FALSE	FALSE	FALSE	FALSE	NotSig	NotSig
Abcc4	Abcc4	239273	-0.30898	3.32486	0.0243314	0.0700493	-0.197365	3.32486	0.148431	0.211079	FALSE	FALSE	FALSE	FALSE	FALSE	FALSE	NotSig	NotSig
Abcc5	Abcc5	27416	-0.100479	5.44396	0.488881	0.640639	0.554001	5.44396	0.00013775	0.000412238	FALSE	FALSE	FALSE	FALSE	FALSE	FALSE	NotSig	NotSig
Abcc6	Abcc6	27421	-0.198925	0.829218	0.418252	0.574517	-0.0690673	0.829218	0.777521	0.827018	FALSE	FALSE	FALSE	FALSE	FALSE	FALSE	NotSig	NotSig
Abcc9	Abcc9	20928	-0.338715	4.8124	0.010778	0.0369516	-0.0531026	4.8124	0.688049	0.752394	FALSE	FALSE	FALSE	FALSE	FALSE	FALSE	NotSig	NotSig
Abcd1	Abcd1	11666	0.039408	3.85483	0.679604	0.790269	0.106246	3.85483	0.263373	0.342857	FALSE	FALSE	FALSE	FALSE	FALSE	FALSE	NotSig	NotSig
Abcd2	Abcd2	26874	1.72441	-1.50562	0.00195681	0.00952176	2.76258	-1.50562	8.92917e-08	4.74443e-07	TRUE	TRUE	TRUE	TRUE	FALSE	FALSE	Up	Up
Abcd3	Abcd3	19299	-0.0541958	5.04309	0.523448	0.670161	-0.0520373	5.04309	0.539762	0.620836	FALSE	FALSE	FALSE	FALSE	FALSE	FALSE	NotSig	NotSig
Abcd4	Abcd4	19300	-0.193412	4.78501	0.0296888	0.0810163	-0.127667	4.78501	0.15016	0.213166	FALSE	FALSE	FALSE	FALSE	FALSE	FALSE	NotSig	NotSig
Abce1	Abce1	24015	-0.0357652	7.30818	0.705726	0.808296	-0.22306	7.30818	0.0186977	0.0345273	FALSE	FALSE	FALSE	FALSE	FALSE	FALSE	NotSig	NotSig
Abcf1	Abcf1	224742	0.269025	6.61545	0.00178629	0.00885989	0.416078	6.61545	1.36152e-06	5.94883e-06	FALSE	FALSE	FALSE	FALSE	FALSE	FALSE	NotSig	NotSig
Abcf2	Abcf2	27407	0.229131	6.80956	0.000894335	0.00503354	0.0290109	6.80956	0.67442	0.740644	FALSE	FALSE	FALSE	FALSE	FALSE	FALSE	NotSig	NotSig
Abcf3	Abcf3	27406	0.0489235	5.66732	0.674024	0.786418	0.0986205	5.66732	0.396531	0.481911	FALSE	FALSE	FALSE	FALSE	FALSE	FALSE	NotSig	NotSig
Abcg1	Abcg1	11307	-0.270127	0.638434	0.256907	0.40853	-0.555246	0.638434	0.0229973	0.0414782	FALSE	FALSE	FALSE	FALSE	FALSE	FALSE	NotSig	NotSig
Abcg2	Abcg2	26357	0.586206	6.55051	2.38367e-09	8.39004e-08	0.48522	6.55051	7.70976e-07	3.51014e-06	FALSE	FALSE	FALSE	FALSE	FALSE	FALSE	NotSig	NotSig
Abcg4	Abcg4	192663	0.134282	-1.55433	0.823569	0.889604	2.02725	-1.55433	0.00014504	0.000432284	FALSE	TRUE	FALSE	TRUE	FALSE	FALSE	NotSig	Up
Abhd10	Abhd10	213012	-0.0384291	3.84761	0.72616	0.823619	-0.101496	3.84761	0.355432	0.439082	FALSE	FALSE	FALSE	FALSE	FALSE	FALSE	NotSig	NotSig
Abhd11	Abhd11	68758	-0.0209812	4.39945	0.823303	0.889536	-0.0409212	4.39945	0.663015	0.731025	FALSE	FALSE	FALSE	FALSE	FALSE	FALSE	NotSig	NotSig
Abhd12	Abhd12	76192	0.420749	5.28477	0.000309087	0.00210635	0.568219	5.28477	1.06443e-06	4.74037e-06	FALSE	FALSE	FALSE	FALSE	FALSE	FALSE	NotSig	NotSig
Abhd13	Abhd13	68904	-0.043721	4.90808	0.601914	0.731364	-0.11195	4.90808	0.182037	0.250644	FALSE	FALSE	FALSE	FALSE	FALSE	FALSE	NotSig	NotSig
Abhd14a	Abhd14a	68644	-0.373071	3.98253	0.00103628	0.00568028	-0.546617	3.98253	1.68299e-06	7.25961e-06	FALSE	FALSE	FALSE	FALSE	FALSE	FALSE	NotSig	NotSig
Abhd14b	Abhd14b	76491	-0.901832	2.4548	3.69298e-13	3.73826e-11	-1.56584	2.4548	8.72513e-33	8.06667e-31	FALSE	TRUE	FALSE	FALSE	FALSE	TRUE	NotSig	Down
Abhd15	Abhd15	67477	-1.5048	1.13215	3.18029e-10	1.37397e-08	-2.75685	1.13215	5.94607e-25	2.55294e-23	TRUE	TRUE	FALSE	FALSE	TRUE	TRUE	Down	Down
Abhd16a	Abhd16a	193742	0.0702146	5.12884	0.481894	0.634792	0.16147	5.12884	0.105011	0.156827	FALSE	FALSE	FALSE	FALSE	FALSE	FALSE	NotSig	NotSig
Abhd16b	Abhd16b	241850	-0.108027	-1.72373	0.821899	0.88881	0.968253	-1.72373	0.0234758	0.0421986	FALSE	FALSE	FALSE	FALSE	FALSE	FALSE	NotSig	NotSig
Abhd17a	Abhd17a	216169	0.206839	5.40699	0.0453202	0.112616	0.259606	5.40699	0.011844	0.0230245	FALSE	FALSE	FALSE	FALSE	FALSE	FALSE	NotSig	NotSig
Abhd17b	Abhd17b	226016	-0.0248464	4.193	0.812763	0.882647	-0.149459	4.193	0.155601	0.219609	FALSE	FALSE	FALSE	FALSE	FALSE	FALSE	NotSig	NotSig
Abhd17c	Abhd17c	70178	0.111431	6.60495	0.298432	0.4538	0.282233	6.60495	0.00848727	0.0171277	FALSE	FALSE	FALSE	FALSE	FALSE	FALSE	NotSig	NotSig
Abhd18	Abhd18	269423	-0.312584	5.87342	0.00621807	0.0240067	-0.504721	5.87342	1.0722e-05	3.99496e-05	FALSE	FALSE	FALSE	FALSE	FALSE	FALSE	NotSig	NotSig
Abhd2	Abhd2	54608	-0.0036231	7.01889	0.971443	0.982782	-0.0275093	7.01889	0.785896	0.834198	FALSE	FALSE	FALSE	FALSE	FALSE	FALSE	NotSig	NotSig
Abhd3	Abhd3	106861	1.09078	1.70898	8.09477e-11	4.06733e-09	1.45138	1.70898	1.24524e-18	2.72813e-17	TRUE	TRUE	TRUE	TRUE	FALSE	FALSE	Up	Up
Abhd4	Abhd4	105501	0.018737	5.9568	0.828752	0.893642	0.147529	5.9568	0.0879666	0.133925	FALSE	FALSE	FALSE	FALSE	FALSE	FALSE	NotSig	NotSig
Abhd5	Abhd5	67469	0.376801	5.72068	5.84292e-06	7.34629e-05	0.491081	5.72068	3.32345e-09	2.18745e-08	FALSE	FALSE	FALSE	FALSE	FALSE	FALSE	NotSig	NotSig
Abhd6	Abhd6	66082	-0.262306	4.32385	0.0114033	0.0386652	-0.134446	4.32385	0.192656	0.263487	FALSE	FALSE	FALSE	FALSE	FALSE	FALSE	NotSig	NotSig
Abhd8	Abhd8	64296	0.564563	3.53322	7.73031e-05	0.000669188	0.824881	3.53322	6.90108e-09	4.32855e-08	FALSE	FALSE	FALSE	FALSE	FALSE	FALSE	NotSig	NotSig
Abi1	Abi1	11308	0.237229	6.48437	0.00079125	0.00454936	0.298308	6.48437	2.40621e-05	8.42659e-05	FALSE	FALSE	FALSE	FALSE	FALSE	FALSE	NotSig	NotSig
Abi2	Abi2	329165	-0.249484	6.15699	0.00346464	0.0151666	-0.396688	6.15699	3.49163e-06	1.42627e-05	FALSE	FALSE	FALSE	FALSE	FALSE	FALSE	NotSig	NotSig
Abi3	Abi3	66610	-1.0498	1.03833	1.41764e-06	2.182e-05	-0.896756	1.03833	3.08983e-05	0.00010588	TRUE	FALSE	FALSE	FALSE	TRUE	FALSE	Down	NotSig
Abi3bp	Abi3bp	320712	0.149392	1.38126	0.463417	0.617919	0.168443	1.38126	0.408168	0.493245	FALSE	FALSE	FALSE	FALSE	FALSE	FALSE	NotSig	NotSig
Abitram	Abitram	230234	-0.122555	4.73869	0.190563	0.328065	-0.154095	4.73869	0.0999116	0.14997	FALSE	FALSE	FALSE	FALSE	FALSE	FALSE	NotSig	NotSig
Abl1	Abl1	11350	0.0279935	7.04324	0.710242	0.811872	-0.171007	7.04324	0.0234306	0.0421337	FALSE	FALSE	FALSE	FALSE	FALSE	FALSE	NotSig	NotSig
Abl2	Abl2	11352	-0.0511692	6.25521	0.68782	0.795753	-0.167124	6.25521	0.188968	0.258978	FALSE	FALSE	FALSE	FALSE	FALSE	FALSE	NotSig	NotSig
Ablim1	Ablim1	226251	-1.35084	1.14508	0.000929284	0.0051944	-1.15743	1.14508	0.00378339	0.00832166	TRUE	TRUE	FALSE	FALSE	TRUE	TRUE	Down	Down
Ablim2	Ablim2	231148	0.87401	-0.774845	0.00255551	0.0118369	1.12862	-0.774845	5.64662e-05	0.000183132	FALSE	TRUE	FALSE	TRUE	FALSE	FALSE	NotSig	Up
Ablim3	Ablim3	319713	0.300825	8.06599	0.163646	0.293514	0.727353	8.06599	0.00088446	0.00223568	FALSE	FALSE	FALSE	FALSE	FALSE	FALSE	NotSig	NotSig
Abo	Abo	80908	-0.45804	3.81656	0.000234834	0.00169003	-0.702331	3.81656	2.28026e-08	1.33485e-07	FALSE	FALSE	FALSE	FALSE	FALSE	FALSE	NotSig	NotSig
Abr	Abr	109934	-0.0476014	7.16576	0.661506	0.77678	-0.260866	7.16576	0.0165644	0.0310594	FALSE	FALSE	FALSE	FALSE	FALSE	FALSE	NotSig	NotSig
Abra	Abra	223513	0.224486	3.13789	0.326235	0.483719	1.10296	3.13789	1.41914e-06	6.17917e-06	FALSE	TRUE	FALSE	TRUE	FALSE	FALSE	NotSig	Up
Abracl	Abracl	73112	-0.00249561	2.4467	0.989264	0.993851	-0.533949	2.4467	0.00488049	0.0104626	FALSE	FALSE	FALSE	FALSE	FALSE	FALSE	NotSig	NotSig
Abraxas1	Abraxas1	70681	0.0885412	3.17232	0.439311	0.596238	-0.13957	3.17232	0.226702	0.302007	FALSE	FALSE	FALSE	FALSE	FALSE	FALSE	NotSig	NotSig
Abraxas2	Abraxas2	109359	-0.105659	5.21916	0.168992	0.300638	-0.0712812	5.21916	0.352626	0.436198	FALSE	FALSE	FALSE	FALSE	FALSE	FALSE	NotSig	NotSig
Abt1	Abt1	30946	0.135348	3.8516	0.18241	0.317806	-0.081075	3.8516	0.427517	0.513024	FALSE	FALSE	FALSE	FALSE	FALSE	FALSE	NotSig	NotSig
Abtb1	Abtb1	80283	-0.313854	4.40592	0.00422962	0.0177102	-0.250335	4.40592	0.0220988	0.039993	FALSE	FALSE	FALSE	FALSE	FALSE	FALSE	NotSig	NotSig
Abtb2	Abtb2	99382	0.541707	4.50206	0.000263325	0.00184807	1.01894	4.50206	6.5916e-12	6.28263e-11	FALSE	TRUE	FALSE	TRUE	FALSE	FALSE	NotSig	Up
Acaa1b	Acaa1b	235674	0.0516522	1.38189	0.855482	0.91106	0.209376	1.38189	0.456543	0.542299	FALSE	FALSE	FALSE	FALSE	FALSE	FALSE	NotSig	NotSig
Acaa2	Acaa2	52538	-0.182583	5.51151	0.0971169	0.198939	-0.343031	5.51151	0.00188854	0.0044443	FALSE	FALSE	FALSE	FALSE	FALSE	FALSE	NotSig	NotSig
Acaca	Acaca	107476	0.129664	6.30599	0.202475	0.343477	0.0931424	6.30599	0.359729	0.443718	FALSE	FALSE	FALSE	FALSE	FALSE	FALSE	NotSig	NotSig
Acacb	Acacb	100705	-0.247976	3.9361	0.0257651	0.0730177	-0.121883	3.9361	0.27094	0.350869	FALSE	FALSE	FALSE	FALSE	FALSE	FALSE	NotSig	NotSig
Acad11	Acad11	102632	-0.445595	4.82275	1.09078e-06	1.73474e-05	-0.58258	4.82275	2.19805e-10	1.70389e-09	FALSE	FALSE	FALSE	FALSE	FALSE	FALSE	NotSig	NotSig
Acad12	Acad12	338350	-0.104182	3.47381	0.339031	0.496902	-0.107113	3.47381	0.324312	0.407388	FALSE	FALSE	FALSE	FALSE	FALSE	FALSE	NotSig	NotSig
Acad8	Acad8	66948	0.112538	3.8685	0.326987	0.484293	0.373769	3.8685	0.00102061	0.00255162	FALSE	FALSE	FALSE	FALSE	FALSE	FALSE	NotSig	NotSig
Acad9	Acad9	229211	0.0990097	5.27928	0.164559	0.294655	-0.0190789	5.27928	0.789301	0.837236	FALSE	FALSE	FALSE	FALSE	FALSE	FALSE	NotSig	NotSig
Acadl	Acadl	11363	0.0656824	7.34778	0.403668	0.561479	0.0821738	7.34778	0.296173	0.37786	FALSE	FALSE	FALSE	FALSE	FALSE	FALSE	NotSig	NotSig
Acadm	Acadm	11364	-0.482997	4.86982	1.52314e-07	3.20529e-06	-0.69551	4.86982	5.82611e-14	7.21398e-13	FALSE	FALSE	FALSE	FALSE	FALSE	FALSE	NotSig	NotSig
Acads	Acads	11409	0.332065	6.38694	0.00112508	0.00607291	0.268116	6.38694	0.00862506	0.0173653	FALSE	FALSE	FALSE	FALSE	FALSE	FALSE	NotSig	NotSig
Acadsb	Acadsb	66885	-0.144335	3.62021	0.240499	0.389449	-0.0893435	3.62021	0.466835	0.552112	FALSE	FALSE	FALSE	FALSE	FALSE	FALSE	NotSig	NotSig
Acadvl	Acadvl	11370	-0.146412	6.05406	0.0753188	0.165508	-0.140304	6.05406	0.088197	0.134246	FALSE	FALSE	FALSE	FALSE	FALSE	FALSE	NotSig	NotSig
Acan	Acan	11595	-1.14001	5.63951	1.71348e-07	3.54135e-06	-1.35553	5.63951	8.55926e-10	6.12171e-09	TRUE	TRUE	FALSE	FALSE	TRUE	TRUE	Down	Down
Acap1	Acap1	216859	-0.546587	5.24161	0.0038401	0.0164411	-1.54836	5.24161	1.95578e-15	2.93537e-14	FALSE	TRUE	FALSE	FALSE	FALSE	TRUE	NotSig	Down
Acap2	Acap2	78618	-0.12038	6.10299	0.224889	0.370136	-0.0461626	6.10299	0.641084	0.711985	FALSE	FALSE	FALSE	FALSE	FALSE	FALSE	NotSig	NotSig
Acap3	Acap3	140500	-0.188378	6.19697	0.114254	0.224621	-0.0143873	6.19697	0.903875	0.927827	FALSE	FALSE	FALSE	FALSE	FALSE	FALSE	NotSig	NotSig
Acat1	Acat1	110446	-0.13139	5.85624	0.120646	0.234363	-0.402863	5.85624	2.1669e-06	9.1506e-06	FALSE	FALSE	FALSE	FALSE	FALSE	FALSE	NotSig	NotSig
Acbd3	Acbd3	170760	-0.0734387	5.96285	0.368685	0.526779	-0.126956	5.96285	0.120487	0.176649	FALSE	FALSE	FALSE	FALSE	FALSE	FALSE	NotSig	NotSig
Acbd5	Acbd5	74159	-0.00530441	5.09127	0.950744	0.969764	0.211439	5.09127	0.0133271	0.0255807	FALSE	FALSE	FALSE	FALSE	FALSE	FALSE	NotSig	NotSig
Acbd6	Acbd6	72482	-0.438662	4.60545	2.00438e-06	2.9137e-05	-0.830104	4.60545	7.61147e-19	1.70802e-17	FALSE	FALSE	FALSE	FALSE	FALSE	FALSE	NotSig	NotSig
Accs	Accs	329470	-0.640378	2.99651	9.32248e-08	2.10561e-06	-0.848924	2.99651	2.46479e-12	2.48053e-11	FALSE	FALSE	FALSE	FALSE	FALSE	FALSE	NotSig	NotSig
Acd	Acd	497652	-0.779126	4.46338	4.49675e-15	6.36337e-13	-1.4276	4.46338	2.98887e-44	7.97108e-42	FALSE	TRUE	FALSE	FALSE	FALSE	TRUE	NotSig	Down
Ace	Ace	11421	-0.503262	4.20113	0.0690876	0.15531	-0.0238154	4.20113	0.931272	0.948913	FALSE	FALSE	FALSE	FALSE	FALSE	FALSE	NotSig	NotSig
Acer2	Acer2	230379	0.359779	2.83149	0.0185117	0.0566858	1.00113	2.83149	2.92602e-11	2.55529e-10	FALSE	TRUE	FALSE	TRUE	FALSE	FALSE	NotSig	Up
Acer3	Acer3	66190	0.310191	3.94331	0.00180153	0.00892592	0.313849	3.94331	0.00156763	0.00375863	FALSE	FALSE	FALSE	FALSE	FALSE	FALSE	NotSig	NotSig
Ache	Ache	11423	0.773227	3.62648	5.25399e-09	1.68273e-07	1.35609	3.62648	7.31646e-25	3.12199e-23	FALSE	TRUE	FALSE	TRUE	FALSE	FALSE	NotSig	Up
Acin1	Acin1	56215	-0.142167	7.14017	0.119774	0.233093	-0.062914	7.14017	0.490999	0.575196	FALSE	FALSE	FALSE	FALSE	FALSE	FALSE	NotSig	NotSig
Ackr2	Ackr2	59289	0.0954563	-1.03404	0.81232	0.882647	0.734682	-1.03404	0.0540686	0.0876884	FALSE	FALSE	FALSE	FALSE	FALSE	FALSE	NotSig	NotSig
Ackr3	Ackr3	12778	0.113677	6.21372	0.369431	0.527308	0.559179	6.21372	9.93372e-06	3.73032e-05	FALSE	FALSE	FALSE	FALSE	FALSE	FALSE	NotSig	NotSig
Ackr4	Ackr4	252837	1.36516	-0.397702	0.000560227	0.00343467	2.28697	-0.397702	2.15292e-09	1.45501e-08	TRUE	TRUE	TRUE	TRUE	FALSE	FALSE	Up	Up
Acly	Acly	104112	0.00688036	7.27945	0.944024	0.965538	-0.271324	7.27945	0.00577524	0.0121645	FALSE	FALSE	FALSE	FALSE	FALSE	FALSE	NotSig	NotSig
Aco1	Aco1	11428	0.054719	6.11107	0.50622	0.654265	-0.0153948	6.11107	0.8517	0.887406	FALSE	FALSE	FALSE	FALSE	FALSE	FALSE	NotSig	NotSig
Aco2	Aco2	11429	0.048458	8.45238	0.597027	0.727683	-0.0970836	8.45238	0.290038	0.37133	FALSE	FALSE	FALSE	FALSE	FALSE	FALSE	NotSig	NotSig
Acod1	Acod1	16365	1.33737	-1.83693	0.055755	0.13188	2.42734	-1.83693	0.000217744	0.00062519	FALSE	TRUE	FALSE	TRUE	FALSE	FALSE	NotSig	Up
Acot1	Acot1	26897	-0.525467	2.5003	0.000930027	0.00519646	-1.60649	2.5003	1.92272e-21	5.47521e-20	FALSE	TRUE	FALSE	FALSE	FALSE	TRUE	NotSig	Down
Acot11	Acot11	329910	0.122315	3.27907	0.437481	0.594569	0.567743	3.27907	0.000274191	0.000771139	FALSE	FALSE	FALSE	FALSE	FALSE	FALSE	NotSig	NotSig
Acot13	Acot13	66834	-0.201099	2.83153	0.151031	0.277438	-0.3265	2.83153	0.0202458	0.0369822	FALSE	FALSE	FALSE	FALSE	FALSE	FALSE	NotSig	NotSig
Acot2	Acot2	171210	-0.426172	4.77	5.0032e-06	6.49058e-05	-0.798425	4.77	2.97933e-17	5.64445e-16	FALSE	FALSE	FALSE	FALSE	FALSE	FALSE	NotSig	NotSig
Acot3	Acot3	171281	-1.09232	-0.793205	0.010984	0.0375132	-0.860807	-0.793205	0.0404149	0.0679033	TRUE	FALSE	FALSE	FALSE	TRUE	FALSE	Down	NotSig
Acot4	Acot4	171282	1.06183	-0.411895	0.00123848	0.00658305	1.7134	-0.411895	4.2667e-08	2.39267e-07	TRUE	TRUE	TRUE	TRUE	FALSE	FALSE	Up	Up
Acot6	Acot6	217700	-0.368233	1.41891	0.0981456	0.200471	-0.922506	1.41891	5.86802e-05	0.000189515	FALSE	FALSE	FALSE	FALSE	FALSE	FALSE	NotSig	NotSig
Acot7	Acot7	70025	1.11678	4.47216	4.15452e-08	1.03998e-06	1.04382	4.47216	3.49332e-07	1.68392e-06	TRUE	TRUE	TRUE	TRUE	FALSE	FALSE	Up	Up
Acot8	Acot8	170789	0.406484	2.9797	0.00142223	0.007376	0.270168	2.9797	0.0346679	0.0593328	FALSE	FALSE	FALSE	FALSE	FALSE	FALSE	NotSig	NotSig
Acot9	Acot9	56360	0.0249923	5.88711	0.767176	0.852405	0.121033	5.88711	0.151231	0.214379	FALSE	FALSE	FALSE	FALSE	FALSE	FALSE	NotSig	NotSig
Acox1	Acox1	11430	0.172468	7.14971	0.0150101	0.0481185	0.273564	7.14971	0.000113404	0.000345113	FALSE	FALSE	FALSE	FALSE	FALSE	FALSE	NotSig	NotSig
Acox2	Acox2	93732	0.0672138	1.97771	0.699217	0.804041	0.293192	1.97771	0.0882364	0.134277	FALSE	FALSE	FALSE	FALSE	FALSE	FALSE	NotSig	NotSig
Acox3	Acox3	80911	-0.312085	5.18682	0.000690937	0.0040753	-0.379696	5.18682	3.67695e-05	0.000123947	FALSE	FALSE	FALSE	FALSE	FALSE	FALSE	NotSig	NotSig
Acp1	Acp1	11431	0.186234	6.24425	0.0554004	0.131242	0.153207	6.24425	0.11517	0.169823	FALSE	FALSE	FALSE	FALSE	FALSE	FALSE	NotSig	NotSig
Acp2	Acp2	11432	0.0644675	5.9706	0.449758	0.606146	0.236279	5.9706	0.00548329	0.0116196	FALSE	FALSE	FALSE	FALSE	FALSE	FALSE	NotSig	NotSig
Acp5	Acp5	11433	0.503896	5.26613	0.00027557	0.00191463	0.565158	5.26613	4.41027e-05	0.000146425	FALSE	FALSE	FALSE	FALSE	FALSE	FALSE	NotSig	NotSig
Acp6	Acp6	66659	0.280917	5.94193	0.10402	0.209187	0.4169	5.94193	0.0165219	0.030988	FALSE	FALSE	FALSE	FALSE	FALSE	FALSE	NotSig	NotSig
Acpp	Acpp	56318	1.5273	-1.01378	0.0117993	0.0397248	2.52681	-1.01378	2.15535e-05	7.62316e-05	TRUE	TRUE	TRUE	TRUE	FALSE	FALSE	Up	Up
Acrbp	Acrbp	54137	-0.638504	1.93042	0.0400551	0.102149	0.164132	1.93042	0.591579	0.668188	FALSE	FALSE	FALSE	FALSE	FALSE	FALSE	NotSig	NotSig
Acrv1	Acrv1	11451	0.564477	3.37862	0.000277531	0.00192536	0.794096	3.37862	2.81289e-07	1.37695e-06	FALSE	FALSE	FALSE	FALSE	FALSE	FALSE	NotSig	NotSig
Acsf2	Acsf2	264895	-0.403602	5.11177	4.22619e-06	5.61499e-05	-0.635294	5.11177	6.22957e-13	6.73882e-12	FALSE	FALSE	FALSE	FALSE	FALSE	FALSE	NotSig	NotSig
Acsf3	Acsf3	257633	-0.0233376	4.21331	0.795552	0.870774	-0.157535	4.21331	0.0813729	0.125206	FALSE	FALSE	FALSE	FALSE	FALSE	FALSE	NotSig	NotSig
Acsl1	Acsl1	14081	-0.0583318	5.44225	0.49462	0.645589	0.00307572	5.44225	0.971231	0.978293	FALSE	FALSE	FALSE	FALSE	FALSE	FALSE	NotSig	NotSig
Acsl3	Acsl3	74205	0.445666	6.9986	0.00022783	0.00165076	0.489762	6.9986	5.27327e-05	0.000172516	FALSE	FALSE	FALSE	FALSE	FALSE	FALSE	NotSig	NotSig
Acsl4	Acsl4	50790	0.0193809	6.62906	0.849203	0.906819	-0.0988606	6.62906	0.332714	0.415645	FALSE	FALSE	FALSE	FALSE	FALSE	FALSE	NotSig	NotSig
Acsl5	Acsl5	433256	0.378627	5.50223	0.000184932	0.00139231	0.607879	5.50223	1.82889e-09	1.24757e-08	FALSE	FALSE	FALSE	FALSE	FALSE	FALSE	NotSig	NotSig
Acsl6	Acsl6	216739	-0.535005	1.5824	0.116084	0.227478	-0.750621	1.5824	0.026506	0.0468679	FALSE	FALSE	FALSE	FALSE	FALSE	FALSE	NotSig	NotSig
Acsm4	Acsm4	233801	0.239114	0.392051	0.382769	0.540884	0.0217781	0.392051	0.936991	0.952863	FALSE	FALSE	FALSE	FALSE	FALSE	FALSE	NotSig	NotSig
Acss1	Acss1	68738	-1.15526	0.550536	6.28697e-07	1.10316e-05	-2.31558	0.550536	2.89653e-19	6.79679e-18	TRUE	TRUE	FALSE	FALSE	TRUE	TRUE	Down	Down
Acss2	Acss2	60525	0.448232	2.05116	0.0240021	0.0693171	0.693027	2.05116	0.000446938	0.00120259	FALSE	FALSE	FALSE	FALSE	FALSE	FALSE	NotSig	NotSig
Acss3	Acss3	380660	-0.253052	3.20666	0.0622364	0.143634	-0.599047	3.20666	1.33094e-05	4.88036e-05	FALSE	FALSE	FALSE	FALSE	FALSE	FALSE	NotSig	NotSig
Acta1	Acta1	11459	0.484391	11.3794	0.0304718	0.0827134	0.714035	11.3794	0.00158748	0.00380097	FALSE	FALSE	FALSE	FALSE	FALSE	FALSE	NotSig	NotSig
Acta2	Acta2	11475	0.107651	12.1555	0.399445	0.557145	0.158864	12.1555	0.213549	0.287161	FALSE	FALSE	FALSE	FALSE	FALSE	FALSE	NotSig	NotSig
Actb	Actb	11461	0.0357609	11.8811	0.740935	0.833695	-0.165358	11.8811	0.126474	0.184257	FALSE	FALSE	FALSE	FALSE	FALSE	FALSE	NotSig	NotSig
Actc1	Actc1	11464	-0.234044	12.0794	0.162258	0.291626	-0.382303	12.0794	0.023464	0.0421828	FALSE	FALSE	FALSE	FALSE	FALSE	FALSE	NotSig	NotSig
Actg1	Actg1	11465	0.0283919	10.8736	0.789774	0.866708	-0.368478	10.8736	0.000552731	0.00145894	FALSE	FALSE	FALSE	FALSE	FALSE	FALSE	NotSig	NotSig
Actg2	Actg2	11468	-0.5291	5.46048	0.00918594	0.0325474	-0.909772	5.46048	8.08828e-06	3.0731e-05	FALSE	FALSE	FALSE	FALSE	FALSE	FALSE	NotSig	NotSig
Actl6a	Actl6a	56456	0.108448	5.38563	0.184818	0.320863	-0.109501	5.38563	0.182118	0.250731	FALSE	FALSE	FALSE	FALSE	FALSE	FALSE	NotSig	NotSig
Actn1	Actn1	109711	-0.0619262	10.3865	0.455899	0.611629	-0.240926	10.3865	0.0037332	0.00822693	FALSE	FALSE	FALSE	FALSE	FALSE	FALSE	NotSig	NotSig
Actn2	Actn2	11472	-0.0361171	9.88709	0.845909	0.904477	0.0719319	9.88709	0.700765	0.76359	FALSE	FALSE	FALSE	FALSE	FALSE	FALSE	NotSig	NotSig
Actn3	Actn3	11474	0.319795	6.99471	0.285738	0.440193	0.480245	6.99471	0.113226	0.167169	FALSE	FALSE	FALSE	FALSE	FALSE	FALSE	NotSig	NotSig
Actn4	Actn4	60595	-0.0159627	9.91363	0.853063	0.909812	-0.22858	9.91363	0.00799242	0.0162401	FALSE	FALSE	FALSE	FALSE	FALSE	FALSE	NotSig	NotSig
Actr10	Actr10	56444	0.140776	6.16992	0.133485	0.253203	0.175124	6.16992	0.0618794	0.0986939	FALSE	FALSE	FALSE	FALSE	FALSE	FALSE	NotSig	NotSig
Actr1a	Actr1a	54130	0.388217	7.869	1.58685e-07	3.32424e-06	0.482775	7.869	7.05949e-11	5.87994e-10	FALSE	FALSE	FALSE	FALSE	FALSE	FALSE	NotSig	NotSig
Actr1b	Actr1b	226977	0.374479	7.76638	1.86015e-05	0.000199664	0.463618	7.76638	1.17579e-07	6.13696e-07	FALSE	FALSE	FALSE	FALSE	FALSE	FALSE	NotSig	NotSig
Actr2	Actr2	66713	0.218709	8.76549	0.0771291	0.167982	0.0079651	8.76549	0.948762	0.961622	FALSE	FALSE	FALSE	FALSE	FALSE	FALSE	NotSig	NotSig
Actr3	Actr3	74117	0.126061	8.72473	0.284933	0.439196	-0.0711903	8.72473	0.546682	0.627546	FALSE	FALSE	FALSE	FALSE	FALSE	FALSE	NotSig	NotSig
Actr3b	Actr3b	242894	0.0282523	2.91753	0.86993	0.920299	0.368956	2.91753	0.0312352	0.0541395	FALSE	FALSE	FALSE	FALSE	FALSE	FALSE	NotSig	NotSig
Actr5	Actr5	109275	-0.143704	3.30275	0.234978	0.382662	-0.119621	3.30275	0.321243	0.404485	FALSE	FALSE	FALSE	FALSE	FALSE	FALSE	NotSig	NotSig
Actr6	Actr6	67019	0.0420028	4.41581	0.681565	0.791753	0.102682	4.41581	0.314808	0.397719	FALSE	FALSE	FALSE	FALSE	FALSE	FALSE	NotSig	NotSig
Actr8	Actr8	56249	0.118725	5.2078	0.136317	0.257052	0.147163	5.2078	0.064438	0.102199	FALSE	FALSE	FALSE	FALSE	FALSE	FALSE	NotSig	NotSig
Acvr1	Acvr1	11477	0.17272	6.12919	0.0450172	0.112062	0.183474	6.12919	0.0332723	0.0571914	FALSE	FALSE	FALSE	FALSE	FALSE	FALSE	NotSig	NotSig
Acvr1b	Acvr1b	11479	-0.115299	5.06592	0.249736	0.400756	0.0430821	5.06592	0.666096	0.73377	FALSE	FALSE	FALSE	FALSE	FALSE	FALSE	NotSig	NotSig
Acvr1c	Acvr1c	269275	0.773355	0.986471	0.0177212	0.054771	1.2107	0.986471	0.000138263	0.000413685	FALSE	TRUE	FALSE	TRUE	FALSE	FALSE	NotSig	Up
Acvr2a	Acvr2a	11480	-0.221522	4.71633	0.022743	0.0666502	-0.00230044	4.71633	0.981011	0.985416	FALSE	FALSE	FALSE	FALSE	FALSE	FALSE	NotSig	NotSig
Acvr2b	Acvr2b	11481	-0.618219	2.79518	0.000194278	0.0014506	-0.382591	2.79518	0.0199171	0.0364537	FALSE	FALSE	FALSE	FALSE	FALSE	FALSE	NotSig	NotSig
Acvrl1	Acvrl1	11482	-0.00421539	3.49424	0.988848	0.99372	0.673861	3.49424	0.031795	0.0549518	FALSE	FALSE	FALSE	FALSE	FALSE	FALSE	NotSig	NotSig
Acy1	Acy1	109652	-0.182845	3.98226	0.0753905	0.165589	-0.578498	3.98226	3.00932e-08	1.73167e-07	FALSE	FALSE	FALSE	FALSE	FALSE	FALSE	NotSig	NotSig
Acy3	Acy3	71670	-0.0110384	3.75475	0.914558	0.947206	-0.0291334	3.75475	0.776724	0.826361	FALSE	FALSE	FALSE	FALSE	FALSE	FALSE	NotSig	NotSig
Acyp1	Acyp1	66204	0.0239125	3.44405	0.832054	0.895463	0.0182713	3.44405	0.871178	0.902076	FALSE	FALSE	FALSE	FALSE	FALSE	FALSE	NotSig	NotSig
Acyp2	Acyp2	75572	0.640142	2.05211	0.000160995	0.00123831	1.02083	2.05211	1.04898e-09	7.42207e-09	FALSE	TRUE	FALSE	TRUE	FALSE	FALSE	NotSig	Up
Ada	Ada	11486	0.45513	3.47437	0.000152323	0.00118475	0.291264	3.47437	0.0157967	0.0297566	FALSE	FALSE	FALSE	FALSE	FALSE	FALSE	NotSig	NotSig
Adal	Adal	75894	-0.116054	4.50308	0.218335	0.362401	0.00575869	4.50308	0.951085	0.963452	FALSE	FALSE	FALSE	FALSE	FALSE	FALSE	NotSig	NotSig
Adam10	Adam10	11487	0.320956	7.6835	0.00422606	0.0177007	0.429786	7.6835	0.000132372	0.000397862	FALSE	FALSE	FALSE	FALSE	FALSE	FALSE	NotSig	NotSig
Adam11	Adam11	11488	-0.11034	1.62396	0.499515	0.64885	-0.0470938	1.62396	0.771761	0.822089	FALSE	FALSE	FALSE	FALSE	FALSE	FALSE	NotSig	NotSig
Adam12	Adam12	11489	-0.0242164	8.02437	0.834024	0.896747	-0.193118	8.02437	0.0952831	0.14377	FALSE	FALSE	FALSE	FALSE	FALSE	FALSE	NotSig	NotSig
Adam15	Adam15	11490	0.247921	6.12763	0.0559713	0.13228	0.598202	6.12763	4.0509e-06	1.63831e-05	FALSE	FALSE	FALSE	FALSE	FALSE	FALSE	NotSig	NotSig
Adam17	Adam17	11491	0.261037	5.80969	0.000396684	0.00259037	0.463342	5.80969	2.86668e-10	2.19278e-09	FALSE	FALSE	FALSE	FALSE	FALSE	FALSE	NotSig	NotSig
Adam19	Adam19	11492	0.53311	9.74134	8.95149e-05	0.000758797	0.594256	9.74134	1.35359e-05	4.95816e-05	FALSE	FALSE	FALSE	FALSE	FALSE	FALSE	NotSig	NotSig
Adam1a	Adam1a	280668	-0.377819	-0.715403	0.295176	0.45028	0.635215	-0.715403	0.0518699	0.0845974	FALSE	FALSE	FALSE	FALSE	FALSE	FALSE	NotSig	NotSig
Adam21	Adam21	56622	-0.16084	0.399182	0.423563	0.580547	-0.223216	0.399182	0.268592	0.34831	FALSE	FALSE	FALSE	FALSE	FALSE	FALSE	NotSig	NotSig
Adam22	Adam22	11496	0.642295	1.63185	0.00159868	0.00807987	1.36988	1.63185	5.72646e-12	5.50725e-11	FALSE	TRUE	FALSE	TRUE	FALSE	FALSE	NotSig	Up
Adam23	Adam23	23792	-0.0297781	5.81182	0.842414	0.90241	0.387015	5.81182	0.00975258	0.0193572	FALSE	FALSE	FALSE	FALSE	FALSE	FALSE	NotSig	NotSig
Adam28	Adam28	13522	1.17788	3.45314	7.88932e-08	1.81743e-06	1.82127	3.45314	2.03521e-16	3.46736e-15	TRUE	TRUE	TRUE	TRUE	FALSE	FALSE	Up	Up
Adam32	Adam32	353188	-0.14929	-1.70959	0.77502	0.857711	0.73502	-1.70959	0.122736	0.179547	FALSE	FALSE	FALSE	FALSE	FALSE	FALSE	NotSig	NotSig
Adam33	Adam33	110751	-0.423262	6.29973	0.148096	0.273403	0.858496	6.29973	0.00317176	0.00710138	FALSE	FALSE	FALSE	FALSE	FALSE	FALSE	NotSig	NotSig
Adam8	Adam8	11501	0.504882	1.09859	0.168854	0.300446	1.36198	1.09859	0.000171133	0.000501538	FALSE	TRUE	FALSE	TRUE	FALSE	FALSE	NotSig	Up
Adam9	Adam9	11502	-0.243907	7.56914	0.0339589	0.0899259	-0.306436	7.56914	0.00786274	0.0160048	FALSE	FALSE	FALSE	FALSE	FALSE	FALSE	NotSig	NotSig
Adamts1	Adamts1	11504	0.34333	5.52758	0.00710814	0.0266134	0.5805	5.52758	5.45401e-06	2.13903e-05	FALSE	FALSE	FALSE	FALSE	FALSE	FALSE	NotSig	NotSig
Adamts10	Adamts10	224697	-0.281222	5.24839	0.122315	0.236677	0.104662	5.24839	0.56435	0.643672	FALSE	FALSE	FALSE	FALSE	FALSE	FALSE	NotSig	NotSig
Adamts12	Adamts12	239337	-0.218378	8.0122	0.0215109	0.0638103	0.139054	8.0122	0.14296	0.204607	FALSE	FALSE	FALSE	FALSE	FALSE	FALSE	NotSig	NotSig
Adamts13	Adamts13	279028	0.45637	-1.34756	0.309961	0.46596	1.58973	-1.34756	5.67179e-05	0.000183776	FALSE	TRUE	FALSE	TRUE	FALSE	FALSE	NotSig	Up
Adamts14	Adamts14	237360	-0.465593	6.87752	0.0165842	0.0520575	-1.06155	6.87752	6.67605e-08	3.62362e-07	FALSE	TRUE	FALSE	FALSE	FALSE	TRUE	NotSig	Down
Adamts15	Adamts15	235130	0.502919	2.23769	0.025088	0.0715737	1.20521	2.23769	7.28393e-08	3.93815e-07	FALSE	TRUE	FALSE	TRUE	FALSE	FALSE	NotSig	Up
Adamts16	Adamts16	271127	-1.11202	2.44319	0.00950578	0.0333991	-1.44367	2.44319	0.000896909	0.00226522	TRUE	TRUE	FALSE	FALSE	TRUE	TRUE	Down	Down
Adamts17	Adamts17	233332	0.467594	0.790428	0.165485	0.295952	0.857354	0.790428	0.0103214	0.0203608	FALSE	FALSE	FALSE	FALSE	FALSE	FALSE	NotSig	NotSig
Adamts2	Adamts2	216725	-0.313481	7.03376	0.0350994	0.0921835	-0.0891278	7.03376	0.548245	0.628789	FALSE	FALSE	FALSE	FALSE	FALSE	FALSE	NotSig	NotSig
Adamts20	Adamts20	223838	0.198546	-0.847911	0.58778	0.720816	0.2671	-0.847911	0.463602	0.549178	FALSE	FALSE	FALSE	FALSE	FALSE	FALSE	NotSig	NotSig
Adamts3	Adamts3	330119	-0.827479	3.74605	6.83798e-05	0.000600945	-2.74437	3.74605	8.98669e-34	9.09689e-32	FALSE	TRUE	FALSE	FALSE	FALSE	TRUE	NotSig	Down
Adamts4	Adamts4	240913	-0.468709	5.6535	0.0170554	0.0531515	-1.17241	5.6535	5.39155e-09	3.45039e-08	FALSE	TRUE	FALSE	FALSE	FALSE	TRUE	NotSig	Down
Adamts5	Adamts5	23794	-0.0873442	6.64234	0.394453	0.552832	0.242111	6.64234	0.0181904	0.0337387	FALSE	FALSE	FALSE	FALSE	FALSE	FALSE	NotSig	NotSig
Adamts6	Adamts6	108154	-0.672229	5.96129	4.31945e-09	1.41948e-07	-0.832147	5.96129	4.37661e-13	4.84396e-12	FALSE	FALSE	FALSE	FALSE	FALSE	FALSE	NotSig	NotSig
Adamts7	Adamts7	108153	0.0415571	3.76652	0.732932	0.828184	-0.194692	3.76652	0.11171	0.165336	FALSE	FALSE	FALSE	FALSE	FALSE	FALSE	NotSig	NotSig
Adamts8	Adamts8	30806	1.56968	-1.89537	0.0024301	0.0113561	1.8038	-1.89537	0.000396671	0.00108033	TRUE	TRUE	TRUE	TRUE	FALSE	FALSE	Up	Up
Adamts9	Adamts9	101401	-1.46483	2.11129	3.01538e-08	7.81632e-07	-2.89924	2.11129	8.38724e-24	3.18669e-22	TRUE	TRUE	FALSE	FALSE	TRUE	TRUE	Down	Down
Adamtsl1	Adamtsl1	77739	-0.175972	4.11728	0.421742	0.578509	0.113495	4.11728	0.605464	0.681318	FALSE	FALSE	FALSE	FALSE	FALSE	FALSE	NotSig	NotSig
Adamtsl2	Adamtsl2	77794	1.34903	2.96935	0.000268673	0.00187769	2.70161	2.96935	2.82641e-12	2.826e-11	TRUE	TRUE	TRUE	TRUE	FALSE	FALSE	Up	Up
Adamtsl3	Adamtsl3	269959	-0.500109	7.06368	0.00016049	0.00123567	-1.11991	7.06368	5.83672e-17	1.06086e-15	FALSE	TRUE	FALSE	FALSE	FALSE	TRUE	NotSig	Down
Adamtsl4	Adamtsl4	229595	-0.647095	3.63991	0.000925702	0.00517855	-0.333697	3.63991	0.0845276	0.129271	FALSE	FALSE	FALSE	FALSE	FALSE	FALSE	NotSig	NotSig
Adamtsl5	Adamtsl5	66548	-0.527353	5.70164	0.00038538	0.00253051	0.116138	5.70164	0.430144	0.515623	FALSE	FALSE	FALSE	FALSE	FALSE	FALSE	NotSig	NotSig
Adap1	Adap1	231821	2.05031	1.72905	7.77216e-11	3.94815e-09	3.03496	1.72905	1.31024e-21	3.80851e-20	TRUE	TRUE	TRUE	TRUE	FALSE	FALSE	Up	Up
Adap2	Adap2	216991	0.0309349	-0.536576	0.933306	0.958729	0.756433	-0.536576	0.0309258	0.0536769	FALSE	FALSE	FALSE	FALSE	FALSE	FALSE	NotSig	NotSig
Adar	Adar	56417	0.0285331	5.60105	0.716807	0.816752	0.023023	5.60105	0.769667	0.820608	FALSE	FALSE	FALSE	FALSE	FALSE	FALSE	NotSig	NotSig
Adarb1	Adarb1	110532	0.179099	6.26981	0.161554	0.290599	0.337115	6.26981	0.00852531	0.0171894	FALSE	FALSE	FALSE	FALSE	FALSE	FALSE	NotSig	NotSig
Adat1	Adat1	30947	-0.336096	4.1067	0.000117372	0.000947448	-0.395553	4.1067	6.00507e-06	2.33469e-05	FALSE	FALSE	FALSE	FALSE	FALSE	FALSE	NotSig	NotSig
Adat2	Adat2	66757	0.00208788	1.99944	0.988502	0.993517	-0.0800467	1.99944	0.58246	0.660147	FALSE	FALSE	FALSE	FALSE	FALSE	FALSE	NotSig	NotSig
Adat3	Adat3	100113398	0.295516	0.578738	0.235497	0.383234	0.336352	0.578738	0.173884	0.241215	FALSE	FALSE	FALSE	FALSE	FALSE	FALSE	NotSig	NotSig
Adck1	Adck1	72113	-0.283082	2.47157	0.0314227	0.0846154	-0.329055	2.47157	0.0124877	0.0241331	FALSE	FALSE	FALSE	FALSE	FALSE	FALSE	NotSig	NotSig
Adck2	Adck2	57869	-0.0595884	2.648	0.624579	0.748633	-0.049934	2.648	0.681099	0.74644	FALSE	FALSE	FALSE	FALSE	FALSE	FALSE	NotSig	NotSig
Adck5	Adck5	268822	-0.200052	4.03414	0.0907017	0.189578	-0.141218	4.03414	0.23093	0.306769	FALSE	FALSE	FALSE	FALSE	FALSE	FALSE	NotSig	NotSig
Adcy1	Adcy1	432530	0.798088	3.83368	8.52304e-08	1.94724e-06	1.30594	3.83368	1.50088e-18	3.25732e-17	FALSE	TRUE	FALSE	TRUE	FALSE	FALSE	NotSig	Up
Adcy10	Adcy10	271639	0.164438	0.898245	0.472959	0.626695	0.637006	0.898245	0.00439589	0.00952981	FALSE	FALSE	FALSE	FALSE	FALSE	FALSE	NotSig	NotSig
Adcy2	Adcy2	210044	0.238233	4.2769	0.0713635	0.158764	0.437127	4.2769	0.000907339	0.0022874	FALSE	FALSE	FALSE	FALSE	FALSE	FALSE	NotSig	NotSig
Adcy3	Adcy3	104111	-0.171391	4.48908	0.0738142	0.163106	-0.31385	4.48908	0.00110336	0.00273582	FALSE	FALSE	FALSE	FALSE	FALSE	FALSE	NotSig	NotSig
Adcy4	Adcy4	104110	-0.493946	1.07489	0.0476802	0.116804	-0.517625	1.07489	0.0375757	0.0636885	FALSE	FALSE	FALSE	FALSE	FALSE	FALSE	NotSig	NotSig
Adcy5	Adcy5	224129	0.470725	1.75747	0.0657222	0.149784	0.945055	1.75747	0.00018053	0.000526209	FALSE	FALSE	FALSE	FALSE	FALSE	FALSE	NotSig	NotSig
Adcy6	Adcy6	11512	0.0440745	6.16064	0.572354	0.708507	0.0856167	6.16064	0.272335	0.352177	FALSE	FALSE	FALSE	FALSE	FALSE	FALSE	NotSig	NotSig
Adcy7	Adcy7	11513	0.136168	6.98194	0.16772	0.299002	0.230234	6.98194	0.0196338	0.0360066	FALSE	FALSE	FALSE	FALSE	FALSE	FALSE	NotSig	NotSig
Adcy8	Adcy8	11514	0.812445	0.989514	0.00176025	0.0087558	1.52872	0.989514	1.75086e-09	1.19611e-08	FALSE	TRUE	FALSE	TRUE	FALSE	FALSE	NotSig	Up
Adcy9	Adcy9	11515	0.39262	4.27445	0.00325032	0.0143965	0.96482	4.27445	4.65828e-13	5.123e-12	FALSE	FALSE	FALSE	FALSE	FALSE	FALSE	NotSig	NotSig
Adcyap1r1	Adcyap1r1	11517	0.201613	-0.93952	0.644663	0.7634	0.411762	-0.93952	0.331533	0.414446	FALSE	FALSE	FALSE	FALSE	FALSE	FALSE	NotSig	NotSig
Add1	Add1	11518	-0.0287155	7.91041	0.676812	0.788391	-0.0864487	7.91041	0.209604	0.282562	FALSE	FALSE	FALSE	FALSE	FALSE	FALSE	NotSig	NotSig
Add2	Add2	11519	0.083	0.93987	0.737016	0.831512	-0.429075	0.93987	0.0891631	0.135523	FALSE	FALSE	FALSE	FALSE	FALSE	FALSE	NotSig	NotSig
Add3	Add3	27360	-0.548804	4.44825	7.05636e-09	2.18434e-07	-0.627193	4.44825	3.9701e-11	3.4028e-10	FALSE	FALSE	FALSE	FALSE	FALSE	FALSE	NotSig	NotSig
Adgb	Adgb	215772	-0.229036	1.73567	0.240956	0.390006	0.427957	1.73567	0.0241432	0.0432805	FALSE	FALSE	FALSE	FALSE	FALSE	FALSE	NotSig	NotSig
Adgra1	Adgra1	52389	0.204888	0.518449	0.417586	0.574	0.883892	0.518449	0.000277692	0.000779719	FALSE	FALSE	FALSE	FALSE	FALSE	FALSE	NotSig	NotSig
Adgra2	Adgra2	78560	0.0453348	7.68588	0.76612	0.851872	0.468704	7.68588	0.00209884	0.00489107	FALSE	FALSE	FALSE	FALSE	FALSE	FALSE	NotSig	NotSig
Adgra3	Adgra3	70693	0.271203	6.07893	0.00031292	0.0021262	0.403819	6.07893	7.66761e-08	4.1327e-07	FALSE	FALSE	FALSE	FALSE	FALSE	FALSE	NotSig	NotSig
Adgrb1	Adgrb1	107831	2.71374	-1.36251	1.69399e-05	0.000184713	4.34818	-1.36251	7.11806e-15	9.8027e-14	TRUE	TRUE	TRUE	TRUE	FALSE	FALSE	Up	Up
Adgrb2	Adgrb2	230775	-0.213151	2.91779	0.263921	0.416531	0.401479	2.91779	0.0330942	0.0569099	FALSE	FALSE	FALSE	FALSE	FALSE	FALSE	NotSig	NotSig
Adgrd1	Adgrd1	243277	-0.145337	4.47017	0.542932	0.685179	0.187357	4.47017	0.432289	0.517881	FALSE	FALSE	FALSE	FALSE	FALSE	FALSE	NotSig	NotSig
Adgre4	Adgre4	52614	1.66797	5.41914	0.000114667	0.000928317	2.97037	5.41914	3.89975e-11	3.34992e-10	TRUE	TRUE	TRUE	TRUE	FALSE	FALSE	Up	Up
Adgre5	Adgre5	26364	0.267984	5.97837	0.0135845	0.0444001	0.490333	5.97837	6.17649e-06	2.39596e-05	FALSE	FALSE	FALSE	FALSE	FALSE	FALSE	NotSig	NotSig
Adgrf2	Adgrf2	435529	0.0976078	-1.28141	0.786068	0.86483	0.232444	-1.28141	0.51175	0.594933	FALSE	FALSE	FALSE	FALSE	FALSE	FALSE	NotSig	NotSig
Adgrf4	Adgrf4	78249	0.177613	-0.269222	0.61681	0.743273	-0.0599136	-0.269222	0.866394	0.898262	FALSE	FALSE	FALSE	FALSE	FALSE	FALSE	NotSig	NotSig
Adgrf5	Adgrf5	224792	0.790318	2.88328	0.0167374	0.0524338	1.85443	2.88328	2.23818e-08	1.31133e-07	FALSE	TRUE	FALSE	TRUE	FALSE	FALSE	NotSig	Up
Adgrg1	Adgrg1	14766	-0.184164	5.98073	0.301709	0.457361	-1.13993	5.98073	3.34896e-10	2.54205e-09	FALSE	TRUE	FALSE	FALSE	FALSE	TRUE	NotSig	Down
Adgrg2	Adgrg2	237175	0.0365479	3.21409	0.837591	0.899278	0.0594468	3.21409	0.739159	0.794748	FALSE	FALSE	FALSE	FALSE	FALSE	FALSE	NotSig	NotSig
Adgrg6	Adgrg6	215798	0.648167	4.6501	5.07171e-06	6.56106e-05	1.69011	4.6501	3.26013e-32	2.87971e-30	FALSE	TRUE	FALSE	TRUE	FALSE	FALSE	NotSig	Up
Adgrl1	Adgrl1	330814	-0.05773	6.2279	0.498148	0.647999	-0.176892	6.2279	0.0381014	0.0644536	FALSE	FALSE	FALSE	FALSE	FALSE	FALSE	NotSig	NotSig
Adgrl2	Adgrl2	99633	-0.124373	4.69202	0.3028	0.458631	0.151191	4.69202	0.207993	0.280779	FALSE	FALSE	FALSE	FALSE	FALSE	FALSE	NotSig	NotSig
Adgrl3	Adgrl3	319387	2.03705	0.998004	2.47545e-15	3.61364e-13	2.75409	0.998004	9.2837e-28	5.40951e-26	TRUE	TRUE	TRUE	TRUE	FALSE	FALSE	Up	Up
Adgrv1	Adgrv1	110789	0.286739	-1.66885	0.516467	0.664351	0.906219	-1.66885	0.0279955	0.0491943	FALSE	FALSE	FALSE	FALSE	FALSE	FALSE	NotSig	NotSig
Adh1	Adh1	11522	0.630763	1.02075	0.00410522	0.0173201	1.24887	1.02075	4.57413e-09	2.95454e-08	FALSE	TRUE	FALSE	TRUE	FALSE	FALSE	NotSig	Up
Adh5	Adh5	11532	-0.0801028	6.9323	0.308118	0.464253	-0.232042	6.9323	0.00320276	0.00716386	FALSE	FALSE	FALSE	FALSE	FALSE	FALSE	NotSig	NotSig
Adh7	Adh7	11529	0.0194076	-1.69646	0.965055	0.978433	0.859163	-1.69646	0.0292585	0.0511223	FALSE	FALSE	FALSE	FALSE	FALSE	FALSE	NotSig	NotSig
Adhfe1	Adhfe1	76187	-1.26796	0.41637	5.63118e-06	7.15794e-05	-0.00127826	0.41637	0.99673	0.998291	TRUE	FALSE	FALSE	FALSE	TRUE	FALSE	Down	NotSig
Adi1	Adi1	104923	-0.0505465	4.57671	0.666504	0.780665	-0.280359	4.57671	0.0173239	0.0323131	FALSE	FALSE	FALSE	FALSE	FALSE	FALSE	NotSig	NotSig
Adig	Adig	246747	-1.17156	-1.35783	0.00594712	0.0232188	-2.34753	-1.35783	1.59211e-06	6.88476e-06	TRUE	TRUE	FALSE	FALSE	TRUE	TRUE	Down	Down
Adipor1	Adipor1	72674	0.18407	7.21154	0.0234628	0.0681571	0.231079	7.21154	0.00443498	0.00960704	FALSE	FALSE	FALSE	FALSE	FALSE	FALSE	NotSig	NotSig
Adipor2	Adipor2	68465	0.32512	6.15469	6.65497e-05	0.000587842	0.452839	6.15469	2.70993e-08	1.56981e-07	FALSE	FALSE	FALSE	FALSE	FALSE	FALSE	NotSig	NotSig
Adk	Adk	11534	-0.327224	3.72445	0.0176496	0.0546191	-0.910724	3.72445	1.01468e-10	8.29202e-10	FALSE	FALSE	FALSE	FALSE	FALSE	FALSE	NotSig	NotSig
Adm	Adm	11535	-0.156362	8.07946	0.269222	0.42189	0.166875	8.07946	0.236287	0.312552	FALSE	FALSE	FALSE	FALSE	FALSE	FALSE	NotSig	NotSig
Adm2	Adm2	223780	-0.307822	4.01356	0.0283325	0.0782076	-0.518883	4.01356	0.000242709	0.000690437	FALSE	FALSE	FALSE	FALSE	FALSE	FALSE	NotSig	NotSig
Adnp	Adnp	11538	-0.17781	6.72618	0.0268732	0.0752579	-0.176019	6.72618	0.0283866	0.0498121	FALSE	FALSE	FALSE	FALSE	FALSE	FALSE	NotSig	NotSig
Adnp2	Adnp2	240442	-0.257394	5.16571	0.0062527	0.0240868	-0.347165	5.16571	0.000230187	0.000657379	FALSE	FALSE	FALSE	FALSE	FALSE	FALSE	NotSig	NotSig
Ado	Ado	211488	-0.303588	3.51828	0.00706051	0.0265065	-0.547508	3.51828	1.49545e-06	6.49306e-06	FALSE	FALSE	FALSE	FALSE	FALSE	FALSE	NotSig	NotSig
Adora1	Adora1	11539	0.459196	5.33939	0.0399825	0.102001	0.993221	5.33939	1.12688e-05	4.18744e-05	FALSE	FALSE	FALSE	FALSE	FALSE	FALSE	NotSig	NotSig
Adora2a	Adora2a	11540	-0.307405	-0.682728	0.374099	0.532048	0.422252	-0.682728	0.192334	0.263098	FALSE	FALSE	FALSE	FALSE	FALSE	FALSE	NotSig	NotSig
Adora2b	Adora2b	11541	-0.0646526	-0.0477069	0.782991	0.862769	-0.350407	-0.0477069	0.147078	0.209499	FALSE	FALSE	FALSE	FALSE	FALSE	FALSE	NotSig	NotSig
Adpgk	Adpgk	72141	0.0142197	6.23586	0.887656	0.932319	-0.236702	6.23586	0.0190191	0.0350136	FALSE	FALSE	FALSE	FALSE	FALSE	FALSE	NotSig	NotSig
Adprh	Adprh	11544	-0.00780338	6.80283	0.936168	0.960382	-0.126611	6.80283	0.194418	0.265451	FALSE	FALSE	FALSE	FALSE	FALSE	FALSE	NotSig	NotSig
Adprhl1	Adprhl1	234072	0.449859	1.02998	0.0760982	0.166614	0.0866144	1.02998	0.7364	0.792642	FALSE	FALSE	FALSE	FALSE	FALSE	FALSE	NotSig	NotSig
Adprhl2	Adprhl2	NA	-0.0204015	4.70484	0.830474	0.894873	-0.0356094	4.70484	0.708478	0.770299	FALSE	FALSE	FALSE	FALSE	FALSE	FALSE	NotSig	NotSig
Adprm	Adprm	66358	0.0790827	2.38955	0.541548	0.684237	0.323657	2.38955	0.0110036	0.0215353	FALSE	FALSE	FALSE	FALSE	FALSE	FALSE	NotSig	NotSig
Adra1a	Adra1a	11549	2.27853	-1.53995	0.000263525	0.00184854	2.19024	-1.53995	0.00045599	0.00122433	TRUE	TRUE	TRUE	TRUE	FALSE	FALSE	Up	Up
Adra1b	Adra1b	11548	0.348261	0.387078	0.223693	0.368779	1.12461	0.387078	5.01322e-05	0.000164747	FALSE	TRUE	FALSE	TRUE	FALSE	FALSE	NotSig	Up
Adra1d	Adra1d	11550	0.413133	0.0759482	0.11027	0.218849	0.734811	0.0759482	0.00364506	0.00805573	FALSE	FALSE	FALSE	FALSE	FALSE	FALSE	NotSig	NotSig
Adra2a	Adra2a	11551	0.734989	1.74303	0.0684505	0.154203	1.55866	1.74303	0.000117935	0.000357568	FALSE	TRUE	FALSE	TRUE	FALSE	FALSE	NotSig	Up
Adra2b	Adra2b	11552	0.631406	1.02153	0.0174005	0.0539964	0.760605	1.02153	0.00411151	0.00896798	FALSE	FALSE	FALSE	FALSE	FALSE	FALSE	NotSig	NotSig
Adra2c	Adra2c	11553	2.48224	0.986173	1.48883e-07	3.14262e-06	1.86751	0.986173	9.4807e-05	0.000293086	TRUE	TRUE	TRUE	TRUE	FALSE	FALSE	Up	Up
Adrb2	Adrb2	11555	0.373366	1.62971	0.0409811	0.10388	0.632973	1.62971	0.000432749	0.00116849	FALSE	FALSE	FALSE	FALSE	FALSE	FALSE	NotSig	NotSig
Adrb3	Adrb3	11556	-1.15238	0.862885	0.00161029	0.00812056	-0.647189	0.862885	0.0668756	0.105594	TRUE	FALSE	FALSE	FALSE	TRUE	FALSE	Down	NotSig
Adrm1	Adrm1	56436	0.197951	6.67335	0.0229338	0.067056	0.178398	6.67335	0.0403405	0.067803	FALSE	FALSE	FALSE	FALSE	FALSE	FALSE	NotSig	NotSig
Adsl	Adsl	11564	0.130916	5.96555	0.101574	0.20534	-0.115088	5.96555	0.151265	0.214405	FALSE	FALSE	FALSE	FALSE	FALSE	FALSE	NotSig	NotSig
Adss	Adss	11566	0.00457078	6.30957	0.971673	0.982903	-0.290128	6.30957	0.0247011	0.0441721	FALSE	FALSE	FALSE	FALSE	FALSE	FALSE	NotSig	NotSig
Adssl1	Adssl1	11565	-0.432594	3.08562	0.15146	0.277891	0.189398	3.08562	0.527333	0.609777	FALSE	FALSE	FALSE	FALSE	FALSE	FALSE	NotSig	NotSig
Aebp1	Aebp1	11568	-0.644982	10.1629	8.41004e-12	5.60723e-10	-0.805833	10.1629	1.68009e-17	3.277e-16	FALSE	FALSE	FALSE	FALSE	FALSE	FALSE	NotSig	NotSig
Aebp2	Aebp2	11569	-0.164515	5.67712	0.0775966	0.168801	-0.268428	5.67712	0.00404989	0.00884749	FALSE	FALSE	FALSE	FALSE	FALSE	FALSE	NotSig	NotSig
Aen	Aen	68048	0.789522	5.5817	3.90527e-12	2.82074e-10	1.2479	5.5817	7.42656e-28	4.34564e-26	FALSE	TRUE	FALSE	TRUE	FALSE	FALSE	NotSig	Up
Afap1	Afap1	70292	-0.0334807	8.25348	0.735301	0.830117	-0.0634247	8.25348	0.522078	0.605113	FALSE	FALSE	FALSE	FALSE	FALSE	FALSE	NotSig	NotSig
Afap1l1	Afap1l1	106877	-0.0420943	4.96741	0.809228	0.880601	0.151598	4.96741	0.386634	0.471329	FALSE	FALSE	FALSE	FALSE	FALSE	FALSE	NotSig	NotSig
Afap1l2	Afap1l2	226250	0.0641333	-0.107721	0.882131	0.928672	0.666576	-0.107721	0.118	0.173424	FALSE	FALSE	FALSE	FALSE	FALSE	FALSE	NotSig	NotSig
Afdn	Afdn	17356	-0.367677	7.04088	0.000713732	0.00418168	-0.47687	7.04088	1.14865e-05	4.25581e-05	FALSE	FALSE	FALSE	FALSE	FALSE	FALSE	NotSig	NotSig
Aff1	Aff1	17355	0.00233138	6.70369	0.981737	0.989442	-0.223389	6.70369	0.0286861	0.0502726	FALSE	FALSE	FALSE	FALSE	FALSE	FALSE	NotSig	NotSig
Aff2	Aff2	14266	-0.219874	3.14577	0.14149	0.26466	0.0431381	3.14577	0.770211	0.82088	FALSE	FALSE	FALSE	FALSE	FALSE	FALSE	NotSig	NotSig
Aff3	Aff3	16764	0.0306734	3.41845	0.834956	0.89754	0.464779	3.41845	0.00144365	0.00349643	FALSE	FALSE	FALSE	FALSE	FALSE	FALSE	NotSig	NotSig
Aff4	Aff4	93736	-0.0693889	6.98858	0.500258	0.649465	0.0347176	6.98858	0.735483	0.792024	FALSE	FALSE	FALSE	FALSE	FALSE	FALSE	NotSig	NotSig
Afg1l	Afg1l	215951	-0.346427	2.59081	0.0324741	0.0868064	-0.555025	2.59081	0.00070274	0.00181753	FALSE	FALSE	FALSE	FALSE	FALSE	FALSE	NotSig	NotSig
Afg3l1	Afg3l1	114896	-0.0186809	5.84389	0.802285	0.87538	-0.146993	5.84389	0.0492486	0.0807782	FALSE	FALSE	FALSE	FALSE	FALSE	FALSE	NotSig	NotSig
Afg3l2	Afg3l2	69597	-0.116538	6.71246	0.0943769	0.195084	-0.347888	6.71246	6.41949e-07	2.95864e-06	FALSE	FALSE	FALSE	FALSE	FALSE	FALSE	NotSig	NotSig
Afmid	Afmid	71562	-0.766129	3.01457	1.31714e-08	3.86176e-07	-1.31664	3.01457	2.72437e-21	7.61724e-20	FALSE	TRUE	FALSE	FALSE	FALSE	TRUE	NotSig	Down
Aftph	Aftph	216549	-0.134055	4.64916	0.111066	0.220006	-0.249891	4.64916	0.00306574	0.0068896	FALSE	FALSE	FALSE	FALSE	FALSE	FALSE	NotSig	NotSig
Aga	Aga	11593	-0.0575891	6.55796	0.476848	0.630583	-0.0754092	6.55796	0.351695	0.435487	FALSE	FALSE	FALSE	FALSE	FALSE	FALSE	NotSig	NotSig
Agap1	Agap1	347722	-0.0439354	5.89903	0.740643	0.833569	0.170953	5.89903	0.198162	0.269582	FALSE	FALSE	FALSE	FALSE	FALSE	FALSE	NotSig	NotSig
Agap2	Agap2	216439	-0.955698	3.40333	5.47764e-08	1.3327e-06	-1.60696	3.40333	7.29221e-19	1.63903e-17	FALSE	TRUE	FALSE	FALSE	FALSE	TRUE	NotSig	Down
Agap3	Agap3	213990	0.18326	6.41509	0.0447874	0.11167	0.244195	6.41509	0.00747345	0.0152909	FALSE	FALSE	FALSE	FALSE	FALSE	FALSE	NotSig	NotSig
Agbl1	Agbl1	244071	-0.293144	-1.07431	0.580061	0.714222	-1.76997	-1.07431	0.00255176	0.00582132	FALSE	TRUE	FALSE	FALSE	FALSE	TRUE	NotSig	Down
Agbl3	Agbl3	76223	-0.16333	0.96323	0.439014	0.595961	0.351905	0.96323	0.0838875	0.128419	FALSE	FALSE	FALSE	FALSE	FALSE	FALSE	NotSig	NotSig
Agbl4	Agbl4	78933	-0.414591	-1.51827	0.378951	0.536967	0.710143	-1.51827	0.102026	0.152747	FALSE	FALSE	FALSE	FALSE	FALSE	FALSE	NotSig	NotSig
Agbl5	Agbl5	231093	-0.131267	6.65842	0.265496	0.417781	-0.0597467	6.65842	0.61249	0.687532	FALSE	FALSE	FALSE	FALSE	FALSE	FALSE	NotSig	NotSig
Ager	Ager	11596	0.354267	1.0652	0.228685	0.375092	1.14496	1.0652	8.49968e-05	0.000265541	FALSE	TRUE	FALSE	TRUE	FALSE	FALSE	NotSig	Up
Agfg1	Agfg1	15463	0.0401117	6.87933	0.609925	0.737441	0.115987	6.87933	0.139908	0.200729	FALSE	FALSE	FALSE	FALSE	FALSE	FALSE	NotSig	NotSig
Agfg2	Agfg2	231801	-0.0758096	3.07387	0.54125	0.684048	-0.137638	3.07387	0.267741	0.347499	FALSE	FALSE	FALSE	FALSE	FALSE	FALSE	NotSig	NotSig
Aggf1	Aggf1	66549	0.0650162	5.4042	0.436818	0.594115	-0.0408314	5.4042	0.62575	0.699267	FALSE	FALSE	FALSE	FALSE	FALSE	FALSE	NotSig	NotSig
Agk	Agk	69923	-0.324547	4.29187	0.00112542	0.00607291	-0.576751	4.29187	9.77539e-09	6.00643e-08	FALSE	FALSE	FALSE	FALSE	FALSE	FALSE	NotSig	NotSig
Agl	Agl	77559	-0.0522699	6.05142	0.711377	0.8127	0.0841496	6.05142	0.551193	0.631385	FALSE	FALSE	FALSE	FALSE	FALSE	FALSE	NotSig	NotSig
Agmat	Agmat	75986	-0.033492	1.06766	0.917879	0.949209	-0.205048	1.06766	0.537685	0.61896	FALSE	FALSE	FALSE	FALSE	FALSE	FALSE	NotSig	NotSig
Ago1	Ago1	236511	-0.187091	5.21096	0.0594775	0.138558	-0.363522	5.21096	0.000258673	0.000731351	FALSE	FALSE	FALSE	FALSE	FALSE	FALSE	NotSig	NotSig
Ago2	Ago2	239528	0.0332791	5.60065	0.807757	0.87969	0.0203579	5.60065	0.881595	0.910483	FALSE	FALSE	FALSE	FALSE	FALSE	FALSE	NotSig	NotSig
Ago3	Ago3	214150	0.063018	3.01232	0.694852	0.801491	0.227322	3.01232	0.15574	0.219779	FALSE	FALSE	FALSE	FALSE	FALSE	FALSE	NotSig	NotSig
Ago4	Ago4	76850	-0.0250737	4.07732	0.841111	0.901641	0.0181813	4.07732	0.884172	0.9126	FALSE	FALSE	FALSE	FALSE	FALSE	FALSE	NotSig	NotSig
Agpat1	Agpat1	55979	0.123752	6.41252	0.172277	0.305166	0.219526	6.41252	0.0153223	0.028989	FALSE	FALSE	FALSE	FALSE	FALSE	FALSE	NotSig	NotSig
Agpat2	Agpat2	67512	0.0880311	3.95338	0.393579	0.55211	0.0109571	3.95338	0.915573	0.936369	FALSE	FALSE	FALSE	FALSE	FALSE	FALSE	NotSig	NotSig
Agpat3	Agpat3	28169	0.273861	6.07641	0.0276572	0.0768176	0.428447	6.07641	0.000589652	0.00154727	FALSE	FALSE	FALSE	FALSE	FALSE	FALSE	NotSig	NotSig
Agpat4	Agpat4	68262	0.175708	6.55214	0.0763287	0.166941	0.333014	6.55214	0.000785479	0.00200941	FALSE	FALSE	FALSE	FALSE	FALSE	FALSE	NotSig	NotSig
Agpat5	Agpat5	52123	0.0878138	5.29692	0.313166	0.469461	0.220136	5.29692	0.0113082	0.0220908	FALSE	FALSE	FALSE	FALSE	FALSE	FALSE	NotSig	NotSig
Agps	Agps	228061	-0.152549	6.06843	0.169064	0.300703	-0.31995	6.06843	0.00396114	0.00867137	FALSE	FALSE	FALSE	FALSE	FALSE	FALSE	NotSig	NotSig
Agrn	Agrn	11603	-0.201495	6.05257	0.0148397	0.0476602	-0.278128	6.05257	0.000776477	0.00199005	FALSE	FALSE	FALSE	FALSE	FALSE	FALSE	NotSig	NotSig
Agt	Agt	11606	0.364766	-1.47486	0.394076	0.552445	0.582809	-1.47486	0.16488	0.230907	FALSE	FALSE	FALSE	FALSE	FALSE	FALSE	NotSig	NotSig
Agtpbp1	Agtpbp1	67269	-0.436929	4.34739	0.000292946	0.00201517	-0.844267	4.34739	5.2685e-12	5.08799e-11	FALSE	FALSE	FALSE	FALSE	FALSE	FALSE	NotSig	NotSig
Agtr1a	Agtr1a	11607	0.219664	5.66771	0.280012	0.434023	0.871132	5.66771	1.75448e-05	6.29036e-05	FALSE	FALSE	FALSE	FALSE	FALSE	FALSE	NotSig	NotSig
Agtrap	Agtrap	11610	-0.19737	5.33904	0.0162033	0.0510699	-0.355692	5.33904	1.57777e-05	5.71443e-05	FALSE	FALSE	FALSE	FALSE	FALSE	FALSE	NotSig	NotSig
Ahctf1	Ahctf1	226747	-0.295179	5.89726	0.00899593	0.0320379	-0.532121	5.89726	2.64668e-06	1.10124e-05	FALSE	FALSE	FALSE	FALSE	FALSE	FALSE	NotSig	NotSig
Ahcy	Ahcy	269378	0.122415	6.59843	0.209781	0.351783	-0.0792684	6.59843	0.417433	0.502819	FALSE	FALSE	FALSE	FALSE	FALSE	FALSE	NotSig	NotSig
Ahcyl1	Ahcyl1	229709	-0.328254	7.93132	0.0019474	0.00948598	-0.601973	7.93132	1.52832e-08	9.18712e-08	FALSE	FALSE	FALSE	FALSE	FALSE	FALSE	NotSig	NotSig
Ahcyl2	Ahcyl2	74340	-0.211979	4.38861	0.0135179	0.0442399	-0.123631	4.38861	0.148085	0.210716	FALSE	FALSE	FALSE	FALSE	FALSE	FALSE	NotSig	NotSig
Ahdc1	Ahdc1	230793	0.184572	6.27443	0.16321	0.292958	0.401906	6.27443	0.00245063	0.00562205	FALSE	FALSE	FALSE	FALSE	FALSE	FALSE	NotSig	NotSig
Ahi1	Ahi1	52906	-0.235211	4.33098	0.0184652	0.0565911	-0.243269	4.33098	0.0147515	0.0280122	FALSE	FALSE	FALSE	FALSE	FALSE	FALSE	NotSig	NotSig
Ahnak	Ahnak	66395	-0.249607	8.98595	0.00841267	0.0303188	0.241797	8.98595	0.0107426	0.021099	FALSE	FALSE	FALSE	FALSE	FALSE	FALSE	NotSig	NotSig
Ahnak2	Ahnak2	100041194	-0.3596	4.65471	0.00270071	0.0123936	-0.0880365	4.65471	0.460254	0.545818	FALSE	FALSE	FALSE	FALSE	FALSE	FALSE	NotSig	NotSig
Ahr	Ahr	11622	0.529269	4.32994	0.0541248	0.128859	0.718771	4.32994	0.00936824	0.0186987	FALSE	FALSE	FALSE	FALSE	FALSE	FALSE	NotSig	NotSig
Ahrr	Ahrr	11624	-0.647768	2.67211	0.000116285	0.000939768	-0.786955	2.67211	3.17616e-06	1.30548e-05	FALSE	FALSE	FALSE	FALSE	FALSE	FALSE	NotSig	NotSig
Ahsa1	Ahsa1	217737	0.218885	6.31353	0.00986048	0.03441	0.107189	6.31353	0.206331	0.278808	FALSE	FALSE	FALSE	FALSE	FALSE	FALSE	NotSig	NotSig
Ahsa2	Ahsa2	268390	-0.00239086	4.01865	0.979619	0.988098	0.118292	4.01865	0.203616	0.275918	FALSE	FALSE	FALSE	FALSE	FALSE	FALSE	NotSig	NotSig
AI413582	AI413582	106672	0.0436278	3.10386	0.680469	0.790678	0.200502	3.10386	0.0557842	0.0900599	FALSE	FALSE	FALSE	FALSE	FALSE	FALSE	NotSig	NotSig
AI429214	AI429214	621080	-0.494434	0.409957	0.0422797	0.106548	-0.351071	0.409957	0.143569	0.205344	FALSE	FALSE	FALSE	FALSE	FALSE	FALSE	NotSig	NotSig
AI597479	AI597479	98404	-0.13593	4.70252	0.145583	0.270237	-0.134679	4.70252	0.148952	0.211733	FALSE	FALSE	FALSE	FALSE	FALSE	FALSE	NotSig	NotSig
AI661453	AI661453	224833	-0.112383	3.814	0.740776	0.833652	0.427263	3.814	0.205956	0.27849	FALSE	FALSE	FALSE	FALSE	FALSE	FALSE	NotSig	NotSig
AI837181	AI837181	107242	0.0425964	4.84984	0.640767	0.760216	0.0441895	4.84984	0.627841	0.700925	FALSE	FALSE	FALSE	FALSE	FALSE	FALSE	NotSig	NotSig
Aida	Aida	108909	0.180891	6.7958	0.181662	0.316826	0.210683	6.7958	0.120321	0.176447	FALSE	FALSE	FALSE	FALSE	FALSE	FALSE	NotSig	NotSig
Aif1l	Aif1l	108897	0.266337	5.4	0.273788	0.426953	0.374983	5.4	0.126511	0.184272	FALSE	FALSE	FALSE	FALSE	FALSE	FALSE	NotSig	NotSig
Aifm1	Aifm1	26926	-0.0161212	5.03415	0.858734	0.913043	-0.330213	5.03415	0.000294299	0.00082285	FALSE	FALSE	FALSE	FALSE	FALSE	FALSE	NotSig	NotSig
Aifm2	Aifm2	71361	-0.139374	4.91909	0.194539	0.332905	-0.0951892	4.91909	0.374981	0.459466	FALSE	FALSE	FALSE	FALSE	FALSE	FALSE	NotSig	NotSig
Aifm3	Aifm3	72168	0.0855393	2.47444	0.599585	0.729646	-0.368566	2.47444	0.0267851	0.0473313	FALSE	FALSE	FALSE	FALSE	FALSE	FALSE	NotSig	NotSig
Aig1	Aig1	66253	0.100182	5.11245	0.41698	0.573395	-0.163618	5.11245	0.185995	0.255392	FALSE	FALSE	FALSE	FALSE	FALSE	FALSE	NotSig	NotSig
Aimp1	Aimp1	13722	0.0136583	5.59903	0.871258	0.920993	-0.174474	5.59903	0.0390529	0.0659104	FALSE	FALSE	FALSE	FALSE	FALSE	FALSE	NotSig	NotSig
Aimp2	Aimp2	231872	0.415767	5.96966	1.20575e-07	2.60052e-06	0.439764	5.96966	2.11993e-08	1.24415e-07	FALSE	FALSE	FALSE	FALSE	FALSE	FALSE	NotSig	NotSig
Aip	Aip	11632	-0.0838534	5.49887	0.247893	0.398768	-0.284583	5.49887	9.47608e-05	0.000293008	FALSE	FALSE	FALSE	FALSE	FALSE	FALSE	NotSig	NotSig
Ajm1	Ajm1	381353	-0.58126	0.0079946	0.023256	0.0676982	-0.0288117	0.0079946	0.905403	0.928914	FALSE	FALSE	FALSE	FALSE	FALSE	FALSE	NotSig	NotSig
Ajuba	Ajuba	16475	0.146796	7.3263	0.0815073	0.175274	0.166183	7.3263	0.0486515	0.0799122	FALSE	FALSE	FALSE	FALSE	FALSE	FALSE	NotSig	NotSig
Ak1	Ak1	11636	-0.222953	6.25689	0.224886	0.370136	-0.471446	6.25689	0.0108553	0.0212839	FALSE	FALSE	FALSE	FALSE	FALSE	FALSE	NotSig	NotSig
Ak2	Ak2	11637	-0.611047	6.4379	1.68488e-09	6.10077e-08	-1.56164	6.4379	9.16941e-51	4.23871e-48	FALSE	TRUE	FALSE	FALSE	FALSE	TRUE	NotSig	Down
Ak3	Ak3	56248	-0.155113	6.74928	0.118467	0.231395	-0.300854	6.74928	0.00251608	0.00575223	FALSE	FALSE	FALSE	FALSE	FALSE	FALSE	NotSig	NotSig
Ak4	Ak4	11639	0.101214	7.52938	0.213967	0.356731	0.0301881	7.52938	0.710963	0.77236	FALSE	FALSE	FALSE	FALSE	FALSE	FALSE	NotSig	NotSig
Ak5	Ak5	229949	0.611375	0.881749	0.0414497	0.104704	1.64003	0.881749	2.29161e-08	1.34037e-07	FALSE	TRUE	FALSE	TRUE	FALSE	FALSE	NotSig	Up
Ak6	Ak6	102216272	0.0917187	3.25588	0.635654	0.756869	-0.328472	3.25588	0.0936098	0.141584	FALSE	FALSE	FALSE	FALSE	FALSE	FALSE	NotSig	NotSig
Ak7	Ak7	78801	-0.0924951	1.17874	0.620187	0.745752	-0.0897835	1.17874	0.63005	0.703109	FALSE	FALSE	FALSE	FALSE	FALSE	FALSE	NotSig	NotSig
Ak8	Ak8	68870	-0.512751	2.21878	0.00010743	0.000882082	-1.03624	2.21878	4.87711e-14	6.0988e-13	FALSE	TRUE	FALSE	FALSE	FALSE	TRUE	NotSig	Down
Ak9	Ak9	633979	-0.513931	-1.61256	0.238808	0.387344	-0.200768	-1.61256	0.631409	0.704398	FALSE	FALSE	FALSE	FALSE	FALSE	FALSE	NotSig	NotSig
Akain1	Akain1	320722	2.64659	-0.983003	5.61243e-08	1.35834e-06	3.45637	-0.983003	1.48476e-13	1.74054e-12	TRUE	TRUE	TRUE	TRUE	FALSE	FALSE	Up	Up
Akap1	Akap1	11640	0.0525362	5.17287	0.711573	0.812791	0.248183	5.17287	0.0807601	0.124385	FALSE	FALSE	FALSE	FALSE	FALSE	FALSE	NotSig	NotSig
Akap10	Akap10	56697	0.0476457	4.58627	0.56335	0.701998	0.1284	4.58627	0.117992	0.173424	FALSE	FALSE	FALSE	FALSE	FALSE	FALSE	NotSig	NotSig
Akap11	Akap11	219181	0.206687	5.91649	0.0475964	0.116681	0.329898	5.91649	0.00156317	0.00374988	FALSE	FALSE	FALSE	FALSE	FALSE	FALSE	NotSig	NotSig
Akap12	Akap12	83397	0.37355	7.83044	5.99915e-05	0.000539184	0.534519	7.83044	9.64102e-09	5.93438e-08	FALSE	FALSE	FALSE	FALSE	FALSE	FALSE	NotSig	NotSig
Akap13	Akap13	75547	-0.00653807	6.87061	0.952295	0.97099	0.304309	6.87061	0.005383	0.0114233	FALSE	FALSE	FALSE	FALSE	FALSE	FALSE	NotSig	NotSig
Akap17a	Akap17a	118568424	-0.101881	4.79536	0.446666	0.60343	0.526744	4.79536	7.64657e-05	0.000241061	FALSE	FALSE	FALSE	FALSE	FALSE	FALSE	NotSig	NotSig
Akap17b	Akap17b	338351	0.704809	5.59048	6.26649e-08	1.49576e-06	1.66952	5.59048	6.30961e-37	9.11476e-35	FALSE	TRUE	FALSE	TRUE	FALSE	FALSE	NotSig	Up
Akap3	Akap3	11642	0.159093	1.92045	0.314786	0.471075	0.303474	1.92045	0.0521633	0.0849561	FALSE	FALSE	FALSE	FALSE	FALSE	FALSE	NotSig	NotSig
Akap5	Akap5	238276	0.179996	-0.759468	0.644362	0.763222	0.924029	-0.759468	0.0125314	0.0242034	FALSE	FALSE	FALSE	FALSE	FALSE	FALSE	NotSig	NotSig
Akap6	Akap6	238161	0.274527	6.7297	0.0123064	0.0410451	0.676404	6.7297	7.46554e-10	5.40638e-09	FALSE	FALSE	FALSE	FALSE	FALSE	FALSE	NotSig	NotSig
Akap7	Akap7	432442	-0.318434	4.01073	0.0118113	0.0397377	-0.424289	4.01073	0.00082968	0.00210958	FALSE	FALSE	FALSE	FALSE	FALSE	FALSE	NotSig	NotSig
Akap8	Akap8	56399	-0.210818	5.72037	0.0124469	0.0413911	-0.278057	5.72037	0.000989235	0.00247944	FALSE	FALSE	FALSE	FALSE	FALSE	FALSE	NotSig	NotSig
Akap8l	Akap8l	54194	-0.373587	6.14149	0.000215026	0.00157443	-0.0970875	6.14149	0.334331	0.417102	FALSE	FALSE	FALSE	FALSE	FALSE	FALSE	NotSig	NotSig
Akap9	Akap9	100986	-0.0737642	6.1844	0.482341	0.635183	0.197235	6.1844	0.0600009	0.096018	FALSE	FALSE	FALSE	FALSE	FALSE	FALSE	NotSig	NotSig
Akip1	Akip1	57373	-0.14284	4.57958	0.170198	0.30237	-0.381734	4.57958	0.000267195	0.000753603	FALSE	FALSE	FALSE	FALSE	FALSE	FALSE	NotSig	NotSig
Akirin1	Akirin1	68050	0.632517	6.04014	1.69557e-11	1.02236e-09	0.851516	6.04014	1.28879e-19	3.13559e-18	FALSE	FALSE	FALSE	FALSE	FALSE	FALSE	NotSig	NotSig
Akirin2	Akirin2	433693	-0.0227972	5.90846	0.782935	0.862769	0.0112261	5.90846	0.892014	0.918507	FALSE	FALSE	FALSE	FALSE	FALSE	FALSE	NotSig	NotSig
Akna	Akna	100182	-0.730784	4.15565	1.47047e-08	4.2396e-07	-1.17794	4.15565	2.43484e-19	5.77203e-18	FALSE	TRUE	FALSE	FALSE	FALSE	TRUE	NotSig	Down
Aknad1	Aknad1	329738	0.117259	-1.75199	0.808146	0.879899	0.583675	-1.75199	0.205603	0.278068	FALSE	FALSE	FALSE	FALSE	FALSE	FALSE	NotSig	NotSig
Akp3	Akp3	11648	0.213023	-1.55768	0.708162	0.810297	2.60681	-1.55768	3.79897e-08	2.14687e-07	FALSE	TRUE	FALSE	TRUE	FALSE	FALSE	NotSig	Up
Akr1a1	Akr1a1	58810	0.116406	8.25915	0.176549	0.310393	0.0179909	8.25915	0.834517	0.872913	FALSE	FALSE	FALSE	FALSE	FALSE	FALSE	NotSig	NotSig
Akr1b3	Akr1b3	11677	0.43449	7.35938	1.58783e-05	0.000175739	0.425207	7.35938	2.37823e-05	8.34335e-05	FALSE	FALSE	FALSE	FALSE	FALSE	FALSE	NotSig	NotSig
Akr1b8	Akr1b8	14187	0.672247	5.53516	1.15562e-06	1.82657e-05	0.848818	5.53516	8.20097e-10	5.88062e-09	FALSE	FALSE	FALSE	FALSE	FALSE	FALSE	NotSig	NotSig
Akr1c19	Akr1c19	432720	-0.638579	1.83032	5.66427e-06	7.19341e-05	-0.977415	1.83032	1.37801e-11	1.25478e-10	FALSE	FALSE	FALSE	FALSE	FALSE	FALSE	NotSig	NotSig
Akr1e1	Akr1e1	56043	-0.148367	3.64001	0.124337	0.239354	-0.387049	3.64001	7.41697e-05	0.000234783	FALSE	FALSE	FALSE	FALSE	FALSE	FALSE	NotSig	NotSig
Akr7a5	Akr7a5	110198	-0.0798451	4.37911	0.434006	0.5914	-0.100459	4.37911	0.32523	0.408245	FALSE	FALSE	FALSE	FALSE	FALSE	FALSE	NotSig	NotSig
Akt1	Akt1	11651	0.124266	8.61942	0.131651	0.250311	-0.0301574	8.61942	0.714352	0.774986	FALSE	FALSE	FALSE	FALSE	FALSE	FALSE	NotSig	NotSig
Akt1s1	Akt1s1	67605	0.333486	5.86112	0.000228791	0.00165512	0.475759	5.86112	1.40929e-07	7.25194e-07	FALSE	FALSE	FALSE	FALSE	FALSE	FALSE	NotSig	NotSig
Akt2	Akt2	11652	-0.144774	7.21822	0.0629288	0.14487	-0.373788	7.21822	1.66368e-06	7.17856e-06	FALSE	FALSE	FALSE	FALSE	FALSE	FALSE	NotSig	NotSig
Akt3	Akt3	23797	-0.268771	6.50146	0.0407586	0.103448	-0.241867	6.50146	0.0662127	0.104762	FALSE	FALSE	FALSE	FALSE	FALSE	FALSE	NotSig	NotSig
Aktip	Aktip	14339	-0.150069	5.03843	0.0826033	0.177191	-0.128704	5.03843	0.136064	0.196066	FALSE	FALSE	FALSE	FALSE	FALSE	FALSE	NotSig	NotSig
Alad	Alad	17025	-0.0227757	3.9203	0.861905	0.915096	-0.103511	3.9203	0.429957	0.515572	FALSE	FALSE	FALSE	FALSE	FALSE	FALSE	NotSig	NotSig
Alas1	Alas1	11655	0.194038	5.83552	0.0274883	0.0765526	0.18381	5.83552	0.036699	0.0624085	FALSE	FALSE	FALSE	FALSE	FALSE	FALSE	NotSig	NotSig
Alcam	Alcam	11658	-0.319462	3.53012	0.114032	0.224342	-0.226163	3.53012	0.262179	0.341527	FALSE	FALSE	FALSE	FALSE	FALSE	FALSE	NotSig	NotSig
Aldh16a1	Aldh16a1	69748	0.280802	4.53673	0.00510898	0.0206126	0.174032	4.53673	0.0829068	0.127241	FALSE	FALSE	FALSE	FALSE	FALSE	FALSE	NotSig	NotSig
Aldh18a1	Aldh18a1	56454	-0.2246	7.81996	0.0411472	0.104206	-0.796963	7.81996	6.14114e-13	6.65874e-12	FALSE	FALSE	FALSE	FALSE	FALSE	FALSE	NotSig	NotSig
Aldh1a2	Aldh1a2	19378	2.87912	1.20405	2.33553e-09	8.26254e-08	4.26571	1.20405	1.1967e-17	2.36071e-16	TRUE	TRUE	TRUE	TRUE	FALSE	FALSE	Up	Up
Aldh1a3	Aldh1a3	56847	0.0774293	5.75235	0.686602	0.794941	-0.0699695	5.75235	0.717244	0.777315	FALSE	FALSE	FALSE	FALSE	FALSE	FALSE	NotSig	NotSig
Aldh1b1	Aldh1b1	72535	-0.465886	1.29317	0.0532644	0.127445	-0.591405	1.29317	0.0141155	0.0269374	FALSE	FALSE	FALSE	FALSE	FALSE	FALSE	NotSig	NotSig
Aldh1l1	Aldh1l1	107747	0.918487	-1.32002	0.0415555	0.104932	0.937131	-1.32002	0.0338896	0.0581588	FALSE	FALSE	FALSE	FALSE	FALSE	FALSE	NotSig	NotSig
Aldh1l2	Aldh1l2	216188	-0.682605	6.75077	1.62796e-06	2.46201e-05	-1.3693	6.75077	2.6961e-21	7.56873e-20	FALSE	TRUE	FALSE	FALSE	FALSE	TRUE	NotSig	Down
Aldh2	Aldh2	11669	-0.0999219	6.10413	0.239153	0.387676	-0.195042	6.10413	0.0217172	0.0393486	FALSE	FALSE	FALSE	FALSE	FALSE	FALSE	NotSig	NotSig
Aldh3a1	Aldh3a1	11670	0.91712	-1.73844	0.150042	0.276223	1.47589	-1.73844	0.0188179	0.034703	FALSE	TRUE	FALSE	TRUE	FALSE	FALSE	NotSig	Up
Aldh3a2	Aldh3a2	11671	-0.0439845	4.45689	0.590301	0.722878	0.0829868	4.45689	0.30681	0.389401	FALSE	FALSE	FALSE	FALSE	FALSE	FALSE	NotSig	NotSig
Aldh3b1	Aldh3b1	67689	0.0379214	0.0879686	0.905849	0.9433	0.595494	0.0879686	0.0561466	0.090624	FALSE	FALSE	FALSE	FALSE	FALSE	FALSE	NotSig	NotSig
Aldh4a1	Aldh4a1	212647	0.183242	5.99435	0.0838339	0.179277	0.427781	5.99435	5.46874e-05	0.000178155	FALSE	FALSE	FALSE	FALSE	FALSE	FALSE	NotSig	NotSig
Aldh5a1	Aldh5a1	214579	-0.377468	1.10665	0.0337511	0.0894697	-0.413225	1.10665	0.0201219	0.0367994	FALSE	FALSE	FALSE	FALSE	FALSE	FALSE	NotSig	NotSig
Aldh6a1	Aldh6a1	104776	-0.360857	3.51277	0.000372143	0.00245873	-0.406369	3.51277	6.24404e-05	0.000200029	FALSE	FALSE	FALSE	FALSE	FALSE	FALSE	NotSig	NotSig
Aldh7a1	Aldh7a1	110695	-0.306084	6.07766	9.88881e-05	0.000823652	-0.44219	6.07766	2.03367e-08	1.19707e-07	FALSE	FALSE	FALSE	FALSE	FALSE	FALSE	NotSig	NotSig
Aldh9a1	Aldh9a1	56752	-0.236499	5.04773	0.0137151	0.0447637	-0.462352	5.04773	1.64325e-06	7.09482e-06	FALSE	FALSE	FALSE	FALSE	FALSE	FALSE	NotSig	NotSig
Aldoa	Aldoa	11674	-0.0714452	11.2804	0.363516	0.521274	-0.23328	11.2804	0.00302423	0.00680292	FALSE	FALSE	FALSE	FALSE	FALSE	FALSE	NotSig	NotSig
Aldoc	Aldoc	11676	-0.487987	5.84473	1.75791e-06	2.62702e-05	-0.548083	5.84473	8.29774e-08	4.43441e-07	FALSE	FALSE	FALSE	FALSE	FALSE	FALSE	NotSig	NotSig
Alg1	Alg1	208211	0.511281	3.70514	1.16043e-05	0.00013344	0.74332	3.70514	1.40979e-10	1.12881e-09	FALSE	FALSE	FALSE	FALSE	FALSE	FALSE	NotSig	NotSig
Alg10b	Alg10b	380959	-0.150158	4.11677	0.18285	0.318323	-0.403485	4.11677	0.000378817	0.00103598	FALSE	FALSE	FALSE	FALSE	FALSE	FALSE	NotSig	NotSig
Alg11	Alg11	207958	0.0671391	4.341	0.579726	0.713927	0.113768	4.341	0.347541	0.431409	FALSE	FALSE	FALSE	FALSE	FALSE	FALSE	NotSig	NotSig
Alg12	Alg12	223774	-0.307659	4.86454	0.000134198	0.00106572	-0.437083	4.86454	6.44352e-08	3.50839e-07	FALSE	FALSE	FALSE	FALSE	FALSE	FALSE	NotSig	NotSig
Alg14	Alg14	66789	-0.113122	3.41394	0.25297	0.404355	-0.43372	3.41394	1.65224e-05	5.96234e-05	FALSE	FALSE	FALSE	FALSE	FALSE	FALSE	NotSig	NotSig
Alg2	Alg2	56737	-0.0201652	5.79325	0.810337	0.881255	-0.0454995	5.79325	0.588092	0.665279	FALSE	FALSE	FALSE	FALSE	FALSE	FALSE	NotSig	NotSig
Alg3	Alg3	208624	-0.0456047	3.64486	0.677956	0.788948	-0.178546	3.64486	0.105464	0.157418	FALSE	FALSE	FALSE	FALSE	FALSE	FALSE	NotSig	NotSig
Alg5	Alg5	66248	0.855432	-0.353757	0.00556248	0.0220261	0.786839	-0.353757	0.0106651	0.0209703	FALSE	FALSE	FALSE	FALSE	FALSE	FALSE	NotSig	NotSig
Alg6	Alg6	320438	-0.0320754	4.26219	0.77842	0.860101	0.137396	4.26219	0.226181	0.301429	FALSE	FALSE	FALSE	FALSE	FALSE	FALSE	NotSig	NotSig
Alg8	Alg8	381903	0.139631	3.71299	0.133985	0.253939	0.166959	3.71299	0.0722968	0.11297	FALSE	FALSE	FALSE	FALSE	FALSE	FALSE	NotSig	NotSig
Alg9	Alg9	102580	-0.0526169	4.03571	0.567514	0.70478	-0.048416	4.03571	0.598318	0.674482	FALSE	FALSE	FALSE	FALSE	FALSE	FALSE	NotSig	NotSig
Alk	Alk	11682	0.280709	0.711999	0.243789	0.393719	0.717351	0.711999	0.00220137	0.00510512	FALSE	FALSE	FALSE	FALSE	FALSE	FALSE	NotSig	NotSig
Alkal1	Alkal1	620393	-1.35711	4.03146	1.09872e-06	1.74337e-05	-1.25449	4.03146	6.33488e-06	2.45191e-05	TRUE	TRUE	FALSE	FALSE	TRUE	TRUE	Down	Down
Alkal2	Alkal2	100294583	-1.04832	2.45032	7.45985e-07	1.26781e-05	-1.23233	2.45032	9.77244e-09	6.00643e-08	TRUE	TRUE	FALSE	FALSE	TRUE	TRUE	Down	Down
Alkbh1	Alkbh1	211064	0.0695459	4.22047	0.410258	0.56747	-0.120202	4.22047	0.157384	0.221786	FALSE	FALSE	FALSE	FALSE	FALSE	FALSE	NotSig	NotSig
Alkbh2	Alkbh2	231642	0.0664052	1.7595	0.698817	0.803648	0.124558	1.7595	0.465455	0.55095	FALSE	FALSE	FALSE	FALSE	FALSE	FALSE	NotSig	NotSig
Alkbh3	Alkbh3	69113	-0.118357	4.4491	0.233214	0.38054	-0.151307	4.4491	0.127564	0.185572	FALSE	FALSE	FALSE	FALSE	FALSE	FALSE	NotSig	NotSig
Alkbh4	Alkbh4	72041	0.0439453	3.12014	0.690408	0.797446	-0.019047	3.12014	0.863154	0.896109	FALSE	FALSE	FALSE	FALSE	FALSE	FALSE	NotSig	NotSig
Alkbh5	Alkbh5	268420	-0.132835	5.86571	0.103	0.20753	-0.240926	5.86571	0.00314183	0.00704461	FALSE	FALSE	FALSE	FALSE	FALSE	FALSE	NotSig	NotSig
Alkbh6	Alkbh6	233065	0.329946	3.9598	0.00559216	0.0221198	0.344521	3.9598	0.00372164	0.00820275	FALSE	FALSE	FALSE	FALSE	FALSE	FALSE	NotSig	NotSig
Alkbh7	Alkbh7	66400	-0.165928	1.26286	0.420012	0.576649	-0.37445	1.26286	0.070936	0.111195	FALSE	FALSE	FALSE	FALSE	FALSE	FALSE	NotSig	NotSig
Alkbh8	Alkbh8	67667	-0.072527	2.7422	0.633097	0.755186	-0.0997858	2.7422	0.510851	0.594036	FALSE	FALSE	FALSE	FALSE	FALSE	FALSE	NotSig	NotSig
Alms1	Alms1	236266	-0.456993	4.09428	0.000102033	0.000844768	-0.488845	4.09428	3.24165e-05	0.000110482	FALSE	FALSE	FALSE	FALSE	FALSE	FALSE	NotSig	NotSig
Alox12b	Alox12b	11686	-0.82994	0.108547	0.000158731	0.00122429	-0.826147	0.108547	0.000160729	0.000474455	FALSE	FALSE	FALSE	FALSE	FALSE	FALSE	NotSig	NotSig
Alox5ap	Alox5ap	11690	0.805878	-0.144631	0.0283444	0.0782248	1.21391	-0.144631	0.000819864	0.00208851	FALSE	TRUE	FALSE	TRUE	FALSE	FALSE	NotSig	Up
Alox8	Alox8	11688	0.399511	-1.82115	0.395882	0.554163	0.621802	-1.82115	0.176247	0.243858	FALSE	FALSE	FALSE	FALSE	FALSE	FALSE	NotSig	NotSig
Aloxe3	Aloxe3	23801	-0.134918	1.44381	0.637754	0.758007	0.320662	1.44381	0.256896	0.335527	FALSE	FALSE	FALSE	FALSE	FALSE	FALSE	NotSig	NotSig
Alpk1	Alpk1	71481	0.0279054	3.5045	0.785208	0.864322	0.0909924	3.5045	0.372201	0.456867	FALSE	FALSE	FALSE	FALSE	FALSE	FALSE	NotSig	NotSig
Alpk2	Alpk2	225638	0.761793	5.96863	5.93045e-06	7.43612e-05	1.45566	5.96863	9.99791e-18	1.99211e-16	FALSE	TRUE	FALSE	TRUE	FALSE	FALSE	NotSig	Up
Alpk3	Alpk3	116904	-0.0973764	6.7587	0.687222	0.795326	0.150524	6.7587	0.538887	0.619932	FALSE	FALSE	FALSE	FALSE	FALSE	FALSE	NotSig	NotSig
Alpl	Alpl	11647	1.50599	5.78155	4.10817e-05	0.000392911	1.49447	5.78155	6.11367e-05	0.000196351	TRUE	TRUE	TRUE	TRUE	FALSE	FALSE	Up	Up
Als2	Als2	74018	0.0575676	4.96143	0.713338	0.814203	0.271759	4.96143	0.0829892	0.127325	FALSE	FALSE	FALSE	FALSE	FALSE	FALSE	NotSig	NotSig
Als2cl	Als2cl	235633	-0.270172	3.6723	0.0361234	0.0943071	0.0847677	3.6723	0.506697	0.589998	FALSE	FALSE	FALSE	FALSE	FALSE	FALSE	NotSig	NotSig
Alx4	Alx4	11695	0.244576	-0.787852	0.498875	0.648398	0.924216	-0.787852	0.00728566	0.0149442	FALSE	FALSE	FALSE	FALSE	FALSE	FALSE	NotSig	NotSig
Alyref	Alyref	21681	0.192833	5.81331	0.0309603	0.0837118	-0.27498	5.81331	0.00222346	0.00515031	FALSE	FALSE	FALSE	FALSE	FALSE	FALSE	NotSig	NotSig
Amacr	Amacr	17117	0.754697	2.20397	1.05014e-05	0.000123002	1.29133	2.20397	1.87089e-14	2.45696e-13	FALSE	TRUE	FALSE	TRUE	FALSE	FALSE	NotSig	Up
Ambra1	Ambra1	228361	-0.106941	5.68835	0.267679	0.420189	-0.0985498	5.68835	0.306883	0.389444	FALSE	FALSE	FALSE	FALSE	FALSE	FALSE	NotSig	NotSig
Amdhd1	Amdhd1	71761	0.0878209	-0.975537	0.804856	0.87722	-0.422802	-0.975537	0.263497	0.342955	FALSE	FALSE	FALSE	FALSE	FALSE	FALSE	NotSig	NotSig
Amdhd2	Amdhd2	245847	0.30107	4.11166	0.0116212	0.0392028	0.350306	4.11166	0.00327298	0.00730561	FALSE	FALSE	FALSE	FALSE	FALSE	FALSE	NotSig	NotSig
Amer1	Amer1	72345	-0.296873	4.65623	0.01495	0.0479922	-0.438448	4.65623	0.000340027	0.000937847	FALSE	FALSE	FALSE	FALSE	FALSE	FALSE	NotSig	NotSig
Amfr	Amfr	23802	0.0960533	7.09149	0.156017	0.283756	0.101592	7.09149	0.133394	0.192718	FALSE	FALSE	FALSE	FALSE	FALSE	FALSE	NotSig	NotSig
Amigo1	Amigo1	229715	-0.155475	3.14066	0.30734	0.463332	0.172859	3.14066	0.252202	0.330425	FALSE	FALSE	FALSE	FALSE	FALSE	FALSE	NotSig	NotSig
Ammecr1	Ammecr1	56068	-0.392091	5.33609	0.00168296	0.00843488	-0.592321	5.33609	2.20548e-06	9.29655e-06	FALSE	FALSE	FALSE	FALSE	FALSE	FALSE	NotSig	NotSig
Ammecr1l	Ammecr1l	225339	0.0341651	5.56771	0.687756	0.795746	-0.0923504	5.56771	0.278302	0.358723	FALSE	FALSE	FALSE	FALSE	FALSE	FALSE	NotSig	NotSig
Amn1	Amn1	232566	0.00585266	4.00553	0.963922	0.977737	0.0956622	4.00553	0.458948	0.544549	FALSE	FALSE	FALSE	FALSE	FALSE	FALSE	NotSig	NotSig
Amot	Amot	27494	0.153808	1.44016	0.523624	0.6702	0.215646	1.44016	0.37148	0.456222	FALSE	FALSE	FALSE	FALSE	FALSE	FALSE	NotSig	NotSig
Amotl1	Amotl1	75723	0.26252	9.2073	0.00367456	0.0158849	0.530262	9.2073	4.74034e-09	3.05479e-08	FALSE	FALSE	FALSE	FALSE	FALSE	FALSE	NotSig	NotSig
Amotl2	Amotl2	56332	0.153361	8.79754	0.0356077	0.0932306	0.254064	8.79754	0.000499258	0.00133071	FALSE	FALSE	FALSE	FALSE	FALSE	FALSE	NotSig	NotSig
Ampd1	Ampd1	229665	2.02019	1.6721	6.2406e-13	5.92772e-11	2.72508	1.6721	6.36979e-23	2.15454e-21	TRUE	TRUE	TRUE	TRUE	FALSE	FALSE	Up	Up
Ampd2	Ampd2	109674	0.413814	6.51571	0.0293759	0.0804314	0.494933	6.51571	0.00961045	0.0191189	FALSE	FALSE	FALSE	FALSE	FALSE	FALSE	NotSig	NotSig
Ampd3	Ampd3	11717	-0.594725	1.64069	0.0199877	0.0602456	-0.109304	1.64069	0.661949	0.730129	FALSE	FALSE	FALSE	FALSE	FALSE	FALSE	NotSig	NotSig
Amph	Amph	218038	0.139821	-1.80393	0.812041	0.882554	0.767351	-1.80393	0.172708	0.239919	FALSE	FALSE	FALSE	FALSE	FALSE	FALSE	NotSig	NotSig
Amt	Amt	434437	-0.428391	-0.502368	0.298719	0.454137	0.384549	-0.502368	0.32939	0.412555	FALSE	FALSE	FALSE	FALSE	FALSE	FALSE	NotSig	NotSig
Amz1	Amz1	231842	0.246762	0.283803	0.536276	0.680365	1.32782	0.283803	0.0007489	0.00192471	FALSE	TRUE	FALSE	TRUE	FALSE	FALSE	NotSig	Up
Amz2	Amz2	13929	0.0598774	7.3897	0.473938	0.627573	0.0419514	7.3897	0.616019	0.690563	FALSE	FALSE	FALSE	FALSE	FALSE	FALSE	NotSig	NotSig
Anapc1	Anapc1	17222	-0.275281	6.14587	0.00772116	0.0283048	-0.555643	6.14587	8.15007e-08	4.36391e-07	FALSE	FALSE	FALSE	FALSE	FALSE	FALSE	NotSig	NotSig
Anapc10	Anapc10	68999	0.0709029	3.79583	0.453178	0.609157	0.0307068	3.79583	0.745397	0.799738	FALSE	FALSE	FALSE	FALSE	FALSE	FALSE	NotSig	NotSig
Anapc11	Anapc11	66156	0.0356683	4.86212	0.700815	0.805078	-0.139686	4.86212	0.133683	0.193036	FALSE	FALSE	FALSE	FALSE	FALSE	FALSE	NotSig	NotSig
Anapc13	Anapc13	69010	0.441274	4.35814	0.000233239	0.00168029	0.562342	4.35814	2.63928e-06	1.09881e-05	FALSE	FALSE	FALSE	FALSE	FALSE	FALSE	NotSig	NotSig
Anapc15	Anapc15	75430	0.0987329	4.52896	0.410658	0.567797	-0.11973	4.52896	0.320157	0.403228	FALSE	FALSE	FALSE	FALSE	FALSE	FALSE	NotSig	NotSig
Anapc16	Anapc16	52717	0.173245	4.98896	0.108654	0.216403	0.36308	4.98896	0.000747535	0.00192156	FALSE	FALSE	FALSE	FALSE	FALSE	FALSE	NotSig	NotSig
Anapc2	Anapc2	99152	0.180434	5.63548	0.0294535	0.0805961	0.121636	5.63548	0.142232	0.203705	FALSE	FALSE	FALSE	FALSE	FALSE	FALSE	NotSig	NotSig
Anapc4	Anapc4	52206	-0.219403	5.98818	0.00294619	0.0132569	-0.266034	5.98818	0.000312898	0.000869767	FALSE	FALSE	FALSE	FALSE	FALSE	FALSE	NotSig	NotSig
Anapc5	Anapc5	59008	-0.119351	6.99227	0.116572	0.228303	-0.257886	6.99227	0.000706452	0.00182611	FALSE	FALSE	FALSE	FALSE	FALSE	FALSE	NotSig	NotSig
Anapc7	Anapc7	56317	-0.187864	5.55283	0.00692087	0.0261095	-0.360682	5.55283	2.42149e-07	1.19549e-06	FALSE	FALSE	FALSE	FALSE	FALSE	FALSE	NotSig	NotSig
Angel1	Angel1	68737	-0.157579	4.56505	0.061763	0.142779	-0.372913	4.56505	1.13131e-05	4.20052e-05	FALSE	FALSE	FALSE	FALSE	FALSE	FALSE	NotSig	NotSig
Angel2	Angel2	52477	-0.0482831	5.69839	0.664537	0.779348	-0.127583	5.69839	0.252008	0.330294	FALSE	FALSE	FALSE	FALSE	FALSE	FALSE	NotSig	NotSig
Angpt1	Angpt1	11600	2.3571	1.41255	2.14962e-12	1.68424e-10	3.4366	1.41255	7.08959e-26	3.39029e-24	TRUE	TRUE	TRUE	TRUE	FALSE	FALSE	Up	Up
Angpt2	Angpt2	11601	1.95309	4.64034	1.07149e-17	2.51854e-15	3.14181	4.64034	1.21597e-40	2.24841e-38	TRUE	TRUE	TRUE	TRUE	FALSE	FALSE	Up	Up
Angpt4	Angpt4	11602	0.0547286	5.15327	0.826983	0.892429	0.42361	5.15327	0.0923163	0.139797	FALSE	FALSE	FALSE	FALSE	FALSE	FALSE	NotSig	NotSig
Angptl1	Angptl1	72713	-1.33773	0.969584	0.000504291	0.00315591	-1.01216	0.969584	0.00745354	0.0152524	TRUE	TRUE	FALSE	FALSE	TRUE	TRUE	Down	Down
Angptl2	Angptl2	26360	-0.524704	7.89939	8.1196e-07	1.36488e-05	-1.13542	7.89939	4.46684e-26	2.16595e-24	FALSE	TRUE	FALSE	FALSE	FALSE	TRUE	NotSig	Down
Angptl4	Angptl4	57875	-0.0423571	5.69299	0.889398	0.933023	-0.359245	5.69299	0.239119	0.315647	FALSE	FALSE	FALSE	FALSE	FALSE	FALSE	NotSig	NotSig
Angptl6	Angptl6	70726	-0.606483	-0.398209	0.077022	0.167788	-0.927057	-0.398209	0.00832839	0.0168457	FALSE	FALSE	FALSE	FALSE	FALSE	FALSE	NotSig	NotSig
Angptl7	Angptl7	654812	4.1763	-0.54798	6.46203e-13	6.09629e-11	4.99283	-0.54798	3.11283e-19	7.29201e-18	TRUE	TRUE	TRUE	TRUE	FALSE	FALSE	Up	Up
Ank	Ank	11732	0.0627582	5.16047	0.541399	0.684174	-0.0246186	5.16047	0.810977	0.854546	FALSE	FALSE	FALSE	FALSE	FALSE	FALSE	NotSig	NotSig
Ank1	Ank1	11733	0.413829	6.47972	0.0368995	0.0958284	0.736634	6.47972	0.000238206	0.000679021	FALSE	FALSE	FALSE	FALSE	FALSE	FALSE	NotSig	NotSig
Ank2	Ank2	109676	0.00387276	6.11131	0.96827	0.980716	0.0864543	6.11131	0.374332	0.459067	FALSE	FALSE	FALSE	FALSE	FALSE	FALSE	NotSig	NotSig
Ank3	Ank3	11735	0.298305	5.5621	0.00264951	0.0122152	0.377936	5.5621	0.00013723	0.000410861	FALSE	FALSE	FALSE	FALSE	FALSE	FALSE	NotSig	NotSig
Ankar	Ankar	319695	0.0332669	1.22149	0.854927	0.910749	0.446905	1.22149	0.0110903	0.0216896	FALSE	FALSE	FALSE	FALSE	FALSE	FALSE	NotSig	NotSig
Ankfy1	Ankfy1	11736	-0.0315774	6.23334	0.707701	0.809983	-0.0703034	6.23334	0.403897	0.489319	FALSE	FALSE	FALSE	FALSE	FALSE	FALSE	NotSig	NotSig
Ankhd1	Ankhd1	108857	-0.093285	5.96672	0.463379	0.617919	-0.113002	5.96672	0.374296	0.459067	FALSE	FALSE	FALSE	FALSE	FALSE	FALSE	NotSig	NotSig
Ankib1	Ankib1	70797	0.317112	6.44562	0.00185134	0.00912379	0.487869	6.44562	1.6924e-06	7.28889e-06	FALSE	FALSE	FALSE	FALSE	FALSE	FALSE	NotSig	NotSig
Ankle1	Ankle1	234396	-0.667686	0.47127	0.043414	0.108971	-1.52815	0.47127	1.33245e-05	4.88461e-05	FALSE	TRUE	FALSE	FALSE	FALSE	TRUE	NotSig	Down
[truncated: 13,166 more rows]

## Sheet: Mus 24h
Geneid	GeneSymbol	Entrez	logFC_10vsC	logCPM_10vsC	PValue_10vsC	PAdj_10vsC	logFC_20vsC	logCPM_20vsC	PValue_20vsC	PAdj_20vsC	sig_10vsC	sig_20vsC	up_10vsC	up_20vsC	down_10vsC	down_20vsC	sig_col10	sig_col20
[truncated: 13,984 more rows]

[truncated: 3 more sheets: Mus 12d, MusW 24h, MusW 12d]
