# Supplementary material for: African spiny mice show resistance to DMBA/TPA-induced squamous carcinogenesis with distinct benign tumor profile
Source: Protein Cell. 2025 Mar 22;16(10):896–904. doi: 10.1093/procel/pwaf024 (PMC12578293; doi:10.1093/procel/pwaf024)
Supplement: pwaf024_suppl_Supplementary_Materials [file pwaf024_suppl_supplementary_materials.zip › pwaf024_suppl_Supplementary_Datas_S2.xlsx]

## Sheet: Legend
Spreadsheet	Explanation	Sample	Comparison	Timepoint
Combined 24h	All gsea GO BP terms for	A. cahirinus, C57BL6 lab mouse, wild mouse fibroblasts	10 gy vs C, 20 gy vs C	at 24h post-irradiation
Combined 12d	All gsea GO BP terms for	A. cahirinus, C57BL6 lab mouse, wild mouse fibroblasts	10 gy vs C, 20 gy vs C	at 12d post-irradiation
Aco 24h 10vsC	Significant (padj < 0.01) gsea GO BP terms for	A. cahirinus fibroblasts	10 gy vs C	at 24h post-irradiation
Aco 24h 20vsC	Significant (padj < 0.01) gsea GO BP terms for	A. cahirinus fibroblasts	20 gy vs C	at 24h post-irradiation
Aco 12d 10vsC	Significant (padj < 0.01) gsea GO BP terms for	A. cahirinus fibroblasts	10 gy vs C	at 12d post-irradiation
Aco 12d 20vsC	Significant (padj < 0.01) gsea GO BP terms for	A. cahirinus fibroblasts	20 gy vs C	at 12d post-irradiation
Mus 24h 10vsC	Significant (padj < 0.01) gsea GO BP terms for	C57BL6 lab mouse fibroblasts	10 gy vs C	at 24h post-irradiation
Mus 24h 20vsC	Significant (padj < 0.01) gsea GO BP terms for	C57BL6 lab mouse fibroblasts	20 gy vs C	at 24h post-irradiation
Mus 12d 10vsC	Significant (padj < 0.01) gsea GO BP terms for	C57BL6 lab mouse fibroblasts	10 gy vs C	at 12d post-irradiation
Mus 12d 20vsC	Significant (padj < 0.01) gsea GO BP terms for	C57BL6 lab mouse fibroblasts	20 gy vs C	at 12d post-irradiation
MusW 24h 10vsC	Significant (padj < 0.01) gsea GO BP terms for	wild mouse fibroblasts	10 gy vs C	at 24h post-irradiation
MusW 24h 20vsC	Significant (padj < 0.01) gsea GO BP terms for	wild mouse fibroblasts	20 gy vs C	at 24h post-irradiation
MusW 12d 10vsC	Significant (padj < 0.01) gsea GO BP terms for	wild mouse fibroblasts	10 gy vs C	at 12d post-irradiation
MusW 12d 20vsC	Significant (padj < 0.01) gsea GO BP terms for	wild mouse fibroblasts	20 gy vs C	at 12d post-irradiation
SenMayo	All gsea terms for SenMayo gene sets for	A. cahirinus, C57BL6 lab mouse, wild mouse fibroblasts	10 gy vs C, 20 gy vs C	at 24h, 12d post-irradiation
SenCurated	All gsea terms for senescence gene sets curated from literature for	A. cahirinus, C57BL6 lab mouse, wild mouse fibroblasts	10 gy vs C, 20 gy vs C	at 24h, 12d post-irradiation
Column	Explanation
ID	GO gene set id
Description	GO gene set description
setSize	GO gene set size
enrichmentScore	Enrichment score
NES	Normalized enrichment score
pvalue	P value
p.adjust	Adjusted p value
qvalue	Q value
rank	Rank
leading_edge	Enrichment leading edge
core_enrichment	Genes driving enrichmet (gene symbols)

## Sheet: Combined 24h
ID	Description	NES_mus24h_10gy	NES_mus24h_20gy	NES_musw24h_10gy	NES_musw24h_20gy	NES_aco24h_10gy	NES_aco24h_20gy	padj_mus24h_10gy	padj_mus24h_20gy	padj_musw24h_10gy	padj_musw24h_20gy	padj_aco24h_10gy	padj_aco24h_20gy	padj_mus	padj_musw	padj_aco
GO:0042254	ribosome biogenesis	0.5189	0.401592	-2.28531	NA	-2.12344	-2.05338	1	1	1.62314e-08	NA	3.99861e-09	4.36212e-09	1	1.62314e-08	3.99861e-09
GO:0022613	ribonucleoprotein complex biogenesis	0.428739	0.350584	NA	NA	-2.24887	-2.20389	1	1	NA	NA	3.99861e-09	4.36212e-09	1	NA	3.99861e-09
GO:0007005	mitochondrion organization	0.840438	0.801103	0.667844	0.615336	0.746067	0.742083	1	1	1	1	1	1	1	1	1
GO:0000280	nuclear division	-0.993209	1.11217	NA	NA	-3.10776	-3.03681	0.826258	0.669066	NA	NA	3.99861e-09	4.36212e-09	0.669066	NA	3.99861e-09
GO:0048285	organelle fission	-0.949566	1.07334	NA	NA	-3.02252	-2.92575	0.972274	0.751425	NA	NA	3.99861e-09	4.36212e-09	0.751425	NA	3.99861e-09
GO:0006364	rRNA processing	0.536598	0.520753	-2.29823	NA	-2.17373	-2.14549	1	1	1.62314e-08	NA	5.4904e-09	1.97064e-08	1	1.62314e-08	5.4904e-09
GO:0007059	chromosome segregation	-1.28869	0.977338	-2.8365	NA	-3.33839	-3.34735	0.166402	0.917762	1.62314e-08	NA	3.99861e-09	4.36212e-09	0.166402	1.62314e-08	3.99861e-09
GO:0000819	sister chromatid segregation	-1.77886	0.641889	-2.97429	-2.32499	-3.17301	-3.2252	0.00231538	1	1.62314e-08	1.88e-07	3.99861e-09	4.36212e-09	0.00231538	1.62314e-08	3.99861e-09
GO:0008544	epidermis development	-1.46094	-1.44817	1.31235	1.09615	1.39279	1.35976	0.0478773	0.0637147	0.209417	0.693018	0.0386003	0.0761888	0.0478773	0.209417	0.0386003
GO:0140014	mitotic nuclear division	-1.30248	0.832092	-2.72746	NA	-3.07159	-3.06731	0.204127	1	1.62314e-08	NA	3.99861e-09	4.36212e-09	0.204127	1.62314e-08	3.99861e-09
GO:0034470	ncRNA processing	0.387989	0.427988	NA	NA	-1.93491	-1.862	1	1	NA	NA	1.10731e-08	2.72964e-08	1	NA	1.10731e-08
GO:0048705	skeletal system morphogenesis	-1.58339	-1.68523	0.756718	0.722077	0.833411	0.841027	0.0129085	0.00913377	1	1	0.98085	0.955321	0.00913377	1	0.955321
GO:0000070	mitotic sister chromatid segregation	-1.63207	0.753358	-2.88328	-2.15268	-3.11909	-3.19804	0.0273929	1	1.62314e-08	2.96715e-06	3.99861e-09	4.36212e-09	0.0273929	1.62314e-08	3.99861e-09
GO:0098813	nuclear chromosome segregation	-1.25064	0.997689	-2.86631	NA	-3.27238	-3.30992	0.294122	0.885598	1.62314e-08	NA	3.99861e-09	4.36212e-09	0.294122	1.62314e-08	3.99861e-09
GO:0045109	intermediate filament organization	-1.19661	-1.34986	1.57311	1.47688	1.57966	1.55153	0.601999	0.518411	0.142941	0.303964	0.0671126	0.0666469	0.518411	0.142941	0.0666469
GO:0001501	skeletal system development	-1.4845	-1.56189	0.97395	0.87171	1.08107	1.07467	0.00576117	0.00210225	0.87215	0.985944	0.449208	0.495827	0.00210225	0.87215	0.449208
GO:0016072	rRNA metabolic process	0.597855	0.545267	-2.1904	NA	-2.24441	-2.23378	1	1	1.62314e-08	NA	3.99861e-09	4.36212e-09	1	1.62314e-08	3.99861e-09
GO:0050891	multicellular organismal water homeostasis	1.2095	1.14606	1.67358	1.70453	1.20203	1.05372	0.616382	0.738479	0.0352621	0.0428117	0.462946	0.63074	0.616382	0.0352621	0.462946
GO:0046622	positive regulation of organ growth	-1.19498	-1.27927	-1.10017	0.824968	-1.33043	-1.22819	0.576732	0.56208	0.659757	0.954849	0.266534	0.378567	0.56208	0.659757	0.266534
GO:0035265	organ growth	-1.36425	-1.53302	0.816244	0.961296	-1.00835	-0.980542	0.170776	0.101979	0.975028	0.890338	0.654876	0.725575	0.101979	0.890338	0.654876
GO:0051321	meiotic cell cycle	0.917051	1.19784	-2.12446	NA	-2.93292	-2.9076	0.949499	0.566304	1.62314e-08	NA	3.99861e-09	4.36212e-09	0.566304	1.62314e-08	3.99861e-09
GO:0061448	connective tissue development	-1.24611	-1.22112	1.13959	1.03162	0.947087	0.94703	0.280607	0.430048	0.551171	0.796543	0.829052	0.797502	0.280607	0.551171	0.797502
GO:0043588	skin development	-1.43304	-1.48351	1.35471	1.30264	1.28404	1.34352	0.0675317	0.0855587	0.177228	0.255928	0.160876	0.0857665	0.0675317	0.177228	0.0857665
GO:0009119	ribonucleoside metabolic process	1.19385	1.18139	0.772826	0.877927	1.22763	1.30283	0.643726	0.706119	0.960134	0.913939	0.435462	0.357446	0.643726	0.913939	0.357446
GO:0061436	establishment of skin barrier	0.862412	-0.827944	1.24205	1.39669	0.997153	0.92227	0.936418	0.98263	0.55726	0.45036	0.739119	0.793726	0.936418	0.45036	0.739119
GO:0007507	heart development	NA	NA	NA	NA	NA	NA	NA	NA	NA	NA	NA	NA	NA	NA	NA
GO:0140013	meiotic nuclear division	0.97037	1.33994	-2.33511	-1.3472	-2.90054	-2.86302	0.871028	0.377774	1.62314e-08	0.17223	3.99861e-09	4.36212e-09	0.377774	1.62314e-08	3.99861e-09
GO:1903046	meiotic cell cycle process	0.874218	1.25194	-2.30869	-1.27537	-2.88652	-2.86296	0.973001	0.522969	1.62314e-08	0.274815	3.99861e-09	4.36212e-09	0.522969	1.62314e-08	3.99861e-09
GO:1905818	regulation of chromosome separation	-1.54111	0.960429	-2.66539	-2.07288	-2.87088	-2.9273	0.179502	0.917762	1.62314e-08	0.00268367	3.99861e-09	4.36212e-09	0.179502	1.62314e-08	3.99861e-09
GO:0051983	regulation of chromosome segregation	-1.57012	0.895317	-2.79302	-2.18218	-2.93905	-3.0071	0.11833	0.956508	1.62314e-08	9.69635e-05	3.99861e-09	4.36212e-09	0.11833	1.62314e-08	3.99861e-09
GO:0033561	regulation of water loss via skin	1.22304	1.06305	1.60695	1.66	0.931662	0.945056	0.592318	0.833595	0.126899	0.105592	0.785304	0.77203	0.592318	0.105592	0.77203
GO:0033108	mitochondrial respiratory chain complex assembly	1.18777	0.970779	-0.53419	-0.544474	0.519313	0.441035	0.588006	0.908822	1	1	1	1	0.588006	1	1
GO:0140053	mitochondrial gene expression	0.433949	-0.449048	-1.42808	-1.79623	-1.4195	-1.30896	1	1	0.0772576	0.00308163	0.119195	0.178365	1	0.00308163	0.119195
GO:0009116	nucleoside metabolic process	0.819839	0.818544	-1.18599	-1.01263	-0.925632	0.840931	0.993659	1	0.523957	0.7818	0.801688	0.877514	0.993659	0.523957	0.801688
GO:0051304	chromosome separation	-1.27019	1.14306	-2.56076	-1.72552	-2.88512	-2.94542	0.468389	0.697308	1.62314e-08	0.0260707	3.99861e-09	4.36212e-09	0.468389	1.62314e-08	3.99861e-09
GO:0061982	meiosis I cell cycle process	1.01679	1.49298	-2.32705	-1.31551	-2.79382	-2.81789	0.824732	0.212249	9.86278e-08	0.292145	3.99861e-09	4.36212e-09	0.212249	9.86278e-08	3.99861e-09
GO:0044784	metaphase/anaphase transition of cell cycle	-1.32539	0.996413	-2.39761	-1.80303	-2.71928	-2.77475	0.438121	0.88646	2.45217e-07	0.0291787	3.99861e-09	4.36212e-09	0.438121	2.45217e-07	3.99861e-09
GO:0014888	striated muscle adaptation	0.774876	-1.07029	0.985766	0.942273	1.14954	1.10128	1	0.807624	0.809937	0.877045	0.526486	0.601268	0.807624	0.809937	0.526486
GO:0048598	embryonic morphogenesis	NA	NA	NA	NA	NA	NA	NA	NA	NA	NA	NA	NA	NA	NA	NA
GO:0045103	intermediate filament-based process	1.11558	1.10648	1.63534	1.58292	1.49696	1.60032	0.716446	0.782996	0.0464152	0.083878	0.066386	0.0317582	0.716446	0.0464152	0.0317582
GO:0007051	spindle organization	-1.20666	0.834582	-2.29206	-1.31281	-2.9699	-2.96428	0.37235	1	1.62314e-08	0.184552	3.99861e-09	4.36212e-09	0.37235	1.62314e-08	3.99861e-09
GO:0022412	cellular process involved in reproduction in multicellular organism	0.906601	0.953844	0.841364	0.994408	-1.87345	-1.66522	0.959439	0.935551	0.982388	0.85259	1.56508e-06	0.0001392	0.935551	0.85259	1.56508e-06
GO:0001503	ossification	-1.6521	-1.63129	1.01648	1.00192	0.880799	0.916042	0.00143078	0.00225819	0.780336	0.842043	0.955713	0.875361	0.00143078	0.780336	0.875361
GO:0042273	ribosomal large subunit biogenesis	0.620097	-0.42316	-2.02762	-2.3037	-1.79078	-1.63382	1	1	0.000391742	0.000114374	0.0066336	0.0343475	1	0.000114374	0.0066336
GO:1902099	regulation of metaphase/anaphase transition of cell cycle	-1.29	0.914049	-2.42045	-1.84988	-2.6855	-2.69297	0.42177	0.942632	6.05543e-07	0.0321536	3.99861e-09	4.36212e-09	0.42177	6.05543e-07	3.99861e-09
GO:0006959	humoral immune response	-1.40127	-1.40712	1.14698	1.28665	1.65865	1.3875	0.271501	0.30106	0.594485	0.411391	0.0103297	0.163717	0.271501	0.411391	0.0103297
GO:0007091	metaphase/anaphase transition of mitotic cell cycle	-1.35332	0.957136	-2.39082	-1.80955	-2.72166	-2.76051	0.348147	0.919499	6.71946e-07	0.0145209	3.99861e-09	4.36212e-09	0.348147	6.71946e-07	3.99861e-09
GO:0034656	nucleobase-containing small molecule catabolic process	0.970084	0.991713	0.637362	1.02905	0.95245	1.19014	0.85683	0.87592	0.999862	0.809307	0.761278	0.506491	0.85683	0.809307	0.506491
GO:0045104	intermediate filament cytoskeleton organization	1.12311	1.10465	1.64669	1.58901	1.47269	1.58428	0.716446	0.795708	0.0723377	0.102935	0.116091	0.0690582	0.716446	0.0723377	0.0690582
GO:0090322	regulation of superoxide metabolic process	-1.30855	-1.5246	0.709236	0.805066	0.865127	1.06797	0.49065	0.393348	0.980257	0.954849	0.854816	0.634814	0.393348	0.954849	0.634814
GO:0033045	regulation of sister chromatid segregation	-1.3194	0.934534	-2.49704	-1.86967	-2.76199	-2.78023	0.439767	0.933504	2.33394e-08	0.0210334	3.99861e-09	4.36212e-09	0.439767	2.33394e-08	3.99861e-09
GO:1902850	microtubule cytoskeleton organization involved in mitosis	-1.57171	-0.671926	-2.20797	-1.3132	-2.90687	-2.95259	0.055309	1	5.6482e-08	0.225118	3.99861e-09	4.36212e-09	0.055309	5.6482e-08	3.99861e-09
GO:0006399	tRNA metabolic process	-0.451435	-0.349446	-1.91555	-2.28363	-1.76926	-1.66791	1	1	1.27667e-05	1.88e-07	0.000444415	0.0020328	1	1.88e-07	0.000444415
GO:0003013	circulatory system process	-1.47591	-1.46562	1.24163	1.17403	1.70376	1.65747	0.0066995	0.0127423	0.200186	0.400382	4.85523e-06	1.61907e-05	0.0066995	0.200186	4.85523e-06
GO:0030855	epithelial cell differentiation	-1.36755	-1.37207	1.23739	1.13794	1.32757	1.23011	0.0480346	0.0460468	0.188349	0.471777	0.0320503	0.154199	0.0460468	0.188349	0.0320503
GO:0007127	meiosis I	1.04731	1.46891	-2.33181	-1.34797	-2.74755	-2.75652	0.789496	0.266644	2.89268e-08	0.241308	3.99861e-09	4.36212e-09	0.266644	2.89268e-08	3.99861e-09
GO:0048736	appendage development	-1.57482	-1.56158	0.791339	0.821526	0.793473	0.728968	0.0436885	0.0553297	0.983231	0.978524	0.991471	1	0.0436885	0.978524	0.991471
GO:0060173	limb development	-1.57482	-1.56158	0.791339	0.821526	0.793473	0.728968	0.0436885	0.0553297	0.983231	0.978524	0.991471	1	0.0436885	0.978524	0.991471
GO:0001655	urogenital system development	-1.71242	-1.68298	0.973963	0.954582	1.04987	1.00068	0.00030221	0.00210225	0.852311	0.907951	0.563678	0.724104	0.00030221	0.852311	0.563678
GO:0030104	water homeostasis	1.05445	0.964675	1.63695	1.69764	1.15994	1.06954	0.78818	0.917762	0.052255	0.0476949	0.498097	0.63074	0.78818	0.0476949	0.498097
GO:0051306	mitotic sister chromatid separation	-1.40712	0.902389	-2.49368	-1.7591	-2.73558	-2.77707	0.334585	0.950385	9.16317e-08	0.0593438	3.99861e-09	4.36212e-09	0.334585	9.16317e-08	3.99861e-09
GO:0006839	mitochondrial transport	0.664691	0.517507	0.572544	0.621812	0.875785	1.00812	1	1	1	1	0.914213	0.680043	1	1	0.680043
GO:0008015	blood circulation	-1.46789	-1.45099	1.28975	1.2134	1.7202	1.70307	0.0169995	0.0330172	0.158738	0.287047	5.42291e-06	9.21032e-06	0.0169995	0.158738	5.42291e-06
GO:0000470	maturation of LSU-rRNA	1.11355	0.894945	-1.90402	-2.04924	-1.70483	-1.60448	0.730588	0.942632	0.0238303	0.0125837	0.0458277	0.0913763	0.730588	0.0125837	0.0458277
GO:1901342	regulation of vasculature development	1.20016	-1.16521	1.10837	1.14222	1.23828	1.17333	0.477146	0.522969	0.620675	0.573947	0.219606	0.356002	0.477146	0.573947	0.219606
GO:0001990	regulation of systemic arterial blood pressure by hormone	-1.72355	-1.92369	1.42663	1.027	1.764	1.38338	0.16118	0.0460468	0.325284	0.809307	0.0212798	0.285907	0.0460468	0.325284	0.0212798
GO:0042274	ribosomal small subunit biogenesis	0.589632	0.497826	-1.9192	-2.18204	-1.30705	-1.37986	1	1	0.00109686	0.000276204	0.271746	0.119773	1	0.000276204	0.119773
GO:0009164	nucleoside catabolic process	0.965758	0.98291	0.690468	1.07566	0.95835	1.22915	0.865041	0.888312	0.987811	0.762778	0.748057	0.479472	0.865041	0.762778	0.479472
GO:0050901	leukocyte tethering or rolling	1.3972	1.49258	1.63228	1.58329	1.09575	1.13739	0.421501	0.419077	0.0927621	0.141672	0.590974	0.553077	0.419077	0.0927621	0.553077
GO:0060421	positive regulation of heart growth	-1.01609	-1.13925	0.909239	0.841314	-1.27246	-1.24802	0.807661	0.711701	0.87751	0.942271	0.347234	0.368771	0.711701	0.87751	0.347234
GO:0006801	superoxide metabolic process	-1.12191	-1.2497	0.770237	0.997156	1.5444	1.51632	0.665527	0.573448	0.964447	0.837049	0.0855892	0.100883	0.573448	0.837049	0.0855892
GO:0051225	spindle assembly	-1.21682	0.698934	-2.2447	-1.51083	-2.76331	-2.80256	0.423119	1	1.12985e-07	0.0507911	3.99861e-09	4.36212e-09	0.423119	1.12985e-07	3.99861e-09
GO:0045229	external encapsulating structure organization	-1.6292	-1.65654	0.867451	0.833997	1.53295	1.30181	0.0068195	0.0067097	0.960134	0.987814	0.00548759	0.126251	0.0067097	0.960134	0.00548759
GO:0048608	reproductive structure development	-1.35244	-1.33169	0.963782	1.02584	-1.15444	-1.16425	0.0659171	0.0924394	0.876286	0.795747	0.251413	0.216324	0.0659171	0.795747	0.216324
GO:0044770	cell cycle phase transition	-1.16598	0.654916	NA	NA	-2.64186	-2.63727	0.231863	1	NA	NA	3.99861e-09	4.36212e-09	0.231863	NA	3.99861e-09
GO:0010965	regulation of mitotic sister chromatid separation	-1.35133	0.991212	-2.41816	-1.78354	-2.7325	-2.77449	0.405586	0.888312	1.74935e-07	0.0357688	3.99861e-09	4.36212e-09	0.405586	1.74935e-07	3.99861e-09
GO:0002688	regulation of leukocyte chemotaxis	1.144	-1.15413	1.32897	1.31891	1.71706	1.70289	0.663065	0.657836	0.30056	0.374861	0.00528577	0.00530063	0.657836	0.30056	0.00528577
GO:0061458	reproductive system development	-1.34215	-1.32144	0.960855	1.02331	-1.14605	-1.16674	0.0903857	0.137176	0.878178	0.800247	0.257368	0.166153	0.0903857	0.800247	0.166153
GO:0032543	mitochondrial translation	-0.355921	-0.615487	-1.6315	-1.84432	-1.34174	-1.26739	1	1	0.0298056	0.012016	0.246068	0.271537	1	0.012016	0.246068
GO:0002526	acute inflammatory response	-1.44261	-1.30761	1.08026	1.30724	1.70642	1.6175	0.248982	0.495471	0.714866	0.455742	0.0131352	0.0304734	0.248982	0.455742	0.0131352
GO:0050920	regulation of chemotaxis	1.16195	0.987507	1.34864	1.26015	1.6677	1.66227	0.579528	0.894872	0.188124	0.351709	0.00199731	0.00218432	0.579528	0.188124	0.00199731
GO:0030216	keratinocyte differentiation	-1.2521	-1.40603	1.68068	1.53155	1.58006	1.50227	0.491141	0.301893	0.00981708	0.0832166	0.0213066	0.0487884	0.301893	0.00981708	0.0213066
GO:0006457	protein folding	0.448257	-0.765337	-1.00196	-1.29933	0.583304	-0.732258	1	1	0.762213	0.196181	1	1	1	0.196181	1
GO:0001822	kidney development	-1.61795	-1.51799	1.10679	1.05042	1.01309	0.97284	0.00417169	0.0330172	0.613072	0.749039	0.665665	0.768488	0.00417169	0.613072	0.665665
GO:0036462	TRAIL-activated apoptotic signaling pathway	1.10367	1.08309	1.02538	1.07898	NA	NA	0.789496	0.849103	0.79529	0.795094	NA	NA	0.789496	0.795094	NA
GO:0010257	NADH dehydrogenase complex assembly	1.32974	1.12077	0.522811	-0.639494	0.478361	-0.654958	0.451046	0.757965	1	1	1	1	0.451046	1	1
GO:0032981	mitochondrial respiratory chain complex I assembly	1.32974	1.12077	0.522811	-0.639494	0.478361	-0.654958	0.451046	0.757965	1	1	1	1	0.451046	1	1
GO:0003208	cardiac ventricle morphogenesis	0.895726	-0.983786	1.11658	1.11913	1.09394	1.06898	0.930751	0.89023	0.662226	0.706015	0.563548	0.624004	0.89023	0.662226	0.563548
GO:0051216	cartilage development	-1.28068	-1.2771	1.05848	0.970791	0.875317	0.909744	0.271227	0.393589	0.72327	0.880137	0.925374	0.865675	0.271227	0.72327	0.865675
GO:0009060	aerobic respiration	0.527602	-0.657035	-1.25745	-0.984097	-1.02161	-1.00361	1	1	0.22004	0.800247	0.638925	0.687701	1	0.22004	0.638925
GO:0045765	regulation of angiogenesis	1.20992	0.999666	1.10604	1.12001	1.2106	1.13595	0.460345	0.88668	0.627423	0.631102	0.25424	0.422381	0.460345	0.627423	0.25424
GO:0030198	extracellular matrix organization	-1.6292	-1.65654	0.867451	0.833997	1.52047	1.30515	0.0068195	0.0067097	0.960134	0.987814	0.00372359	0.0854712	0.0067097	0.960134	0.00372359
GO:0043062	extracellular structure organization	-1.6292	-1.65654	0.875219	0.847346	1.52866	1.31453	0.0068195	0.0067097	0.957708	0.984655	0.00580146	0.115965	0.0067097	0.957708	0.00580146
GO:0002449	lymphocyte mediated immunity	1.2241	1.21151	1.2951	1.25436	1.46911	1.44346	0.440609	0.53464	0.232421	0.352195	0.0315956	0.0478797	0.440609	0.232421	0.0315956
GO:0060326	cell chemotaxis	1.03175	-1.29689	1.31351	1.29115	1.64956	1.53673	0.79532	0.313396	0.19321	0.278811	0.00145787	0.0071624	0.313396	0.19321	0.00145787
GO:1901658	glycosyl compound catabolic process	0.768599	0.894116	0.520734	0.838293	1.04254	1.2926	1	0.944509	1	0.943155	0.666081	0.380435	0.944509	0.943155	0.380435
GO:0043500	muscle adaptation	-1.20406	-1.456	0.870314	0.591219	1.18601	1.10021	0.453203	0.175086	0.932377	1	0.389991	0.533261	0.175086	0.932377	0.389991
GO:0072001	renal system development	-1.72622	-1.63956	1.03662	0.998221	1.06436	0.994941	0.000820036	0.0067097	0.743691	0.844756	0.545174	0.719127	0.000820036	0.743691	0.545174
GO:0030071	regulation of mitotic metaphase/anaphase transition	-1.3316	0.868341	-2.4232	-1.84378	-2.68149	-2.68927	0.418865	0.974028	6.71946e-07	0.0260707	3.99861e-09	4.36212e-09	0.418865	6.71946e-07	3.99861e-09
GO:0043583	ear development	-1.67987	-1.53075	1.09266	1.00344	1.11736	1.20788	0.00975749	0.0796973	0.671676	0.849011	0.44054	0.286062	0.00975749	0.671676	0.286062
GO:0008033	tRNA processing	-0.427524	0.499204	-1.76381	-2.07728	-1.67522	-1.65432	1	1	0.000833941	4.91121e-05	0.00497404	0.0057955	1	4.91121e-05	0.00497404
GO:0006119	oxidative phosphorylation	0.651607	0.647481	-1.15908	-0.88171	-0.927647	-0.992923	1	1	0.546039	0.954565	0.842917	0.727394	1	0.546039	0.727394
GO:0002455	humoral immune response mediated by circulating immunoglobulin	-1.40043	-1.38337	-1.19454	1.10723	1.39485	1.15018	0.419825	0.514709	0.568834	0.740869	0.270093	0.556428	0.419825	0.568834	0.270093
GO:0030111	regulation of Wnt signaling pathway	-1.60271	-1.41258	0.78959	0.729717	0.782225	0.675333	0.0068195	0.0856748	0.99962	1	1	1	0.0068195	0.99962	1
GO:0002443	leukocyte mediated immunity	1.15275	1.14117	1.29865	1.22008	1.64121	1.59891	0.556184	0.64397	0.159248	0.375105	0.000858787	0.00185966	0.556184	0.159248	0.000858787
GO:0042454	ribonucleoside catabolic process	1.18897	1.32324	0.614541	0.988978	0.933518	1.15819	0.703253	0.609084	0.994573	0.846821	0.784579	0.563013	0.609084	0.846821	0.563013
GO:0060537	muscle tissue development	-1.22787	-1.29563	1.03541	0.951171	1.03923	1.06234	0.210183	0.124809	0.743492	0.918481	0.583463	0.556036	0.124809	0.743492	0.556036
GO:0044772	mitotic cell cycle phase transition	-1.15303	0.639794	NA	NA	-2.65137	-2.62449	0.373874	1	NA	NA	3.99861e-09	4.36212e-09	0.373874	NA	3.99861e-09
GO:0071385	cellular response to glucocorticoid stimulus	-1.42504	-1.27119	0.944928	0.828896	0.658947	-0.725571	0.398705	0.608529	0.865754	0.942718	0.988927	0.966911	0.398705	0.865754	0.966911
GO:0030490	maturation of SSU-rRNA	0.650502	0.675814	-2.04527	-2.19541	-1.72116	-1.82494	1	1	0.00115253	0.000935628	0.0300706	0.00939553	1	0.000935628	0.00939553
GO:0001890	placenta development	-1.32899	-1.30371	0.741789	0.879398	-1.24383	-1.26575	0.208077	0.357786	0.99962	0.954849	0.280509	0.306583	0.208077	0.954849	0.280509
GO:0051383	kinetochore organization	-1.15167	1.21803	-2.31017	-1.70553	-2.43881	-2.54849	0.682657	0.669066	3.35103e-05	0.142239	3.99861e-09	4.36212e-09	0.669066	3.35103e-05	3.99861e-09
GO:0031424	keratinization	-1.51589	-1.79003	1.41132	1.4227	1.72092	1.82462	0.296629	0.118417	0.341918	0.390174	0.033121	0.00880783	0.118417	0.341918	0.00880783
GO:0090263	positive regulation of canonical Wnt signaling pathway	-1.64456	-1.49127	-0.94879	-1.11378	-0.602229	-0.788896	0.0533461	0.175968	0.875644	0.603821	1	0.99216	0.0533461	0.603821	0.99216
GO:0002252	immune effector process	1.11061	1.04949	1.25828	1.15747	1.59405	1.57243	0.614065	0.81203	0.178347	0.442091	0.00022237	0.000412561	0.614065	0.178347	0.00022237
GO:0000460	maturation of 5.8S rRNA	0.548404	0.518429	-1.92028	-2.03501	-1.92401	-1.97314	1	1	0.00947355	0.00949117	0.00600753	0.00430079	1	0.00947355	0.00430079
GO:0051204	protein insertion into mitochondrial membrane	1.28418	1.22601	1.06512	0.933866	0.715568	0.902436	0.527122	0.660475	0.740836	0.880137	0.958255	0.794048	0.527122	0.740836	0.794048
GO:0010743	regulation of macrophage derived foam cell differentiation	0.740882	-0.843901	1.29383	0.912697	1.15668	1.27576	1	0.971642	0.530194	0.890338	0.566823	0.446755	0.971642	0.530194	0.446755
GO:0061756	leukocyte adhesion to vascular endothelial cell	1.57357	1.74486	1.71664	1.75889	1.31511	1.29873	0.234067	0.106701	0.036067	0.0162228	0.31006	0.347277	0.106701	0.0162228	0.31006
GO:0042551	neuron maturation	-1.03793	0.941168	1.14446	1.25784	1.46675	1.27491	0.772219	0.919499	0.657144	0.55881	0.139791	0.37484	0.772219	0.55881	0.139791
GO:0030326	embryonic limb morphogenesis	-1.49549	-1.39434	0.756547	0.796057	-0.954061	-0.875188	0.125383	0.248254	0.990369	0.979341	0.778049	0.918296	0.125383	0.979341	0.778049
GO:0035113	embryonic appendage morphogenesis	-1.49549	-1.39434	0.756547	0.796057	-0.954061	-0.875188	0.125383	0.248254	0.990369	0.979341	0.778049	0.918296	0.125383	0.979341	0.778049
GO:0006954	inflammatory response	1.07856	1.07809	1.18677	1.28285	1.6886	1.64469	0.659389	0.717474	0.278352	0.0777894	1.11726e-06	3.97071e-06	0.659389	0.0777894	1.11726e-06
GO:1900121	negative regulation of receptor binding	-1.6893	-1.65922	0.924446	0.893504	1.19585	1.17907	0.155533	0.247967	0.87016	0.892942	0.517542	0.53876	0.155533	0.87016	0.517542
GO:0007096	regulation of exit from mitosis	-1.37589	-1.40522	-1.73592	-1.33752	-1.94139	-1.9233	0.491141	0.541297	0.0735457	0.569786	0.00789869	0.0131599	0.491141	0.0735457	0.00789869
GO:0097529	myeloid leukocyte migration	1.13658	-1.26338	1.33988	1.25682	1.79231	1.62356	0.640449	0.497473	0.214853	0.40138	0.000806307	0.0109197	0.497473	0.214853	0.000806307
GO:0009451	RNA modification	-0.545418	-0.387252	-1.71011	-1.98728	-1.41932	-1.37901	1	1	0.00104813	5.90053e-05	0.0686651	0.0944649	1	5.90053e-05	0.0686651
GO:2000696	regulation of epithelial cell differentiation involved in kidney development	1.15392	1.10341	1.32755	1.07081	1.26328	0.968198	0.746182	0.841967	0.479748	0.798081	0.447185	0.734493	0.746182	0.479748	0.447185
GO:0009308	amine metabolic process	0.924409	0.860597	1.25866	1.03045	1.62452	1.72506	0.906852	0.982496	0.463026	0.806466	0.0259069	0.00661109	0.906852	0.463026	0.00661109
GO:0090151	establishment of protein localization to mitochondrial membrane	1.27397	1.21307	1.0106	0.857443	0.589676	0.788937	0.538345	0.66781	0.79026	0.934539	1	0.906622	0.538345	0.79026	0.906622
GO:0070192	chromosome organization involved in meiotic cell cycle	0.844144	1.34956	-2.17015	-1.28923	-2.46416	-2.52883	0.967981	0.512121	0.000357644	0.527186	3.99861e-09	4.36212e-09	0.512121	0.000357644	3.99861e-09
GO:0033002	muscle cell proliferation	-1.26879	-1.34675	1.05026	1.08408	1.21445	1.19256	0.248982	0.210651	0.74034	0.708543	0.264824	0.31796	0.210651	0.708543	0.264824
GO:0198738	cell-cell signaling by wnt	-1.53858	-1.37103	0.784449	0.730688	0.975855	0.808486	0.00502452	0.0691426	1	1	0.770534	0.996375	0.00502452	1	0.770534
GO:0046128	purine ribonucleoside metabolic process	0.767615	0.766327	0.629666	0.755412	1.1378	1.11595	1	1	1	0.963968	0.564651	0.594496	1	0.963968	0.564651
GO:0009151	purine deoxyribonucleotide metabolic process	-0.724387	-0.80545	-1.37548	-1.23544	-0.789824	-0.804201	1	0.989282	0.412047	0.643206	0.912145	0.907106	0.989282	0.412047	0.907106
GO:1901657	glycosyl compound metabolic process	0.734762	0.657326	-1.00052	0.662715	-0.749313	0.821338	1	1	0.789439	1	0.981238	0.91007	1	0.789439	0.91007
GO:0044819	mitotic G1/S transition checkpoint signaling	1.38686	1.53604	1.08512	1.24756	1.16086	1.13988	0.432583	0.45856	0.724607	0.60289	0.519265	0.552803	0.432583	0.60289	0.519265
GO:0045869	negative regulation of single stranded viral RNA replication via double stranded DNA intermediate	1.39939	1.1992	0.850027	0.776348	-1.10363	-1.13226	0.46585	0.760072	0.906451	0.954849	0.62483	0.591474	0.46585	0.906451	0.591474
GO:0042596	fear response	0.608259	-0.883505	1.13492	1.07323	1.23143	1.42681	1	0.961686	0.66845	0.753747	0.421391	0.199208	0.961686	0.66845	0.199208
GO:0045132	meiotic chromosome segregation	0.896991	1.25172	-2.24474	-1.39826	-2.66969	-2.68868	0.93422	0.581197	5.74097e-06	0.238474	3.99861e-09	4.36212e-09	0.581197	5.74097e-06	3.99861e-09
GO:0003012	muscle system process	-1.28397	-1.33015	1.25571	1.18158	1.79904	1.76784	0.170108	0.151234	0.221408	0.455883	6.25682e-07	1.00683e-06	0.151234	0.221408	6.25682e-07
GO:0032102	negative regulation of response to external stimulus	1.31819	1.20579	1.48094	1.45257	1.35164	1.38886	0.251613	0.514709	0.00804147	0.0109478	0.0475081	0.0402481	0.251613	0.00804147	0.0402481
GO:0043501	skeletal muscle adaptation	0.81269	-0.833889	1.05954	0.858107	1.33317	1.07607	0.973001	0.974028	0.744287	0.926213	0.306157	0.631302	0.973001	0.744287	0.306157
GO:0045667	regulation of osteoblast differentiation	-1.80993	-1.68307	0.87972	0.983319	0.959318	0.751984	0.00502452	0.0328607	0.930446	0.864806	0.778049	0.996375	0.00502452	0.864806	0.778049
GO:0030178	negative regulation of Wnt signaling pathway	-1.70315	-1.40245	0.768998	0.690457	1.08377	0.989786	0.0140591	0.178399	0.990678	1	0.542627	0.720386	0.0140591	0.990678	0.542627
GO:0060349	bone morphogenesis	-1.40106	-1.43541	0.809143	0.934113	0.95524	1.0077	0.222839	0.340085	0.962194	0.89569	0.769714	0.692305	0.222839	0.89569	0.692305
GO:0035107	appendage morphogenesis	-1.60239	-1.53142	0.79738	0.816978	-0.795209	-0.794596	0.0436885	0.102117	0.980468	0.979341	0.988963	1	0.0436885	0.979341	0.988963
GO:0035108	limb morphogenesis	-1.60239	-1.53142	0.79738	0.816978	-0.795209	-0.794596	0.0436885	0.102117	0.980468	0.979341	0.988963	1	0.0436885	0.979341	0.988963
GO:0055023	positive regulation of cardiac muscle tissue growth	-1.08418	-1.219	0.859168	0.879891	-1.28775	-1.32618	0.728806	0.651215	0.913386	0.919952	0.343088	0.305342	0.651215	0.913386	0.305342
GO:0110148	biomineralization	-1.42299	-1.37957	1.17709	1.2467	-0.904753	1.08847	0.178067	0.220236	0.529586	0.440351	0.901309	0.549008	0.178067	0.440351	0.549008
GO:0060045	positive regulation of cardiac muscle cell proliferation	0.826738	0.812035	1.16732	1.26949	-1.36032	-1.43158	0.973001	0.989768	0.631564	0.571753	0.318477	0.259377	0.973001	0.571753	0.259377
GO:0048246	macrophage chemotaxis	1.33174	1.22868	1.47635	1.53123	1.69757	1.42213	0.452414	0.656127	0.183336	0.146047	0.0330259	0.213218	0.452414	0.146047	0.0330259
GO:0014896	muscle hypertrophy	-1.26118	-1.48955	0.787995	-0.91551	1.19308	1.24183	0.468389	0.170192	0.977453	0.954849	0.380568	0.330215	0.170192	0.954849	0.330215
GO:0043502	regulation of muscle adaptation	-1.3084	-1.53748	0.840551	-0.866738	1.09757	1.00774	0.413057	0.14245	0.944364	0.960821	0.545174	0.681765	0.14245	0.944364	0.545174
GO:0007052	mitotic spindle organization	-1.31937	0.702861	-2.19304	-1.28089	-2.86466	-2.88848	0.256076	1	3.95935e-07	0.280304	3.99861e-09	4.36212e-09	0.256076	3.95935e-07	3.99861e-09
GO:0048839	inner ear development	-1.62021	-1.52051	1.04054	0.961322	1.16343	1.26647	0.0463563	0.110688	0.748397	0.883052	0.392756	0.205076	0.0463563	0.748397	0.205076
GO:0050900	leukocyte migration	1.2589	1.16952	1.44744	1.3568	1.6632	1.5932	0.371326	0.594369	0.0191432	0.0782984	0.000474863	0.00171839	0.371326	0.0191432	0.000474863
GO:0042330	taxis	-1.23637	-1.2831	1.30948	1.22382	1.61821	1.42941	0.170108	0.107704	0.0710983	0.242937	5.71576e-05	0.00720309	0.107704	0.0710983	5.71576e-05
GO:0008608	attachment of spindle microtubules to kinetochore	-1.49891	0.951359	-2.44016	-1.91933	-2.63627	-2.64512	0.2715	0.919499	4.85559e-07	0.0237648	3.99861e-09	4.36212e-09	0.2715	4.85559e-07	3.99861e-09
GO:0048568	embryonic organ development	-1.4537	-1.44072	0.818011	0.771427	1.06177	1.01223	0.0140591	0.0136716	0.997972	1	0.519479	0.679349	0.0136716	0.997972	0.519479
GO:0014706	striated muscle tissue development	-1.13006	-1.1689	0.963822	0.942989	0.979532	0.956215	0.640449	0.507667	0.862967	0.910312	0.748057	0.788849	0.507667	0.862967	0.748057
GO:0061061	muscle structure development	NA	NA	NA	NA	NA	NA	NA	NA	NA	NA	NA	NA	NA	NA	NA
GO:0016082	synaptic vesicle priming	1.51054	1.34571	1.52322	1.28014	1.37241	0.938079	0.328517	0.556028	0.17342	0.574756	0.279603	0.773313	0.328517	0.17342	0.279603
GO:0051145	smooth muscle cell differentiation	-1.78118	-1.69237	0.71248	0.870828	1.03117	1.03665	0.0359576	0.0859516	0.997521	0.942271	0.664503	0.668086	0.0359576	0.942271	0.664503
GO:0045669	positive regulation of osteoblast differentiation	-1.73881	-1.7737	-1.05011	0.909082	0.93162	0.851779	0.0522081	0.0749542	0.722487	0.912001	0.802665	0.894526	0.0522081	0.722487	0.802665
GO:0008217	regulation of blood pressure	-1.68906	-1.58473	1.19231	1.00883	1.66643	1.65216	0.025622	0.0589199	0.491134	0.836312	0.0044749	0.00364441	0.025622	0.491134	0.00364441
GO:0071384	cellular response to corticosteroid stimulus	-1.45434	-1.27435	1.06944	0.970589	0.879868	0.940281	0.322098	0.592091	0.74034	0.868273	0.85808	0.784049	0.322098	0.74034	0.784049
GO:0001911	negative regulation of leukocyte mediated cytotoxicity	1.22775	1.25792	1.7863	1.82379	NA	NA	0.616566	0.656127	0.0191432	0.0137564	NA	NA	0.616566	0.0137564	NA
GO:0051797	regulation of hair follicle development	1.1968	1.28285	1.17927	1.22829	1.10279	1.2155	0.645948	0.620372	0.636123	0.634993	0.603743	0.498237	0.620372	0.634993	0.498237
GO:0140448	signaling receptor ligand precursor processing	-1.15519	-1.26201	1.00981	1.10193	1.43028	0.784319	0.703253	0.660335	0.80032	0.749668	0.278685	0.902545	0.660335	0.749668	0.278685
GO:0045598	regulation of fat cell differentiation	-1.29768	-1.01149	0.885174	1.02735	1.05863	0.940334	0.253527	0.858534	0.925667	0.812339	0.614582	0.795977	0.253527	0.812339	0.614582
GO:0006958	complement activation, classical pathway	-1.45364	-1.65143	-1.19444	-1.05217	1.74512	1.40507	0.436786	0.26724	0.608781	0.786166	0.0325605	0.306628	0.26724	0.608781	0.0325605
GO:0031342	negative regulation of cell killing	1.2924	1.3256	1.79748	1.84144	1.42541	1.35526	0.534551	0.573689	0.0164893	0.00769737	0.250643	0.349903	0.534551	0.00769737	0.250643
GO:0051985	negative regulation of chromosome segregation	-1.4716	1.05446	-2.52248	-2.01787	-2.7016	-2.72395	0.293362	0.83997	7.09923e-08	0.00895773	3.99861e-09	4.36212e-09	0.293362	7.09923e-08	3.99861e-09
GO:1905819	negative regulation of chromosome separation	-1.48461	1.00122	-2.47388	-2.02683	-2.69239	-2.72948	0.258838	0.879586	7.71761e-08	0.00688074	3.99861e-09	4.36212e-09	0.258838	7.71761e-08	3.99861e-09
GO:0061077	chaperone-mediated protein folding	-1.16619	-1.59029	-1.05001	-1.3815	-0.890786	-0.960744	0.610829	0.215195	0.715581	0.317221	0.85808	0.761826	0.215195	0.317221	0.761826
GO:0031214	biomineral tissue development	-1.403	-1.36012	1.16792	1.2275	-0.932655	1.06582	0.138879	0.340085	0.537954	0.474146	0.843635	0.600379	0.138879	0.474146	0.600379
GO:0046620	regulation of organ growth	-1.44962	-1.59966	-1.06269	0.809815	-1.23298	-1.17135	0.180268	0.0856748	0.68292	0.975096	0.292957	0.380506	0.0856748	0.68292	0.292957
GO:0007007	inner mitochondrial membrane organization	0.574628	-0.65725	-0.861835	-1.12816	0.438246	0.762436	1	1	0.935564	0.682317	1	0.931889	1	0.682317	0.931889
GO:0045841	negative regulation of mitotic metaphase/anaphase transition	-1.52072	0.999888	-2.45845	-2.04714	-2.67874	-2.72186	0.268647	0.881696	4.65026e-07	0.00819293	3.99861e-09	4.36212e-09	0.268647	4.65026e-07	3.99861e-09
GO:0002685	regulation of leukocyte migration	1.32309	1.24954	1.48058	1.37678	1.72945	1.66927	0.336928	0.519591	0.0444012	0.161675	0.00095006	0.00221832	0.336928	0.0444012	0.00095006
GO:0033047	regulation of mitotic sister chromatid segregation	-1.45326	1.00231	-2.49224	-2.03702	-2.67937	-2.7126	0.257496	0.87592	2.93151e-07	0.00730111	3.99861e-09	4.36212e-09	0.257496	2.93151e-07	3.99861e-09
GO:1902476	chloride transmembrane transport	1.37743	1.027	1.45606	1.53503	-0.818121	-0.778098	0.443687	0.857785	0.233117	0.219054	0.901697	0.929437	0.443687	0.219054	0.901697
GO:0006956	complement activation	-1.45997	-1.51456	-1.37194	-1.21574	1.97261	1.6346	0.377611	0.383853	0.293155	0.55108	0.00125067	0.0648042	0.377611	0.293155	0.00125067
GO:0007281	germ cell development	0.940055	0.933211	0.92628	1.05022	-1.49239	-1.17342	0.911094	0.94693	0.905237	0.778806	0.0157596	0.305876	0.911094	0.778806	0.0157596
GO:0042445	hormone metabolic process	-1.5805	-1.71014	0.874023	1.06037	1.64778	1.5637	0.0606033	0.0230163	0.931518	0.752464	0.00600753	0.0219292	0.0230163	0.752464	0.00600753
GO:0033555	multicellular organismal response to stress	-1.32541	-1.55113	0.997492	1.01604	1.57175	1.65464	0.44386	0.199055	0.792347	0.809934	0.0405155	0.0212076	0.199055	0.792347	0.0212076
GO:0060828	regulation of canonical Wnt signaling pathway	-1.79924	-1.54591	0.67758	0.656535	0.712716	0.607093	0.000895604	0.0351474	1	1	1	1	0.000895604	1	1
GO:0044057	regulation of system process	-1.29754	-1.31909	1.39997	1.24274	1.78057	1.751	0.0778656	0.0859516	0.00898925	0.163744	1.74363e-07	1.83378e-07	0.0778656	0.00898925	1.74363e-07
GO:0046135	pyrimidine nucleoside catabolic process	NA	NA	NA	NA	NA	NA	NA	NA	NA	NA	NA	NA	NA	NA	NA
GO:0042278	purine nucleoside metabolic process	-0.770543	-0.83671	-0.895504	-0.809461	0.982653	0.996167	1	0.987976	0.888401	0.969879	0.743858	0.726153	0.987976	0.888401	0.726153
GO:0048738	cardiac muscle tissue development	-1.13056	-1.19869	0.974121	0.962735	1.02276	1.03562	0.509326	0.502375	0.852311	0.888972	0.670782	0.652384	0.502375	0.852311	0.652384
GO:1904814	regulation of protein localization to chromosome, telomeric region	0.838939	1.04666	-1.31045	-1.36516	-1.66427	-1.68547	0.955769	0.846844	0.511475	0.495743	0.110013	0.0840976	0.846844	0.495743	0.0840976
GO:0031571	mitotic G1 DNA damage checkpoint signaling	1.37961	1.53052	1.10499	1.28251	1.01496	1.04085	0.440609	0.444708	0.697554	0.577396	0.699263	0.677565	0.440609	0.577396	0.677565
GO:0007006	mitochondrial membrane organization	0.853379	0.503843	0.636785	0.653232	0.765187	0.957559	0.97624	1	1	1	0.990206	0.77839	0.97624	1	0.77839
GO:0000462	maturation of SSU-rRNA from tricistronic rRNA transcript (SSU-rRNA, 5.8S rRNA, LSU-rRNA)	0.679172	0.738699	-1.88766	-2.06339	-1.63604	-1.74832	1	1	0.0104472	0.00819169	0.0624267	0.0319081	1	0.00819169	0.0319081
GO:0007062	sister chromatid cohesion	-1.68764	-0.65235	-2.55861	-2.08925	-2.4964	-2.57722	0.125409	1	1.04559e-07	0.002796	3.99861e-09	4.36212e-09	0.125409	1.04559e-07	3.99861e-09
GO:0014897	striated muscle hypertrophy	-1.25323	-1.48553	0.765376	0.591795	1.18292	1.26005	0.475692	0.220236	0.982997	1	0.402302	0.305651	0.220236	0.982997	0.305651
GO:1901861	regulation of muscle tissue development	-1.29723	-1.201	0.779369	0.924831	-1.18399	-1.30071	0.452414	0.637569	0.960134	0.88488	0.419275	0.264051	0.452414	0.88488	0.264051
GO:0090068	positive regulation of cell cycle process	-1.00563	1.11886	-2.26927	NA	-2.89942	-2.94882	0.823614	0.697308	1.62314e-08	NA	3.99861e-09	4.36212e-09	0.697308	1.62314e-08	3.99861e-09
GO:0072657	protein localization to membrane	NA	NA	NA	NA	NA	NA	NA	NA	NA	NA	NA	NA	NA	NA	NA
GO:0045596	negative regulation of cell differentiation	NA	NA	NA	NA	NA	NA	NA	NA	NA	NA	NA	NA	NA	NA	NA
GO:0031577	spindle checkpoint signaling	-1.33435	1.24318	-2.50184	-2.02827	-2.6865	-2.71658	0.44474	0.619986	1.16809e-07	0.00819293	3.99861e-09	4.36212e-09	0.44474	1.16809e-07	3.99861e-09
GO:0000469	cleavage involved in rRNA processing	-0.593635	0.462018	-1.99779	-1.97576	-1.85467	-1.92436	1	1	0.0060317	0.0359656	0.0131365	0.00868684	1	0.0060317	0.00868684
GO:0002209	behavioral defense response	0.720856	-0.696598	1.05658	1.04038	1.31925	1.41766	1	1	0.743691	0.800247	0.316367	0.210187	1	0.743691	0.210187
GO:0010458	exit from mitosis	-1.43642	-1.28411	-1.54326	-1.25786	-1.87535	-1.85648	0.391042	0.580388	0.183403	0.574756	0.0147787	0.0222103	0.391042	0.183403	0.0147787
GO:0006270	DNA replication initiation	-1.82754	-0.589938	-2.69943	-2.4988	-2.66041	-2.73949	0.0778656	1	1.62314e-08	1.61462e-05	3.99861e-09	4.36212e-09	0.0778656	1.62314e-08	3.99861e-09
GO:0055123	digestive system development	-1.85874	-1.8393	-1.13394	0.763528	1.17831	1.06823	0.0049569	0.0113416	0.621282	0.986828	0.394438	0.598779	0.0049569	0.621282	0.394438
GO:1903522	regulation of blood circulation	-1.64896	-1.64966	1.29884	1.26577	1.61746	1.63171	0.0140591	0.0330172	0.247063	0.333699	0.00272968	0.00329724	0.0140591	0.247063	0.00272968
GO:0007276	gamete generation	0.907905	0.983518	0.829724	0.969356	NA	NA	0.979847	0.908822	1	0.898947	NA	NA	0.908822	0.898947	NA
GO:0016055	Wnt signaling pathway	-1.5434	-1.38272	0.787377	0.732614	0.979961	0.812712	0.00449963	0.0480976	1	1	0.755686	0.994475	0.00449963	1	0.755686
GO:0006935	chemotaxis	-1.23759	-1.28551	1.31387	1.22596	1.61875	1.43656	0.178067	0.137176	0.0648355	0.216448	0.000107759	0.00947023	0.137176	0.0648355	0.000107759
GO:0060669	embryonic placenta morphogenesis	-1.35738	-1.25888	0.95276	1.021	-0.768618	-1.00273	0.422748	0.59072	0.856024	0.818053	0.945231	0.692305	0.422748	0.818053	0.692305
GO:0045787	positive regulation of cell cycle	-1.04647	0.945298	-2.02163	NA	-2.76692	-2.72595	0.710766	0.942813	1.62314e-08	NA	3.99861e-09	4.36212e-09	0.710766	1.62314e-08	3.99861e-09
GO:1905521	regulation of macrophage migration	1.508	1.3682	1.42975	1.49282	1.93502	1.8879	0.250885	0.508016	0.264637	0.189579	0.00154686	0.00305588	0.250885	0.189579	0.00154686
GO:1905114	cell surface receptor signaling pathway involved in cell-cell signaling	-1.38915	-1.24938	1.03699	0.978726	1.16611	1.05824	0.0203225	0.175086	0.729031	0.880137	0.284299	0.552803	0.0203225	0.729031	0.284299
GO:0018958	phenol-containing compound metabolic process	-1.15236	-1.21414	0.880786	0.701236	1.34418	1.5745	0.606774	0.615004	0.913256	0.99619	0.193697	0.0237801	0.606774	0.913256	0.0237801
GO:0002715	regulation of natural killer cell mediated immunity	1.24819	1.22776	1.60338	1.65439	1.15958	1.33585	0.580666	0.669066	0.0851835	0.083878	0.562375	0.383764	0.580666	0.083878	0.383764
GO:0006919	activation of cysteine-type endopeptidase activity involved in apoptotic process	1.16148	1.30422	1.09238	1.07853	1.21792	1.31911	0.658503	0.533547	0.698658	0.744564	0.376533	0.252728	0.533547	0.698658	0.252728
GO:0009913	epidermal cell differentiation	-1.44679	-1.44984	1.55478	1.28971	1.45361	1.43195	0.162221	0.16768	0.0207374	0.348535	0.0459412	0.0548622	0.162221	0.0207374	0.0459412
GO:0003007	heart morphogenesis	-1.06564	-1.06695	1.12186	1.09494	1.40702	1.27383	0.666397	0.729928	0.596324	0.693981	0.0436705	0.172194	0.666397	0.596324	0.0436705
GO:0000727	double-strand break repair via break-induced replication	-1.62364	-1.08691	-2.16705	-2.02596	-2.22439	-2.24926	0.19122	0.828454	0.000108808	0.0402259	6.88028e-08	1.09955e-06	0.19122	0.000108808	6.88028e-08
GO:0070585	protein localization to mitochondrion	0.815146	0.490594	-0.539806	-0.82295	0.653406	0.687638	1	1	1	0.992958	1	1	1	0.992958	1
GO:0001910	regulation of leukocyte mediated cytotoxicity	1.36736	1.41322	1.77337	1.72173	1.6829	1.68714	0.398705	0.427699	0.00309606	0.010435	0.0281526	0.0240863	0.398705	0.00309606	0.0240863
GO:0097254	renal tubular secretion	-1.86888	-1.95459	0.963652	0.884094	1.46783	0.858248	0.0533461	0.0351474	0.838459	0.910312	0.220846	0.838652	0.0351474	0.838459	0.220846
GO:0042255	ribosome assembly	0.573703	0.413305	-1.60605	-1.77474	-0.986653	-0.817945	1	1	0.0606881	0.0428117	0.737386	0.943417	1	0.0428117	0.737386
GO:0002285	lymphocyte activation involved in immune response	1.0671	1.22497	1.12023	1.09219	1.03708	1.07346	0.746182	0.558599	0.619801	0.706015	0.632469	0.570524	0.558599	0.619801	0.570524
GO:0016064	immunoglobulin mediated immune response	-1.06613	-1.13133	0.96122	0.965227	1.3121	1.17264	0.715646	0.675314	0.86014	0.877045	0.246068	0.420316	0.675314	0.86014	0.246068
GO:0060348	bone development	-1.10236	-1.14067	1.09434	1.0692	1.25293	1.2518	0.560443	0.562123	0.658704	0.745374	0.19418	0.207052	0.560443	0.658704	0.19418
GO:0042060	wound healing	1.25403	1.16918	1.30666	1.38819	1.88726	1.81452	0.353865	0.580445	0.186472	0.0377367	4.74561e-07	3.79735e-06	0.353865	0.0377367	4.74561e-07
GO:1904666	regulation of ubiquitin protein ligase activity	-1.05242	0.496698	-1.95296	-1.52485	-2.23811	-2.17357	0.779008	1	0.0112643	0.334957	1.49393e-05	0.000175112	0.779008	0.0112643	1.49393e-05
GO:0010883	regulation of lipid storage	-0.944035	-1.17798	0.845437	0.627597	0.920698	1.10658	0.889603	0.673495	0.929736	1	0.802139	0.583874	0.673495	0.929736	0.583874
GO:0071459	protein localization to chromosome, centromeric region	-1.47922	0.973148	-2.37367	-2.03693	-2.59575	-2.59848	0.268647	0.888402	4.08685e-06	0.0180767	3.99861e-09	4.36212e-09	0.268647	4.08685e-06	3.99861e-09
GO:0060740	prostate gland epithelium morphogenesis	-1.78396	-1.73729	-1.16699	0.708786	0.741188	0.795202	0.119097	0.155789	0.587348	0.979341	0.945414	0.900427	0.119097	0.587348	0.900427
GO:0043039	tRNA aminoacylation	-0.503191	-0.541516	-1.40783	-1.69586	-1.29883	-1.18198	1	1	0.208173	0.105066	0.318471	0.464631	1	0.105066	0.318471
GO:0001909	leukocyte mediated cytotoxicity	1.35883	1.43238	1.76416	1.69027	1.66019	1.65986	0.340779	0.393589	0.00268656	0.00819293	0.0167454	0.0198956	0.340779	0.00268656	0.0167454
GO:0007389	pattern specification process	-1.3656	-1.31626	0.962913	0.954498	0.985002	0.971594	0.0481281	0.155789	0.87751	0.910312	0.750357	0.774621	0.0481281	0.87751	0.750357
GO:0030150	protein import into mitochondrial matrix	0.508811	0.621986	-0.657515	-0.876739	-1.06154	-0.958029	1	1	0.999787	0.909421	0.664805	0.769825	1	0.909421	0.664805
GO:0045061	thymic T cell selection	1.16907	1.38082	1.44131	1.44375	1.13821	1.33998	0.662488	0.524927	0.331077	0.390174	0.581872	0.379815	0.524927	0.331077	0.379815
GO:1904754	positive regulation of vascular associated smooth muscle cell migration	-1.14065	-1.22207	0.831178	0.689414	1.13116	1.01678	0.716446	0.66742	0.923944	0.985944	0.563678	0.697073	0.66742	0.923944	0.563678
GO:0043068	positive regulation of programmed cell death	NA	NA	NA	NA	NA	NA	NA	NA	NA	NA	NA	NA	NA	NA	NA
GO:0051445	regulation of meiotic cell cycle	-0.965084	0.827278	-1.33391	1.01989	-2.15353	-2.02692	0.884332	0.989352	0.24946	0.814597	0.00026256	0.0016943	0.884332	0.24946	0.00026256
GO:0060512	prostate gland morphogenesis	-1.87572	-1.8173	-1.16699	0.708786	0.741188	0.795202	0.0643092	0.110688	0.587348	0.979341	0.945414	0.900427	0.0643092	0.587348	0.900427
GO:0048515	spermatid differentiation	0.921207	0.834664	1.1085	1.0934	-1.12238	0.9998	0.91246	1	0.658704	0.714065	0.456903	0.711745	0.91246	0.658704	0.456903
GO:1901186	positive regulation of ERBB signaling pathway	1.10514	1.14854	1.61392	1.7452	1.03603	1.26049	0.746182	0.757965	0.0663668	0.0279386	0.678576	0.401252	0.746182	0.0279386	0.401252
GO:0060070	canonical Wnt signaling pathway	-1.80901	-1.56015	0.728963	0.694872	1.06378	0.951192	0.00030221	0.0219277	1	1	0.552692	0.8156	0.00030221	1	0.552692
GO:0046037	GMP metabolic process	1.14782	0.812172	0.997014	0.681129	-0.998927	-1.07277	0.684646	0.993402	0.795908	0.987814	0.709565	0.601118	0.684646	0.795908	0.601118
GO:0002716	negative regulation of natural killer cell mediated immunity	1.27605	1.32848	1.75735	1.79229	NA	NA	0.59864	0.607894	0.0223855	0.0215609	NA	NA	0.59864	0.0215609	NA
GO:0045953	negative regulation of natural killer cell mediated cytotoxicity	1.27605	1.32848	1.75735	1.79229	NA	NA	0.59864	0.607894	0.0223855	0.0215609	NA	NA	0.59864	0.0215609	NA
GO:0061298	retina vasculature development in camera-type eye	-1.1487	-1.39375	-0.727177	-0.745746	0.882612	0.67997	0.684631	0.48852	0.9888	0.968059	0.814835	0.965777	0.48852	0.968059	0.814835
GO:0007094	mitotic spindle assembly checkpoint signaling	-1.33181	1.20021	-2.40467	-1.90578	-2.6217	-2.66433	0.460664	0.679858	1.66059e-06	0.0268894	3.99861e-09	4.36212e-09	0.460664	1.66059e-06	3.99861e-09
GO:0071173	spindle assembly checkpoint signaling	-1.33181	1.20021	-2.40467	-1.90578	-2.6217	-2.66433	0.460664	0.679858	1.66059e-06	0.0268894	3.99861e-09	4.36212e-09	0.460664	1.66059e-06	3.99861e-09
GO:0071174	mitotic spindle checkpoint signaling	-1.36096	1.22424	-2.45027	-1.99845	-2.67368	-2.7091	0.432583	0.656127	6.37199e-07	0.0125837	3.99861e-09	4.36212e-09	0.432583	6.37199e-07	3.99861e-09
GO:0007144	female meiosis I	1.16692	1.38564	-1.79838	-1.30345	-2.08591	-2.10178	0.707522	0.540942	0.0518808	0.588578	4.46642e-05	0.000219553	0.540942	0.0518808	4.46642e-05
GO:0019430	removal of superoxide radicals	-1.49826	-1.67813	-1.24645	-1.28757	-0.828026	0.773922	0.405586	0.204202	0.564302	0.592911	0.877079	0.904724	0.204202	0.564302	0.877079
GO:0030595	leukocyte chemotaxis	1.14434	-1.2024	1.28166	1.25009	1.68405	1.59342	0.62239	0.524927	0.312486	0.396857	0.00369653	0.00827356	0.524927	0.312486	0.00369653
GO:0140694	non-membrane-bounded organelle assembly	0.642546	0.992278	-1.56486	NA	-2.46314	-2.41157	1	0.896246	9.68121e-05	NA	3.99861e-09	4.36212e-09	0.896246	9.68121e-05	3.99861e-09
GO:1901987	regulation of cell cycle phase transition	-1.21042	0.669216	NA	NA	-2.61739	-2.61478	0.206375	1	NA	NA	3.99861e-09	4.36212e-09	0.206375	NA	3.99861e-09
GO:0045058	T cell selection	1.13636	1.2099	1.3206	1.33691	1.57853	1.35801	0.697054	0.667561	0.426737	0.468295	0.0954662	0.265632	0.667561	0.426737	0.0954662
GO:0034976	response to endoplasmic reticulum stress	-0.736387	0.803574	-0.960522	NA	0.84777	0.702943	1	1	0.98565	NA	0.965981	1	1	0.98565	0.965981
GO:1904874	positive regulation of telomerase RNA localization to Cajal body	NA	NA	NA	NA	NA	NA	NA	NA	NA	NA	NA	NA	NA	NA	NA
GO:0045444	fat cell differentiation	-1.3906	-1.29691	0.847473	0.942304	1.09021	0.974093	0.125409	0.388644	0.968976	0.910312	0.498097	0.762561	0.125409	0.910312	0.498097
GO:0006826	iron ion transport	0.745191	-0.996556	0.851298	-1.03085	0.936725	0.989146	1	0.88298	0.916018	0.778142	0.786081	0.717267	0.88298	0.778142	0.717267
GO:1990542	mitochondrial transmembrane transport	-0.547583	0.660658	-0.669251	-0.909169	-0.837253	-0.577797	1	1	1	0.934283	0.936969	1	1	0.934283	0.936969
GO:0007176	regulation of epidermal growth factor-activated receptor activity	1.32224	1.41693	1.86882	1.79927	1.29271	1.40718	0.509326	0.48416	0.00638038	0.0202002	0.369518	0.253978	0.48416	0.00638038	0.253978
GO:1902100	negative regulation of metaphase/anaphase transition of cell cycle	-1.49177	0.959371	-2.48725	-2.07711	-2.67714	-2.73185	0.285874	0.919499	4.155e-07	0.00432132	3.99861e-09	4.36212e-09	0.285874	4.155e-07	3.99861e-09
GO:1901569	fatty acid derivative catabolic process	-0.582688	-0.647687	-0.861759	-0.963881	1.14948	1.11125	1	1	0.878378	0.860583	0.550731	0.593373	1	0.860583	0.550731
GO:0032640	tumor necrosis factor production	-1.00942	-1.10376	1.21641	1.19723	1.4725	1.4457	0.818038	0.694127	0.454391	0.524301	0.0518791	0.0648042	0.694127	0.454391	0.0518791
GO:0032680	regulation of tumor necrosis factor production	-1.01831	-1.09598	1.22129	1.20576	1.4582	1.43138	0.788146	0.70477	0.44882	0.518854	0.066374	0.0863478	0.70477	0.44882	0.066374
GO:0072655	establishment of protein localization to mitochondrion	0.684488	0.451288	-0.578265	-0.870678	0.481276	0.584117	1	1	1	0.960265	1	1	1	0.960265	1
GO:0051701	biological process involved in interaction with host	0.776718	0.713294	0.973147	1.02495	1.26903	1.2876	1	1	0.834499	0.806466	0.279603	0.269982	1	0.806466	0.269982
GO:0045785	positive regulation of cell adhesion	1.1756	1.14651	1.29204	1.2589	1.63504	1.60018	0.472386	0.604876	0.122967	0.226946	0.000137512	0.00030283	0.472386	0.122967	0.000137512
GO:0030282	bone mineralization	-1.3977	-1.38384	0.989588	1.125	0.790425	1.09494	0.234005	0.29448	0.822774	0.680784	0.979077	0.550181	0.234005	0.680784	0.550181
GO:0070203	regulation of establishment of protein localization to telomere	0.613047	0.696936	-1.56945	-1.75336	-1.60492	-1.63293	1	1	0.221408	0.210537	0.134741	0.124036	1	0.210537	0.124036
GO:0034508	centromere complex assembly	-1.42368	0.836695	-2.38953	-1.7912	-2.59756	-2.69176	0.404642	0.98364	5.74097e-06	0.083878	3.99861e-09	4.36212e-09	0.404642	5.74097e-06	3.99861e-09
GO:0060043	regulation of cardiac muscle cell proliferation	-1.05975	-1.20724	0.859608	1.24248	-1.35292	-1.43098	0.741276	0.632804	0.909482	0.573947	0.260251	0.163529	0.632804	0.573947	0.163529
GO:0033046	negative regulation of sister chromatid segregation	-1.50848	1.04137	-2.50857	-2.04429	-2.69382	-2.73153	0.2715	0.848162	2.14169e-07	0.00606033	3.99861e-09	4.36212e-09	0.2715	2.14169e-07	3.99861e-09
GO:0033048	negative regulation of mitotic sister chromatid segregation	-1.50848	1.04137	-2.50857	-2.04429	-2.69382	-2.73153	0.2715	0.848162	2.14169e-07	0.00606033	3.99861e-09	4.36212e-09	0.2715	2.14169e-07	3.99861e-09
GO:2000816	negative regulation of mitotic sister chromatid separation	-1.50848	1.04137	-2.50857	-2.04429	-2.69382	-2.73153	0.2715	0.848162	2.14169e-07	0.00606033	3.99861e-09	4.36212e-09	0.2715	2.14169e-07	3.99861e-09
GO:0030431	sleep	-1.05677	-1.25693	1.16392	1.30342	0.848661	0.982746	0.79532	0.66742	0.659067	0.556843	0.861475	0.724104	0.66742	0.556843	0.724104
GO:1904019	epithelial cell apoptotic process	-1.10945	-1.02501	1.14716	1.1784	1.55166	1.50658	0.640449	0.833595	0.592294	0.588442	0.026069	0.0311396	0.640449	0.588442	0.026069
GO:0019058	viral life cycle	1.24335	0.850722	1.0606	0.910208	1.17732	1.11101	0.42007	1	0.723882	0.942271	0.304442	0.498795	0.42007	0.723882	0.304442
GO:0051272	positive regulation of cellular component movement	NA	NA	NA	NA	NA	NA	NA	NA	NA	NA	NA	NA	NA	NA	NA
GO:0045165	cell fate commitment	-1.299	-1.23849	1.05096	1.14514	1.11122	1.0098	0.245032	0.473584	0.729958	0.61478	0.445116	0.711055	0.245032	0.61478	0.445116
GO:2000147	positive regulation of cell motility	1.10952	0.968294	NA	NA	1.59537	1.541	0.592875	0.933467	NA	NA	7.78808e-05	0.000247386	0.592875	NA	7.78808e-05
GO:0061053	somite development	-1.35782	-1.34124	-0.925043	0.750107	0.928651	0.891571	0.322098	0.495236	0.87751	0.979341	0.802587	0.857679	0.322098	0.87751	0.802587
GO:0007159	leukocyte cell-cell adhesion	1.57908	1.6046	1.53687	1.46034	1.61124	1.59432	0.0273929	0.0209031	0.00147869	0.0153262	0.00151682	0.00201632	0.0209031	0.00147869	0.00151682
GO:0006605	protein targeting	0.561561	0.51063	0.545332	0.503672	1.02609	0.953145	1	1	1	1	0.637731	0.793128	1	1	0.637731
GO:0042417	dopamine metabolic process	-0.952823	-1.11806	0.874518	0.849617	1.51346	1.66517	0.879449	0.770653	0.90508	0.934283	0.131453	0.0449032	0.770653	0.90508	0.0449032
GO:0002286	T cell activation involved in immune response	1.01012	1.09971	1.36448	1.32942	1.46689	1.37861	0.824732	0.772542	0.31879	0.422875	0.0767255	0.195868	0.772542	0.31879	0.0767255
GO:0001938	positive regulation of endothelial cell proliferation	-1.28218	-1.11508	0.872484	0.808415	0.980212	1.00399	0.478213	0.694894	0.922084	0.969523	0.717744	0.683795	0.478213	0.922084	0.683795
GO:0030330	DNA damage response, signal transduction by p53 class mediator	0.908524	1.05594	0.824785	0.872269	-1.21744	-1.25447	0.916636	0.835843	0.950318	0.942271	0.365827	0.314474	0.835843	0.942271	0.314474
GO:0018279	protein N-linked glycosylation via asparagine	0.468236	0.654479	0.70597	0.800242	-0.962763	-1.45405	1	1	0.980257	0.954849	0.7469	0.232069	1	0.954849	0.232069
GO:0051382	kinetochore assembly	-0.695873	1.28028	-2.00483	-1.17869	-2.24195	-2.31685	1	0.637569	0.00809598	0.651283	2.06488e-06	1.89378e-06	0.637569	0.00809598	1.89378e-06
GO:0001649	osteoblast differentiation	-1.89956	-1.69374	-1.09232	0.849943	0.836573	-0.862789	0.000395981	0.00998526	0.573397	0.968059	0.970505	0.969918	0.000395981	0.573397	0.969918
GO:0045143	homologous chromosome segregation	1.12119	1.44137	-1.90851	-1.03314	-2.38353	-2.34832	0.711818	0.409779	0.0082266	0.766641	5.84002e-07	2.08815e-06	0.409779	0.0082266	5.84002e-07
GO:0042058	regulation of epidermal growth factor receptor signaling pathway	0.963608	1.03459	1.58322	1.49647	1.194	1.26151	0.874633	0.855	0.0899146	0.179371	0.42932	0.328544	0.855	0.0899146	0.328544
GO:0099173	postsynapse organization	0.975298	0.883653	1.12792	0.959898	1.3531	1.2133	0.871625	0.978216	0.600942	0.893547	0.0932577	0.291734	0.871625	0.600942	0.0932577
GO:1904816	positive regulation of protein localization to chromosome, telomeric region	0.886201	1.23238	-1.19925	-1.36237	-1.613	-1.64726	0.911351	0.694675	0.587348	0.508002	0.111092	0.0983813	0.694675	0.508002	0.0983813
GO:0007517	muscle organ development	0.905141	-1.18933	1.19442	1.13054	1.21852	1.15939	0.955769	0.425747	0.397386	0.588442	0.223952	0.339244	0.425747	0.397386	0.223952
GO:1904996	positive regulation of leukocyte adhesion to vascular endothelial cell	1.60857	1.78612	1.71064	1.71153	1.00679	1.02278	0.270454	0.12615	0.0500532	0.0507911	0.700789	0.689414	0.12615	0.0500532	0.689414
GO:0010942	positive regulation of cell death	NA	NA	NA	NA	NA	NA	NA	NA	NA	NA	NA	NA	NA	NA	NA
GO:0042634	regulation of hair cycle	1.09047	1.22655	1.19295	1.18168	1.22458	1.30774	0.743831	0.660475	0.618669	0.655668	0.44054	0.366769	0.660475	0.618669	0.366769
GO:0000054	ribosomal subunit export from nucleus	0.475502	0.454455	-1.52037	-1.50189	-1.59813	-1.55532	1	1	0.228774	0.404757	0.139791	0.190155	1	0.228774	0.139791
GO:0033750	ribosome localization	0.475502	0.454455	-1.52037	-1.50189	-1.59813	-1.55532	1	1	0.228774	0.404757	0.139791	0.190155	1	0.228774	0.139791
GO:0050878	regulation of body fluid levels	1.02694	1.0002	1.58186	1.44549	1.9598	1.79198	0.803107	0.87592	0.00128604	0.0283461	1.77447e-07	1.6213e-05	0.803107	0.00128604	1.77447e-07
GO:0007423	sensory organ development	-1.5076	-1.54752	1.00442	0.921862	1.17814	1.13753	0.00309049	0.00210225	0.803316	0.954849	0.229862	0.352582	0.00210225	0.803316	0.229862
GO:0007088	regulation of mitotic nuclear division	0.815991	1.1894	-2.29239	-1.61752	-2.51493	-2.44906	1	0.652716	1.02371e-07	0.0213551	3.99861e-09	4.36212e-09	0.652716	1.02371e-07	3.99861e-09
GO:0003300	cardiac muscle hypertrophy	-1.15129	-1.39826	0.747522	0.602297	1.19608	1.29949	0.564394	0.298391	0.988371	1	0.384857	0.257188	0.298391	0.988371	0.257188
GO:0051783	regulation of nuclear division	0.854568	1.22849	-2.06664	-1.27965	-2.54805	-2.40524	0.978593	0.580445	4.76157e-06	0.282509	3.99861e-09	4.36212e-09	0.580445	4.76157e-06	3.99861e-09
GO:0072697	protein localization to cell cortex	-1.3701	-1.191	-1.78507	-1.67791	-1.98481	-2.0264	0.482041	0.717474	0.0644463	0.287047	0.00284831	0.00248279	0.482041	0.0644463	0.00248279
GO:1901184	regulation of ERBB signaling pathway	0.940782	0.989647	1.5192	1.4424	1.17905	1.34554	0.904211	0.892636	0.100652	0.17814	0.423986	0.232069	0.892636	0.100652	0.232069
GO:0009611	response to wounding	1.16228	1.05436	1.2983	1.32248	1.75529	1.65979	0.511456	0.800989	0.103417	0.0655684	7.48087e-07	1.70714e-05	0.511456	0.0655684	7.48087e-07
GO:0010742	macrophage derived foam cell differentiation	0.760821	-0.87932	1.19103	0.874277	1.11655	1.26931	1	0.95595	0.605613	0.912001	0.589911	0.432771	0.95595	0.605613	0.432771
GO:0010758	regulation of macrophage chemotaxis	1.55468	1.41185	1.52827	1.60947	1.87304	1.79711	0.273745	0.48488	0.197048	0.14106	0.00506895	0.0125204	0.273745	0.14106	0.00506895
GO:0001701	in utero embryonic development	-1.22088	-1.25997	NA	0.581749	-1.45696	-1.45208	0.201005	0.14799	NA	1	0.00209357	0.000937424	0.14799	1	0.000937424
GO:0001662	behavioral fear response	0.721564	-0.707262	1.05584	1.05129	1.31944	1.4189	1	1	0.75036	0.798819	0.318353	0.207052	1	0.75036	0.207052
GO:0030199	collagen fibril organization	-1.40149	-1.55344	-0.898418	-1.27712	1.1531	1.03179	0.306158	0.188073	0.908807	0.483269	0.482723	0.672296	0.188073	0.483269	0.482723
GO:0051303	establishment of chromosome localization	-1.03964	0.696769	-2.21698	-1.60283	-2.66747	-2.7062	0.741276	1	5.61161e-06	0.0952534	3.99861e-09	4.36212e-09	0.741276	5.61161e-06	3.99861e-09
GO:0040017	positive regulation of locomotion	NA	NA	NA	NA	NA	NA	NA	NA	NA	NA	NA	NA	NA	NA	NA
GO:0045742	positive regulation of epidermal growth factor receptor signaling pathway	1.08056	1.18097	1.6511	1.75149	1.06152	1.26695	0.756147	0.719216	0.0959898	0.0380549	0.630966	0.406911	0.719216	0.0380549	0.406911
GO:0050869	negative regulation of B cell activation	-1.10435	-1.23441	0.984167	0.991668	1.51045	1.32769	0.734331	0.662534	0.812549	0.842043	0.179498	0.337865	0.662534	0.812549	0.179498
GO:0006910	phagocytosis, recognition	-1.67216	-1.49841	-0.895975	-1.02296	1.39609	1.15678	0.177344	0.459835	0.876926	0.798468	0.305012	0.54077	0.177344	0.798468	0.305012
GO:0071407	cellular response to organic cyclic compound	-1.22529	-1.19842	0.875377	0.886521	0.916477	0.92561	0.233502	0.387944	0.966864	0.969523	0.899147	0.869775	0.233502	0.966864	0.869775
GO:0035627	ceramide transport	1.34299	1.40802	-0.570905	1.07985	-1.12011	-0.932038	0.52714	0.540395	1	0.778142	0.611326	0.779939	0.52714	0.778142	0.611326
GO:0051446	positive regulation of meiotic cell cycle	-0.964795	0.987976	-1.12878	1.11818	-1.70148	-1.56709	0.874909	0.882256	0.668156	0.718735	0.0716511	0.139755	0.874909	0.668156	0.0716511
GO:2000027	regulation of animal organ morphogenesis	-1.94857	-1.65831	0.966911	0.97639	1.16484	1.13179	0.00321106	0.0485433	0.850712	0.872467	0.403057	0.481576	0.00321106	0.850712	0.403057
GO:0000466	maturation of 5.8S rRNA from tricistronic rRNA transcript (SSU-rRNA, 5.8S rRNA, LSU-rRNA)	-0.546347	0.53163	-1.97642	-2.03498	-1.73941	-1.85813	1	1	0.00630848	0.0117649	0.0331976	0.0223827	1	0.00630848	0.0223827
GO:0034368	protein-lipid complex remodeling	1.47505	1.14931	1.59337	1.36258	1.06362	1.15249	0.373882	0.778252	0.120814	0.486991	0.663125	0.581977	0.373882	0.120814	0.581977
GO:0034369	plasma lipoprotein particle remodeling	1.47505	1.14931	1.59337	1.36258	1.06362	1.15249	0.373882	0.778252	0.120814	0.486991	0.663125	0.581977	0.373882	0.120814	0.581977
GO:0042269	regulation of natural killer cell mediated cytotoxicity	1.16668	1.22905	1.65735	1.7182	1.15958	1.33585	0.672396	0.669734	0.0678156	0.0675545	0.562375	0.383764	0.669734	0.0675545	0.383764
GO:0030177	positive regulation of Wnt signaling pathway	-1.4275	-1.28151	0.75691	0.708475	-0.786704	-0.878123	0.178067	0.397976	0.991578	1	0.991471	0.930096	0.178067	0.991578	0.930096
GO:0051444	negative regulation of ubiquitin-protein transferase activity	-0.862485	-0.825056	-1.80236	-1.48161	-1.90251	-1.9823	0.952252	0.989282	0.043537	0.374444	0.0119668	0.0038469	0.952252	0.043537	0.0038469
GO:0051255	spindle midzone assembly	NA	NA	NA	NA	NA	NA	NA	NA	NA	NA	NA	NA	NA	NA	NA
GO:0060419	heart growth	-1.33503	-1.43809	0.698903	0.894446	-1.01365	-0.981859	0.328517	0.180459	1	0.940589	0.661313	0.740097	0.180459	0.940589	0.661313
GO:0090307	mitotic spindle assembly	-1.43696	-0.72366	-2.10424	-1.4533	-2.46356	-2.48974	0.245466	1	0.000265249	0.25999	6.30927e-09	7.60233e-09	0.245466	0.000265249	6.30927e-09
GO:0052126	movement in host environment	0.778833	0.752712	1.08695	1.09461	1.41109	1.42678	1	1	0.714273	0.734053	0.0990689	0.0944898	1	0.714273	0.0944898
GO:0007346	regulation of mitotic cell cycle	-1.05525	0.818343	NA	NA	-2.47891	-2.42518	0.659389	1	NA	NA	3.99861e-09	4.36212e-09	0.659389	NA	3.99861e-09
GO:0055017	cardiac muscle tissue growth	-1.49622	-1.56851	0.652668	0.85982	-0.996649	-1.02818	0.152907	0.137817	1	0.954849	0.71928	0.63074	0.137817	0.954849	0.63074
GO:0001892	embryonic placenta development	-1.27744	-1.29183	0.776261	0.930004	-1.30504	-1.40193	0.44474	0.514709	0.977662	0.90255	0.19725	0.0966222	0.44474	0.90255	0.0966222
GO:0002381	immunoglobulin production involved in immunoglobulin-mediated immune response	1.08101	1.22292	0.800625	0.802256	-1.29848	-1.56151	0.741276	0.62877	0.958919	0.961033	0.274837	0.0592257	0.62877	0.958919	0.0592257
GO:1904037	positive regulation of epithelial cell apoptotic process	-1.12032	0.809458	0.834896	1.01768	1.55577	1.55188	0.658503	0.992822	0.929736	0.834838	0.0995227	0.0804466	0.658503	0.834838	0.0804466
GO:0017121	plasma membrane phospholipid scrambling	1.44747	1.37344	1.1613	1.16246	-1.06492	-0.937552	0.405613	0.558115	0.670112	0.705008	0.661784	0.788849	0.405613	0.670112	0.661784
GO:0019934	cGMP-mediated signaling	1.06396	1.01173	1.13768	1.14695	1.12105	0.937615	0.770469	0.864571	0.670939	0.697948	0.588534	0.773313	0.770469	0.670939	0.588534
GO:0060688	regulation of morphogenesis of a branching structure	-1.95504	-1.79301	0.920947	0.953682	0.953383	1.14134	0.0144146	0.0851937	0.873146	0.874252	0.774798	0.528922	0.0144146	0.873146	0.528922
GO:0009218	pyrimidine ribonucleotide metabolic process	1.08693	0.876564	-0.945451	-0.957761	-0.72789	0.708642	0.747684	0.95595	0.832095	0.85319	0.955713	0.954347	0.747684	0.832095	0.954347
GO:1904035	regulation of epithelial cell apoptotic process	-1.16014	-1.04889	1.04034	1.10878	1.71207	1.57694	0.59864	0.799175	0.752911	0.709438	0.00586731	0.0229466	0.59864	0.709438	0.00586731
GO:0061512	protein localization to cilium	-0.918832	-0.861632	0.792943	1.02183	0.947227	0.75995	0.913566	0.990216	0.964145	0.818053	0.791407	0.95732	0.913566	0.818053	0.791407
GO:0022904	respiratory electron transport chain	0.7463	0.796549	-0.760011	0.543132	-0.806278	-0.704122	1	1	1	1	0.959138	1	1	1	0.959138
GO:0072523	purine-containing compound catabolic process	1.02014	0.90225	0.546351	0.567227	1.01193	1.0184	0.824575	0.942306	1	1	0.695152	0.68421	0.824575	1	0.68421
GO:0070601	centromeric sister chromatid cohesion	NA	NA	NA	NA	NA	NA	NA	NA	NA	NA	NA	NA	NA	NA	NA
GO:0090090	negative regulation of canonical Wnt signaling pathway	-1.89729	-1.49367	0.807279	0.700223	0.950862	0.98542	0.00336978	0.130408	0.971774	1	0.794922	0.730343	0.00336978	0.971774	0.730343
GO:0034367	protein-containing complex remodeling	1.47615	1.13434	1.61953	1.37245	1.0468	1.13263	0.380295	0.772542	0.110951	0.474175	0.668092	0.574001	0.380295	0.110951	0.574001
GO:0045333	cellular respiration	-0.712217	-0.749962	-0.905739	NA	-0.763527	-0.710577	1	1	0.973911	NA	1	1	1	0.973911	1
GO:0106027	neuron projection organization	1.12426	0.995555	1.21551	1.04892	1.23706	1.14872	0.681706	0.885717	0.472194	0.795521	0.326292	0.462482	0.681706	0.472194	0.326292
GO:0050000	chromosome localization	-0.951867	0.776899	-2.16022	-1.48854	-2.62222	-2.67803	0.8913	1	2.11242e-05	0.169218	3.99861e-09	4.36212e-09	0.8913	2.11242e-05	3.99861e-09
GO:0006213	pyrimidine nucleoside metabolic process	NA	NA	-1.14556	0.898902	-1.18537	-0.877753	NA	NA	0.669263	0.891541	0.534929	0.803987	NA	0.669263	0.534929
GO:0033238	regulation of cellular amine metabolic process	-0.912786	-0.835632	1.28035	1.20307	1.56433	1.74331	0.908678	0.988155	0.493042	0.644238	0.0930622	0.0192407	0.908678	0.493042	0.0192407
GO:0002707	negative regulation of lymphocyte mediated immunity	1.37016	1.42648	1.83157	1.86925	1.48572	1.40215	0.407271	0.422849	0.00529973	0.00253784	0.140788	0.247354	0.407271	0.00253784	0.140788
GO:0014743	regulation of muscle hypertrophy	-1.53009	-1.72752	0.708755	-1.19454	0.74527	0.802746	0.171038	0.0856748	0.997972	0.587149	0.981238	0.938952	0.0856748	0.587149	0.938952
GO:0018196	peptidyl-asparagine modification	0.468488	0.619338	0.703176	0.801458	-0.97068	-1.44662	1	1	0.983231	0.955843	0.752608	0.245445	1	0.955843	0.245445
GO:0034501	protein localization to kinetochore	-1.62814	0.844285	-2.35467	-2.13176	-2.45584	-2.47543	0.206889	0.973313	1.07678e-06	0.00769737	3.99861e-09	8.90605e-09	0.206889	1.07678e-06	3.99861e-09
GO:1903083	protein localization to condensed chromosome	-1.62814	0.844285	-2.35467	-2.13176	-2.45584	-2.47543	0.206889	0.973313	1.07678e-06	0.00769737	3.99861e-09	8.90605e-09	0.206889	1.07678e-06	3.99861e-09
GO:0045839	negative regulation of mitotic nuclear division	-1.60308	0.775076	-2.49595	-1.92965	-2.62009	-2.64208	0.179576	1	4.79388e-07	0.00999365	3.99861e-09	4.36212e-09	0.179576	4.79388e-07	3.99861e-09
GO:0001945	lymph vessel development	0.892515	-1.0334	1.15708	1.24945	1.20322	0.826636	0.91328	0.849103	0.641071	0.592911	0.472579	0.879953	0.849103	0.592911	0.472579
GO:0060711	labyrinthine layer development	-1.25591	-1.22978	1.15305	1.19586	-0.695934	-0.774307	0.500669	0.604369	0.640238	0.639319	0.995507	0.966427	0.500669	0.639319	0.966427
GO:0072006	nephron development	-1.5907	-1.54163	1.07324	0.951091	1.18016	1.19358	0.0480346	0.110688	0.702097	0.890687	0.386308	0.381328	0.0480346	0.702097	0.381328
GO:0016032	viral process	1.25089	0.88373	0.950204	0.83253	1.05936	0.979386	0.383773	0.992972	0.880925	0.989866	0.562375	0.754068	0.383773	0.880925	0.562375
GO:0009799	specification of symmetry	0.843512	0.830562	1.06273	1.11411	1.20848	1.27463	0.986677	1	0.728871	0.693378	0.340276	0.27244	0.986677	0.693378	0.27244
GO:0014812	muscle cell migration	-1.16816	-1.43991	0.83272	0.871966	1.04159	1.05142	0.517729	0.225775	0.959426	0.954849	0.628895	0.640814	0.225775	0.954849	0.628895
GO:1904851	positive regulation of establishment of protein localization to telomere	0.618382	-0.835579	-1.52785	-1.80457	-1.55407	-1.56417	1	0.971118	0.314576	0.178446	0.135681	0.172731	0.971118	0.178446	0.135681
GO:0010469	regulation of signaling receptor activity	1.23581	1.39884	1.66815	1.63375	1.38359	1.66565	0.511837	0.375266	0.00735062	0.012016	0.0958701	0.00700216	0.375266	0.00735062	0.00700216
GO:0006626	protein targeting to mitochondrion	-0.610597	-0.793616	-1.15986	-1.45862	-0.616824	-0.520972	1	1	0.559205	0.240723	1	1	1	0.240723	1
GO:0002706	regulation of lymphocyte mediated immunity	1.38578	1.44076	1.47996	1.39043	1.21201	1.35719	0.245166	0.225775	0.0801864	0.134895	0.347052	0.169459	0.225775	0.0801864	0.169459
GO:0001906	cell killing	1.35746	1.32265	1.66278	1.55285	1.65069	1.64678	0.320175	0.462439	0.0081584	0.0266131	0.0121347	0.0107461	0.320175	0.0081584	0.0107461
GO:0042451	purine nucleoside biosynthetic process	0.807581	0.493803	0.779251	-0.727774	0.790698	0.755237	0.953092	1	0.944364	0.961033	0.902047	0.9171	0.953092	0.944364	0.902047
GO:0042455	ribonucleoside biosynthetic process	0.807581	0.493803	0.779251	-0.727774	0.790698	0.755237	0.953092	1	0.944364	0.961033	0.902047	0.9171	0.953092	0.944364	0.902047
GO:0046129	purine ribonucleoside biosynthetic process	0.807581	0.493803	0.779251	-0.727774	0.790698	0.755237	0.953092	1	0.944364	0.961033	0.902047	0.9171	0.953092	0.944364	0.902047
GO:0051798	positive regulation of hair follicle development	NA	NA	NA	NA	NA	NA	NA	NA	NA	NA	NA	NA	NA	NA	NA
GO:0003044	regulation of systemic arterial blood pressure mediated by a chemical signal	-1.74492	-1.88061	1.36988	1.12809	1.76354	1.48211	0.125409	0.0694396	0.319763	0.718564	0.021633	0.188212	0.0694396	0.319763	0.021633
GO:0033687	osteoblast proliferation	-2.01706	-1.90439	-1.42638	-1.03478	1.07429	1.04149	0.0140591	0.0580449	0.247762	0.746091	0.616061	0.665843	0.0140591	0.247762	0.616061
GO:0051968	positive regulation of synaptic transmission, glutamatergic	1.19859	1.39617	0.872841	0.802059	1.32689	1.59026	0.614065	0.514709	0.905327	0.954849	0.315658	0.0928763	0.514709	0.905327	0.0928763
GO:1904738	vascular associated smooth muscle cell migration	-1.06606	-1.20507	0.946027	0.99785	0.921721	0.822764	0.733619	0.651456	0.863858	0.847624	0.809058	0.896917	0.651456	0.847624	0.809058
GO:0019646	aerobic electron transport chain	0.868921	0.77857	0.536339	-0.625723	1.07505	0.846413	0.94982	1	1	1	0.618484	0.872394	0.94982	1	0.618484
GO:0097191	extrinsic apoptotic signaling pathway	-1.07577	0.9159	1.07457	1.13753	1.00154	0.939156	0.61497	0.961686	0.710454	0.604852	0.710584	0.819782	0.61497	0.604852	0.710584
GO:0044743	protein transmembrane import into intracellular organelle	0.498842	-0.484764	-0.858017	-1.17474	-0.725404	-0.67663	1	1	0.937131	0.577396	0.970505	0.987312	1	0.577396	0.970505
GO:0048469	cell maturation	-1.09349	0.958206	0.796686	1.10572	1.04982	1.02771	0.655518	0.918432	0.980837	0.692328	0.613116	0.652384	0.655518	0.692328	0.613116
GO:0031341	regulation of cell killing	1.44955	1.55831	1.71106	1.64448	1.64441	1.66629	0.245032	0.256123	0.00635738	0.0252254	0.0201379	0.0140358	0.245032	0.00635738	0.0140358
GO:0006977	DNA damage response, signal transduction by p53 class mediator resulting in cell cycle arrest	1.4205	1.50524	1.28438	1.37231	1.24899	1.24803	0.434889	0.402894	0.532251	0.486476	0.450803	0.452818	0.402894	0.486476	0.450803
GO:0007250	activation of NF-kappaB-inducing kinase activity	-0.928342	-0.911941	0.764733	0.94485	0.711772	1.25372	0.884332	0.922774	0.95722	0.869856	0.951977	0.476815	0.884332	0.869856	0.476815
GO:0009161	ribonucleoside monophosphate metabolic process	1.37877	1.18096	0.827338	-1.0519	-0.800312	0.868781	0.405586	0.68309	0.936848	0.723176	0.942393	0.851967	0.405586	0.723176	0.851967
GO:0048729	tissue morphogenesis	NA	NA	NA	NA	NA	NA	NA	NA	NA	NA	NA	NA	NA	NA	NA
GO:0003228	atrial cardiac muscle tissue development	-1.26402	-1.40416	1.42191	1.48149	1.22192	1.1173	0.594432	0.541297	0.353795	0.348535	0.4692	0.587897	0.541297	0.348535	0.4692
GO:0009954	proximal/distal pattern formation	-1.87093	-1.85154	0.623061	0.585751	-0.929682	-0.718128	0.0527559	0.0839785	1	1	0.795399	0.968193	0.0527559	1	0.795399
GO:0009855	determination of bilateral symmetry	0.866528	0.836695	1.11703	1.14386	1.2173	1.24298	0.973001	1	0.641071	0.643206	0.341216	0.31796	0.973001	0.641071	0.31796
GO:0006195	purine nucleotide catabolic process	1.01207	0.905415	0.535312	-0.724636	1.06974	0.993905	0.825556	0.936254	1	0.997463	0.633569	0.728762	0.825556	0.997463	0.633569
GO:0039692	single stranded viral RNA replication via double stranded DNA intermediate	1.04872	0.9714	-0.698755	0.631704	-1.63855	-1.68263	0.800539	0.894511	0.97771	0.99159	0.0965005	0.0791069	0.800539	0.97771	0.0791069
GO:0090670	RNA localization to Cajal body	NA	NA	NA	NA	NA	NA	NA	NA	NA	NA	NA	NA	NA	NA	NA
GO:0090671	telomerase RNA localization to Cajal body	NA	NA	NA	NA	NA	NA	NA	NA	NA	NA	NA	NA	NA	NA	NA
GO:0090672	telomerase RNA localization	NA	NA	NA	NA	NA	NA	NA	NA	NA	NA	NA	NA	NA	NA	NA
GO:0090685	RNA localization to nucleus	NA	NA	NA	NA	NA	NA	NA	NA	NA	NA	NA	NA	NA	NA	NA
GO:0002053	positive regulation of mesenchymal cell proliferation	-1.45081	-1.58953	0.768352	0.785266	0.779079	-0.845959	0.296847	0.275865	0.960001	0.956644	0.935841	0.884999	0.275865	0.956644	0.884999
GO:1904752	regulation of vascular associated smooth muscle cell migration	-1.13133	-1.25949	0.893225	0.917931	0.928443	0.81378	0.659239	0.604876	0.889545	0.88834	0.796184	0.892785	0.604876	0.88834	0.796184
GO:0016556	mRNA modification	-0.903699	-0.736835	-1.88335	-1.77867	0.955596	0.979454	0.911351	1	0.0198176	0.117441	0.761381	0.730343	0.911351	0.0198176	0.730343
GO:0006584	catecholamine metabolic process	-0.997863	-1.09324	1.05641	0.864312	1.57217	1.83101	0.809692	0.761177	0.743691	0.933196	0.075857	0.00418686	0.761177	0.743691	0.00418686
GO:0009712	catechol-containing compound metabolic process	-0.997863	-1.09324	1.05641	0.864312	1.57217	1.83101	0.809692	0.761177	0.743691	0.933196	0.075857	0.00418686	0.761177	0.743691	0.00418686
GO:0000959	mitochondrial RNA metabolic process	-0.426467	-0.676624	-1.33486	-1.73462	-1.40241	-1.33847	1	1	0.337726	0.050934	0.165041	0.220085	1	0.050934	0.165041
GO:0042073	intraciliary transport	-1.27271	-1.11002	-0.977521	-0.934653	-0.813369	-0.766784	0.472386	0.746382	0.816189	0.880137	0.910863	0.95085	0.472386	0.816189	0.910863
GO:0045600	positive regulation of fat cell differentiation	-1.95557	-1.72	-1.35685	-1.05598	1.10574	0.78426	0.00975749	0.106701	0.266873	0.713762	0.557899	0.944219	0.00975749	0.266873	0.557899
GO:0007286	spermatid development	0.954132	0.869151	1.07575	1.0914	-1.15917	0.997887	0.88673	0.98364	0.715581	0.722526	0.412282	0.711333	0.88673	0.715581	0.412282
GO:0045664	regulation of neuron differentiation	-1.02784	-1.13211	0.92961	1.01056	-0.891845	-0.860932	0.74952	0.630362	0.898114	0.842043	0.921319	0.977758	0.630362	0.842043	0.921319
GO:0048562	embryonic organ morphogenesis	-1.31522	-1.34294	0.996991	0.856269	1.30407	1.33817	0.16324	0.234084	0.811797	0.976696	0.105808	0.0746006	0.16324	0.811797	0.0746006
GO:0001525	angiogenesis	1.02297	-1.35024	1.1261	1.11906	1.28589	1.18401	0.795001	0.0485433	0.488614	0.518854	0.0718063	0.269705	0.0485433	0.488614	0.0718063
GO:0030335	positive regulation of cell migration	1.09204	-1.13004	1.23926	1.1772	1.59428	1.53717	0.640449	0.462439	0.180997	0.317583	3.00285e-05	0.000167838	0.462439	0.180997	3.00285e-05
GO:0009261	ribonucleotide catabolic process	1.16764	1.159	0.801324	0.714288	1.33283	1.34379	0.667974	0.732953	0.953308	0.980074	0.290661	0.279958	0.667974	0.953308	0.279958
GO:0071450	cellular response to oxygen radical	-1.52172	-1.72691	-1.31709	-1.31668	-0.786739	0.755172	0.326871	0.180459	0.50691	0.553615	0.904583	0.91654	0.180459	0.50691	0.904583
GO:0071451	cellular response to superoxide	-1.52172	-1.72691	-1.31709	-1.31668	-0.786739	0.755172	0.326871	0.180459	0.50691	0.553615	0.904583	0.91654	0.180459	0.50691	0.904583
GO:0044458	motile cilium assembly	0.94621	1.22821	1.13893	1.24258	1.2126	1.44142	0.88633	0.656127	0.660739	0.584836	0.425342	0.170757	0.656127	0.584836	0.170757
GO:0044062	regulation of excretion	-1.78768	-1.83877	1.05159	1.01972	1.54794	1.1144	0.0697773	0.0792961	0.754635	0.809073	0.150945	0.585603	0.0697773	0.754635	0.150945
GO:0002690	positive regulation of leukocyte chemotaxis	1.22741	0.973927	1.34698	1.26106	1.81303	1.78816	0.579485	0.897248	0.33223	0.501282	0.0025619	0.00277712	0.579485	0.33223	0.0025619
GO:0033212	iron import into cell	NA	NA	-1.52222	-1.57245	0.633207	0.588476	NA	NA	0.258876	0.395892	0.975089	0.985989	NA	0.258876	0.975089
GO:0019229	regulation of vasoconstriction	-1.28366	-1.20769	1.36366	1.32853	1.40551	1.7329	0.430464	0.607894	0.332547	0.433666	0.17601	0.00545698	0.430464	0.332547	0.00545698
GO:0070664	negative regulation of leukocyte proliferation	1.5311	1.44668	1.45419	1.47857	1.79763	1.6701	0.232846	0.397976	0.203719	0.229345	0.00302622	0.0160217	0.232846	0.203719	0.00302622
GO:0031348	negative regulation of defense response	1.21553	1.08204	1.55848	1.51786	1.0691	1.03918	0.517729	0.778347	0.0169306	0.0229002	0.578309	0.62917	0.517729	0.0169306	0.578309
GO:0008038	neuron recognition	1.03402	1.01815	1.28334	1.2796	1.31809	1.16394	0.805174	0.861798	0.475203	0.52725	0.312511	0.522941	0.805174	0.475203	0.312511
GO:0043038	amino acid activation	-0.507235	-0.502403	-1.39171	-1.65938	-1.28539	-1.12865	1	1	0.272516	0.0762023	0.340816	0.51924	1	0.0762023	0.340816
GO:0000463	maturation of LSU-rRNA from tricistronic rRNA transcript (SSU-rRNA, 5.8S rRNA, LSU-rRNA)	1.2325	1.00546	-1.71191	-1.77296	-1.55004	-1.50086	0.616566	0.869132	0.0871988	0.117441	0.144598	0.172759	0.616566	0.0871988	0.144598
GO:0002704	negative regulation of leukocyte mediated immunity	1.29482	1.33773	1.78853	1.82314	1.62191	1.5064	0.500669	0.518079	0.00628518	0.00539383	0.0493545	0.109043	0.500669	0.00539383	0.0493545
GO:0044282	small molecule catabolic process	0.890253	0.916922	0.666601	0.706793	1.55439	1.56173	0.971979	0.968339	1	1	0.00347242	0.00378951	0.968339	1	0.00347242
GO:0051205	protein insertion into membrane	0.981547	0.856163	0.681996	0.533172	0.723663	0.866418	0.840133	0.975489	1	1	0.97432	0.850672	0.840133	1	0.850672
GO:0044403	biological process involved in symbiotic interaction	1.10153	0.948576	0.99913	0.970949	1.19762	1.10147	0.678747	0.936112	0.812549	0.877045	0.297223	0.525502	0.678747	0.812549	0.297223
GO:1903037	regulation of leukocyte cell-cell adhesion	1.51105	1.55484	1.47831	1.40545	1.50767	1.51022	0.0675317	0.0425031	0.0217065	0.0662517	0.00787913	0.00797119	0.0425031	0.0217065	0.00787913
GO:1904872	regulation of telomerase RNA localization to Cajal body	NA	NA	NA	NA	NA	NA	NA	NA	NA	NA	NA	NA	NA	NA	NA
GO:0072109	glomerular mesangium development	1.11925	1.23523	-0.893924	0.881812	0.892475	1.23571	0.753856	0.697308	0.888323	0.909556	0.814591	0.478114	0.697308	0.888323	0.478114
GO:0045725	positive regulation of glycogen biosynthetic process	-1.66129	-1.38287	-1.57607	-1.42504	-0.505609	0.633882	0.186808	0.553402	0.175393	0.495475	1	0.970676	0.186808	0.175393	0.970676
GO:0009223	pyrimidine deoxyribonucleotide catabolic process	NA	NA	NA	NA	-1.14425	-0.985353	NA	NA	NA	NA	0.583176	0.709977	NA	NA	0.583176
GO:0051781	positive regulation of cell division	0.85388	0.873601	-1.79262	-1.19467	-1.91899	-1.91357	0.962923	0.969807	0.0150321	0.497464	0.00198275	0.00208008	0.962923	0.0150321	0.00198275
GO:0035150	regulation of tube size	-1.58945	-1.5519	1.16575	1.11555	1.80459	1.80461	0.0675317	0.0936273	0.568834	0.688146	0.00035578	0.000260178	0.0675317	0.568834	0.000260178
GO:1901136	carbohydrate derivative catabolic process	0.772421	0.725314	0.73813	0.80119	1.19132	1.18256	1	1	0.997718	0.979341	0.37892	0.414047	1	0.979341	0.37892
GO:0048660	regulation of smooth muscle cell proliferation	-1.18629	-1.2217	1.09466	1.09967	1.37798	1.37637	0.500669	0.531164	0.658835	0.695188	0.0849339	0.0854896	0.500669	0.658835	0.0849339
GO:0071396	cellular response to lipid	0.852436	-1.01515	1.15041	1.10065	1.13892	1.03418	1	0.812074	0.444898	0.617882	0.362537	0.636728	0.812074	0.444898	0.362537
GO:0009410	response to xenobiotic stimulus	-1.14555	-1.15744	1.10317	1.18869	1.13477	0.992047	0.560275	0.59108	0.652898	0.495743	0.411301	0.734493	0.560275	0.495743	0.411301
GO:0036258	multivesicular body assembly	NA	NA	NA	NA	NA	NA	NA	NA	NA	NA	NA	NA	NA	NA	NA
GO:0048268	clathrin coat assembly	1.49656	1.43204	1.44	1.4204	0.756338	0.617797	0.374122	0.497473	0.331077	0.426982	0.920713	0.980094	0.374122	0.331077	0.920713
GO:0030970	retrograde protein transport, ER to cytosol	-0.863053	0.589777	-0.737104	-0.570512	-0.653004	-1.04174	0.952252	1	0.987933	1	0.979325	0.63407	0.952252	0.987933	0.63407
GO:1903513	endoplasmic reticulum to cytosol transport	-0.863053	0.589777	-0.737104	-0.570512	-0.653004	-1.04174	0.952252	1	0.987933	1	0.979325	0.63407	0.952252	0.987933	0.63407
GO:0010528	regulation of transposition	1.40613	1.25479	1.27047	1.43337	1.12526	1.08566	0.421227	0.636018	0.518426	0.352195	0.586458	0.617604	0.421227	0.352195	0.586458
GO:0010529	negative regulation of transposition	1.40613	1.25479	1.27047	1.43337	1.12526	1.08566	0.421227	0.636018	0.518426	0.352195	0.586458	0.617604	0.421227	0.352195	0.586458
GO:0051546	keratinocyte migration	0.901643	-1.01925	1.21187	1.21824	0.899155	0.943907	0.906364	0.8708	0.608278	0.648523	0.80412	0.75461	0.8708	0.608278	0.75461
GO:0070198	protein localization to chromosome, telomeric region	0.372849	0.750093	-1.28735	-1.15768	-1.85691	-1.89565	1	1	0.395412	0.603821	0.0152591	0.00840779	1	0.395412	0.00840779
GO:0055090	acylglycerol homeostasis	-0.91558	-1.38884	1.16221	0.975439	0.911616	1.16092	0.906852	0.50687	0.652034	0.860583	0.803467	0.531575	0.50687	0.652034	0.531575
GO:0070328	triglyceride homeostasis	-0.91558	-1.38884	1.16221	0.975439	0.911616	1.16092	0.906852	0.50687	0.652034	0.860583	0.803467	0.531575	0.50687	0.652034	0.531575
GO:0072111	cell proliferation involved in kidney development	0.878201	1.16127	-1.18655	-1.08251	0.816002	1.11858	0.929318	0.730328	0.592807	0.749202	0.872694	0.578585	0.730328	0.592807	0.578585
GO:0055021	regulation of cardiac muscle tissue growth	-1.39178	-1.61398	-0.923457	0.867391	-1.1773	-1.27162	0.326406	0.155038	0.878332	0.941584	0.42555	0.284253	0.155038	0.878332	0.284253
GO:0061640	cytoskeleton-dependent cytokinesis	-1.11383	0.546128	-1.74644	-0.935102	-2.52166	-2.55084	0.643726	1	0.00428919	0.907751	3.99861e-09	4.36212e-09	0.643726	0.00428919	3.99861e-09
GO:0051302	regulation of cell division	-1.22961	-0.78556	-2.10182	-1.49968	-2.14014	-2.16657	0.425026	1	4.19386e-07	0.0428117	2.51799e-07	2.92298e-07	0.425026	4.19386e-07	2.51799e-07
GO:0031347	regulation of defense response	1.02046	0.961239	1.14155	1.19121	1.41797	1.33278	0.800539	0.930881	0.445717	0.33681	0.00710788	0.0364994	0.800539	0.33681	0.00710788
GO:0043586	tongue development	0.807733	0.978377	1.15122	1.2863	1.21356	1.16909	0.979847	0.888312	0.653787	0.573947	0.463284	0.543346	0.888312	0.573947	0.463284
GO:0051310	metaphase plate congression	-1.2385	0.657872	-2.24491	-1.68203	-2.67238	-2.67736	0.489249	1	2.15214e-05	0.0877706	3.99861e-09	4.36212e-09	0.489249	2.15214e-05	3.99861e-09
GO:0002691	regulation of cellular extravasation	1.05622	1.19781	1.43207	1.47636	1.28986	1.34042	0.79615	0.683719	0.266873	0.27522	0.348716	0.308728	0.683719	0.266873	0.308728
GO:0007143	female meiotic nuclear division	0.876315	1.09602	-1.8458	-1.16308	-2.60287	-2.53763	0.938284	0.798549	0.016901	0.605475	3.99861e-09	3.32437e-08	0.798549	0.016901	3.99861e-09
GO:2000008	regulation of protein localization to cell surface	-0.724723	0.791381	0.910871	0.873362	-0.949276	0.693837	1	1	0.884169	0.924164	0.759817	0.971451	1	0.884169	0.759817
GO:0003002	regionalization	-1.43736	-1.49862	0.827726	0.837435	0.915627	0.835718	0.0501522	0.0334754	0.983986	0.987814	0.88247	0.965386	0.0334754	0.983986	0.88247
GO:0046755	viral budding	-0.591148	-0.777419	0.674551	0.752921	1.00801	0.912719	1	1	0.987811	0.965925	0.700789	0.794048	1	0.965925	0.700789
GO:0090077	foam cell differentiation	0.638861	-1.02386	1.06865	0.705104	0.949582	1.06429	1	0.866506	0.731132	0.979341	0.758131	0.655096	0.866506	0.731132	0.655096
GO:1904869	regulation of protein localization to Cajal body	NA	NA	NA	NA	NA	NA	NA	NA	NA	NA	NA	NA	NA	NA	NA
GO:1904871	positive regulation of protein localization to Cajal body	NA	NA	NA	NA	NA	NA	NA	NA	NA	NA	NA	NA	NA	NA	NA
GO:0046034	ATP metabolic process	0.737012	0.666655	-0.796866	NA	0.900874	0.808072	1	1	1	NA	0.901766	0.975592	1	1	0.901766
GO:0016331	morphogenesis of embryonic epithelium	-1.61067	-1.45967	-0.7954	0.722708	0.604656	-0.734694	0.0175755	0.140467	1	1	1	1	0.0175755	1	1
GO:0010463	mesenchymal cell proliferation	-1.62781	-1.55106	0.739004	0.742496	0.828078	-0.87507	0.146899	0.27584	0.981307	0.98355	0.902047	0.87669	0.146899	0.981307	0.87669
GO:0016486	peptide hormone processing	-0.927386	-1.31017	1.05437	1.11117	1.48412	0.829015	0.891746	0.631792	0.771074	0.751317	0.192401	0.854267	0.631792	0.751317	0.192401
GO:0055074	calcium ion homeostasis	-1.35698	-1.31617	1.35508	1.27035	2.10158	1.96541	0.10209	0.150893	0.0650035	0.17749	3.99861e-09	4.36212e-09	0.10209	0.0650035	3.99861e-09
GO:0015986	proton motive force-driven ATP synthesis	-0.639468	0.771451	-0.708214	-0.604892	-0.913437	-0.781661	1	1	0.996476	1	0.812304	0.922256	1	0.996476	0.812304
GO:0003299	muscle hypertrophy in response to stress	-0.768475	-1.20976	0.666443	0.794018	1.00162	0.989155	1	0.68309	0.9888	0.956644	0.717473	0.730343	0.68309	0.956644	0.717473
GO:0014887	cardiac muscle adaptation	-0.74113	-1.1606	0.690969	0.768188	0.996519	0.987805	1	0.731815	0.983231	0.9609	0.733446	0.729935	0.731815	0.9609	0.729935
GO:0014898	cardiac muscle hypertrophy in response to stress	-0.768475	-1.20976	0.666443	0.794018	1.00162	0.989155	1	0.68309	0.9888	0.956644	0.717473	0.730343	0.68309	0.956644	0.717473
GO:0014911	positive regulation of smooth muscle cell migration	-1.19632	-1.43319	0.773732	0.801078	1.17096	1.13804	0.565638	0.326151	0.971774	0.963305	0.459396	0.528637	0.326151	0.963305	0.459396
GO:0032964	collagen biosynthetic process	-1.13284	-1.05427	0.90459	0.871232	1.64587	1.51686	0.652216	0.81319	0.881728	0.928705	0.0230676	0.0928763	0.652216	0.881728	0.0230676
GO:0002438	acute inflammatory response to antigenic stimulus	0.897699	1.26169	-0.940046	1.04732	1.07942	1.27825	0.906364	0.675314	0.856629	0.806466	0.628033	0.423666	0.675314	0.806466	0.423666
GO:0010712	regulation of collagen metabolic process	-1.04824	-0.99191	1.03336	1.07881	1.61469	1.60466	0.756897	0.885717	0.76667	0.756229	0.0649797	0.0686835	0.756897	0.756229	0.0649797
GO:0030850	prostate gland development	-1.88427	-1.86828	-1.05504	0.667637	0.570209	0.712263	0.0522081	0.0499561	0.717089	0.994448	1	0.969918	0.0499561	0.717089	0.969918
GO:0071383	cellular response to steroid hormone stimulus	-1.45748	-1.49882	-1.06784	-1.09161	-0.726518	-0.895109	0.142425	0.159878	0.649006	0.735145	1	0.912246	0.142425	0.649006	0.912246
GO:0007605	sensory perception of sound	1.01951	1.05813	1.31723	1.04191	1.68852	1.64269	0.813098	0.819622	0.286646	0.79269	0.00301288	0.00832709	0.813098	0.286646	0.00301288
GO:0006310	DNA recombination	-1.02912	0.941106	-2.36226	NA	-2.92658	-2.86543	0.750664	0.94693	1.62314e-08	NA	3.99861e-09	4.36212e-09	0.750664	1.62314e-08	3.99861e-09
GO:0048704	embryonic skeletal system morphogenesis	-1.3075	-1.57574	0.713566	0.468149	0.779077	0.72311	0.289391	0.14245	1	1	0.979077	0.994428	0.14245	1	0.979077
GO:0042692	muscle cell differentiation	-1.197	-1.21874	1.07969	0.955544	1.12638	1.07818	0.28156	0.38059	0.658704	0.910312	0.386879	0.525165	0.28156	0.658704	0.386879
GO:1905820	positive regulation of chromosome separation	-1.20247	1.08323	-2.05558	-1.584	-2.18694	-2.24611	0.614065	0.819883	0.0052676	0.304939	0.000111671	8.11981e-05	0.614065	0.0052676	8.11981e-05
GO:0006909	phagocytosis	1.13818	1.02492	1.14297	1.05268	1.72666	1.53824	0.614065	0.849103	0.569273	0.76781	0.000747124	0.0166527	0.614065	0.569273	0.000747124
GO:1903405	protein localization to nuclear body	NA	NA	NA	NA	NA	NA	NA	NA	NA	NA	NA	NA	NA	NA	NA
GO:1904867	protein localization to Cajal body	NA	NA	NA	NA	NA	NA	NA	NA	NA	NA	NA	NA	NA	NA	NA
GO:0098868	bone growth	0.804777	-0.843178	0.970559	1.06835	-0.900915	-0.967472	0.983492	0.98364	0.851617	0.778142	0.8277	0.721735	0.983492	0.778142	0.721735
GO:0032760	positive regulation of tumor necrosis factor production	-0.952084	-0.900628	1.0792	1.00619	1.26766	1.39116	0.8913	0.9642	0.713883	0.836312	0.289728	0.172289	0.8913	0.713883	0.172289
GO:0048565	digestive tract development	-1.83434	-1.79323	-1.05604	0.769241	1.23592	1.11121	0.0144146	0.0334754	0.692196	0.985944	0.344589	0.538679	0.0144146	0.692196	0.344589
GO:0043201	response to leucine	1.08463	1.34293	0.84417	0.509987	1.14644	1.12596	0.798288	0.59072	0.907374	1	0.547371	0.577159	0.59072	0.907374	0.547371
GO:0035967	cellular response to topologically incorrect protein	-1.32579	-1.15659	-1.50991	-1.31939	-0.701057	-0.879043	0.310683	0.627792	0.0651035	0.240723	1	0.922296	0.310683	0.0651035	0.922296
GO:0002495	antigen processing and presentation of peptide antigen via MHC class II	1.31527	1.25375	1.30478	1.22541	0.809678	0.983998	0.558998	0.680929	0.508246	0.634993	0.879721	0.729935	0.558998	0.508246	0.729935
GO:0045123	cellular extravasation	1.33079	1.3407	1.72019	1.69958	1.38906	1.50444	0.443395	0.515166	0.00964488	0.0229056	0.185853	0.0777211	0.443395	0.00964488	0.0777211
GO:1904707	positive regulation of vascular associated smooth muscle cell proliferation	-1.15443	-1.19448	0.888589	0.843807	0.957305	1.02932	0.65429	0.677824	0.902496	0.942271	0.770246	0.686104	0.65429	0.902496	0.686104
GO:0019076	viral release from host cell	0.45072	0.429337	0.618162	0.826336	1.05457	0.959359	1	1	1	0.951864	0.647067	0.75461	1	0.951864	0.647067
GO:0035890	exit from host	0.45072	0.429337	0.618162	0.826336	1.05457	0.959359	1	1	1	0.951864	0.647067	0.75461	1	0.951864	0.647067
GO:0035891	exit from host cell	0.45072	0.429337	0.618162	0.826336	1.05457	0.959359	1	1	1	0.951864	0.647067	0.75461	1	0.951864	0.647067
GO:0048278	vesicle docking	0.692979	-1.07715	1.33069	1.32674	1.58951	1.30432	1	0.80913	0.376308	0.433666	0.0392686	0.301646	0.80913	0.376308	0.0392686
GO:0060420	regulation of heart growth	-1.34001	-1.5197	-1.02129	0.865257	-1.18202	-1.18635	0.420058	0.180489	0.762241	0.945804	0.392756	0.376904	0.180489	0.762241	0.376904
GO:1903557	positive regulation of tumor necrosis factor superfamily cytokine production	0.818524	0.793615	1.13274	1.05637	1.25896	1.40468	1	1	0.619206	0.786166	0.304442	0.144271	1	0.619206	0.144271
GO:0022409	positive regulation of cell-cell adhesion	1.41078	1.46221	1.47888	1.4559	1.48588	1.48711	0.178067	0.155789	0.0309746	0.0493021	0.0242259	0.0232456	0.155789	0.0309746	0.0232456
GO:0006874	cellular calcium ion homeostasis	-1.30842	-1.25218	1.40657	1.31001	2.09033	1.96113	0.112379	0.241651	0.023751	0.0952534	3.99861e-09	4.36212e-09	0.112379	0.023751	3.99861e-09
GO:1905517	macrophage migration	1.25176	1.09445	1.39205	1.45309	1.72899	1.3862	0.543479	0.795708	0.310411	0.270834	0.0152054	0.239623	0.543479	0.270834	0.0152054
GO:0060997	dendritic spine morphogenesis	0.941727	0.792256	1.27417	1.10911	0.99316	1.02852	0.897486	1	0.444444	0.714833	0.733159	0.680193	0.897486	0.444444	0.680193
GO:0048661	positive regulation of smooth muscle cell proliferation	0.976313	-1.12675	0.922829	0.95286	1.0878	1.06214	0.868111	0.672168	0.88415	0.886316	0.55735	0.615357	0.672168	0.88415	0.55735
GO:0098586	cellular response to virus	1.27062	0.764473	1.16855	0.78523	1.31529	1.33885	0.501196	1	0.587348	0.969523	0.273235	0.253306	0.501196	0.587348	0.253306
GO:0043280	positive regulation of cysteine-type endopeptidase activity involved in apoptotic process	1.0606	1.15132	1.02918	1.04901	1.14172	1.19009	0.764631	0.685824	0.766567	0.778142	0.440083	0.382628	0.685824	0.766567	0.382628
GO:0051146	striated muscle cell differentiation	0.912981	-1.08836	1.07291	0.972071	1.19838	1.14122	0.952252	0.675314	0.685133	0.878926	0.259997	0.393822	0.675314	0.685133	0.259997
GO:0055065	metal ion homeostasis	-1.32132	-1.30919	1.19008	1.11886	NA	NA	0.0886073	0.101711	0.275769	0.513817	NA	NA	0.0886073	0.275769	NA
GO:0050801	ion homeostasis	NA	NA	NA	NA	NA	NA	NA	NA	NA	NA	NA	NA	NA	NA	NA
GO:0006623	protein targeting to vacuole	-0.595354	0.80091	1.14303	1.15215	1.11518	1.09709	1	0.999419	0.659067	0.702388	0.56476	0.599566	0.999419	0.659067	0.56476
GO:0007368	determination of left/right symmetry	0.949547	0.949668	1.10586	1.14563	1.25578	1.23914	0.8913	0.922774	0.680211	0.650374	0.305006	0.336166	0.8913	0.650374	0.305006
GO:1903039	positive regulation of leukocyte cell-cell adhesion	1.47432	1.52116	1.47443	1.46687	1.4947	1.53448	0.170108	0.129636	0.043706	0.0762971	0.0239631	0.0154534	0.129636	0.043706	0.0154534
GO:0050892	intestinal absorption	0.938926	0.80841	0.785538	1.05023	1.1023	1.20457	0.892654	0.989282	0.953308	0.79692	0.600811	0.490538	0.892654	0.79692	0.490538
GO:2001056	positive regulation of cysteine-type endopeptidase activity	1.1828	1.25763	1.1162	1.08469	1.19846	1.21045	0.579334	0.541645	0.642967	0.72392	0.368801	0.36557	0.541645	0.642967	0.36557
GO:0072659	protein localization to plasma membrane	-0.8813	-0.904582	0.982229	0.985653	1.38922	1.3784	1	1	0.848824	0.864658	0.0370282	0.0516328	1	0.848824	0.0370282
GO:0045686	negative regulation of glial cell differentiation	-1.52732	-1.61013	0.9455	1.05774	1.09222	0.986235	0.273878	0.301893	0.867387	0.800247	0.613629	0.734493	0.273878	0.800247	0.613629
GO:0000478	endonucleolytic cleavage involved in rRNA processing	0.70799	0.830085	-1.80547	-1.74155	-1.49551	-1.55082	1	0.979785	0.036067	0.152477	0.206678	0.172731	0.979785	0.036067	0.172731
GO:0000479	endonucleolytic cleavage of tricistronic rRNA transcript (SSU-rRNA, 5.8S rRNA, LSU-rRNA)	0.70799	0.830085	-1.80547	-1.74155	-1.49551	-1.55082	1	0.979785	0.036067	0.152477	0.206678	0.172731	0.979785	0.036067	0.172731
GO:0098801	regulation of renal system process	-1.62649	-1.5671	1.15328	0.887466	1.72399	1.49191	0.242557	0.256123	0.658835	0.909556	0.0231466	0.167582	0.242557	0.658835	0.0231466
GO:0010884	positive regulation of lipid storage	-0.93787	-1.02739	-0.824723	-1.027	1.14103	0.968161	0.8913	0.861188	0.931005	0.778142	0.564648	0.751046	0.861188	0.778142	0.564648
GO:0032370	positive regulation of lipid transport	-1.01778	-1.06583	1.08025	0.972718	1.17542	1.14798	0.794798	0.809953	0.715463	0.855661	0.464045	0.520729	0.794798	0.715463	0.464045
GO:0002792	negative regulation of peptide secretion	-1.23553	-1.50683	0.700344	0.839093	0.936888	1.41232	0.548197	0.39292	0.988371	0.952287	0.787419	0.191254	0.39292	0.952287	0.191254
GO:0048659	smooth muscle cell proliferation	-1.21399	-1.25082	1.08105	1.08127	1.4317	1.39922	0.398786	0.439094	0.683717	0.719057	0.0650605	0.0949153	0.398786	0.683717	0.0650605
GO:0002521	leukocyte differentiation	0.903608	0.941796	1.15073	1.11546	1.18853	1.12112	0.973236	0.949476	0.440052	0.560616	0.227317	0.397766	0.949476	0.440052	0.227317
GO:0051770	positive regulation of nitric-oxide synthase biosynthetic process	-0.814587	-0.923855	-1.17432	-1.25329	1.33316	0.971855	0.972351	0.931246	0.629563	0.582007	0.35547	0.730343	0.931246	0.582007	0.35547
GO:0010611	regulation of cardiac muscle hypertrophy	-1.43065	-1.61136	0.635408	-1.09485	0.754994	0.880427	0.231863	0.14245	1	0.71143	0.979474	0.859184	0.14245	0.71143	0.859184
GO:0071622	regulation of granulocyte chemotaxis	1.24222	1.10674	1.24431	1.38706	1.96492	1.78593	0.55384	0.795708	0.523554	0.40003	0.000352709	0.00689911	0.55384	0.40003	0.000352709
GO:0045006	DNA deamination	NA	NA	NA	NA	NA	NA	NA	NA	NA	NA	NA	NA	NA	NA	NA
GO:0007076	mitotic chromosome condensation	-1.53425	0.667224	-2.02481	-1.74884	-2.11928	-2.09758	0.308653	1	0.00298196	0.144832	0.00020024	0.000344701	0.308653	0.00298196	0.00020024
GO:0000305	response to oxygen radical	-1.33963	-1.53224	-1.20465	-1.14242	-0.656289	0.855986	0.503314	0.379515	0.593003	0.707358	0.976906	0.835111	0.379515	0.593003	0.835111
GO:0003018	vascular process in circulatory system	-1.51702	-1.51432	1.21639	1.22724	1.7301	1.76298	0.0658738	0.0686155	0.425499	0.441349	0.000581786	0.000599874	0.0658738	0.425499	0.000581786
GO:0035296	regulation of tube diameter	-1.58945	-1.5519	1.16575	1.11555	1.77371	1.78571	0.0675317	0.0936273	0.568834	0.688146	0.000801333	0.00048149	0.0675317	0.568834	0.00048149
GO:0097746	blood vessel diameter maintenance	-1.58945	-1.5519	1.16575	1.11555	1.77371	1.78571	0.0675317	0.0936273	0.568834	0.688146	0.000801333	0.00048149	0.0675317	0.568834	0.00048149
GO:0032945	negative regulation of mononuclear cell proliferation	1.56866	1.52256	1.61799	1.60742	1.78373	1.69756	0.22498	0.309411	0.0432596	0.083878	0.00432269	0.0127298	0.22498	0.0432596	0.00432269
GO:0050672	negative regulation of lymphocyte proliferation	1.56866	1.52256	1.61799	1.60742	1.78373	1.69756	0.22498	0.309411	0.0432596	0.083878	0.00432269	0.0127298	0.22498	0.0432596	0.00432269
GO:0009120	deoxyribonucleoside metabolic process	NA	NA	-1.30398	-1.03966	-1.08635	-0.991087	NA	NA	0.50214	0.778142	0.643099	0.705953	NA	0.50214	0.643099
GO:0043162	ubiquitin-dependent protein catabolic process via the multivesicular body sorting pathway	0.52237	-0.552408	0.563581	0.572385	1.04445	0.919467	1	1	1	1	0.657891	0.793628	1	1	0.657891
GO:0098771	inorganic ion homeostasis	NA	NA	NA	NA	NA	NA	NA	NA	NA	NA	NA	NA	NA	NA	NA
GO:0000303	response to superoxide	-1.38798	-1.61871	-1.22995	-1.12015	-0.665636	0.88409	0.44386	0.301893	0.561386	0.709424	0.971577	0.815384	0.301893	0.561386	0.815384
GO:0034754	cellular hormone metabolic process	-1.4732	-1.51252	1.07949	1.22411	1.5971	1.58796	0.209207	0.21514	0.713569	0.556843	0.0258499	0.0317037	0.209207	0.556843	0.0258499
GO:0015936	coenzyme A metabolic process	0.380356	-0.420741	-0.719692	-0.928549	0.86142	0.938318	1	1	0.973911	0.875193	0.837461	0.761901	1	0.875193	0.761901
GO:0010888	negative regulation of lipid storage	-0.639808	-0.775324	1.33518	1.14376	0.81821	1.25779	1	0.991856	0.462632	0.72246	0.872101	0.450448	0.991856	0.462632	0.450448
GO:0006891	intra-Golgi vesicle-mediated transport	-1.14334	-0.987764	-0.863682	-0.870772	1.02775	1.06482	0.662642	0.885598	0.915189	0.951845	0.677306	0.63074	0.662642	0.915189	0.63074
GO:0061035	regulation of cartilage development	-1.06709	-1.02478	0.831615	0.783447	0.939842	0.823558	0.730588	0.841967	0.946482	0.969523	0.802665	0.907411	0.730588	0.946482	0.802665
GO:0006576	cellular biogenic amine metabolic process	1.00106	0.928581	1.08225	0.806568	1.55561	1.70901	0.832982	0.936112	0.70314	0.963369	0.0407648	0.00813296	0.832982	0.70314	0.00813296
GO:0070661	leukocyte proliferation	1.2242	1.17109	1.37089	1.31787	1.81223	1.759	0.446678	0.60889	0.10617	0.21498	1.70472e-05	5.70956e-05	0.446678	0.10617	1.70472e-05
GO:0019724	B cell mediated immunity	-1.05579	-1.12876	0.985024	0.989993	1.34642	1.20916	0.731514	0.672168	0.829525	0.858685	0.195331	0.384148	0.672168	0.829525	0.195331
GO:0050808	synapse organization	0.936075	1.01443	1.17509	1.15438	1.5807	1.44027	0.932966	0.869061	0.39556	0.464198	0.000171487	0.00482421	0.869061	0.39556	0.000171487
GO:0071706	tumor necrosis factor superfamily cytokine production	-1.00137	-1.07997	1.26664	1.24045	1.48028	1.46309	0.824732	0.724308	0.34123	0.455883	0.0524927	0.0638779	0.724308	0.34123	0.0524927
GO:1903555	regulation of tumor necrosis factor superfamily cytokine production	-1.001	-1.06532	1.27235	1.24828	1.47154	1.46207	0.824288	0.765175	0.341146	0.435692	0.0423393	0.053441	0.765175	0.341146	0.0423393
GO:0070663	regulation of leukocyte proliferation	1.32899	1.23928	1.47242	1.37788	1.81618	1.77229	0.289391	0.524927	0.0576416	0.168915	0.000162896	0.000270466	0.289391	0.0576416	0.000162896
GO:0006120	mitochondrial electron transport, NADH to ubiquinone	1.29929	1.25196	0.943756	0.706716	1.3834	0.945944	0.510704	0.631792	0.863172	0.97951	0.272062	0.769825	0.510704	0.863172	0.272062
GO:0048645	animal organ formation	-1.07223	0.951798	1.39236	1.34391	1.11924	1.02405	0.756454	0.919499	0.278352	0.396857	0.529619	0.677637	0.756454	0.278352	0.529619
GO:0090257	regulation of muscle system process	-1.39125	-1.5638	1.28053	1.15571	1.57574	1.57817	0.164181	0.0460468	0.278352	0.573125	0.00425791	0.00338542	0.0460468	0.278352	0.00338542
GO:0003081	regulation of systemic arterial blood pressure by renin-angiotensin	-1.65028	-1.79922	1.32048	0.907232	1.55112	0.971908	0.21935	0.110688	0.481515	0.895475	0.149307	0.734624	0.110688	0.481515	0.149307
GO:0033688	regulation of osteoblast proliferation	-1.94743	-1.83461	-1.24665	-0.840611	1.2768	1.24609	0.0356966	0.0936273	0.53522	0.946326	0.38085	0.446755	0.0356966	0.53522	0.38085
GO:0034505	tooth mineralization	-1.05373	-0.996203	1.49508	1.34856	-0.885665	0.864982	0.778115	0.87592	0.228774	0.4475	0.845174	0.834421	0.778115	0.228774	0.834421
GO:0061371	determination of heart left/right asymmetry	1.04857	0.942389	1.02323	0.989862	1.15046	1.23954	0.783417	0.919499	0.778091	0.842331	0.522584	0.411813	0.783417	0.778091	0.411813
GO:0000212	meiotic spindle organization	-1.00207	0.728378	-1.90067	-1.64377	-2.25726	-2.24987	0.834922	1	0.0245281	0.184367	2.06505e-07	5.03309e-06	0.834922	0.0245281	2.06505e-07
GO:0042632	cholesterol homeostasis	1.06521	0.869553	1.20788	1.13044	0.598412	0.81036	0.757785	0.973456	0.53522	0.690094	1	0.924709	0.757785	0.53522	0.924709
GO:0007398	ectoderm development	-1.10491	-1.25621	-1.18581	-1.19828	-0.729218	-0.590949	0.750418	0.673028	0.608278	0.646496	0.929721	0.985989	0.673028	0.608278	0.929721
GO:0000281	mitotic cytokinesis	-0.980265	0.793662	-2.01257	-0.894083	-2.58396	-2.59805	0.832982	1	0.000806404	0.942718	3.99861e-09	4.36212e-09	0.832982	0.000806404	3.99861e-09
GO:0006302	double-strand break repair	-1.03878	0.840079	-2.33999	NA	-2.80899	-2.76717	0.728806	1	1.62314e-08	NA	3.99861e-09	4.36212e-09	0.728806	1.62314e-08	3.99861e-09
GO:0120255	olefinic compound biosynthetic process	-1.11859	-1.24265	0.636131	0.738032	1.43672	1.68485	0.730588	0.656127	0.994158	0.968059	0.27095	0.0926202	0.656127	0.968059	0.0926202
GO:0019098	reproductive behavior	-1.95463	-1.72455	0.804743	1.02879	1.60473	1.22626	0.0319095	0.174199	0.950257	0.803962	0.0508371	0.442435	0.0319095	0.803962	0.0508371
GO:0045091	regulation of single stranded viral RNA replication via double stranded DNA intermediate	1.14291	1.09829	-0.735396	0.716074	-1.67196	-1.70603	0.723511	0.819622	0.963242	0.971288	0.104658	0.0817575	0.723511	0.963242	0.0817575
GO:0035812	renal sodium excretion	-1.75859	-1.86096	1.09753	1.04657	1.4523	0.772277	0.0874839	0.0627795	0.702097	0.790844	0.257834	0.912137	0.0627795	0.702097	0.257834
GO:0019886	antigen processing and presentation of exogenous peptide antigen via MHC class II	NA	NA	1.35874	1.3655	1.03797	1.11191	NA	NA	0.443494	0.499948	0.667404	0.589911	NA	0.443494	0.589911
GO:0065002	intracellular protein transmembrane transport	-0.485506	-0.647894	-1.0108	-1.25953	-0.572913	-0.525035	1	1	0.771561	0.471777	1	1	1	0.471777	1
GO:0002062	chondrocyte differentiation	-1.14619	-1.12847	0.781684	0.754315	0.819037	0.790093	0.571471	0.672168	0.983986	0.99159	0.951893	0.963611	0.571471	0.983986	0.951893
GO:0010952	positive regulation of peptidase activity	1.11414	1.18147	1.02009	1.0706	1.27061	1.35886	0.664772	0.619744	0.778232	0.741653	0.209664	0.14681	0.619744	0.741653	0.14681
GO:0050678	regulation of epithelial cell proliferation	-1.3653	-1.38236	1.13111	1.12241	1.14436	1.16056	0.0541118	0.106701	0.554943	0.596971	0.349109	0.339244	0.0541118	0.554943	0.339244
GO:0006875	cellular metal ion homeostasis	-1.29521	-1.27366	1.19368	1.10386	1.95837	1.86838	0.119169	0.179656	0.321323	0.593587	3.99861e-09	4.36212e-09	0.119169	0.321323	3.99861e-09
GO:0002181	cytoplasmic translation	0.781925	0.442718	-1.21187	-1.22244	-0.904941	-0.882133	1	1	0.258876	0.317583	0.86784	0.905024	1	0.258876	0.86784
GO:0002703	regulation of leukocyte mediated immunity	1.30212	1.36331	1.4424	1.36148	1.55057	1.58477	0.37235	0.326151	0.0704873	0.180969	0.018875	0.0101957	0.326151	0.0704873	0.0101957
GO:0046753	non-lytic viral release	0.397143	-0.840634	0.811724	0.879725	1.04336	0.898306	1	0.975489	0.934213	0.909556	0.681606	0.798839	0.975489	0.909556	0.681606
GO:0042773	ATP synthesis coupled electron transport	0.83001	0.824816	-0.816616	-0.659095	-1.10175	-1.04404	0.980141	1	0.97819	1	0.545418	0.62369	0.980141	0.97819	0.545418
GO:0042775	mitochondrial ATP synthesis coupled electron transport	0.797987	0.806594	-0.843328	-0.658187	-1.14145	-1.06796	1	1	0.960134	1	0.490102	0.585603	1	0.960134	0.490102
GO:0060485	mesenchyme development	-1.21222	-1.21024	0.800666	0.92885	1.20664	1.10759	0.321372	0.439924	0.991711	0.931735	0.272917	0.483386	0.321372	0.931735	0.272917
GO:0007292	female gamete generation	-1.06996	-1.10098	-1.55104	0.867218	-2.36961	-2.20325	0.697054	0.694894	0.0191432	0.956644	3.99861e-09	9.41058e-08	0.694894	0.0191432	3.99861e-09
GO:0008090	retrograde axonal transport	-0.882766	-0.836894	1.14848	1.05774	0.963475	1.09819	0.938558	0.979899	0.652034	0.795094	0.745594	0.62244	0.938558	0.652034	0.62244
GO:0006400	tRNA modification	0.522821	0.612431	-1.42092	-1.70163	-1.61237	-1.59719	1	1	0.121934	0.0428117	0.0387222	0.0478797	1	0.0428117	0.0387222
GO:0033147	negative regulation of intracellular estrogen receptor signaling pathway	-1.12529	-0.362586	-1.1292	0.884225	-1.10095	-1.19041	0.733619	1	0.666593	0.90935	0.615047	0.509059	0.733619	0.666593	0.509059
GO:0001816	cytokine production	NA	NA	NA	NA	NA	NA	NA	NA	NA	NA	NA	NA	NA	NA	NA
GO:0006879	cellular iron ion homeostasis	0.738122	-0.703016	-1.19133	-1.39343	0.62689	0.800525	1	1	0.503343	0.246468	1	0.915507	1	0.246468	0.915507
GO:0034314	Arp2/3 complex-mediated actin nucleation	0.944326	1.10633	1.13638	1.19921	0.796483	0.659009	0.8913	0.778347	0.661684	0.644489	0.917847	0.983411	0.778347	0.644489	0.917847
GO:0046514	ceramide catabolic process	0.642161	-0.820381	0.789716	0.601567	1.29908	1.20679	1	0.979342	0.945171	1	0.400515	0.490988	0.979342	0.945171	0.400515
GO:0034315	regulation of Arp2/3 complex-mediated actin nucleation	0.963781	1.09383	1.24934	1.34986	0.947274	0.819059	0.869414	0.807624	0.539565	0.465308	0.769069	0.885285	0.807624	0.465308	0.769069
GO:0009154	purine ribonucleotide catabolic process	0.993519	0.92366	0.634359	-0.630767	1.28254	1.29634	0.838486	0.922774	1	1	0.383737	0.37484	0.838486	1	0.37484
GO:0008542	visual learning	-0.982048	-1.15579	1.26409	1.07181	1.44382	1.40244	0.848218	0.657836	0.470008	0.772397	0.177713	0.198411	0.657836	0.470008	0.177713
GO:0014855	striated muscle cell proliferation	-1.24268	-1.30361	0.846387	1.08955	-1.03533	-1.11699	0.519981	0.519591	0.936848	0.729974	0.644756	0.493052	0.519591	0.729974	0.493052
GO:1904705	regulation of vascular associated smooth muscle cell proliferation	-1.28608	-1.30161	0.990976	1.08647	1.29436	1.34575	0.445576	0.518411	0.80578	0.737053	0.286559	0.238612	0.445576	0.737053	0.238612
GO:0071233	cellular response to leucine	1.08463	1.34293	0.84417	0.509987	1.14644	1.12596	0.798288	0.59072	0.907374	1	0.547371	0.577159	0.59072	0.907374	0.547371
GO:0010464	regulation of mesenchymal cell proliferation	-1.52123	-1.59271	0.751898	0.803026	0.715519	-0.860149	0.251613	0.266644	0.977662	0.957915	0.979325	0.879953	0.251613	0.957915	0.879953
GO:0040001	establishment of mitotic spindle localization	-1.61027	-1.35147	-1.60208	-1.23045	-2.30587	-2.4149	0.197879	0.524927	0.107389	0.492369	8.27742e-06	1.00683e-06	0.197879	0.107389	1.00683e-06
GO:1901863	positive regulation of muscle tissue development	-0.996008	0.914693	0.563246	0.97866	-1.10418	-0.972006	0.839839	0.933843	1	0.843872	0.568764	0.734652	0.839839	0.843872	0.568764
GO:0001947	heart looping	0.872988	0.829324	0.881076	0.84187	1.16922	1.26081	0.949099	0.990768	0.896214	0.944212	0.47884	0.390504	0.949099	0.896214	0.390504
GO:0046323	glucose import	-1.23575	-1.14794	0.633956	0.811319	0.695913	1.08909	0.537465	0.68309	1	0.965205	0.999533	0.589361	0.537465	0.965205	0.589361
GO:0044106	cellular amine metabolic process	0.995189	0.935861	1.30452	1.06139	1.6213	1.72646	0.838502	0.933467	0.405637	0.778142	0.0213027	0.0038469	0.838502	0.405637	0.0038469
GO:0050670	regulation of lymphocyte proliferation	1.31494	1.24616	1.46186	1.40642	1.7659	1.74868	0.363325	0.541645	0.0656463	0.141672	0.000783751	0.000779634	0.363325	0.0656463	0.000779634
GO:0055080	cation homeostasis	-1.19883	-1.18174	NA	NA	NA	NA	0.177613	0.315271	NA	NA	NA	NA	0.177613	NA	NA
GO:0097242	amyloid-beta clearance	0.879834	0.967409	0.691435	0.695096	1.41621	1.36039	0.926198	0.893349	0.986149	0.985944	0.22418	0.282768	0.893349	0.985944	0.22418
GO:0035825	homologous recombination	1.21445	1.51775	-2.14148	-1.0641	-2.56579	-2.50099	0.609718	0.418437	0.00118719	0.751393	3.99861e-09	2.14527e-07	0.418437	0.00118719	3.99861e-09
GO:0120178	steroid hormone biosynthetic process	1.21594	1.05516	0.870317	0.792893	1.40608	1.45521	0.606774	0.839261	0.904155	0.954849	0.247936	0.222564	0.606774	0.904155	0.222564
GO:0097164	ammonium ion metabolic process	0.938598	0.815628	0.865604	0.724305	1.27032	1.06603	0.8913	0.975489	0.898114	0.969523	0.445491	0.652146	0.8913	0.898114	0.445491
GO:0006418	tRNA aminoacylation for protein translation	-0.498959	-0.569979	-1.28211	-1.57963	-1.36545	-1.24548	1	1	0.325284	0.13342	0.247769	0.368771	1	0.13342	0.247769
GO:0033260	nuclear DNA replication	-2.00932	-0.772642	-2.67561	-2.26891	-2.54332	-2.58966	0.0100832	1	1.62314e-08	0.000848347	3.99861e-09	4.36212e-09	0.0100832	1.62314e-08	3.99861e-09
GO:1903131	mononuclear cell differentiation	0.922906	0.95493	1.13752	1.11054	1.16253	1.13177	0.950925	0.935836	0.532263	0.607259	0.312582	0.397766	0.935836	0.532263	0.312582
GO:0045580	regulation of T cell differentiation	-0.979136	0.894794	1.18383	1.14843	1.05868	1.13686	0.868514	0.971118	0.532263	0.636181	0.595315	0.482133	0.868514	0.532263	0.482133
GO:0002478	antigen processing and presentation of exogenous peptide antigen	1.43249	1.37775	1.40632	1.29211	1.417	1.39326	0.42007	0.538935	0.377549	0.569621	0.287807	0.32815	0.42007	0.377549	0.287807
GO:0001787	natural killer cell proliferation	NA	NA	NA	NA	1.36562	1.36193	NA	NA	NA	NA	0.335304	0.342867	NA	NA	0.335304
GO:0002504	antigen processing and presentation of peptide or polysaccharide antigen via MHC class II	1.26693	1.17637	1.25951	1.18632	0.938101	1.05856	0.599617	0.750604	0.551171	0.689961	0.76102	0.656355	0.599617	0.551171	0.656355
GO:1901223	negative regulation of NIK/NF-kappaB signaling	-0.865518	-1.01669	1.10653	0.994471	0.746548	0.930431	0.94982	0.85586	0.702097	0.842043	0.946448	0.785783	0.85586	0.702097	0.785783
GO:0002719	negative regulation of cytokine production involved in immune response	-0.88942	-0.854089	0.832985	0.589799	1.44003	1.17462	0.916023	0.973313	0.920371	1	0.261941	0.530361	0.916023	0.920371	0.261941
GO:0042573	retinoic acid metabolic process	-0.942044	-0.875492	1.38258	1.32383	1.5409	1.46383	0.878206	0.951524	0.389033	0.546512	0.129859	0.222662	0.878206	0.389033	0.129859
GO:0001570	vasculogenesis	-1.04582	-1.25236	0.754237	0.852453	0.941925	0.833719	0.730588	0.562123	0.983231	0.954476	0.773981	0.920465	0.562123	0.954476	0.773981
GO:0001838	embryonic epithelial tube formation	-1.47474	-1.31784	-0.896453	0.575272	-0.791456	-1.01005	0.137032	0.328487	0.946986	1	0.991337	0.665843	0.137032	0.946986	0.665843
GO:1901990	regulation of mitotic cell cycle phase transition	-1.20451	0.64037	-2.00565	NA	-2.61373	-2.59303	0.334585	1	1.62314e-08	NA	3.99861e-09	4.36212e-09	0.334585	1.62314e-08	3.99861e-09
GO:0043065	positive regulation of apoptotic process	-1.06241	-1.07792	NA	NA	NA	NA	0.451046	0.609389	NA	NA	NA	NA	0.451046	NA	NA
GO:0009158	ribonucleoside monophosphate catabolic process	0.920574	0.870847	0.805477	0.941789	1.46371	1.6495	0.905705	0.961686	0.940854	0.87579	0.233386	0.0837911	0.905705	0.87579	0.0837911
GO:0045324	late endosome to vacuole transport	0.52243	-0.510595	0.939159	0.837067	0.989183	0.918809	1	1	0.860855	0.944176	0.736178	0.795256	1	0.860855	0.736178
GO:0060038	cardiac muscle cell proliferation	-1.14404	-1.22004	0.754981	1.1109	-1.25222	-1.43036	0.642365	0.59108	0.977662	0.718564	0.314422	0.130409	0.59108	0.718564	0.130409
GO:0007263	nitric oxide mediated signal transduction	0.911624	0.900481	-1.39708	1.0143	1.30413	1.18708	0.905705	0.936112	0.404125	0.824013	0.408928	0.53209	0.905705	0.404125	0.408928
GO:0022407	regulation of cell-cell adhesion	1.36366	1.40351	1.39639	1.32166	1.53682	1.49232	0.17459	0.114911	0.0277097	0.102978	0.00160273	0.00517003	0.114911	0.0277097	0.00160273
GO:0031646	positive regulation of nervous system process	1.28737	1.15448	1.1843	1.1743	1.52785	1.56409	0.515735	0.718405	0.604275	0.676938	0.102037	0.0758069	0.515735	0.604275	0.0758069
GO:0009112	nucleobase metabolic process	-0.881335	0.562489	-1.01783	-1.32067	-1.05565	-1.01112	0.939598	1	0.784726	0.572071	0.630041	0.677385	0.939598	0.572071	0.630041
GO:0110149	regulation of biomineralization	-1.31858	-1.36894	1.04622	1.28803	-1.14801	0.988219	0.436786	0.39604	0.752322	0.444558	0.440301	0.722734	0.39604	0.444558	0.440301
GO:0000724	double-strand break repair via homologous recombination	-1.36689	0.723424	-2.60612	-1.98858	-2.72727	-2.74864	0.178508	1	1.62314e-08	5.28409e-05	3.99861e-09	4.36212e-09	0.178508	1.62314e-08	3.99861e-09
GO:0002335	mature B cell differentiation	0.951656	-0.994807	0.740072	0.676796	1.262	1.24183	0.878206	0.87592	0.960134	0.989729	0.412282	0.439034	0.87592	0.960134	0.412282
GO:0097061	dendritic spine organization	1.19892	1.09969	1.20344	1.05294	1.20958	1.09449	0.588403	0.762153	0.528981	0.791611	0.386073	0.560663	0.588403	0.528981	0.386073
GO:0071300	cellular response to retinoic acid	-1.10571	-1.14226	1.00267	1.08061	1.27092	1.11487	0.716446	0.718405	0.790606	0.75184	0.361748	0.567488	0.716446	0.75184	0.361748
GO:0051084	'de novo' post-translational protein folding	-1.14106	-1.50031	-1.00282	-1.07058	-0.932753	-1.0448	0.652216	0.389894	0.79202	0.732001	0.782248	0.63074	0.389894	0.732001	0.63074
GO:0140374	antiviral innate immune response	NA	NA	NA	NA	NA	NA	NA	NA	NA	NA	NA	NA	NA	NA	NA
GO:0097150	neuronal stem cell population maintenance	-0.88772	0.792757	1.0675	1.03768	-1.73954	-1.66947	0.942358	1	0.733136	0.803962	0.0557538	0.0677105	0.942358	0.733136	0.0557538
GO:0032196	transposition	1.33371	1.19572	1.31893	1.41988	1.00337	0.932774	0.489135	0.684372	0.448359	0.393348	0.709253	0.766923	0.489135	0.393348	0.709253
GO:0007131	reciprocal meiotic recombination	1.2136	1.53873	-2.12525	-1.05268	-2.57007	-2.50699	0.614065	0.340085	0.000818431	0.778142	3.99861e-09	5.02633e-08	0.340085	0.000818431	3.99861e-09
GO:0140527	reciprocal homologous recombination	1.2136	1.53873	-2.12525	-1.05268	-2.57007	-2.50699	0.614065	0.340085	0.000818431	0.778142	3.99861e-09	5.02633e-08	0.340085	0.000818431	3.99861e-09
GO:0042476	odontogenesis	-1.42773	-1.29084	1.22925	1.08783	1.00607	1.0776	0.225131	0.507933	0.460905	0.738387	0.695957	0.585603	0.225131	0.460905	0.585603
GO:0002460	adaptive immune response based on somatic recombination of immune receptors built from immunoglobulin superfamily domains	1.25201	1.21045	1.19248	1.08583	1.62074	1.53226	0.391373	0.540099	0.417788	0.704121	0.00144537	0.00636803	0.391373	0.417788	0.00144537
GO:0072507	divalent inorganic cation homeostasis	-1.35475	-1.33932	1.30652	1.22745	2.04981	1.94174	0.0675317	0.110688	0.113745	0.266272	3.99861e-09	4.36212e-09	0.0675317	0.113745	3.99861e-09
GO:1904668	positive regulation of ubiquitin protein ligase activity	NA	NA	NA	NA	NA	NA	NA	NA	NA	NA	NA	NA	NA	NA	NA
GO:0071624	positive regulation of granulocyte chemotaxis	1.25124	1.23348	1.3981	1.43391	1.95217	1.81669	0.601999	0.677824	0.361881	0.363174	0.0014017	0.0137565	0.601999	0.361881	0.0014017
GO:0090023	positive regulation of neutrophil chemotaxis	1.12629	1.12012	1.24376	1.29899	1.95217	1.81669	0.716687	0.778252	0.55726	0.55108	0.0014017	0.0137565	0.716687	0.55108	0.0014017
GO:0009163	nucleoside biosynthetic process	0.807581	0.493803	0.779251	-0.727774	0.790698	0.755237	0.953092	1	0.944364	0.961033	0.902047	0.9171	0.953092	0.944364	0.902047
GO:0034404	nucleobase-containing small molecule biosynthetic process	0.807581	0.493803	0.779251	-0.727774	0.790698	0.755237	0.953092	1	0.944364	0.961033	0.902047	0.9171	0.953092	0.944364	0.902047
GO:0000132	establishment of mitotic spindle orientation	-1.5421	-1.42517	-1.56268	-1.31535	-2.24788	-2.34708	0.255459	0.474439	0.156578	0.455742	5.39718e-05	1.04494e-05	0.255459	0.156578	1.04494e-05
GO:0014909	smooth muscle cell migration	-1.18397	-1.43536	0.832627	0.898117	1.09302	1.09583	0.524477	0.199055	0.954095	0.931735	0.546382	0.543184	0.199055	0.931735	0.543184
GO:0009123	nucleoside monophosphate metabolic process	1.29886	1.08279	-1.21853	-1.39542	-1.27247	-1.10207	0.489295	0.799175	0.473549	0.354907	0.307014	0.533905	0.489295	0.354907	0.307014
GO:0034620	cellular response to unfolded protein	-1.35623	-1.1617	-1.58864	-1.36982	-0.692349	-0.890814	0.316996	0.644805	0.0312057	0.232079	1	0.901646	0.316996	0.0312057	0.901646
GO:0010977	negative regulation of neuron projection development	0.961389	0.859904	1.09092	0.981526	1.56675	1.46604	0.879449	0.99721	0.670984	0.863055	0.0186295	0.0507782	0.879449	0.670984	0.0186295
GO:0060541	respiratory system development	-1.48715	-1.40983	1.15749	1.14455	0.923678	0.720078	0.0579052	0.124809	0.499032	0.574756	0.872101	1	0.0579052	0.499032	0.872101
GO:0007034	vacuolar transport	-0.516513	-0.576026	0.973323	0.805823	1.34377	1.25023	1	1	0.852311	0.98355	0.167691	0.264734	1	0.852311	0.167691
GO:0006260	DNA replication	-1.58669	-0.665144	-2.8872	NA	-3.15054	-3.23085	0.0058729	1	1.62314e-08	NA	3.99861e-09	4.36212e-09	0.0058729	1.62314e-08	3.99861e-09
GO:1900029	positive regulation of ruffle assembly	1.00176	0.532204	1.09426	0.973217	1.63878	1.35852	0.832982	1	0.729031	0.861575	0.0587877	0.346533	0.832982	0.729031	0.0587877
GO:0070875	positive regulation of glycogen metabolic process	-1.74864	-1.47119	-1.60845	-1.39618	0.773691	1.00065	0.133375	0.497473	0.153756	0.46311	0.910739	0.701679	0.133375	0.153756	0.701679
GO:0051125	regulation of actin nucleation	1.06493	1.01366	1.22961	1.33499	0.892612	0.688982	0.787622	0.86378	0.568352	0.475573	0.839667	0.971118	0.787622	0.475573	0.839667
GO:0045940	positive regulation of steroid metabolic process	-1.41868	-1.53836	0.790091	0.880249	1.23797	1.64554	0.398705	0.340085	0.950081	0.920924	0.431452	0.0650271	0.340085	0.920924	0.0650271
GO:0019228	neuronal action potential	-1.08776	-1.17747	0.901284	1.26238	1.88774	1.79693	0.747905	0.728995	0.884542	0.577396	0.0039314	0.0127298	0.728995	0.577396	0.0039314
GO:2000273	positive regulation of signaling receptor activity	1.04166	1.17647	1.55374	1.67319	1.28944	1.59522	0.807661	0.697308	0.102467	0.0609285	0.341442	0.0710796	0.697308	0.0609285	0.0710796
GO:0009167	purine ribonucleoside monophosphate metabolic process	1.26559	0.982334	0.860295	0.672292	-0.776733	0.779365	0.540212	0.885717	0.920717	0.99227	0.955713	0.922256	0.540212	0.920717	0.922256
GO:0051653	spindle localization	-1.54165	-1.27558	-1.66152	-1.20323	-2.39439	-2.45418	0.192429	0.56208	0.043755	0.573947	2.92243e-07	7.76105e-08	0.192429	0.043755	7.76105e-08
GO:0002287	alpha-beta T cell activation involved in immune response	-0.925652	0.868393	1.03666	1.0341	1.27043	1.15679	0.908759	0.968782	0.765744	0.806466	0.36578	0.525502	0.908759	0.765744	0.36578
GO:0002293	alpha-beta T cell differentiation involved in immune response	-0.930601	0.867649	1.04825	1.04066	1.27043	1.15679	0.905705	0.968782	0.748856	0.800247	0.36578	0.525502	0.905705	0.748856	0.36578
GO:0002294	CD4-positive, alpha-beta T cell differentiation involved in immune response	-0.983963	-0.935804	1.04825	1.04066	1.27043	1.15679	0.824732	0.926874	0.748856	0.800247	0.36578	0.525502	0.824732	0.748856	0.36578
GO:2001251	negative regulation of chromosome organization	-1.42922	0.911327	-2.48524	-1.98316	-2.78992	-2.7831	0.224883	0.951524	1.62314e-08	0.00539383	3.99861e-09	4.36212e-09	0.224883	1.62314e-08	3.99861e-09
GO:0046718	viral entry into host cell	0.802894	-0.945625	1.08616	1.04099	1.44617	1.41372	1	0.919499	0.713569	0.78959	0.0996359	0.128729	0.919499	0.713569	0.0996359
GO:0030217	T cell differentiation	0.993958	1.01292	1.1174	1.08877	0.94967	0.974269	0.848627	0.864571	0.607765	0.71143	0.819758	0.775907	0.848627	0.607765	0.775907
GO:0071621	granulocyte chemotaxis	1.2402	-1.06812	1.35104	1.32868	2.02531	1.75514	0.51883	0.769644	0.287584	0.376514	2.30093e-05	0.00416729	0.51883	0.287584	2.30093e-05
GO:0090559	regulation of membrane permeability	-0.804159	-0.780405	0.910703	0.908238	1.06703	1.15705	1	1	0.892101	0.910312	0.605344	0.480311	1	0.892101	0.480311
GO:0048706	embryonic skeletal system development	-1.33085	-1.61555	0.839505	0.580247	0.923249	0.925665	0.278182	0.0627795	0.954504	1	0.833284	0.819782	0.0627795	0.954504	0.819782
GO:0060047	heart contraction	-1.52715	-1.60754	1.13213	1.15399	1.43762	1.43413	0.0706919	0.0485433	0.593003	0.593587	0.0319723	0.0370736	0.0485433	0.593003	0.0319723
GO:0000154	rRNA modification	-0.827945	-0.66409	-1.78283	-2.21578	-1.90162	-1.7602	0.989148	1	0.0691466	0.00188116	0.0108302	0.0257335	0.989148	0.00188116	0.0108302
GO:0021915	neural tube development	-1.49831	-1.44543	-1.0333	-0.810522	-0.919727	-1.21148	0.0609172	0.118417	0.728871	0.956644	0.879721	0.209919	0.0609172	0.728871	0.209919
GO:0003015	heart process	-1.54252	-1.60985	1.13798	1.14291	1.44093	1.41157	0.0706919	0.0334754	0.569346	0.603821	0.0391409	0.0711518	0.0334754	0.569346	0.0391409
GO:0098743	cell aggregation	-1.01989	-1.21086	-0.728699	-0.925005	1.15924	0.85166	0.824575	0.701568	0.969792	0.877045	0.540632	0.830543	0.701568	0.877045	0.540632
GO:0008016	regulation of heart contraction	-1.68999	-1.76627	1.12857	1.10902	1.49082	1.48867	0.0193984	0.0117069	0.605613	0.680784	0.0332811	0.0323913	0.0117069	0.605613	0.0323913
GO:0006970	response to osmotic stress	1.16793	0.95286	1.26088	1.14779	1.65409	1.89197	0.641062	0.919499	0.455297	0.667865	0.0165145	0.000331289	0.641062	0.455297	0.000331289
GO:0016241	regulation of macroautophagy	-0.650669	-0.62958	0.676706	0.725314	1.23801	1.24511	1	1	1	1	0.316367	0.31435	1	1	0.31435
GO:0009126	purine nucleoside monophosphate metabolic process	1.1944	0.945147	0.728005	-1.03615	-0.916538	-0.78861	0.633154	0.921574	0.981307	0.777404	0.802665	0.94354	0.633154	0.777404	0.802665
GO:0035966	response to topologically incorrect protein	-1.39572	-1.26399	-1.51587	-1.47262	-0.657455	-0.74425	0.166402	0.397976	0.025447	0.083878	1	1	0.166402	0.025447	1
GO:0043691	reverse cholesterol transport	NA	NA	NA	NA	1.19977	1.43944	NA	NA	NA	NA	0.515737	0.239398	NA	NA	0.239398
GO:0002687	positive regulation of leukocyte migration	1.29029	1.32016	1.58776	1.44952	1.87778	1.7521	0.436786	0.45856	0.025447	0.142239	0.000257949	0.00248149	0.436786	0.025447	0.000257949
GO:0001936	regulation of endothelial cell proliferation	-1.29006	-1.31988	1.06636	1.00012	1.40483	1.39207	0.37235	0.399506	0.717089	0.842043	0.0722886	0.116662	0.37235	0.717089	0.0722886
GO:0000028	ribosomal small subunit assembly	0.898088	0.539003	-0.946285	-1.06341	0.435174	0.442146	0.910853	1	0.832095	0.778142	1	1	0.910853	0.778142	1
GO:0045741	positive regulation of epidermal growth factor-activated receptor activity	1.3703	1.52439	1.74803	1.77228	1.39553	1.60828	0.489135	0.495471	0.0214522	0.0380549	0.274798	0.117438	0.489135	0.0214522	0.117438
GO:0006904	vesicle docking involved in exocytosis	0.67322	-1.17405	1.34975	1.44308	1.56596	1.28666	1	0.68309	0.39015	0.314267	0.0631086	0.365488	0.68309	0.314267	0.0631086
GO:0014002	astrocyte development	0.80032	0.94016	1.20978	1.15968	1.21661	1.3265	0.986677	0.92115	0.58787	0.697948	0.455022	0.33738	0.92115	0.58787	0.33738
GO:0046597	negative regulation of viral entry into host cell	-0.758447	-1	0.749476	0.868957	-0.963282	-0.664556	1	0.864571	0.960134	0.930434	0.773981	0.969911	0.864571	0.930434	0.773981
GO:0010718	positive regulation of epithelial to mesenchymal transition	-1.28033	-0.892781	-0.798101	0.804462	0.963441	0.742307	0.472386	0.961686	0.973911	0.956644	0.747007	0.954764	0.472386	0.956644	0.747007
GO:0034198	cellular response to amino acid starvation	0.672764	-0.473966	-0.593198	-0.687673	1.20356	1.15687	1	1	1	1	0.462946	0.53209	1	1	0.462946
GO:0071466	cellular response to xenobiotic stimulus	-1.21293	-1.24365	1.29874	1.39879	0.920221	0.751617	0.52714	0.561302	0.358372	0.256993	0.817378	0.974084	0.52714	0.256993	0.817378
GO:0048532	anatomical structure arrangement	-1.49571	-1.49065	-0.799755	-0.99949	-1.05165	-1.05365	0.302735	0.444708	0.942644	0.809669	0.677626	0.654211	0.302735	0.809669	0.654211
GO:0042755	eating behavior	1.24826	1.14387	1.26432	1.37556	1.09239	1.17253	0.579485	0.746546	0.558187	0.465308	0.605359	0.528637	0.579485	0.465308	0.528637
GO:0042733	embryonic digit morphogenesis	-1.6028	-1.31577	0.541786	0.700466	-1.01892	-0.992087	0.178067	0.514709	1	0.993354	0.678188	0.721735	0.178067	0.993354	0.678188
GO:0008637	apoptotic mitochondrial changes	0.780724	0.750639	1.08482	0.94284	1.20556	1.28133	1	1	0.701959	0.894722	0.363515	0.259538	1	0.701959	0.259538
GO:0042402	cellular biogenic amine catabolic process	1.34273	1.56917	NA	NA	0.832848	0.87786	0.517729	0.434503	NA	NA	0.87338	0.826337	0.434503	NA	0.826337
GO:2000104	negative regulation of DNA-templated DNA replication	-1.39711	-0.755	-1.97971	-1.8086	-2.03727	-1.94723	0.472386	1	0.00775486	0.139478	0.00123845	0.0102672	0.472386	0.00775486	0.00123845
GO:0046651	lymphocyte proliferation	1.25447	1.21074	1.39663	1.38025	1.73391	1.72089	0.413057	0.531186	0.10757	0.14106	0.000320996	0.000224362	0.413057	0.10757	0.000224362
GO:0006458	'de novo' protein folding	-1.08154	-1.49593	-0.978308	-1.0475	-1.02078	-1.13358	0.738685	0.374999	0.826277	0.758044	0.676646	0.525224	0.374999	0.758044	0.525224
GO:2000010	positive regulation of protein localization to cell surface	0.884589	0.810721	1.03257	1.0759	-0.944336	0.76029	0.922438	0.989282	0.767252	0.760854	0.788189	0.912137	0.922438	0.760854	0.788189
GO:0002292	T cell differentiation involved in immune response	0.851162	0.888429	1.13782	1.07923	1.26521	1.10646	0.960589	0.957629	0.661013	0.754251	0.345114	0.587897	0.957629	0.661013	0.345114
GO:0045599	negative regulation of fat cell differentiation	-0.901963	0.704076	1.22636	1.22552	0.75185	0.618183	0.931728	1	0.532263	0.577396	0.959199	1	0.931728	0.532263	0.959199
GO:0009081	branched-chain amino acid metabolic process	-0.832045	-0.843227	-0.967577	-0.76578	1.26261	1.12377	0.973001	0.98364	0.809937	0.968059	0.403889	0.591474	0.973001	0.809937	0.403889
GO:0060670	branching involved in labyrinthine layer morphogenesis	-1.23674	-1.27551	0.999116	1.02251	0.766098	-0.611941	0.62628	0.657836	0.816415	0.843827	0.928305	0.977871	0.62628	0.816415	0.928305
GO:0032965	regulation of collagen biosynthetic process	-1.14393	-1.1109	1.06105	1.06714	1.64346	1.56842	0.652216	0.762153	0.729031	0.760721	0.0408762	0.0815482	0.652216	0.729031	0.0408762
GO:1902969	mitotic DNA replication	-1.63395	-0.734587	-2.37211	-2.11501	-2.1808	-2.26391	0.226471	1	2.22868e-08	0.00340541	3.61878e-06	7.48737e-07	0.226471	2.22868e-08	7.48737e-07
GO:0051894	positive regulation of focal adhesion assembly	-0.907805	-1.1164	0.64106	0.993533	1.29918	1.15353	0.911657	0.772846	0.999197	0.846821	0.355139	0.533905	0.772846	0.846821	0.355139
GO:0000725	recombinational repair	-1.38701	0.735132	-2.61995	-2.0393	-2.77315	-2.79035	0.209142	1	1.62314e-08	2.53176e-05	3.99861e-09	4.36212e-09	0.209142	1.62314e-08	3.99861e-09
GO:0097530	granulocyte migration	1.24909	-1.15592	1.37526	1.31605	2.0146	1.71072	0.500669	0.64397	0.214853	0.351709	2.00692e-05	0.00378296	0.500669	0.214853	2.00692e-05
GO:0002697	regulation of immune effector process	1.2705	1.21425	1.38284	1.20343	1.5573	1.56256	0.361558	0.519591	0.0798736	0.422875	0.00470949	0.0038469	0.361558	0.0798736	0.0038469
GO:0055086	nucleobase-containing small molecule metabolic process	1.0553	1.04114	0.6205	0.65181	0.735002	0.762726	0.729618	0.819883	1	1	1	1	0.729618	1	1
GO:0046434	organophosphate catabolic process	1.13647	1.09407	1.15765	1.01217	1.14246	1.0711	0.648454	0.76446	0.572724	0.824013	0.467557	0.578585	0.648454	0.572724	0.467557
GO:0015721	bile acid and bile salt transport	NA	NA	1.19808	1.24681	1.35547	1.19595	NA	NA	0.628718	0.626545	0.318176	0.531575	NA	0.626545	0.318176
GO:0055092	sterol homeostasis	1.06101	0.86706	1.20545	1.11705	0.593448	0.796694	0.769811	0.976773	0.532263	0.702388	1	0.942836	0.769811	0.532263	0.942836
GO:0006821	chloride transport	1.35504	0.919208	1.60941	1.66378	1.31542	1.19381	0.406805	0.939827	0.0405708	0.0237648	0.271872	0.442079	0.406805	0.0237648	0.271872
GO:2000241	regulation of reproductive process	-1.35629	-1.27592	0.901489	1.11464	-1.67317	-1.5395	0.234005	0.462439	0.913386	0.675405	0.00487031	0.0166527	0.234005	0.675405	0.00487031
GO:0001837	epithelial to mesenchymal transition	-1.23307	-1.10321	0.826195	0.87343	1.03343	0.939837	0.343579	0.701679	0.963242	0.954849	0.643988	0.8006	0.343579	0.954849	0.643988
GO:0036303	lymph vessel morphogenesis	0.954937	-1.07209	1.06058	1.13229	1.17429	0.897805	0.877591	0.8188	0.743691	0.709438	0.505885	0.797502	0.8188	0.709438	0.505885
GO:0021532	neural tube patterning	-1.95263	-1.89426	-1.42778	-0.981102	-0.987955	-1.25181	0.0319095	0.0580449	0.245177	0.842897	0.736684	0.368771	0.0319095	0.245177	0.368771
GO:0002253	activation of immune response	1.20305	1.13943	1.18497	1.20458	1.61079	1.62209	0.506296	0.668779	0.474413	0.474175	0.00398831	0.00221832	0.506296	0.474175	0.00221832
GO:0045581	negative regulation of T cell differentiation	-1.30206	-1.13601	-1.05897	-0.955861	-0.71809	-0.979735	0.478213	0.71279	0.70271	0.858685	0.983331	0.747342	0.478213	0.70271	0.747342
GO:0001523	retinoid metabolic process	-1.55619	-1.39016	1.06358	1.19335	1.30545	1.4934	0.242557	0.478064	0.74034	0.650634	0.343487	0.165385	0.242557	0.650634	0.165385
GO:0071674	mononuclear cell migration	1.58687	1.51412	1.47997	1.35573	1.71309	1.58477	0.0708736	0.142045	0.0803643	0.244915	0.00244013	0.0172556	0.0708736	0.0803643	0.00244013
GO:0032943	mononuclear cell proliferation	1.25255	1.2027	1.39562	1.37919	1.76543	1.7451	0.407271	0.535961	0.0762645	0.104536	8.91386e-05	8.80154e-05	0.407271	0.0762645	8.80154e-05
GO:0039702	viral budding via host ESCRT complex	0.4179	-0.674659	0.725903	0.840023	1.06676	0.949124	1	1	0.966864	0.937332	0.643988	0.752639	1	0.937332	0.643988
GO:0009615	response to virus	1.77833	1.18161	1.10736	0.839414	1.41818	1.36551	0.000780992	0.566304	0.613301	0.987814	0.0272841	0.0601865	0.000780992	0.613301	0.0272841
GO:0072528	pyrimidine-containing compound biosynthetic process	1.10975	0.641831	-1.52341	-1.56881	-1.64088	-1.53906	0.728806	1	0.175393	0.287047	0.0955025	0.172731	0.728806	0.175393	0.0955025
GO:1902101	positive regulation of metaphase/anaphase transition of cell cycle	-0.497688	1.24048	-1.48703	-0.738376	-1.64774	-1.58886	1	0.667436	0.247211	0.969019	0.105915	0.163529	0.667436	0.247211	0.105915
GO:0010171	body morphogenesis	-1.09455	-0.868522	1.18155	1.07946	0.737587	0.589807	0.71186	0.979342	0.587348	0.749202	0.973939	1	0.71186	0.587348	0.973939
GO:0019068	virion assembly	-0.655128	-0.524602	0.572067	0.631886	1.09308	0.993437	1	1	1	0.997959	0.596049	0.722734	1	0.997959	0.596049
GO:0007224	smoothened signaling pathway	-1.42571	-1.09694	0.7537	0.884222	-1.24048	-1.24168	0.132475	0.697308	0.997144	0.954476	0.289977	0.208492	0.132475	0.954476	0.208492
GO:0032509	endosome transport via multivesicular body sorting pathway	0.33811	-0.571122	0.981438	1.07641	1.11931	1.10022	1	1	0.828308	0.76781	0.570811	0.585268	1	0.76781	0.570811
GO:0006878	cellular copper ion homeostasis	0.708338	0.860606	-1.21002	-1.22616	0.459846	0.567511	1	0.953617	0.587348	0.607259	1	0.990895	0.953617	0.587348	0.990895
GO:0046761	viral budding from plasma membrane	-0.41579	-0.860736	0.808489	0.884107	1.06309	0.912373	1	0.964311	0.931518	0.909556	0.643004	0.794048	0.964311	0.909556	0.643004
GO:0098926	postsynaptic signal transduction	-1.02941	0.993978	1.1702	1.33767	1.02064	1.21813	0.778115	0.88646	0.618669	0.465658	0.691005	0.436856	0.778115	0.465658	0.436856
GO:0060612	adipose tissue development	-0.850846	0.734804	1.17208	1.2239	0.599792	0.675909	0.98018	1	0.613072	0.588442	1	0.988734	0.98018	0.588442	0.988734
GO:0010498	proteasomal protein catabolic process	-0.769122	-0.765822	NA	NA	-1.00844	-1.06538	1	1	NA	NA	0.648393	0.515981	1	NA	0.515981
GO:0014014	negative regulation of gliogenesis	-1.80633	-1.88446	0.974164	1.10399	0.677396	0.727173	0.0874839	0.0543161	0.820215	0.72322	0.990878	0.961744	0.0543161	0.72322	0.961744
GO:0016226	iron-sulfur cluster assembly	0.444609	0.534321	-0.516585	-0.717375	-0.567014	-0.543828	1	1	1	0.993672	0.999533	1	1	0.993672	0.999533
GO:0031163	metallo-sulfur cluster assembly	0.444609	0.534321	-0.516585	-0.717375	-0.567014	-0.543828	1	1	1	0.993672	0.999533	1	1	0.993672	0.999533
GO:0002313	mature B cell differentiation involved in immune response	-0.985326	-0.992041	0.837724	0.818363	0.82588	1.05081	0.85362	0.885717	0.921146	0.954476	0.88156	0.66689	0.85362	0.921146	0.66689
GO:1904994	regulation of leukocyte adhesion to vascular endothelial cell	1.537	1.67617	1.56452	1.55485	1.19495	1.19188	0.296847	0.220519	0.144237	0.144832	0.473803	0.492296	0.220519	0.144237	0.473803
GO:0062149	detection of stimulus involved in sensory perception of pain	0.838437	-1.01108	1.59355	1.56994	1.02377	1.14234	0.956702	0.87592	0.137827	0.193942	0.688958	0.549008	0.87592	0.137827	0.549008
GO:1990874	vascular associated smooth muscle cell proliferation	-1.24813	-1.27089	1.01739	1.10804	1.2868	1.33383	0.4795	0.531164	0.786536	0.714065	0.294512	0.2571	0.4795	0.714065	0.2571
GO:0061098	positive regulation of protein tyrosine kinase activity	0.938421	0.978837	1.34863	1.53063	1.23064	1.43626	0.892654	0.895522	0.38493	0.229345	0.432883	0.193382	0.892654	0.229345	0.193382
GO:0001502	cartilage condensation	-1.01989	-1.21086	-0.728699	-0.925005	0.908046	0.603262	0.824575	0.701568	0.969792	0.877045	0.795399	0.984656	0.701568	0.877045	0.795399
GO:2000291	regulation of myoblast proliferation	-1.40646	-1.46079	0.9514	0.97522	0.901932	-0.606786	0.451505	0.514709	0.856544	0.860583	0.801688	0.988231	0.451505	0.856544	0.801688
GO:0048708	astrocyte differentiation	-1.13652	-1.24011	1.23422	1.21767	1.27151	1.22912	0.640007	0.562898	0.514911	0.576888	0.326537	0.379378	0.562898	0.514911	0.326537
GO:0051047	positive regulation of secretion	-1.49718	-1.66064	1.41771	1.33364	1.7326	1.53705	0.0356027	0.00732286	0.0451574	0.112374	5.75072e-05	0.00427289	0.00732286	0.0451574	5.75072e-05
GO:0044409	entry into host	0.828508	0.793471	1.14433	1.14517	1.42059	1.40454	0.988768	1	0.618202	0.655058	0.113432	0.165784	0.988768	0.618202	0.113432
GO:1901989	positive regulation of cell cycle phase transition	-1.00192	0.936669	-1.83348	-1.19631	-2.59806	-2.61686	0.820168	0.935836	0.000431009	0.407003	3.99861e-09	4.36212e-09	0.820168	0.000431009	3.99861e-09
GO:2001214	positive regulation of vasculogenesis	NA	NA	1.28964	1.09896	NA	NA	NA	NA	0.528701	0.778142	NA	NA	NA	0.528701	NA
GO:0007588	excretion	-1.73451	-1.81733	1.28532	1.14526	1.86298	1.52224	0.131043	0.132095	0.498248	0.710846	0.00353392	0.0758069	0.131043	0.498248	0.00353392
GO:0050954	sensory perception of mechanical stimulus	1.04046	1.12046	1.44998	1.27234	1.73374	1.61363	0.779008	0.728135	0.103142	0.409363	0.000816916	0.00642202	0.728135	0.103142	0.000816916
GO:0001510	RNA methylation	-0.468166	0.550871	-1.68955	-1.8868	-1.58457	-1.72136	1	1	0.0317537	0.0153262	0.051202	0.0152727	1	0.0153262	0.0152727
GO:0010906	regulation of glucose metabolic process	-0.833825	-0.835698	-0.93627	-0.920675	0.644272	0.913854	1	1	0.914056	0.930427	1	0.831628	1	0.914056	0.831628
GO:0042303	molting cycle	-1.45093	-1.3649	0.897594	0.91371	0.852994	0.895404	0.158463	0.289023	0.911936	0.920203	0.923276	0.863539	0.158463	0.911936	0.863539
GO:0042633	hair cycle	-1.45093	-1.3649	0.897594	0.91371	0.852994	0.895404	0.158463	0.289023	0.911936	0.920203	0.923276	0.863539	0.158463	0.911936	0.863539
GO:0051480	regulation of cytosolic calcium ion concentration	-1.36826	-1.28096	1.5211	1.43313	2.03395	1.94293	0.152907	0.322344	0.0082266	0.0545482	9.85564e-09	9.87581e-08	0.152907	0.0082266	9.85564e-09
GO:0001935	endothelial cell proliferation	-1.25002	-1.31547	1.0712	1.00582	1.41597	1.42484	0.334585	0.26043	0.705511	0.849011	0.0661145	0.0690582	0.26043	0.705511	0.0661145
GO:0060977	coronary vasculature morphogenesis	-0.954339	-1.03116	1.41172	1.25082	1.29198	1.02512	0.88673	0.849103	0.269886	0.599714	0.369834	0.694444	0.849103	0.269886	0.369834
GO:0001522	pseudouridine synthesis	-0.610593	-0.584198	-1.67702	-1.83566	-1.60039	-1.47341	1	1	0.115544	0.0836738	0.124348	0.199133	1	0.0836738	0.124348
GO:0031023	microtubule organizing center organization	-1.26658	0.635812	-2.09142	-1.45213	-2.65109	-2.70595	0.37235	1	4.85559e-07	0.0428117	3.99861e-09	4.36212e-09	0.37235	4.85559e-07	3.99861e-09
GO:0032944	regulation of mononuclear cell proliferation	1.31069	1.23348	1.46185	1.40932	1.80095	1.7824	0.353306	0.562123	0.0513618	0.146438	0.000201307	0.0002744	0.353306	0.0513618	0.000201307
GO:0035510	DNA dealkylation	-0.893381	0.992677	1.00623	0.740425	1.24523	1.29855	0.930751	0.888312	0.786536	0.969523	0.432883	0.390504	0.888312	0.786536	0.390504
GO:0006109	regulation of carbohydrate metabolic process	-0.79259	0.797142	0.754221	0.759946	0.986223	1.09795	1	1	1	0.995584	0.736159	0.533905	1	0.995584	0.533905
GO:0048639	positive regulation of developmental growth	0.984066	0.988439	1.25508	1.16511	1.10682	1.11072	0.856515	0.888312	0.338128	0.577396	0.468226	0.508298	0.856515	0.338128	0.468226
GO:0050766	positive regulation of phagocytosis	-1.16173	-1.07473	0.908023	0.990938	1.87065	1.63939	0.606774	0.783009	0.880925	0.844171	0.00197518	0.0332757	0.606774	0.844171	0.00197518
GO:0001778	plasma membrane repair	1.23551	0.537634	0.709138	0.891344	1.39751	1.17029	0.58425	1	0.97819	0.910312	0.247936	0.517244	0.58425	0.910312	0.247936
GO:0050863	regulation of T cell activation	1.28474	1.3232	1.33638	1.28296	1.33455	1.35521	0.325619	0.315271	0.154053	0.28523	0.0759164	0.0644669	0.315271	0.154053	0.0644669
GO:0006415	translational termination	-1.18395	-1.08064	-1.55409	-1.71482	-1.17339	-1.4354	0.648454	0.828327	0.19115	0.160781	0.562939	0.243856	0.648454	0.160781	0.243856
GO:0010717	regulation of epithelial to mesenchymal transition	-1.37903	-1.15439	-0.91931	0.711994	1.1115	1.00084	0.250885	0.656127	0.889444	0.995052	0.522163	0.696227	0.250885	0.889444	0.522163
GO:0052548	regulation of endopeptidase activity	1.03396	1.14298	1.15551	1.1909	1.55166	1.50439	0.794198	0.64397	0.507662	0.449706	0.00528577	0.0106589	0.64397	0.449706	0.00528577
GO:0002093	auditory receptor cell morphogenesis	-1.2297	-0.836669	0.837052	-0.813801	1.25734	1.35315	0.616566	0.973313	0.922363	0.946584	0.432883	0.354736	0.616566	0.922363	0.354736
GO:0002548	monocyte chemotaxis	1.36692	1.02409	1.28549	1.09746	1.42299	1.13465	0.407271	0.860738	0.489487	0.732943	0.19645	0.556927	0.407271	0.489487	0.19645
GO:0071695	anatomical structure maturation	-1.10028	1.00817	0.945204	1.16962	1.23923	1.19837	0.543578	0.871816	0.875891	0.527022	0.222181	0.322998	0.543578	0.527022	0.222181
GO:0010828	positive regulation of glucose transmembrane transport	-1.5729	-1.43217	-0.936809	-0.929285	-0.910531	0.816192	0.198088	0.383853	0.867387	0.880137	0.814479	0.902336	0.198088	0.867387	0.814479
GO:0032611	interleukin-1 beta production	-1.24113	-1.07284	1.00052	1.02506	1.26795	1.10224	0.491141	0.769866	0.79026	0.806466	0.34002	0.581102	0.491141	0.79026	0.34002
GO:0032651	regulation of interleukin-1 beta production	-1.2289	-1.0778	1.00403	1.0558	1.28121	1.06241	0.503984	0.772165	0.79026	0.771486	0.319865	0.632124	0.503984	0.771486	0.319865
GO:0006809	nitric oxide biosynthetic process	-1.4464	-1.23671	0.762164	0.906571	1.5454	1.52151	0.218568	0.567403	0.981479	0.910312	0.0360847	0.0473803	0.218568	0.910312	0.0360847
GO:0014066	regulation of phosphatidylinositol 3-kinase signaling	0.94162	-1.18609	1.20811	1.35936	1.50317	1.66177	0.902511	0.623049	0.512086	0.321063	0.0507848	0.00926871	0.623049	0.321063	0.00926871
GO:0042407	cristae formation	0.690326	-0.867001	-0.542945	-0.689653	0.590636	1.11381	1	0.961984	1	0.987857	0.993473	0.591122	0.961984	0.987857	0.591122
GO:0000394	RNA splicing, via endonucleolytic cleavage and ligation	-0.391718	0.705859	-0.786804	-0.631193	-0.636583	0.507338	1	1	0.937131	0.994448	0.97432	1	1	0.937131	0.97432
GO:0045880	positive regulation of smoothened signaling pathway	-1.44239	-1.19184	-0.929751	0.604381	-1.22145	-1.22307	0.328517	0.66742	0.87215	1	0.42555	0.40687	0.328517	0.87215	0.40687
GO:0051893	regulation of focal adhesion assembly	-0.761073	-0.837509	0.908776	1.08264	1.15592	1.14167	1	1	0.88415	0.743548	0.472523	0.518529	1	0.743548	0.472523
GO:0090109	regulation of cell-substrate junction assembly	-0.761073	-0.837509	0.908776	1.08264	1.15592	1.14167	1	1	0.88415	0.743548	0.472523	0.518529	1	0.743548	0.472523
GO:0098661	inorganic anion transmembrane transport	1.08448	0.951238	1.42728	1.53997	0.789072	0.950445	0.747684	0.921574	0.251421	0.138217	0.92957	0.761901	0.747684	0.138217	0.761901
GO:0072537	fibroblast activation	-1.00113	-0.916335	-1.17822	-0.841098	1.09704	1.12551	0.827356	0.934548	0.624647	0.942271	0.60199	0.573081	0.827356	0.624647	0.573081
GO:0008625	extrinsic apoptotic signaling pathway via death domain receptors	1.2658	1.26458	1.16474	1.21238	0.885929	0.919931	0.500669	0.55725	0.587348	0.571753	0.868718	0.819383	0.500669	0.571753	0.819383
GO:0007098	centrosome cycle	-1.29928	0.616693	-2.15286	-1.57124	-2.70166	-2.73048	0.234446	1	2.72399e-07	0.0209363	3.99861e-09	4.36212e-09	0.234446	2.72399e-07	3.99861e-09
GO:0051294	establishment of spindle orientation	-1.54911	-1.32695	-1.59836	-1.18889	-2.32262	-2.41089	0.244158	0.546581	0.115395	0.574756	8.09942e-06	1.7904e-06	0.244158	0.115395	1.7904e-06
GO:0032835	glomerulus development	-1.33596	-1.26108	1.23419	1.07657	1.47436	1.2542	0.420058	0.580388	0.523957	0.755791	0.101188	0.381693	0.420058	0.523957	0.101188
GO:0010950	positive regulation of endopeptidase activity	1.11926	1.22191	1.02882	1.06895	1.24109	1.30361	0.670661	0.562012	0.772862	0.735145	0.261292	0.176286	0.562012	0.735145	0.176286
GO:0007586	digestion	0.952449	-1.12238	1.39242	1.36594	1.25643	1.44016	0.888021	0.711701	0.264637	0.368521	0.333372	0.0978628	0.711701	0.264637	0.0978628
GO:0019226	transmission of nerve impulse	-1.66643	-1.62296	0.992417	1.18305	1.9096	1.86919	0.13513	0.234455	0.804995	0.650135	0.0010351	0.00196109	0.13513	0.650135	0.0010351
GO:0009311	oligosaccharide metabolic process	-0.614078	-1.21062	0.449585	0.930283	1.0022	0.87528	1	0.657836	1	0.887293	0.7101	0.837777	0.657836	0.887293	0.7101
GO:0140029	exocytic process	1.07274	-0.951777	1.63033	1.56309	1.61518	1.33448	0.744289	0.919499	0.0303958	0.0595258	0.0224394	0.213389	0.744289	0.0303958	0.0224394
GO:0090278	negative regulation of peptide hormone secretion	-1.2402	-1.53407	0.617516	0.761947	0.944682	1.40737	0.54349	0.328887	1	0.968059	0.774798	0.206412	0.328887	0.968059	0.206412
GO:0009220	pyrimidine ribonucleotide biosynthetic process	1.19752	0.892818	-1.09593	-1.07639	-0.907408	-0.505884	0.640449	0.944652	0.699799	0.749202	0.822503	1	0.640449	0.699799	0.822503
GO:0048566	embryonic digestive tract development	-1.85955	-1.8268	0.816832	0.766267	0.916807	-1.05427	0.0675317	0.107704	0.938949	0.961033	0.802665	0.61715	0.0675317	0.938949	0.61715
GO:0060623	regulation of chromosome condensation	-1.66698	-0.599771	-1.96187	-1.92183	-2.04969	-2.10115	0.180268	1	0.00961725	0.0572957	0.000958033	0.00060079	0.180268	0.00961725	0.00060079
GO:2001259	positive regulation of cation channel activity	-0.955367	0.965276	1.52606	1.49603	1.44649	1.57039	0.892654	0.913552	0.110538	0.160282	0.0841043	0.0369067	0.892654	0.110538	0.0369067
GO:0055072	iron ion homeostasis	-1.04715	-1.03079	-1.0082	-1.25782	0.827542	0.996649	0.772386	0.833595	0.786536	0.457846	0.931921	0.721777	0.772386	0.457846	0.721777
GO:0061097	regulation of protein tyrosine kinase activity	0.885137	1.03428	1.4186	1.49098	1.09021	1.25964	0.935006	0.855	0.250819	0.186699	0.567564	0.336545	0.855	0.186699	0.336545
GO:0070167	regulation of biomineral tissue development	-1.26173	-1.31561	1.05764	1.2712	-1.14801	0.988219	0.478213	0.50687	0.7402	0.47794	0.440301	0.722734	0.478213	0.47794	0.440301
GO:0010332	response to gamma radiation	1.1372	1.25396	0.668191	0.956873	0.963656	1.09247	0.692967	0.609084	1	0.867979	0.759114	0.591122	0.609084	0.867979	0.591122
GO:0003206	cardiac chamber morphogenesis	-1.14899	-1.14477	1.0578	1.10109	1.12932	1.08769	0.530377	0.630362	0.728194	0.710403	0.489671	0.56205	0.530377	0.710403	0.489671
GO:0140056	organelle localization by membrane tethering	0.705036	-0.953174	1.30058	1.2869	1.52023	1.26842	1	0.919499	0.408223	0.474787	0.0615066	0.309568	0.919499	0.408223	0.0615066
GO:0042053	regulation of dopamine metabolic process	-0.932364	-1.18598	0.937516	0.985601	1.42043	1.69408	0.890053	0.726537	0.858323	0.849603	0.290308	0.0833299	0.726537	0.849603	0.0833299
GO:0042069	regulation of catecholamine metabolic process	-0.914495	-1.07868	0.806739	0.87578	1.41892	1.73516	0.89544	0.828327	0.940598	0.913558	0.305006	0.0348208	0.828327	0.913558	0.0348208
GO:0007204	positive regulation of cytosolic calcium ion concentration	-1.37565	-1.31458	1.62755	1.50048	2.00498	1.90943	0.165846	0.340085	0.00119708	0.0246668	5.57231e-08	5.80028e-07	0.165846	0.00119708	5.57231e-08
GO:0006099	tricarboxylic acid cycle	0.570325	-0.667975	0.553034	0.482903	-0.719183	-0.73545	1	1	1	1	0.971168	0.961744	1	1	0.961744
GO:0099024	plasma membrane invagination	-1.28453	-1.335	0.651415	-0.926922	1.50478	1.12993	0.46585	0.497473	1	0.89834	0.0986725	0.540091	0.46585	0.89834	0.0986725
GO:1904659	glucose transmembrane transport	-1.44066	-1.29232	0.760247	0.880131	0.961691	1.25395	0.176128	0.519591	0.983281	0.942718	0.754566	0.327523	0.176128	0.942718	0.327523
GO:0007283	spermatogenesis	1.06404	1.07137	1.06449	1.05014	-1.07977	0.97672	0.729507	0.762153	0.697554	0.735145	0.448898	0.772488	0.729507	0.697554	0.448898
GO:0036257	multivesicular body organization	NA	NA	NA	NA	NA	NA	NA	NA	NA	NA	NA	NA	NA	NA	NA
GO:0033044	regulation of chromosome organization	-1.30403	0.683512	-2.58011	NA	-2.97362	-2.9145	0.244359	1	1.62314e-08	NA	3.99861e-09	4.36212e-09	0.244359	1.62314e-08	3.99861e-09
GO:0072331	signal transduction by p53 class mediator	0.948328	0.979246	-0.863843	0.695478	-1.17401	-1.17594	0.895146	0.888312	0.983231	1	0.346438	0.379274	0.888312	0.983231	0.346438
GO:0007600	sensory perception	1.35328	1.26257	1.71218	1.48999	1.897	1.83434	0.179128	0.422849	1.1697e-06	0.00333817	6.55731e-08	2.02768e-07	0.179128	1.1697e-06	6.55731e-08
GO:0010721	negative regulation of cell development	-1.38453	-1.29787	1.26513	1.18719	1.04391	0.882594	0.178067	0.326151	0.325284	0.52725	0.629193	0.902262	0.178067	0.325284	0.629193
GO:0006986	response to unfolded protein	-1.36982	-1.2513	-1.56727	-1.48473	-0.68174	-0.775396	0.245032	0.463137	0.0194074	0.0593233	1	1	0.245032	0.0194074	1
GO:0045039	protein insertion into mitochondrial inner membrane	NA	NA	NA	NA	NA	NA	NA	NA	NA	NA	NA	NA	NA	NA	NA
GO:0042093	T-helper cell differentiation	-0.983963	-0.935804	1.04825	1.04066	1.27043	1.15679	0.824732	0.926874	0.748856	0.800247	0.36578	0.525502	0.824732	0.748856	0.36578
GO:0050768	negative regulation of neurogenesis	-1.22492	-1.26226	1.27979	1.2154	0.921695	0.7932	0.410413	0.409888	0.341146	0.505336	0.830161	0.972828	0.409888	0.341146	0.830161
GO:0048232	male gamete generation	1.08208	1.1006	0.986761	1.02244	-1.28212	-1.05416	0.686578	0.696451	0.84282	0.800247	0.0514753	0.531575	0.686578	0.800247	0.0514753
GO:0046628	positive regulation of insulin receptor signaling pathway	-1.20991	-1.07186	0.989689	1.17781	-0.642676	0.845893	0.595828	0.812074	0.808134	0.677991	0.988927	0.861796	0.595828	0.677991	0.861796
GO:0010821	regulation of mitochondrion organization	-0.819974	-0.901581	0.757442	0.787832	0.788362	0.933936	1	0.985845	0.994158	0.986915	0.983208	0.809241	0.985845	0.986915	0.809241
GO:1901659	glycosyl compound biosynthetic process	0.826829	0.589216	0.610289	-0.613027	0.65546	0.676275	0.952252	1	0.995912	1	0.976906	0.96317	0.952252	0.995912	0.96317
GO:0006450	regulation of translational fidelity	-0.729412	-1.0052	NA	NA	NA	NA	1	0.87592	NA	NA	NA	NA	0.87592	NA	NA
GO:0030149	sphingolipid catabolic process	0.56833	-0.736606	1.02118	0.944766	1.3652	1.1918	1	1	0.783798	0.875193	0.292348	0.498237	1	0.783798	0.292348
GO:0050771	negative regulation of axonogenesis	0.960364	1.00006	1.26821	1.0881	1.42359	1.23891	0.87941	0.880927	0.455297	0.735232	0.130752	0.377002	0.87941	0.455297	0.130752
GO:0043112	receptor metabolic process	-1.07959	-1.0679	0.568647	0.581365	1.13207	1.07951	0.70541	0.795708	1	1	0.504023	0.615908	0.70541	1	0.504023
GO:0050778	positive regulation of immune response	1.29488	1.27687	1.27389	1.16459	1.63085	1.64496	0.2715	0.333441	0.144237	0.435692	0.0002096	0.00018919	0.2715	0.144237	0.00018919
GO:0006520	cellular amino acid metabolic process	0.855382	0.853294	-1.22074	NA	1.19441	1.26713	1	1	0.221408	NA	0.287112	0.177791	1	0.221408	0.177791
GO:1901652	response to peptide	-1.09082	-1.02339	0.985572	1.0379	1.04181	1.08867	0.581795	0.83059	0.840497	0.778142	0.584157	0.495827	0.581795	0.778142	0.495827
GO:0010876	lipid localization	0.873841	0.858402	1.17596	1.06526	1.40592	1.33648	0.993659	1	0.454391	0.71289	0.0228789	0.0710796	0.993659	0.454391	0.0228789
GO:0060562	epithelial tube morphogenesis	-1.3998	-1.52454	0.913286	0.933999	1.16115	1.12089	0.0527559	0.0186718	0.930446	0.934319	0.320074	0.406923	0.0186718	0.930446	0.320074
GO:0050673	epithelial cell proliferation	-1.4159	-1.4733	1.10767	1.0868	1.08283	1.08966	0.0319095	0.0186718	0.587348	0.656815	0.47884	0.494354	0.0186718	0.587348	0.47884
GO:0110151	positive regulation of biomineralization	1.00473	-1.18164	0.904501	1.21918	-0.919506	0.743405	0.832628	0.656127	0.878847	0.604852	0.801688	0.954764	0.656127	0.604852	0.801688
GO:0042446	hormone biosynthetic process	-1.21438	-1.33786	-1.32561	-1.16707	1.39847	1.41584	0.581795	0.518411	0.405637	0.634993	0.218727	0.205886	0.518411	0.405637	0.205886
GO:0033598	mammary gland epithelial cell proliferation	1.35898	1.25608	1.20366	1.41429	0.824743	0.995998	0.42007	0.619986	0.58787	0.321063	0.904583	0.71891	0.42007	0.321063	0.71891
GO:0046425	regulation of receptor signaling pathway via JAK-STAT	-1.56414	-1.71218	1.47962	1.23103	1.11518	1.08235	0.179576	0.0960794	0.157779	0.547349	0.53297	0.605598	0.0960794	0.157779	0.53297
GO:0030968	endoplasmic reticulum unfolded protein response	-1.16951	-0.898948	-1.58705	-1.28587	-0.65505	-0.960846	0.599439	0.961686	0.0588159	0.388454	1	0.778313	0.599439	0.0588159	0.778313
GO:0002366	leukocyte activation involved in immune response	0.988538	1.12532	1.19619	1.14604	1.31039	1.36203	0.847774	0.684372	0.443494	0.593383	0.13524	0.0992044	0.684372	0.443494	0.0992044
GO:0046466	membrane lipid catabolic process	-0.756966	-0.772496	1.06961	1.04506	1.23077	1.22577	1	1	0.733136	0.800247	0.437824	0.456327	1	0.733136	0.437824
GO:1902275	regulation of chromatin organization	-0.771507	0.599303	-1.10779	-0.871277	-1.30088	-1.2556	1	1	0.663956	0.951845	0.344615	0.382975	1	0.663956	0.344615
GO:0016101	diterpenoid metabolic process	-1.51709	-1.37145	1.03975	1.1703	1.28553	1.48516	0.282524	0.507933	0.756779	0.674402	0.364814	0.178482	0.282524	0.674402	0.178482
GO:0048477	oogenesis	-1.10799	-1.01419	-1.29215	0.892913	-1.7812	-1.58402	0.640449	0.858534	0.26922	0.934283	0.0066336	0.0370736	0.640449	0.26922	0.0066336
GO:0031338	regulation of vesicle fusion	1.49402	0.90074	1.52721	1.5929	-0.76335	-1.13274	0.35325	0.94001	0.17342	0.160781	0.945414	0.548436	0.35325	0.160781	0.548436
GO:0032496	response to lipopolysaccharide	1.20169	1.0495	1.41424	1.35608	1.38462	1.39068	0.47292	0.828327	0.0650193	0.145263	0.0608664	0.0603934	0.47292	0.0650193	0.0603934
GO:0006805	xenobiotic metabolic process	-1.07339	-1.05184	1.69337	1.74228	1.29036	1.05159	0.716002	0.8188	0.0191432	0.0154552	0.348716	0.661265	0.716002	0.0154552	0.348716
GO:0006936	muscle contraction	-1.29727	-1.23153	1.32869	1.35917	1.90398	1.92649	0.239472	0.434265	0.157779	0.142239	5.97845e-07	5.95682e-08	0.239472	0.142239	5.95682e-08
GO:0010817	regulation of hormone levels	-1.28793	-1.53621	1.14914	1.16344	1.4847	1.49996	0.138879	0.0100997	0.455297	0.455742	0.00236621	0.00202502	0.0100997	0.455297	0.00202502
GO:0015937	coenzyme A biosynthetic process	0.558698	0.596056	-0.905662	-0.914853	-0.526723	0.713584	1	1	0.859529	0.877045	1	0.935345	1	0.859529	0.935345
GO:0002009	morphogenesis of an epithelium	-1.48695	-1.54636	0.962709	0.959847	1.33037	1.22148	0.00336978	0.00210225	0.882362	0.910312	0.0296711	0.156776	0.00210225	0.882362	0.0296711
GO:0051784	negative regulation of nuclear division	-1.50465	0.810352	-2.40717	-1.82173	-2.59747	-2.61934	0.225169	1	1.84082e-06	0.0368486	3.99861e-09	4.36212e-09	0.225169	1.84082e-06	3.99861e-09
GO:0045766	positive regulation of angiogenesis	1.21096	0.989936	1.04188	1.05003	1.20427	1.15403	0.518325	0.878495	0.743691	0.778142	0.322731	0.439895	0.518325	0.743691	0.322731
GO:1904018	positive regulation of vasculature development	1.21096	0.989936	1.04188	1.05003	1.20427	1.15403	0.518325	0.878495	0.743691	0.778142	0.322731	0.439895	0.518325	0.743691	0.322731
GO:0046007	negative regulation of activated T cell proliferation	1.75799	1.62851	NA	NA	1.34492	1.42427	0.0675317	0.234455	NA	NA	0.353154	0.257188	0.0675317	NA	0.257188
GO:0006914	autophagy	0.72584	0.772375	0.754398	0.738123	1.4773	1.37683	1	1	1	1	0.00176743	0.0163255	1	1	0.00176743
GO:0061919	process utilizing autophagic mechanism	0.72584	0.772375	0.754398	0.738123	1.4773	1.37683	1	1	1	1	0.00176743	0.0163255	1	1	0.00176743
GO:0072527	pyrimidine-containing compound metabolic process	0.942389	0.813596	-1.32108	-1.28432	-1.68574	-1.37516	0.8913	1	0.312486	0.454207	0.0264062	0.202909	0.8913	0.312486	0.0264062
GO:0042110	T cell activation	1.33404	1.32088	1.26577	1.22979	1.2917	1.33346	0.178067	0.220519	0.200186	0.287047	0.0923781	0.0600372	0.178067	0.200186	0.0600372
GO:0051961	negative regulation of nervous system development	-1.19813	-1.23114	1.30186	1.22604	0.920872	0.780262	0.456399	0.540878	0.298989	0.474146	0.837461	0.979803	0.456399	0.298989	0.837461
GO:1901524	regulation of mitophagy	1.06287	0.836096	-0.72855	-0.763097	0.582446	0.565735	0.811458	0.968782	0.957679	0.954849	0.994081	0.997084	0.811458	0.954849	0.994081
GO:0048771	tissue remodeling	-1.47289	-1.57501	1.21208	1.19628	1.86806	1.71351	0.111819	0.0815676	0.440236	0.518854	3.85754e-05	0.00109384	0.0815676	0.440236	3.85754e-05
GO:0070202	regulation of establishment of protein localization to chromosome	-0.655264	-0.450525	-1.62508	-1.81039	-1.58217	-1.57641	1	1	0.144609	0.138217	0.180595	0.177791	1	0.138217	0.177791
GO:0010826	negative regulation of centrosome duplication	-1.20106	-0.696301	-1.4074	-1.55844	-1.6022	-1.64204	0.658351	1	0.371799	0.40138	0.104922	0.121666	0.658351	0.371799	0.104922
GO:0046606	negative regulation of centrosome cycle	-1.20106	-0.696301	-1.4074	-1.55844	-1.6022	-1.64204	0.658351	1	0.371799	0.40138	0.104922	0.121666	0.658351	0.371799	0.104922
GO:0001881	receptor recycling	-1.28222	-1.21157	0.769544	0.789768	0.817093	0.811657	0.500749	0.651215	0.961602	0.957915	0.907301	0.906746	0.500749	0.957915	0.906746
GO:1990928	response to amino acid starvation	0.645714	0.429596	-0.709816	-0.769975	1.15093	1.10735	1	1	1	1	0.523907	0.578426	1	1	0.523907
GO:0034219	carbohydrate transmembrane transport	-1.22075	-1.07855	1.0188	1.07404	1.02269	1.28097	0.506296	0.746546	0.79026	0.757504	0.66724	0.275308	0.506296	0.757504	0.275308
GO:0032612	interleukin-1 production	-1.20413	-1.06795	1.07726	1.15376	1.51014	1.35494	0.548746	0.778347	0.72327	0.644489	0.0563429	0.206412	0.548746	0.644489	0.0563429
GO:0032652	regulation of interleukin-1 production	-1.19401	-1.07199	1.08044	1.17515	1.51867	1.3289	0.55338	0.766478	0.713569	0.604852	0.0621611	0.257188	0.55338	0.604852	0.0621611
GO:0035050	embryonic heart tube development	-0.977697	-0.967045	0.704178	0.591458	1.42672	1.34997	0.849274	0.909581	0.999197	1	0.11118	0.201968	0.849274	0.999197	0.11118
GO:0120254	olefinic compound metabolic process	0.955614	-1.14127	1.40574	1.49769	1.65168	1.74409	0.88673	0.694894	0.24182	0.140848	0.0169578	0.00503048	0.694894	0.140848	0.00503048
GO:0045137	development of primary sexual characteristics	-1.26382	-1.17052	0.872703	0.881971	-1.21529	-1.20016	0.37235	0.656127	0.945171	0.954849	0.281365	0.210638	0.37235	0.945171	0.210638
GO:0006816	calcium ion transport	1.01183	-1.10664	1.43221	1.31971	1.99896	1.83803	0.827356	0.64397	0.0214614	0.10506	3.99861e-09	3.08883e-07	0.64397	0.0214614	3.99861e-09
GO:0001817	regulation of cytokine production	NA	NA	NA	NA	NA	NA	NA	NA	NA	NA	NA	NA	NA	NA	NA
GO:0090280	positive regulation of calcium ion import	-1.2628	-1.26788	0.802561	0.780232	1.69891	1.65637	0.59864	0.660335	0.940848	0.956644	0.0508371	0.06906	0.59864	0.940848	0.0508371
GO:0060021	roof of mouth development	-1.71844	-1.76522	0.906781	0.803822	0.671288	-0.648122	0.051611	0.0432219	0.902147	0.969523	1	1	0.0432219	0.902147	1
GO:0007200	phospholipase C-activating G protein-coupled receptor signaling pathway	-1.40466	-1.32529	1.6044	1.5532	1.87542	1.84659	0.299622	0.514709	0.0660116	0.154922	0.00124211	0.0013642	0.299622	0.0660116	0.00124211
GO:0030098	lymphocyte differentiation	0.975844	1.00082	1.1271	1.1238	1.1021	1.05893	0.884701	0.881927	0.568834	0.588442	0.43081	0.578567	0.881927	0.568834	0.43081
GO:0070593	dendrite self-avoidance	-1.11046	-1.2704	0.894387	0.867381	1.12198	0.99852	0.743831	0.665647	0.873456	0.910312	0.590089	0.706946	0.665647	0.873456	0.590089
GO:2000116	regulation of cysteine-type endopeptidase activity	1.08954	1.2177	1.06601	1.08789	1.36665	1.30939	0.709727	0.537216	0.720981	0.712559	0.107964	0.172194	0.537216	0.712559	0.107964
GO:0007160	cell-matrix adhesion	0.969029	-1.04436	1.23109	1.24607	1.65777	1.60993	0.881517	0.800989	0.367575	0.379072	0.00150833	0.00384745	0.800989	0.367575	0.00150833
GO:0051293	establishment of spindle localization	-1.51824	-1.29471	-1.60272	-1.14108	-2.32737	-2.40539	0.3536	0.522969	0.133572	0.640329	3.25492e-06	2.33762e-06	0.3536	0.133572	2.33762e-06
GO:0034103	regulation of tissue remodeling	-1.31765	-1.40149	1.30362	1.26178	1.60157	1.52285	0.44386	0.399476	0.404125	0.497464	0.029566	0.0572085	0.399476	0.404125	0.029566
GO:0050870	positive regulation of T cell activation	1.28282	1.266	1.33208	1.33265	1.54642	1.57509	0.405613	0.507933	0.232421	0.273591	0.0168695	0.00813296	0.405613	0.232421	0.00813296
GO:0098657	import into cell	0.942302	-1.17336	0.901202	0.907409	1.45876	1.53098	0.905705	0.556028	0.919331	0.939208	0.0440455	0.0200215	0.556028	0.919331	0.0200215
GO:0015850	organic hydroxy compound transport	-1.15137	-1.12485	1.34005	1.34849	1.46577	1.57543	0.514772	0.659042	0.228611	0.270834	0.0440455	0.016433	0.514772	0.228611	0.016433
GO:0009617	response to bacterium	1.30071	1.08881	1.24045	1.13323	1.49761	1.46009	0.234005	0.715768	0.188349	0.50637	0.00466264	0.00977261	0.234005	0.188349	0.00466264
GO:0003143	embryonic heart tube morphogenesis	0.94016	0.843899	0.844236	0.831256	1.35625	1.47293	0.8913	0.983528	0.931005	0.954849	0.235152	0.119773	0.8913	0.931005	0.119773
GO:0035567	non-canonical Wnt signaling pathway	-1.76563	-1.53457	-1.02829	-1.07102	0.860882	0.909077	0.0697773	0.301893	0.745538	0.704405	0.876863	0.805451	0.0697773	0.704405	0.805451
GO:0010811	positive regulation of cell-substrate adhesion	0.788001	-1.16506	0.840519	0.829944	1.51494	1.40153	1	0.561856	0.953308	0.968059	0.0436727	0.150792	0.561856	0.953308	0.0436727
GO:0002263	cell activation involved in immune response	0.977535	1.10437	1.20912	1.13371	1.30684	1.35751	0.874909	0.729928	0.414758	0.615657	0.119195	0.0760643	0.729928	0.414758	0.0760643
GO:0072503	cellular divalent inorganic cation homeostasis	-1.31713	-1.28569	1.34269	1.25047	2.04466	1.92333	0.165123	0.159878	0.0636919	0.266272	3.99861e-09	4.36212e-09	0.159878	0.0636919	3.99861e-09
GO:0008037	cell recognition	0.95755	1.1275	1.37327	1.25335	1.45549	1.43763	0.88673	0.726537	0.214853	0.458657	0.0789904	0.0869421	0.726537	0.214853	0.0789904
GO:0030324	lung development	-1.63867	-1.59731	1.16339	1.11671	0.948593	0.740751	0.0100774	0.0279428	0.519111	0.658972	0.822322	1	0.0100774	0.519111	0.822322
GO:0000910	cytokinesis	-1.10748	0.561237	-1.90222	-1.05852	-2.5695	-2.59896	0.558998	1	5.64503e-05	0.710496	3.99861e-09	4.36212e-09	0.558998	5.64503e-05	3.99861e-09
GO:0019693	ribose phosphate metabolic process	0.918865	0.938547	0.707791	0.669457	1.01598	1.04165	0.950338	0.950385	1	1	0.657283	0.624004	0.950338	1	0.624004
GO:0090175	regulation of establishment of planar polarity	-1.71679	-1.39395	-1.11551	-1.18191	-0.966372	-1.23909	0.146899	0.462439	0.658138	0.582164	0.736684	0.393633	0.146899	0.582164	0.393633
GO:0009259	ribonucleotide metabolic process	0.940266	0.965101	0.746076	0.703366	1.0372	1.05277	0.914943	0.922171	1	1	0.615513	0.591703	0.914943	1	0.591703
GO:0060976	coronary vasculature development	-1.37395	-1.19528	0.864661	0.811278	1.01099	0.857938	0.33541	0.633987	0.927004	0.965434	0.697052	0.875685	0.33541	0.927004	0.697052
GO:0032233	positive regulation of actin filament bundle assembly	-1.21388	-1.36362	0.932847	0.862034	1.27256	0.922312	0.522152	0.462439	0.87215	0.94499	0.310284	0.803987	0.462439	0.87215	0.310284
GO:0048844	artery morphogenesis	-1.25333	-1.05704	1.33668	1.24869	1.13784	1.12823	0.518325	0.79879	0.369253	0.511031	0.498889	0.519842	0.518325	0.369253	0.498889
GO:0051932	synaptic transmission, GABAergic	-1.01246	-1.43914	1.20936	1.48571	-0.866834	-0.799592	0.804843	0.498547	0.568834	0.226946	0.859045	0.931889	0.498547	0.226946	0.859045
GO:0044786	cell cycle DNA replication	-1.96979	-0.854965	-2.78259	-2.41857	-2.66172	-2.75232	0.0278425	0.984543	1.62314e-08	6.25185e-05	3.99861e-09	4.36212e-09	0.0278425	1.62314e-08	3.99861e-09
GO:0009409	response to cold	-1.52173	-1.37008	-0.800362	-0.994669	0.996546	1.2801	0.261183	0.497473	0.973911	0.820449	0.723569	0.369599	0.261183	0.820449	0.369599
GO:0042742	defense response to bacterium	1.06122	1.02967	1.13247	1.01695	1.62735	1.47635	0.756897	0.844836	0.592807	0.824306	0.0124384	0.0600372	0.756897	0.592807	0.0124384
GO:0035886	vascular associated smooth muscle cell differentiation	-1.48323	-1.31371	-0.982899	-1.17933	0.731954	0.777512	0.321372	0.555033	0.815599	0.588578	0.961167	0.924377	0.321372	0.588578	0.924377
GO:0051924	regulation of calcium ion transport	0.984737	-1.14804	1.44801	1.40747	1.94619	1.8839	0.862606	0.55725	0.0630962	0.0847684	5.14026e-07	1.17841e-06	0.55725	0.0630962	5.14026e-07
GO:0021549	cerebellum development	-1.2526	-1.05205	0.87636	0.985627	1.08042	0.815429	0.488809	0.778252	0.919195	0.85259	0.57337	0.940914	0.488809	0.85259	0.57337
GO:0043255	regulation of carbohydrate biosynthetic process	-0.958967	-1.02556	-0.925698	-0.836376	0.864387	1.08295	0.889603	0.847342	0.905327	0.987814	0.902047	0.574527	0.847342	0.905327	0.574527
GO:0008406	gonad development	-1.228	-1.2096	0.876725	0.893776	-1.20259	-1.19068	0.334585	0.456075	0.944364	0.952551	0.269281	0.248032	0.334585	0.944364	0.248032
GO:0002237	response to molecule of bacterial origin	1.24811	1.12831	1.43523	1.35285	1.40362	1.41174	0.40836	0.676858	0.0492412	0.151549	0.0391488	0.0452701	0.40836	0.0492412	0.0391488
GO:0150172	regulation of phosphatidylcholine metabolic process	NA	NA	NA	NA	NA	NA	NA	NA	NA	NA	NA	NA	NA	NA	NA
GO:0072160	nephron tubule epithelial cell differentiation	-0.879878	-1.11327	1.10709	1.01904	1.00221	0.835623	0.924956	0.807624	0.725385	0.842109	0.708737	0.859184	0.807624	0.725385	0.708737
GO:0007129	homologous chromosome pairing at meiosis	1.23383	1.55753	-1.41061	0.896652	-1.79372	-1.75116	0.595828	0.339923	0.242202	0.909556	0.0260502	0.0354126	0.339923	0.242202	0.0260502
GO:0032885	regulation of polysaccharide biosynthetic process	-0.881833	-0.77059	-1.18199	-0.966502	-0.907109	-0.797319	0.932966	1	0.56755	0.854579	0.820476	0.927143	0.932966	0.56755	0.820476
GO:0050829	defense response to Gram-negative bacterium	-1.67447	-1.38494	0.881181	0.749915	1.57147	1.61709	0.173724	0.495471	0.903777	0.969523	0.0543394	0.0452701	0.173724	0.903777	0.0452701
GO:0003229	ventricular cardiac muscle tissue development	0.871969	-1.00274	1.06023	1.07237	1.17929	0.940428	0.943552	0.860603	0.740378	0.771635	0.454672	0.788278	0.860603	0.740378	0.454672
GO:0003231	cardiac ventricle development	-1.06581	-0.99348	1.19907	1.26227	1.08627	1.0565	0.70699	0.883826	0.506937	0.429503	0.568398	0.615161	0.70699	0.429503	0.568398
GO:0072175	epithelial tube formation	-1.51631	-1.35488	-0.779091	0.750396	-0.802574	-0.956723	0.0979393	0.323795	1	0.997031	0.992825	0.784148	0.0979393	0.997031	0.784148
GO:0101023	vascular endothelial cell proliferation	-1.19439	-1.29718	-1.03163	0.788583	-0.700569	-0.670404	0.604697	0.580445	0.754193	0.954849	0.963586	0.973657	0.580445	0.754193	0.963586
GO:1905562	regulation of vascular endothelial cell proliferation	-1.19439	-1.29718	-1.03163	0.788583	-0.700569	-0.670404	0.604697	0.580445	0.754193	0.954849	0.963586	0.973657	0.580445	0.754193	0.963586
GO:0033628	regulation of cell adhesion mediated by integrin	1.24563	1.07868	1.19619	1.21847	1.59364	1.53123	0.556184	0.819883	0.587348	0.612763	0.080334	0.133986	0.556184	0.587348	0.080334
GO:0008652	cellular amino acid biosynthetic process	0.80656	0.691125	-1.1252	-1.25116	0.98389	1.02619	0.993659	1	0.599611	0.505336	0.7458	0.686104	0.993659	0.505336	0.686104
GO:0008645	hexose transmembrane transport	-1.44066	-1.29232	0.760247	0.880131	0.961691	1.25395	0.176128	0.519591	0.983281	0.942718	0.754566	0.327523	0.176128	0.942718	0.327523
GO:0050921	positive regulation of chemotaxis	1.0814	-1.18043	1.30449	1.18197	1.72701	1.7211	0.733619	0.550133	0.315256	0.574756	0.00308314	0.00453551	0.550133	0.315256	0.00308314
GO:0048762	mesenchymal cell differentiation	-1.39664	-1.40904	0.754639	0.890218	1.14103	1.06205	0.110908	0.151234	1	0.956644	0.389095	0.585268	0.110908	0.956644	0.389095
GO:2001257	regulation of cation channel activity	1.1695	1.3007	1.44191	1.4096	1.45746	1.4202	0.599617	0.484026	0.104375	0.168347	0.0515407	0.0706011	0.484026	0.104375	0.0515407
GO:0043114	regulation of vascular permeability	1.0617	-1.00428	1.38175	1.39682	1.16307	1.29613	0.788974	0.857534	0.336985	0.385755	0.487883	0.370003	0.788974	0.336985	0.370003
GO:0006536	glutamate metabolic process	-0.714809	-0.805217	1.17608	1.1785	1.46841	1.46812	1	0.989282	0.633225	0.676938	0.204547	0.215417	0.989282	0.633225	0.204547
GO:0060993	kidney morphogenesis	-1.54394	-1.4681	0.881802	0.962745	0.799892	1.0961	0.186808	0.229458	0.920177	0.876285	0.967396	0.560822	0.186808	0.876285	0.560822
GO:0031589	cell-substrate adhesion	-1.16236	-1.31874	1.04701	1.15998	1.66495	1.6245	0.357109	0.143332	0.72327	0.504295	0.000130154	0.000347786	0.143332	0.504295	0.000130154
GO:0009620	response to fungus	-1.37785	-1.06578	1.00064	0.819758	1.84302	1.68991	0.404642	0.80913	0.805579	0.952873	0.00532392	0.0369	0.404642	0.805579	0.00532392
GO:0042403	thyroid hormone metabolic process	-0.9361	-0.91229	0.80051	0.817884	1.11577	1.42764	0.876664	0.922774	0.944364	0.942718	0.583176	0.27244	0.876664	0.942718	0.27244
GO:0035721	intraciliary retrograde transport	-1.01288	-0.728547	0.766229	0.848192	0.529051	0.817647	0.826258	1	0.957679	0.934319	1	0.873227	0.826258	0.934319	0.873227
GO:0002710	negative regulation of T cell mediated immunity	1.13627	1.16828	1.17586	1.42317	1.36224	0.975646	0.764959	0.783896	0.652898	0.40003	0.333372	0.73289	0.764959	0.40003	0.333372
GO:0003214	cardiac left ventricle morphogenesis	-0.748857	-0.828548	0.61245	0.933535	1.35958	1.26671	1	0.982496	0.995902	0.880137	0.353703	0.453451	0.982496	0.880137	0.353703
GO:0048643	positive regulation of skeletal muscle tissue development	-1.13768	-1.16029	-0.733246	0.7429	-1.18928	-1.1166	0.715164	0.755246	0.969792	0.962712	0.467968	0.563013	0.715164	0.962712	0.467968
GO:0061430	bone trabecula morphogenesis	-1.40613	-1.19684	0.959699	0.928326	1.10702	1.14578	0.436786	0.688853	0.841435	0.880137	0.597884	0.566483	0.436786	0.841435	0.566483
GO:0006285	base-excision repair, AP site formation	NA	NA	NA	NA	NA	NA	NA	NA	NA	NA	NA	NA	NA	NA	NA
GO:0007632	visual behavior	0.692471	-1.02682	1.25185	1.05616	1.46031	1.41501	1	0.839444	0.489487	0.782267	0.108007	0.194467	0.839444	0.489487	0.108007
GO:0010324	membrane invagination	-1.21839	-1.34752	0.66684	-0.872367	1.40529	1.06494	0.525795	0.462439	1	0.954849	0.167691	0.624004	0.462439	0.954849	0.167691
GO:0014910	regulation of smooth muscle cell migration	-1.17029	-1.43744	0.852722	0.917566	1.12705	1.13092	0.554223	0.339547	0.936848	0.910312	0.499689	0.511418	0.339547	0.910312	0.499689
GO:0015749	monosaccharide transmembrane transport	-1.43787	-1.28352	0.84163	0.924046	0.953111	1.25644	0.208485	0.522969	0.945773	0.909556	0.774798	0.324166	0.208485	0.909556	0.324166
GO:0002097	tRNA wobble base modification	0.646431	0.675874	-1.20214	-1.35536	-1.07662	-0.702496	1	1	0.593003	0.479216	0.626995	0.957204	1	0.479216	0.626995
GO:0071542	dopaminergic neuron differentiation	0.889217	0.909953	1.02059	1.04204	0.860667	0.959765	0.917123	0.935551	0.784389	0.800247	0.862657	0.754679	0.917123	0.784389	0.754679
GO:0071480	cellular response to gamma radiation	1.01289	1.01985	0.783363	0.993481	0.956056	1.11608	0.812751	0.852985	0.958302	0.850726	0.764979	0.574001	0.812751	0.850726	0.574001
GO:0043094	cellular metabolic compound salvage	1.33529	1.38592	0.988555	0.947221	-0.779892	-0.721668	0.454015	0.462439	0.811377	0.880137	0.93803	0.968193	0.454015	0.811377	0.93803
GO:0045786	negative regulation of cell cycle	-1.38551	-0.85458	-2.0303	NA	-2.41571	-2.38066	0.0522081	1	1.62314e-08	NA	3.99861e-09	4.36212e-09	0.0522081	1.62314e-08	3.99861e-09
GO:0060350	endochondral bone morphogenesis	-1.35247	-1.20221	0.718335	0.878914	1.03029	1.13596	0.392992	0.619744	0.988371	0.934539	0.686806	0.535535	0.392992	0.934539	0.535535
GO:0072073	kidney epithelium development	-1.88331	-1.76184	-1.11739	-1.24044	0.950912	0.982806	0.00321106	0.0206354	0.549353	0.455742	0.794867	0.729935	0.00321106	0.455742	0.729935
GO:0010907	positive regulation of glucose metabolic process	-1.13795	-1.10329	-1.13271	-0.974239	0.741138	0.948175	0.663312	0.757965	0.628382	0.82602	0.965281	0.77024	0.663312	0.628382	0.77024
GO:0060972	left/right pattern formation	-1.29871	-1.14279	-0.877831	0.510234	-0.566467	-0.503412	0.521368	0.76446	0.897426	1	0.999533	1	0.521368	0.897426	0.999533
GO:0048302	regulation of isotype switching to IgG isotypes	1.44327	1.59047	-0.991969	0.743891	-1.02148	-1.05469	0.417086	0.399476	0.802445	0.959988	0.706712	0.668712	0.399476	0.802445	0.668712
GO:0006829	zinc ion transport	1.09051	0.628042	1.12098	1.15053	0.890388	1.21921	0.761058	1	0.697554	0.704121	0.828923	0.478321	0.761058	0.697554	0.478321
GO:0072594	establishment of protein localization to organelle	-0.705726	0.57756	NA	0.648658	-1.10565	-1.0287	1	1	NA	1	0.368682	0.555967	1	1	0.368682
GO:0070252	actin-mediated cell contraction	-1.24763	-1.22365	1.23881	1.19927	1.63818	1.47938	0.500749	0.593702	0.496446	0.577396	0.0275873	0.108516	0.500749	0.496446	0.0275873
GO:0150116	regulation of cell-substrate junction organization	-0.727522	-0.810914	0.926286	1.1076	1.13359	1.10892	1	1	0.877884	0.714065	0.47884	0.549008	1	0.714065	0.47884
GO:0006633	fatty acid biosynthetic process	1.28799	1.27907	1.24117	1.1931	-0.923854	0.871635	0.437315	0.516396	0.435872	0.558708	0.85181	0.88834	0.437315	0.435872	0.85181
GO:0010675	regulation of cellular carbohydrate metabolic process	-1.00865	-0.975529	-0.841742	0.575333	0.948195	1.12649	0.824288	0.895522	0.997144	1	0.794867	0.511041	0.824288	0.997144	0.511041
GO:0071806	protein transmembrane transport	-1.24685	-1.06271	-1.04992	-1.21777	0.520502	-0.561345	0.521108	0.810342	0.723586	0.497464	1	1	0.521108	0.497464	1
GO:0021854	hypothalamus development	NA	NA	NA	NA	-0.833681	0.599266	NA	NA	NA	NA	0.868445	0.984014	NA	NA	0.868445
GO:0051767	nitric-oxide synthase biosynthetic process	-0.739743	-0.949314	-1.03661	-1.17235	1.41524	1.0815	1	0.918432	0.759938	0.650374	0.243318	0.624004	0.918432	0.650374	0.243318
GO:0051769	regulation of nitric-oxide synthase biosynthetic process	-0.739743	-0.949314	-1.03661	-1.17235	1.41524	1.0815	1	0.918432	0.759938	0.650374	0.243318	0.624004	0.918432	0.650374	0.243318
GO:0009435	NAD biosynthetic process	NA	NA	NA	NA	NA	NA	NA	NA	NA	NA	NA	NA	NA	NA	NA
GO:0009310	amine catabolic process	1.24531	1.54405	1.11021	0.861833	0.954072	1.04356	0.633863	0.423983	0.723586	0.912001	0.765395	0.675223	0.423983	0.723586	0.675223
GO:0006515	protein quality control for misfolded or incompletely synthesized proteins	-0.735075	-0.917903	-1.00042	-1.0709	-0.804153	-0.724657	1	0.936112	0.80032	0.72392	0.915784	0.966427	0.936112	0.72392	0.915784
GO:0034308	primary alcohol metabolic process	-1.62849	-1.47928	1.04657	1.0744	1.33345	1.57816	0.170108	0.337672	0.748856	0.762708	0.279826	0.0787345	0.170108	0.748856	0.0787345
GO:0010810	regulation of cell-substrate adhesion	-0.990812	-1.20916	0.928504	0.93959	1.48074	1.40544	0.855305	0.519591	0.902147	0.910996	0.024921	0.0725643	0.519591	0.902147	0.024921
GO:1901998	toxin transport	-0.99708	-1.01221	0.693202	-1.08547	0.524591	0.620361	0.823636	0.850346	0.9888	0.722526	1	1	0.823636	0.722526	1
GO:0051438	regulation of ubiquitin-protein transferase activity	-1.09734	-0.772314	-2.02039	-1.4408	-2.13668	-2.05655	0.715363	1	0.001441	0.293838	0.000190782	0.000982624	0.715363	0.001441	0.000190782
GO:0060572	morphogenesis of an epithelial bud	-1.45842	-1.40018	1.03337	1.08818	1.24764	1.19944	0.430464	0.524927	0.775465	0.761885	0.466782	0.53209	0.430464	0.761885	0.466782
GO:0072666	establishment of protein localization to vacuole	0.746788	0.844364	1.20625	1.11274	0.854911	0.861465	1	0.978216	0.564585	0.732001	0.868445	0.852232	0.978216	0.564585	0.852232
GO:0051085	chaperone cofactor-dependent protein refolding	-1.11063	-1.47487	-0.955815	-0.993495	-0.853463	-0.983105	0.688308	0.497283	0.849326	0.807145	0.874707	0.703551	0.497283	0.807145	0.703551
GO:0048012	hepatocyte growth factor receptor signaling pathway	-0.746381	-0.978518	0.684336	0.956027	-1.23529	-1.40232	0.997122	0.888312	0.977533	0.87159	0.490562	0.309664	0.888312	0.87159	0.309664
GO:0071425	hematopoietic stem cell proliferation	-1.1102	-0.895762	1.09697	1.05523	-0.730148	-0.722367	0.710036	0.951524	0.714273	0.806466	0.961167	0.965777	0.710036	0.714273	0.961167
GO:0048291	isotype switching to IgG isotypes	1.42834	1.61736	-0.960205	-0.855166	-1.04474	-1.02939	0.437315	0.323109	0.826854	0.90935	0.678799	0.695043	0.323109	0.826854	0.678799
GO:0002228	natural killer cell mediated immunity	1.29333	1.33758	1.69104	1.76578	1.35846	1.44932	0.490957	0.521262	0.0293507	0.00949117	0.296145	0.195775	0.490957	0.00949117	0.195775
GO:0042267	natural killer cell mediated cytotoxicity	1.23714	1.34308	1.73274	1.81327	1.35846	1.44932	0.558702	0.518411	0.016901	0.00606033	0.296145	0.195775	0.518411	0.00606033	0.195775
GO:1903317	regulation of protein maturation	1.18878	1.26063	0.820925	0.885099	0.983866	1.16997	0.621141	0.584056	0.951868	0.931735	0.735238	0.48334	0.584056	0.931735	0.48334
GO:0030323	respiratory tube development	-1.62893	-1.60466	1.16692	1.12157	1.00977	0.788087	0.0125772	0.0292494	0.504241	0.644489	0.700789	0.986798	0.0125772	0.504241	0.700789
GO:2000136	regulation of cell proliferation involved in heart morphogenesis	0.809645	0.961298	1.39089	1.30604	-0.578208	-0.666905	0.978593	0.900968	0.37754	0.541867	0.99727	0.973151	0.900968	0.37754	0.973151
GO:0097009	energy homeostasis	1.31051	1.32392	1.14653	1.10341	-0.907137	-0.957186	0.500139	0.531164	0.658813	0.735145	0.814009	0.752721	0.500139	0.658813	0.752721
GO:1901292	nucleoside phosphate catabolic process	1.1854	1.15017	0.831141	0.870564	0.968425	0.900054	0.614065	0.71279	0.945171	0.942271	0.755686	0.824057	0.614065	0.942271	0.755686
GO:0009953	dorsal/ventral pattern formation	-1.4696	-1.48236	0.608836	0.635457	-0.647684	-0.962328	0.241384	0.26043	1	1	1	0.784794	0.241384	1	0.784794
GO:0002446	neutrophil mediated immunity	-0.897894	-1.0489	0.986281	0.995085	1.67282	1.63446	0.934161	0.828327	0.808272	0.839304	0.0410614	0.0618232	0.828327	0.808272	0.0410614
GO:0051693	actin filament capping	0.966069	0.930078	1.14518	1.10144	1.56227	1.55719	0.874909	0.927235	0.657316	0.737794	0.0641516	0.0732282	0.874909	0.657316	0.0641516
GO:0002689	negative regulation of leukocyte chemotaxis	-1.31317	-1.43199	-1.03757	-1.02023	1.11578	1.15134	0.527122	0.519591	0.758789	0.800247	0.584089	0.555016	0.519591	0.758789	0.555016
GO:0042574	retinal metabolic process	-1.48449	-1.66398	-1.0605	-0.816033	1.28578	1.24074	0.417086	0.240235	0.744421	0.934319	0.421391	0.461448	0.240235	0.744421	0.421391
GO:0006590	thyroid hormone generation	0.815619	1.06905	0.926617	0.961298	1.17637	1.10429	0.957193	0.838787	0.87016	0.868573	0.534596	0.600456	0.838787	0.868573	0.534596
GO:0050810	regulation of steroid biosynthetic process	-0.744814	-1.08099	0.914636	1.00998	0.951464	1.12159	1	0.782289	0.875069	0.825785	0.778049	0.533905	0.782289	0.825785	0.533905
GO:0051452	intracellular pH reduction	1.0335	0.815158	0.839445	0.695461	1.17621	1.38874	0.806084	0.992504	0.933046	0.985944	0.481862	0.265588	0.806084	0.933046	0.265588
GO:0030003	cellular cation homeostasis	-1.16495	-1.13563	1.20559	1.10045	1.91425	1.82611	0.321372	0.514709	0.25638	0.588442	3.99861e-09	4.36212e-09	0.321372	0.25638	3.99861e-09
GO:0055007	cardiac muscle cell differentiation	-1.23983	-1.38563	0.795931	0.758442	0.844008	0.997386	0.398705	0.253411	0.976826	0.993354	0.9429	0.705227	0.253411	0.976826	0.705227
GO:0030183	B cell differentiation	-1.07618	0.834745	1.0649	1.15882	1.16454	1.04822	0.692189	1	0.729031	0.618604	0.418803	0.631057	0.692189	0.618604	0.418803
GO:1900078	positive regulation of cellular response to insulin stimulus	-1.07054	-0.995416	0.90835	1.03663	0.64078	0.939295	0.764631	0.876044	0.883841	0.807145	0.990878	0.778515	0.764631	0.807145	0.778515
GO:0036120	cellular response to platelet-derived growth factor stimulus	1.12714	1.0775	0.930619	1.01231	0.968701	0.862337	0.715164	0.828454	0.866936	0.83125	0.742847	0.835703	0.715164	0.83125	0.742847
GO:0002562	somatic diversification of immune receptors via germline recombination within a single locus	0.681019	0.896611	-1.23547	-1.33254	-1.6948	-1.81894	1	0.953617	0.53112	0.376514	0.0247877	0.00542048	0.953617	0.376514	0.00542048
GO:0016444	somatic cell DNA recombination	0.681019	0.896611	-1.23547	-1.33254	-1.6948	-1.81894	1	0.953617	0.53112	0.376514	0.0247877	0.00542048	0.953617	0.376514	0.00542048
GO:0003151	outflow tract morphogenesis	-1.34384	-1.31449	0.927113	1.02836	0.782691	0.605227	0.319475	0.522969	0.878332	0.806466	0.971405	1	0.319475	0.806466	0.971405
GO:0002200	somatic diversification of immune receptors	-0.769488	0.830971	-1.26125	-1.37239	-1.75409	-1.88682	1	1	0.426956	0.321584	0.0088871	0.00185966	1	0.321584	0.00185966
GO:0030278	regulation of ossification	0.963271	-1.25038	1.19388	1.22202	-0.745893	0.908845	0.876664	0.462439	0.520553	0.50978	0.994505	0.838652	0.462439	0.50978	0.838652
GO:0031644	regulation of nervous system process	1.15793	1.21806	1.50296	1.32248	1.74089	1.57336	0.614065	0.59108	0.0685098	0.31122	0.00129606	0.0128274	0.59108	0.0685098	0.00129606
GO:0043281	regulation of cysteine-type endopeptidase activity involved in apoptotic process	0.989607	1.14938	1.01048	1.06895	1.30285	1.27469	0.847533	0.662534	0.803595	0.73626	0.157478	0.2057	0.662534	0.73626	0.157478
GO:0008088	axo-dendritic transport	-0.824638	-0.856799	1.3188	1.06874	1.00567	1.02225	1	0.993914	0.354584	0.771285	0.676457	0.661019	0.993914	0.354584	0.661019
GO:0031016	pancreas development	-1.20218	-1.47548	1.11395	0.986869	1.30331	1.21357	0.530377	0.357105	0.669263	0.848324	0.272917	0.419274	0.357105	0.669263	0.272917
GO:0030509	BMP signaling pathway	-1.30204	-1.18482	1.11918	1.10885	1.08577	1.09187	0.250518	0.556028	0.627423	0.689815	0.563678	0.560301	0.250518	0.627423	0.560301
GO:0015803	branched-chain amino acid transport	NA	NA	NA	NA	NA	NA	NA	NA	NA	NA	NA	NA	NA	NA	NA
GO:0042471	ear morphogenesis	-1.51689	-1.35534	1.19061	1.03532	1.2378	1.34183	0.148644	0.38858	0.530194	0.807171	0.316367	0.172731	0.148644	0.530194	0.172731
GO:0051251	positive regulation of lymphocyte activation	1.0719	1.12418	1.35536	1.29639	1.436	1.37671	0.730588	0.688031	0.139408	0.267288	0.0275684	0.0673123	0.688031	0.139408	0.0275684
GO:0051495	positive regulation of cytoskeleton organization	-0.973168	-1.16093	0.865367	0.886595	0.839949	0.796597	0.857255	0.651215	0.953765	0.95559	0.964023	0.978493	0.651215	0.953765	0.964023
GO:0048641	regulation of skeletal muscle tissue development	-0.815125	-0.927491	0.825848	1.06177	-1.01659	-0.954778	0.982288	0.935366	0.932263	0.778142	0.677626	0.747112	0.935366	0.778142	0.677626
GO:0051307	meiotic chromosome separation	1.05086	1.39346	-1.55103	1.00193	-2.03653	-2.05645	0.800539	0.51548	0.158738	0.836241	0.00201302	0.00142578	0.51548	0.158738	0.00142578
GO:0007202	activation of phospholipase C activity	-0.915984	1.05913	1.17169	1.30327	0.836965	0.869078	0.905705	0.844836	0.641071	0.569621	0.875937	0.835192	0.844836	0.569621	0.835192
GO:0002693	positive regulation of cellular extravasation	0.938411	0.956213	1.48803	1.62476	1.47311	1.62916	0.8913	0.908822	0.254639	0.169218	0.21014	0.0808004	0.8913	0.169218	0.0808004
GO:0043277	apoptotic cell clearance	-0.925976	-1.1022	-0.714179	0.632376	1.72717	1.42541	0.905705	0.7435	0.997144	1	0.0189949	0.207052	0.7435	0.997144	0.0189949
GO:0070374	positive regulation of ERK1 and ERK2 cascade	1.20549	0.979584	1.36743	1.37216	1.91714	1.76604	0.518325	0.894854	0.167408	0.189579	1.15242e-05	0.000383536	0.518325	0.167408	1.15242e-05
GO:0016572	histone phosphorylation	-1.48456	-0.971965	-1.55184	-1.35566	-2.28372	-2.24707	0.258838	0.888312	0.188349	0.396179	9.77164e-06	8.04442e-05	0.258838	0.188349	9.77164e-06
GO:0051055	negative regulation of lipid biosynthetic process	0.571377	0.899369	1.14532	1.20186	0.747526	0.776545	1	0.951524	0.658138	0.611655	0.95417	0.929145	0.951524	0.611655	0.929145
GO:0035249	synaptic transmission, glutamatergic	1.01299	-1.06165	1.46157	1.53422	1.65048	1.63814	0.824732	0.805072	0.141033	0.0999722	0.0152591	0.015531	0.805072	0.0999722	0.0152591
GO:0014065	phosphatidylinositol 3-kinase signaling	0.928279	-1.10466	1.19106	1.33765	1.41124	1.60552	0.911094	0.700173	0.534558	0.308252	0.077898	0.0129959	0.700173	0.308252	0.0129959
GO:0009988	cell-cell recognition	1.10546	1.30087	1.48135	1.35453	1.09291	1.59712	0.728352	0.576785	0.223405	0.460293	0.582518	0.0535364	0.576785	0.223405	0.0535364
GO:0019218	regulation of steroid metabolic process	-1.2074	-1.48236	1.03908	1.0981	0.988334	1.33223	0.548746	0.333235	0.764388	0.721628	0.705823	0.222446	0.333235	0.721628	0.222446
GO:1902894	negative regulation of miRNA transcription	0.894554	1.06376	0.753531	0.661443	0.668301	1.04442	0.917905	0.835643	0.960134	0.993354	0.973355	0.668924	0.835643	0.960134	0.668924
GO:0051654	establishment of mitochondrion localization	-0.756373	-0.839695	0.9126	0.674026	0.900641	0.882829	1	0.98364	0.878178	0.986915	0.822322	0.817411	0.98364	0.878178	0.817411
GO:0071902	positive regulation of protein serine/threonine kinase activity	0.866686	-1.00647	0.961309	1.01873	1.02516	1.05862	0.982535	0.849054	0.87016	0.820035	0.666025	0.605598	0.849054	0.820035	0.605598
GO:0030048	actin filament-based movement	-1.17435	-1.13113	1.23545	1.22148	1.56167	1.50652	0.548746	0.657836	0.446822	0.513817	0.0220851	0.0295211	0.548746	0.446822	0.0220851
GO:0014068	positive regulation of phosphatidylinositol 3-kinase signaling	-1.17564	-1.29504	1.16248	1.29627	1.75592	1.82295	0.588176	0.518411	0.594715	0.46067	0.00551576	0.00146897	0.518411	0.46067	0.00146897
GO:0062125	regulation of mitochondrial gene expression	0.381915	-0.583938	-1.38659	-1.45066	-0.952254	-0.852096	1	1	0.279395	0.307847	0.760068	0.876169	1	0.279395	0.760068
GO:0060415	muscle tissue morphogenesis	1.02941	-1.00384	1.42531	1.32873	1.33936	1.1807	0.821129	0.860738	0.22729	0.41583	0.214555	0.445985	0.821129	0.22729	0.214555
GO:0040036	regulation of fibroblast growth factor receptor signaling pathway	1.09456	1.1447	0.912105	1.34838	1.04902	1.19564	0.750772	0.761177	0.878178	0.465308	0.643099	0.49885	0.750772	0.465308	0.49885
GO:0001504	neurotransmitter uptake	1.39052	-0.899796	1.01519	1.21376	1.16932	1.45665	0.430464	0.944509	0.791368	0.626545	0.512632	0.210566	0.430464	0.626545	0.210566
GO:0090022	regulation of neutrophil chemotaxis	1.01195	0.954378	1.11423	1.23835	1.73795	1.56357	0.827356	0.919499	0.707986	0.603821	0.0341494	0.115329	0.827356	0.603821	0.0341494
GO:1902624	positive regulation of neutrophil migration	0.962333	0.933353	1.30214	1.37212	1.82472	1.76029	0.869928	0.922774	0.47619	0.423775	0.0106274	0.0212076	0.869928	0.423775	0.0106274
GO:0060324	face development	-1.09972	-0.97145	1.3255	1.10573	1.07013	0.917274	0.701951	0.906439	0.376746	0.718108	0.601794	0.801206	0.701951	0.376746	0.601794
GO:0050922	negative regulation of chemotaxis	1.02967	0.897352	1.09902	1.1143	1.29797	1.31908	0.798516	0.946211	0.702097	0.722526	0.328088	0.318053	0.798516	0.702097	0.318053
GO:0045582	positive regulation of T cell differentiation	-0.919447	-0.920943	1.17625	1.11782	1.20499	1.37407	0.905705	0.935404	0.572724	0.706015	0.389095	0.189233	0.905705	0.572724	0.189233
GO:0040014	regulation of multicellular organism growth	0.890751	0.873481	0.888136	0.827913	-0.979077	-0.93004	0.932966	0.971642	0.905724	0.957915	0.748097	0.838652	0.932966	0.905724	0.748097
GO:0002312	B cell activation involved in immune response	0.892659	0.964299	-1.21498	-1.22221	-1.13354	-1.16678	0.92956	0.91537	0.485183	0.553904	0.484567	0.400005	0.91537	0.485183	0.400005
GO:2000134	negative regulation of G1/S transition of mitotic cell cycle	0.81733	1.09196	0.860127	1.01615	-0.979945	0.867433	0.986677	0.787906	0.924543	0.818053	0.748097	0.865552	0.787906	0.818053	0.748097
GO:0010594	regulation of endothelial cell migration	-1.16178	-1.40917	0.82001	0.866673	1.46707	1.48964	0.494338	0.265451	0.968976	0.956644	0.0553848	0.0366548	0.265451	0.956644	0.0366548
GO:0009952	anterior/posterior pattern specification	-1.39763	-1.43836	0.63071	0.59424	1.09137	1.04383	0.140282	0.130009	1	1	0.501212	0.642719	0.130009	1	0.501212
GO:0010948	negative regulation of cell cycle process	-1.36065	-0.738772	-2.16911	NA	-2.60275	-2.53394	0.0866362	1	1.62314e-08	NA	3.99861e-09	4.36212e-09	0.0866362	1.62314e-08	3.99861e-09
GO:0006953	acute-phase response	-1.42135	-1.55426	-1.31145	-1.10074	1.6043	1.42282	0.418195	0.407526	0.48204	0.729974	0.0849629	0.277997	0.407526	0.48204	0.0849629
GO:0048538	thymus development	-0.943141	-0.952382	0.929501	0.906926	-0.923256	-0.84141	0.893148	0.919499	0.866359	0.909556	0.801688	0.904724	0.893148	0.866359	0.801688
GO:0036119	response to platelet-derived growth factor	1.04873	0.999324	0.992417	0.999326	0.909076	0.817181	0.796242	0.880927	0.807275	0.837926	0.802665	0.887736	0.796242	0.807275	0.802665
GO:0060088	auditory receptor cell stereocilium organization	-1.20839	-0.875731	0.862729	-1.05448	1.10856	1.43101	0.645948	0.951524	0.902358	0.76781	0.611326	0.272761	0.645948	0.76781	0.272761
GO:0006177	GMP biosynthetic process	1.40977	1.15868	1.01764	0.699991	-1.25517	-1.33524	0.42644	0.736868	0.777897	0.982561	0.432348	0.328928	0.42644	0.777897	0.328928
GO:0060213	positive regulation of nuclear-transcribed mRNA poly(A) tail shortening	-0.49249	-0.64088	0.882152	0.986449	1.08133	1.2021	1	1	0.888401	0.849095	0.629193	0.511041	1	0.849095	0.511041
GO:0050832	defense response to fungus	-1.24182	0.905505	1.23025	1.00925	1.83283	1.71403	0.559669	0.936112	0.569273	0.834838	0.00871703	0.0215275	0.559669	0.569273	0.00871703
GO:0032881	regulation of polysaccharide metabolic process	-0.965531	-0.779045	-1.20702	-0.848664	0.842591	1.01296	0.862934	1	0.507176	0.954849	0.890043	0.689973	0.862934	0.507176	0.689973
GO:0055013	cardiac muscle cell development	-1.3461	-1.52055	0.859954	0.909903	0.927543	1.04713	0.361558	0.204606	0.932377	0.910312	0.813769	0.617286	0.204606	0.910312	0.617286
GO:0032368	regulation of lipid transport	-1.18237	-1.16413	0.939504	0.783243	1.05852	1.15263	0.528111	0.64292	0.87215	0.979341	0.608878	0.465566	0.528111	0.87215	0.465566
GO:0046579	positive regulation of Ras protein signal transduction	0.823079	-1.00371	1.15972	1.08066	1.53203	1.57089	0.981088	0.87592	0.614881	0.75184	0.0657863	0.0516564	0.87592	0.614881	0.0516564
GO:0006869	lipid transport	0.894176	0.89403	1.23504	1.12036	1.39753	1.33482	0.973001	0.987976	0.300688	0.615657	0.0308596	0.0779789	0.973001	0.300688	0.0308596
GO:0051180	vitamin transport	0.837305	0.911558	1.18675	0.995488	1.52345	1.6138	0.965803	0.935836	0.60194	0.842704	0.108181	0.0713072	0.935836	0.60194	0.0713072
GO:0032930	positive regulation of superoxide anion generation	-1.33304	-1.46379	0.884328	0.967249	1.36294	1.439	0.488963	0.46886	0.88711	0.859565	0.348716	0.272761	0.46886	0.859565	0.272761
GO:0048546	digestive tract morphogenesis	-1.96151	-1.84764	-1.11748	-1.01532	-0.939109	-0.992871	0.0273929	0.0694396	0.658704	0.814597	0.800127	0.707555	0.0273929	0.658704	0.707555
GO:0042554	superoxide anion generation	1.01134	-1.10297	1.09293	1.12993	1.37988	1.34648	0.824732	0.773886	0.715581	0.720939	0.261852	0.308482	0.773886	0.715581	0.261852
GO:0002250	adaptive immune response	1.33845	1.29469	1.29309	1.18031	1.72544	1.63211	0.207611	0.339547	0.168361	0.470753	4.72487e-05	0.000492703	0.207611	0.168361	4.72487e-05
GO:0043368	positive T cell selection	0.773176	1.04906	1.2406	1.23673	1.06127	0.85742	1	0.844223	0.554943	0.604495	0.636654	0.850501	0.844223	0.554943	0.636654
GO:0017004	cytochrome complex assembly	-0.499754	-0.618336	-0.740766	-0.577196	0.484948	0.444685	1	1	0.9888	1	1	1	1	0.9888	1
GO:0007041	lysosomal transport	-0.609034	-0.721305	0.94138	0.765554	1.26734	1.18442	1	1	0.87721	0.989106	0.278202	0.391867	1	0.87721	0.278202
GO:0006163	purine nucleotide metabolic process	1.08541	1.00185	0.740469	0.71096	1.07833	1.05395	0.697054	0.883512	1	1	0.516944	0.578704	0.697054	1	0.516944
GO:0010656	negative regulation of muscle cell apoptotic process	0.769194	-1.13553	0.59539	0.68703	-0.806223	-0.77979	1	0.716364	1	0.99619	0.940104	0.969526	0.716364	0.99619	0.940104
GO:0072577	endothelial cell apoptotic process	-1.21438	-1.09599	0.775514	0.961297	1.77079	1.55337	0.565888	0.760403	0.960143	0.86439	0.0158481	0.0856064	0.565888	0.86439	0.0158481
GO:0009141	nucleoside triphosphate metabolic process	0.908438	0.601642	-0.820811	-0.807227	-0.632533	0.746138	0.926688	1	0.985384	0.992958	1	0.989373	0.926688	0.985384	0.989373
GO:0044773	mitotic DNA damage checkpoint signaling	0.92767	1.19986	-1.53828	0.745949	-2.03474	-2.00946	0.906364	0.64292	0.0848128	0.986915	0.000176994	0.000365592	0.64292	0.0848128	0.000176994
GO:0045620	negative regulation of lymphocyte differentiation	-1.57426	-1.42773	-1.32373	-1.27824	-0.952073	-1.24368	0.220362	0.462439	0.376308	0.422875	0.77378	0.389237	0.220362	0.376308	0.389237
GO:0055006	cardiac cell development	-1.37146	-1.49746	0.880525	0.964095	0.939008	1.08272	0.256662	0.170192	0.919331	0.875193	0.799888	0.574837	0.170192	0.875193	0.574837
GO:0000082	G1/S transition of mitotic cell cycle	-1.08045	-0.98154	-1.4921	-1.17953	-1.75233	-1.85669	0.647826	0.899177	0.0191432	0.546512	0.00056815	6.56826e-05	0.647826	0.0191432	6.56826e-05
GO:0051646	mitochondrion localization	0.734579	0.946101	1.03496	0.79389	1.04104	1.00209	1	0.922249	0.775465	0.960182	0.663685	0.711055	0.922249	0.775465	0.663685
GO:0014829	vascular associated smooth muscle contraction	-1.97324	-1.76228	0.871173	0.991626	1.48467	1.50336	0.0420834	0.124809	0.904155	0.843872	0.180747	0.180209	0.0420834	0.843872	0.180209
GO:0022037	metencephalon development	-1.22389	-0.994274	0.862905	0.952586	1.03781	0.873498	0.489295	0.874583	0.931178	0.880137	0.644153	0.882523	0.489295	0.880137	0.644153
GO:0043542	endothelial cell migration	-1.1487	-1.45099	0.95283	0.969525	1.417	1.43106	0.533251	0.106701	0.87215	0.880137	0.0325046	0.0302385	0.106701	0.87215	0.0302385
GO:0048193	Golgi vesicle transport	-1.12469	-0.978106	-0.549421	0.397816	0.753925	0.64574	0.500669	0.888312	1	1	1	1	0.500669	1	1
GO:0062012	regulation of small molecule metabolic process	-0.984175	-1.09339	0.852076	0.866046	1.01884	1.17733	0.824732	0.675314	0.976826	0.979341	0.654451	0.306583	0.675314	0.976826	0.306583
GO:0072521	purine-containing compound metabolic process	1.04859	0.990495	0.692047	0.699963	0.998674	0.99904	0.765611	0.888402	1	1	0.700789	0.727649	0.765611	1	0.700789
GO:0007422	peripheral nervous system development	-1.31051	-1.34606	1.08046	1.01798	0.927223	1.17093	0.445576	0.496393	0.71618	0.816294	0.822322	0.471492	0.445576	0.71618	0.471492
GO:0070229	negative regulation of lymphocyte apoptotic process	1.3088	1.14016	-1.64492	-1.44596	-1.10859	-1.07729	0.51387	0.757376	0.0906888	0.323617	0.565251	0.601963	0.51387	0.0906888	0.565251
GO:0034643	establishment of mitochondrion localization, microtubule-mediated	-0.705014	-0.743466	1.02827	0.772077	0.791216	0.772555	1	1	0.771074	0.959988	0.913844	0.922256	1	0.771074	0.913844
GO:0047497	mitochondrion transport along microtubule	-0.705014	-0.743466	1.02827	0.772077	0.791216	0.772555	1	1	0.771074	0.959988	0.913844	0.922256	1	0.771074	0.913844
GO:0051057	positive regulation of small GTPase mediated signal transduction	-0.94804	-1.04521	1.1307	1.01406	1.50931	1.60913	0.892654	0.833595	0.650753	0.812897	0.0631086	0.0289318	0.833595	0.650753	0.0289318
GO:0051017	actin filament bundle assembly	-1.09841	-1.28044	1.05446	0.98018	1.28679	1.26956	0.592318	0.391981	0.729031	0.87234	0.187313	0.216994	0.391981	0.729031	0.187313
GO:0006873	cellular ion homeostasis	-1.14706	-1.13491	1.22282	1.10241	1.90519	1.83957	0.397602	0.462439	0.214377	0.579051	3.99861e-09	4.36212e-09	0.397602	0.214377	3.99861e-09
GO:0001975	response to amphetamine	-1.21609	-1.2414	0.728326	0.869206	1.73373	1.49847	0.614065	0.656127	0.964145	0.918481	0.0378158	0.209551	0.614065	0.918481	0.0378158
GO:0043116	negative regulation of vascular permeability	-1.01584	-1.19111	0.867224	0.6628	1.08595	0.937571	0.816575	0.70477	0.903679	0.987814	0.615999	0.773313	0.70477	0.903679	0.615999
GO:0003207	cardiac chamber formation	-0.975964	-1.18774	0.678248	0.871862	1.37228	1.30105	0.854367	0.729928	0.976826	0.910312	0.318574	0.392374	0.729928	0.910312	0.318574
GO:0006721	terpenoid metabolic process	-1.51081	-1.5149	0.886768	1.01691	1.30875	1.50591	0.231863	0.377276	0.888401	0.806636	0.307879	0.137082	0.231863	0.806636	0.137082
GO:0035924	cellular response to vascular endothelial growth factor stimulus	-1.15878	-1.0353	0.659969	0.658333	1.15008	0.988335	0.614065	0.848749	1	1	0.487883	0.717267	0.614065	1	0.487883
GO:1905330	regulation of morphogenesis of an epithelium	-1.29861	-1.37519	1.08618	1.13467	1.11313	1.30592	0.461834	0.405664	0.698242	0.692328	0.54705	0.27266	0.405664	0.692328	0.27266
GO:0006334	nucleosome assembly	1.13341	1.09392	-1.39734	-1.24777	-2.40018	-2.43726	0.690186	0.786153	0.272775	0.55108	1.38153e-08	3.2297e-08	0.690186	0.272775	1.38153e-08
GO:0045860	positive regulation of protein kinase activity	0.875568	0.956456	1.06921	1.16307	0.959155	0.990531	0.983041	0.930881	0.684225	0.505336	0.794922	0.729935	0.930881	0.505336	0.729935
GO:0052547	regulation of peptidase activity	1.06142	1.14322	1.25723	1.23084	1.59875	1.57901	0.744431	0.624096	0.245177	0.317583	0.00148821	0.0024944	0.624096	0.245177	0.00148821
GO:0042953	lipoprotein transport	1.33673	1.0876	1.21397	1.13845	1.74425	1.50153	0.534027	0.821335	0.607385	0.72392	0.0177147	0.159968	0.534027	0.607385	0.0177147
GO:0071549	cellular response to dexamethasone stimulus	-1.53978	-1.37491	0.952088	0.893825	-0.807055	-0.844315	0.245032	0.524927	0.851617	0.909556	0.893458	0.880941	0.245032	0.851617	0.880941
GO:0030325	adrenal gland development	-1.19453	-0.986682	1.01817	0.97644	1.1648	1.00427	0.634876	0.889545	0.77737	0.849254	0.533905	0.706946	0.634876	0.77737	0.533905
GO:0055057	neuroblast division	-1.08616	-1.266	-0.968682	0.729105	-1.39318	-1.36366	0.759876	0.64397	0.82128	0.969019	0.280509	0.300998	0.64397	0.82128	0.280509
GO:0001841	neural tube formation	-1.28788	-1.15361	-0.914512	-0.803606	-0.996841	-1.28271	0.37235	0.59072	0.945171	1	0.695957	0.22968	0.37235	0.945171	0.22968
GO:0070207	protein homotrimerization	NA	NA	-1.85575	-1.78342	NA	NA	NA	NA	0.0580327	0.202423	NA	NA	NA	0.0580327	NA
GO:0035637	multicellular organismal signaling	-1.59411	-1.65026	1.01852	1.0987	1.94944	1.93448	0.0979393	0.105801	0.788932	0.726643	8.38855e-05	9.17047e-05	0.0979393	0.726643	8.38855e-05
GO:0090330	regulation of platelet aggregation	1.18439	0.975228	1.46546	1.41726	1.68755	1.64047	0.640007	0.899177	0.27515	0.390174	0.0366041	0.0452701	0.640007	0.27515	0.0366041
GO:2000095	regulation of Wnt signaling pathway, planar cell polarity pathway	-1.54129	-1.35006	-1.35625	-1.4772	-0.998233	-0.807269	0.299622	0.583121	0.454142	0.403849	0.736102	0.906991	0.299622	0.403849	0.736102
GO:0002698	negative regulation of immune effector process	1.10093	1.1441	1.59766	1.52721	1.65871	1.48822	0.711818	0.717692	0.0299046	0.083878	0.0142724	0.0690582	0.711818	0.0299046	0.0142724
GO:0072009	nephron epithelium development	-1.75651	-1.6467	0.852057	-1.18378	0.936578	1.03245	0.0436885	0.0856748	0.944364	0.477879	0.796184	0.661019	0.0436885	0.477879	0.661019
GO:1903055	positive regulation of extracellular matrix organization	-1.30427	-1.37079	-0.909679	0.601175	1.25372	1.45121	0.496186	0.502375	0.87751	1	0.421391	0.210566	0.496186	0.87751	0.210566
GO:0015698	inorganic anion transport	1.16903	0.849275	1.51072	1.50929	1.28949	1.21662	0.614065	0.989282	0.0660116	0.102978	0.260199	0.374165	0.614065	0.0660116	0.260199
GO:2000050	regulation of non-canonical Wnt signaling pathway	-1.6156	-1.60334	-1.38982	-1.74177	-0.887955	0.653787	0.241384	0.296089	0.331056	0.121953	0.828459	0.97532	0.241384	0.121953	0.828459
GO:1903429	regulation of cell maturation	-1.23247	-0.962532	0.708644	0.922227	-1.25469	-1.20601	0.566761	0.906566	0.980257	0.891468	0.407878	0.452818	0.566761	0.891468	0.407878
GO:0060831	smoothened signaling pathway involved in dorsal/ventral neural tube patterning	-1.38857	-1.34304	-0.607395	-0.623351	-1.27381	-1.27333	0.468358	0.570187	1	1	0.412282	0.403947	0.468358	1	0.403947
GO:0001656	metanephros development	-1.55713	-1.42113	-1.20816	-1.1906	0.87758	0.906162	0.178067	0.371985	0.504573	0.60262	0.87842	0.827138	0.178067	0.504573	0.827138
GO:2000234	positive regulation of rRNA processing	-0.440931	-0.8046	-1.25411	-1.71304	-1.26853	-1.31465	1	0.987976	0.532263	0.270996	0.462938	0.37484	0.987976	0.270996	0.37484
GO:0048260	positive regulation of receptor-mediated endocytosis	0.904094	0.908023	0.794369	-0.997872	0.903028	0.875929	0.913351	0.940055	0.960134	0.840481	0.830161	0.839262	0.913351	0.840481	0.830161
GO:0045727	positive regulation of translation	-0.774015	-0.987278	-1.0575	-1.11853	-0.915652	-0.923841	1	0.889858	0.658835	0.593383	0.853633	0.837379	0.889858	0.593383	0.837379
GO:1901655	cellular response to ketone	-0.840077	-0.966062	1.07813	0.951797	0.763277	0.850828	0.99256	0.909737	0.70844	0.87993	0.973355	0.896882	0.909737	0.70844	0.896882
GO:0006825	copper ion transport	-1.15401	-1.24394	-1.24994	-1.44752	-1.42776	-1.67932	0.711818	0.688853	0.559205	0.417063	0.276456	0.0948944	0.688853	0.417063	0.0948944
GO:1905523	positive regulation of macrophage migration	1.45262	1.31205	1.35353	1.34083	1.77727	1.73168	0.377287	0.566304	0.39015	0.477879	0.0220726	0.0309302	0.377287	0.39015	0.0220726
GO:0060716	labyrinthine layer blood vessel development	-0.925229	-1.07683	1.13628	1.24068	0.571083	0.771522	0.905705	0.81203	0.670939	0.609573	0.999271	0.921133	0.81203	0.609573	0.921133
GO:0035148	tube formation	-1.48942	-1.24076	0.603094	0.826878	-0.674766	-0.78856	0.0866362	0.462439	1	0.974137	1	0.997333	0.0866362	0.974137	0.997333
GO:0003205	cardiac chamber development	-1.1131	-1.07368	1.21213	1.22091	1.17597	1.10771	0.564685	0.717474	0.444898	0.47438	0.340276	0.518305	0.564685	0.444898	0.340276
GO:0044843	cell cycle G1/S phase transition	-1.27709	-1.09332	-1.56467	NA	-1.86649	-1.97457	0.231863	0.661369	0.00361987	NA	3.00784e-05	2.37018e-06	0.231863	0.00361987	2.37018e-06
GO:0043410	positive regulation of MAPK cascade	1.14502	1.00584	1.22956	1.25795	1.61434	1.52629	0.539725	0.87592	0.247211	0.171565	0.000171487	0.00109745	0.539725	0.171565	0.000171487
GO:2001057	reactive nitrogen species metabolic process	-1.38943	-1.1949	0.798118	0.941195	1.64573	1.57937	0.268647	0.651215	0.960134	0.888521	0.021109	0.0358931	0.268647	0.888521	0.021109
GO:1903532	positive regulation of secretion by cell	-1.38386	-1.51001	1.29295	1.24675	1.68738	1.56833	0.139976	0.0412027	0.200186	0.321584	0.000479454	0.0038469	0.0412027	0.200186	0.000479454
GO:0023019	signal transduction involved in regulation of gene expression	0.731776	-0.983118	-0.704552	0.816547	0.959202	-0.696378	1	0.888312	0.97771	0.946734	0.759581	0.953359	0.888312	0.946734	0.759581
GO:0030890	positive regulation of B cell proliferation	0.746758	0.742259	1.06483	1.03039	1.07849	1.0125	1	1	0.740836	0.822307	0.609903	0.700746	1	0.740836	0.609903
GO:0046326	positive regulation of glucose import	-1.40237	-1.34088	-0.85677	-0.792039	-0.940819	0.723365	0.405586	0.537275	0.929736	0.975223	0.774798	0.954764	0.405586	0.929736	0.774798
GO:0048732	gland development	-1.34785	-1.42341	1.05078	1.05049	1.03958	1.04408	0.0708736	0.0504826	0.717257	0.740321	0.58735	0.61715	0.0504826	0.717257	0.58735
GO:0007028	cytoplasm organization	1.35342	1.28753	1.15601	1.18968	1.37806	1.25748	0.517302	0.656127	0.670939	0.680784	0.300653	0.44963	0.517302	0.670939	0.300653
GO:0060713	labyrinthine layer morphogenesis	-1.25261	-1.18137	1.11717	1.0878	-0.7302	-1.00785	0.55338	0.693456	0.681043	0.746505	0.948689	0.677385	0.55338	0.681043	0.677385
GO:0048638	regulation of developmental growth	-1.14669	-1.09121	1.09489	1.06724	1.09886	1.06357	0.451046	0.64397	0.627028	0.714065	0.445491	0.560779	0.451046	0.627028	0.445491
GO:0007548	sex differentiation	-1.21533	-1.12781	0.971222	0.985056	-1.06962	-1.06666	0.334585	0.576027	0.854163	0.864257	0.535916	0.497933	0.334585	0.854163	0.497933
GO:0007171	activation of transmembrane receptor protein tyrosine kinase activity	NA	NA	NA	NA	NA	NA	NA	NA	NA	NA	NA	NA	NA	NA	NA
GO:0046834	lipid phosphorylation	NA	NA	NA	NA	NA	NA	NA	NA	NA	NA	NA	NA	NA	NA	NA
GO:0032303	regulation of icosanoid secretion	1.13586	1.16856	0.920437	1.11615	1.54426	1.37001	0.70644	0.724308	0.867677	0.737081	0.168891	0.348923	0.70644	0.737081	0.168891
GO:0032305	positive regulation of icosanoid secretion	1.14762	1.12253	0.825612	1.02877	1.59413	1.44808	0.716687	0.799175	0.920922	0.826882	0.113432	0.232826	0.716687	0.826882	0.113432
GO:0090160	Golgi to lysosome transport	-0.747004	0.590032	1.14563	1.28534	1.20723	1.25132	1	1	0.687774	0.588442	0.505303	0.450448	1	0.588442	0.450448
GO:0051930	regulation of sensory perception of pain	-1.53996	-1.4015	1.36815	1.17705	1.38333	0.880706	0.268647	0.462439	0.329372	0.684859	0.25906	0.843596	0.268647	0.329372	0.25906
GO:0051931	regulation of sensory perception	-1.57086	-1.43308	1.35316	1.15862	1.3465	0.872506	0.234067	0.474439	0.371799	0.695373	0.302101	0.859184	0.234067	0.371799	0.302101
GO:0002098	tRNA wobble uridine modification	0.491326	0.572471	-1.267	-1.48008	-0.839705	-0.659734	1	1	0.546395	0.411391	0.868521	0.973657	1	0.411391	0.868521
GO:0000338	protein deneddylation	-0.671138	-0.72693	-0.938077	-0.846707	-1.38623	-1.25059	1	1	0.852311	0.910312	0.315877	0.468602	1	0.852311	0.315877
GO:0006534	cysteine metabolic process	0.782048	-0.91188	0.703671	0.981622	1.29882	1.43334	0.979847	0.936112	0.973911	0.858539	0.403889	0.242834	0.936112	0.858539	0.242834
GO:0002903	negative regulation of B cell apoptotic process	-1.0545	-1.11796	-1.59452	-1.53158	-1.58171	-1.48407	0.788619	0.800989	0.243684	0.457846	0.165019	0.241742	0.788619	0.243684	0.165019
GO:1904888	cranial skeletal system development	-1.74675	-1.86396	-0.926059	-0.875905	-0.83215	-0.93123	0.0579052	0.0410405	0.880286	0.954565	0.922094	0.824305	0.0410405	0.880286	0.824305
GO:1904892	regulation of receptor signaling pathway via STAT	-1.47297	-1.63417	1.53441	1.29977	1.19945	1.14941	0.215096	0.0960538	0.103417	0.455883	0.40278	0.485674	0.0960538	0.103417	0.40278
GO:0050886	endocrine process	-1.68588	-1.8067	1.31954	1.06813	1.57537	1.38078	0.0706919	0.0571166	0.36883	0.753747	0.0289012	0.185695	0.0571166	0.36883	0.0289012
GO:0099175	regulation of postsynapse organization	-0.941582	-1.07038	1.02855	0.950092	1.29231	1.28076	0.905705	0.768987	0.779374	0.884314	0.243318	0.265632	0.768987	0.779374	0.243318
GO:0030510	regulation of BMP signaling pathway	-1.57296	-1.34594	0.901734	1.07125	1.02206	1.06172	0.125409	0.459897	0.903777	0.764683	0.664503	0.614055	0.125409	0.764683	0.614055
GO:0071772	response to BMP	-1.22978	-1.15116	1.15145	1.14314	1.17485	1.15664	0.405586	0.59108	0.568834	0.617882	0.373354	0.432771	0.405586	0.568834	0.373354
GO:0071773	cellular response to BMP stimulus	-1.22978	-1.15116	1.15145	1.14314	1.17485	1.15664	0.405586	0.59108	0.568834	0.617882	0.373354	0.432771	0.405586	0.568834	0.373354
GO:0032103	positive regulation of response to external stimulus	1.18612	0.967823	1.23311	1.15979	1.80949	1.76287	0.4574	0.922774	0.254892	0.495781	2.47988e-06	8.5998e-06	0.4574	0.254892	2.47988e-06
GO:0045087	innate immune response	1.34906	1.09858	1.21573	1.08037	1.65658	1.54389	0.116512	0.684097	0.214377	0.63625	7.00192e-05	0.000853011	0.116512	0.214377	7.00192e-05
GO:1903901	negative regulation of viral life cycle	-0.744371	-1.1659	0.708726	0.812651	-0.79687	0.69952	1	0.71279	0.977662	0.954476	0.913149	0.955513	0.71279	0.954476	0.913149
GO:0005979	regulation of glycogen biosynthetic process	-1.49554	-1.2046	-1.38498	-1.32314	-0.823267	-0.720398	0.32099	0.664958	0.326866	0.486852	0.905565	0.967222	0.32099	0.326866	0.905565
GO:0010962	regulation of glucan biosynthetic process	-1.49554	-1.2046	-1.38498	-1.32314	-0.823267	-0.720398	0.32099	0.664958	0.326866	0.486852	0.905565	0.967222	0.32099	0.326866	0.905565
GO:0010613	positive regulation of cardiac muscle hypertrophy	-1.31328	-1.57582	-0.863146	-1.38712	-0.597055	-0.667831	0.489566	0.26724	0.922363	0.396857	1	0.998745	0.26724	0.396857	0.998745
GO:0014742	positive regulation of muscle hypertrophy	-1.31328	-1.57582	-0.863146	-1.38712	-0.561833	-0.632601	0.489566	0.26724	0.922363	0.396857	1	1	0.26724	0.396857	1
GO:0046324	regulation of glucose import	-1.17403	-1.19799	-0.736329	0.763899	0.613831	0.885422	0.602788	0.64292	1	0.976151	1	0.846987	0.602788	0.976151	0.846987
GO:0009142	nucleoside triphosphate biosynthetic process	0.97889	-0.545781	-0.736507	-0.917788	0.979861	1.15477	0.865041	1	1	0.934319	0.742294	0.488716	0.865041	0.934319	0.488716
GO:1902622	regulation of neutrophil migration	-1.01285	-1.05072	1.13032	1.27169	1.61368	1.43881	0.795021	0.81396	0.672771	0.558708	0.0761312	0.189398	0.795021	0.558708	0.0761312
GO:0048644	muscle organ morphogenesis	1.05777	-1.04667	1.44084	1.35557	1.33334	1.23237	0.769198	0.828327	0.204562	0.374861	0.226218	0.37484	0.769198	0.204562	0.226218
GO:0035909	aorta morphogenesis	-0.881664	0.790851	1.2472	1.02963	0.587155	0.670232	0.945229	1	0.507176	0.814853	0.999627	0.977382	0.945229	0.507176	0.977382
GO:0010823	negative regulation of mitochondrion organization	-1.10506	-1.2372	0.624393	-0.755232	0.740842	0.938218	0.70541	0.587377	1	1	0.961167	0.780149	0.587377	1	0.780149
GO:0061333	renal tubule morphogenesis	-1.84402	-1.76175	-1.32092	-1.32656	0.794656	1.04901	0.0273929	0.0475432	0.30056	0.343531	0.961124	0.624004	0.0273929	0.30056	0.624004
GO:0019884	antigen processing and presentation of exogenous antigen	1.37788	1.31817	1.45541	1.29951	1.48779	1.55077	0.443681	0.562898	0.275769	0.541602	0.206678	0.156281	0.443681	0.275769	0.156281
GO:0071900	regulation of protein serine/threonine kinase activity	-1.08357	-1.13065	0.791971	0.900073	-1.09065	-1.05198	0.62628	0.522969	1	0.955782	0.421391	0.505355	0.522969	0.955782	0.421391
GO:0007498	mesoderm development	-0.976006	-0.895843	0.7796	0.664065	0.868617	0.643004	0.871028	0.978168	0.97771	1	0.900101	1	0.871028	0.97771	0.900101
GO:0060840	artery development	-1.28512	-1.09923	1.34409	1.25448	0.94972	0.923945	0.384484	0.718405	0.261577	0.455742	0.796184	0.818434	0.384484	0.261577	0.796184
GO:0001736	establishment of planar polarity	-1.67237	-1.28532	-1.03982	-0.961067	-0.820393	-1.01601	0.0979393	0.547929	0.744421	0.880137	0.92957	0.685338	0.0979393	0.744421	0.685338
GO:0007164	establishment of tissue polarity	-1.67237	-1.28532	-1.03982	-0.961067	-0.820393	-1.01601	0.0979393	0.547929	0.744421	0.880137	0.92957	0.685338	0.0979393	0.744421	0.685338
GO:0061323	cell proliferation involved in heart morphogenesis	-0.993737	0.840934	1.3328	1.22005	-0.631448	-0.756104	0.832982	0.975489	0.451714	0.633338	0.988963	0.949722	0.832982	0.451714	0.949722
GO:0000076	DNA replication checkpoint signaling	-1.59038	0.57191	-2.0281	-1.81724	-2.08853	-2.21797	0.251613	1	0.00285883	0.083878	0.000447272	8.92556e-06	0.251613	0.00285883	8.92556e-06
GO:0072673	lamellipodium morphogenesis	0.912224	0.59182	0.920672	0.904851	1.08548	1.02578	0.906364	1	0.87016	0.897701	0.627242	0.679171	0.906364	0.87016	0.627242
GO:1903035	negative regulation of response to wounding	1.45084	1.31741	1.32455	1.36399	1.32123	1.46877	0.277091	0.53464	0.372876	0.370482	0.261941	0.118574	0.277091	0.370482	0.118574
GO:0071260	cellular response to mechanical stimulus	1.00455	1.27589	1.55958	1.47659	1.68219	1.43939	0.832982	0.580445	0.120814	0.281643	0.0386003	0.191254	0.580445	0.120814	0.0386003
GO:0009306	protein secretion	1.01456	-1.27384	1.16235	1.10059	1.14138	1.25114	0.826258	0.229458	0.495307	0.651283	0.363515	0.190516	0.229458	0.495307	0.190516
GO:0035592	establishment of protein localization to extracellular region	1.01456	-1.27384	1.16235	1.10059	1.1511	1.27776	0.826258	0.229458	0.495307	0.651283	0.340816	0.147791	0.229458	0.495307	0.147791
GO:0018149	peptide cross-linking	1.10636	1.08163	0.815504	0.967023	1.57483	1.63833	0.728397	0.819622	0.940854	0.858336	0.0858895	0.045669	0.728397	0.858336	0.045669
GO:0048634	regulation of muscle organ development	-1.04941	0.691914	0.752426	0.706441	-0.828585	-1.03107	0.789496	1	0.958572	0.979341	0.890085	0.652462	0.789496	0.958572	0.652462
GO:0021904	dorsal/ventral neural tube patterning	-1.65627	-1.60947	-1.15831	-1.14473	-1.15915	-1.27243	0.207611	0.301893	0.594386	0.657956	0.505622	0.391242	0.207611	0.594386	0.391242
GO:0061572	actin filament bundle organization	-1.08272	-1.2412	1.09141	0.988218	1.24002	1.25388	0.614065	0.494513	0.667882	0.865282	0.254587	0.242321	0.494513	0.667882	0.242321
GO:0007064	mitotic sister chromatid cohesion	-1.14831	0.358631	-2.11882	-1.62929	-2.05975	-2.12639	0.690334	1	0.000967505	0.161263	0.00191826	0.000954556	0.690334	0.000967505	0.000954556
GO:2000232	regulation of rRNA processing	-0.48955	-1.04812	-1.52909	-1.78179	-1.28883	-1.31994	1	0.836126	0.206909	0.105555	0.386879	0.346533	0.836126	0.105555	0.346533
GO:0032511	late endosome to vacuole transport via multivesicular body sorting pathway	0.655427	-0.415549	1.02774	0.899729	0.946093	0.945024	1	1	0.775465	0.899026	0.757964	0.753629	1	0.775465	0.753629
GO:0045050	protein insertion into ER membrane by stop-transfer membrane-anchor sequence	0.544967	0.496418	-0.568984	-0.711412	-1.0715	-0.962324	1	1	1	0.969523	0.664583	0.734624	1	0.969523	0.664583
GO:0070986	left/right axis specification	-1.18839	-1.13857	0.738321	0.853231	-0.715255	-0.649769	0.659389	0.782397	0.957142	0.917961	0.943972	0.962002	0.659389	0.917961	0.943972
GO:0045722	positive regulation of gluconeogenesis	-1.02214	-1.16564	-0.861673	-1.10656	0.4724	0.643789	0.820814	0.717474	0.903777	0.726271	1	0.973657	0.717474	0.726271	0.973657
GO:0044872	lipoprotein localization	1.33942	1.08035	1.20844	1.13407	1.72507	1.50687	0.517302	0.828082	0.610312	0.723176	0.0379339	0.189233	0.517302	0.610312	0.0379339
GO:0009166	nucleotide catabolic process	1.22755	1.15696	0.789196	0.807289	0.921299	0.917925	0.577287	0.709732	0.957679	0.957915	0.799342	0.812074	0.577287	0.957679	0.799342
GO:0019932	second-messenger-mediated signaling	1.08051	1.21714	1.48077	1.40304	1.76066	1.70233	0.715646	0.538935	0.0303958	0.102323	0.000209107	0.000618044	0.538935	0.0303958	0.000209107
GO:0045717	negative regulation of fatty acid biosynthetic process	-1.09499	-1.14171	-0.943426	-1.02515	-1.34159	-1.48588	0.746589	0.767244	0.831555	0.800247	0.363515	0.241742	0.746589	0.800247	0.241742
GO:0046209	nitric oxide metabolic process	-1.39797	-1.20252	0.800813	0.947273	1.61428	1.54374	0.248691	0.615749	0.960134	0.880137	0.029566	0.0513447	0.248691	0.880137	0.029566
GO:0070588	calcium ion transmembrane transport	0.97408	0.989641	1.44341	1.27284	1.92281	1.7642	0.884332	0.895522	0.0710208	0.334957	1.11131e-06	5.45261e-05	0.884332	0.0710208	1.11131e-06
GO:1902807	negative regulation of cell cycle G1/S phase transition	-1.17445	-1.05117	-1.14991	0.781515	-1.1287	-1.05824	0.593375	0.819883	0.577198	0.975223	0.494656	0.615908	0.593375	0.577198	0.494656
GO:0007043	cell-cell junction assembly	0.794387	-0.966497	1.20114	1.01596	1.15911	1.33197	1	0.917762	0.50012	0.825948	0.422544	0.189233	0.917762	0.50012	0.189233
GO:0006388	tRNA splicing, via endonucleolytic cleavage and ligation	-0.761078	-0.781388	-1.10596	-0.971478	-0.63942	0.499112	0.993659	0.993782	0.699799	0.858336	0.970269	1	0.993659	0.699799	0.970269
GO:0048535	lymph node development	-1.1283	-0.6652	0.630191	1.03762	1.38071	1.1695	0.716687	1	0.999197	0.80837	0.314481	0.525658	0.716687	0.80837	0.314481
GO:0070102	interleukin-6-mediated signaling pathway	-1.51291	-1.5863	-1.08937	-1.20857	0.985455	1.13206	0.328397	0.351195	0.720205	0.627508	0.720944	0.587463	0.328397	0.627508	0.587463
GO:0000423	mitophagy	0.783295	0.783413	0.778706	0.661021	1.0603	1.16518	0.994188	1	0.960134	0.993354	0.636654	0.50778	0.994188	0.960134	0.50778
GO:0042307	positive regulation of protein import into nucleus	-0.928556	0.721737	0.944978	1.13443	-1.2906	-1.12084	0.905705	1	0.8524	0.71143	0.305681	0.52752	0.905705	0.71143	0.305681
GO:0039694	viral RNA genome replication	0.737959	0.714857	-0.687321	-0.498697	-1.26847	-1.33873	1	1	1	1	0.385151	0.286973	1	1	0.286973
GO:2000243	positive regulation of reproductive process	-1.61196	-1.45084	0.866708	1.04847	-1.4729	-1.46399	0.132753	0.378599	0.924013	0.785466	0.110599	0.0977815	0.132753	0.785466	0.0977815
GO:0042100	B cell proliferation	-0.81489	0.71671	1.21397	1.23146	1.49044	1.40199	1	1	0.551171	0.577396	0.0798591	0.180609	1	0.551171	0.0798591
GO:0034331	cell junction maintenance	0.602823	0.871066	1.23572	1.04221	1.05365	1.04817	1	0.961984	0.532263	0.800247	0.644651	0.652384	0.961984	0.532263	0.644651
GO:0050764	regulation of phagocytosis	-1.01158	-0.950667	0.975177	0.95907	1.68005	1.49548	0.788619	0.919499	0.829525	0.87993	0.00901559	0.0569969	0.788619	0.829525	0.00901559
GO:0019896	axonal transport of mitochondrion	-0.97301	-0.95573	0.869784	-0.890649	-0.717427	-0.770705	0.855305	0.908822	0.898495	0.899706	0.956825	0.922256	0.855305	0.898495	0.922256
GO:0032689	negative regulation of interferon-gamma production	0.68984	0.720538	1.49256	1.41502	1.21087	1.07339	1	1	0.225124	0.394322	0.466782	0.632177	1	0.225124	0.466782
GO:0062009	secondary palate development	-1.20486	-1.19612	1.32136	1.39444	0.594416	0.366386	0.606774	0.676294	0.466252	0.404757	0.999533	1	0.606774	0.404757	0.999533
GO:0061037	negative regulation of cartilage development	0.842099	0.998091	1.12919	1.0632	0.649612	0.737701	0.956059	0.87592	0.681749	0.78959	0.988963	0.945679	0.87592	0.681749	0.945679
GO:0060351	cartilage development involved in endochondral bone morphogenesis	-0.866167	-0.859608	0.785614	0.875362	1.10268	1.20782	0.952252	0.978168	0.953308	0.924245	0.585754	0.469117	0.952252	0.924245	0.469117
GO:0060914	heart formation	-0.963467	0.979247	1.41087	1.34916	0.986053	0.936269	0.874633	0.885717	0.269886	0.464007	0.747007	0.769704	0.874633	0.269886	0.747007
GO:0051966	regulation of synaptic transmission, glutamatergic	1.14552	1.14349	1.39659	1.44818	1.58788	1.51872	0.681732	0.7435	0.326873	0.284402	0.0403873	0.0777984	0.681732	0.284402	0.0403873
GO:0032414	positive regulation of ion transmembrane transporter activity	1.21524	1.37174	1.63738	1.56574	1.64516	1.73286	0.556184	0.399564	0.0175601	0.0593438	0.0106274	0.00335453	0.399564	0.0175601	0.00335453
GO:0031032	actomyosin structure organization	0.813178	-0.941003	1.01256	1.08514	1.06962	1.11741	1	0.957711	0.79026	0.718564	0.550562	0.485531	0.957711	0.718564	0.485531
GO:0032886	regulation of microtubule-based process	-1.06076	-0.85729	-0.980131	0.676667	-1.93598	-1.83751	0.698659	1	0.833784	1	2.05952e-06	8.54243e-06	0.698659	0.833784	2.05952e-06
GO:0099536	synaptic signaling	NA	NA	NA	NA	NA	NA	NA	NA	NA	NA	NA	NA	NA	NA	NA
GO:0050965	detection of temperature stimulus involved in sensory perception of pain	-0.890312	-0.922631	1.54466	1.49797	0.911978	1.22152	0.910853	0.932646	0.193988	0.298887	0.794922	0.503086	0.910853	0.193988	0.503086
GO:0051284	positive regulation of sequestering of calcium ion	1.00837	1.10981	1.08804	1.13208	1.32067	1.40636	0.832766	0.807624	0.738188	0.726271	0.387108	0.305342	0.807624	0.726271	0.305342
GO:0046033	AMP metabolic process	1.50243	1.29384	1.0131	0.764571	-0.832572	0.929278	0.333217	0.595908	0.789439	0.961033	0.898031	0.785197	0.333217	0.789439	0.785197
GO:0062014	negative regulation of small molecule metabolic process	0.732652	0.762229	1.03228	1.06168	0.884212	0.952492	1	1	0.764388	0.771635	0.86784	0.771225	1	0.764388	0.771225
GO:0070169	positive regulation of biomineral tissue development	1.052	-1.10899	0.916275	1.22636	-0.919506	0.743405	0.790951	0.753354	0.873146	0.596463	0.801688	0.954764	0.753354	0.596463	0.801688
GO:0072593	reactive oxygen species metabolic process	1.10425	1.07979	0.988975	0.974634	1.4378	1.36104	0.690334	0.781922	0.829525	0.880137	0.0383339	0.0781026	0.690334	0.829525	0.0383339
GO:0031623	receptor internalization	1.01035	-0.937248	1.10092	0.973973	0.975331	0.941178	0.825556	0.937505	0.670984	0.875193	0.752608	0.803818	0.825556	0.670984	0.752608
GO:0034110	regulation of homotypic cell-cell adhesion	1.49344	1.20523	1.33536	1.41557	1.52068	1.40919	0.316996	0.686188	0.390179	0.321063	0.121169	0.231768	0.316996	0.321063	0.121169
GO:0042310	vasoconstriction	-1.66985	-1.45492	1.20178	1.1444	1.5778	1.79039	0.0969751	0.301893	0.53522	0.651283	0.0321626	0.0023146	0.0969751	0.53522	0.0023146
GO:0031167	rRNA methylation	-0.722729	-0.534004	-1.57033	-1.97332	-1.7753	-1.60572	1	1	0.138231	0.0409079	0.0443919	0.113281	1	0.0409079	0.0443919
GO:0099177	regulation of trans-synaptic signaling	1.09681	0.923533	1.53674	1.39299	1.51303	1.49368	0.652216	0.973313	0.000577197	0.0161449	0.00167719	0.00273761	0.652216	0.000577197	0.00167719
GO:0090201	negative regulation of release of cytochrome c from mitochondria	-1.27891	-1.29757	-0.568636	-0.92744	0.562675	-0.530137	0.545288	0.583121	1	0.875193	1	1	0.545288	0.875193	1
GO:0018206	peptidyl-methionine modification	-0.52946	-0.841883	NA	NA	NA	NA	1	0.968782	NA	NA	NA	NA	0.968782	NA	NA
GO:0031145	anaphase-promoting complex-dependent catabolic process	-1.41752	-1.29966	-1.80695	-1.61466	-1.91784	-1.83596	0.436786	0.604369	0.0562946	0.204412	0.00542765	0.0200303	0.436786	0.0562946	0.00542765
GO:0034112	positive regulation of homotypic cell-cell adhesion	1.4481	1.11154	0.890517	1.07525	1.45683	1.43732	0.423119	0.811567	0.88415	0.776992	0.216792	0.238612	0.423119	0.776992	0.216792
GO:0010714	positive regulation of collagen metabolic process	-1.04096	-0.919887	0.787762	0.80403	1.54013	1.59405	0.785433	0.936112	0.95722	0.954849	0.123736	0.0953815	0.785433	0.954849	0.0953815
GO:0007617	mating behavior	-1.98027	-1.8263	0.667957	0.978546	1.51997	1.12435	0.0221805	0.0924394	0.990369	0.858685	0.111072	0.562979	0.0221805	0.858685	0.111072
GO:0072078	nephron tubule morphogenesis	-1.6659	-1.57641	-1.26777	-1.26224	0.786086	1.06083	0.114097	0.188688	0.346154	0.495743	0.965281	0.626531	0.114097	0.346154	0.626531
GO:0035270	endocrine system development	-1.59174	-1.58619	1.24175	1.17253	1.04175	1.09107	0.115818	0.188688	0.458056	0.604852	0.635852	0.569034	0.115818	0.458056	0.569034
GO:0071712	ER-associated misfolded protein catabolic process	-0.594233	-0.431107	-0.904305	-0.850236	-0.739745	-0.801218	1	1	0.86101	0.924164	0.932592	0.879956	1	0.86101	0.879956
GO:0060325	face morphogenesis	-1.06267	-0.879282	1.36256	1.20188	0.961196	0.731352	0.733361	0.966592	0.389517	0.632652	0.760432	0.961686	0.733361	0.389517	0.760432
GO:0055070	copper ion homeostasis	0.726158	0.750935	-1.16972	-1.19844	0.437623	0.560215	1	1	0.628718	0.634993	1	0.996796	1	0.628718	0.996796
GO:0098877	neurotransmitter receptor transport to plasma membrane	1.05023	1.17355	1.31659	1.11301	0.747742	0.564961	0.787092	0.717474	0.493042	0.720834	0.93803	1	0.717474	0.493042	0.93803
GO:1903008	organelle disassembly	0.691929	0.745703	0.525015	0.545228	1.00543	1.09106	1	1	1	1	0.707232	0.560075	1	1	0.560075
GO:1904355	positive regulation of telomere capping	-1.05068	-0.568518	-1.5846	-1.1994	-1.76787	-1.68491	0.787092	1	0.167379	0.634993	0.0339064	0.0711518	0.787092	0.167379	0.0339064
GO:0042092	type 2 immune response	1.34958	1.06738	0.83033	-1.09861	1.45353	1.46223	0.450704	0.841967	0.929358	0.697948	0.14407	0.174813	0.450704	0.697948	0.14407
GO:0045622	regulation of T-helper cell differentiation	-1.20239	-1.10016	0.920191	0.667672	1.51988	1.44994	0.604697	0.778252	0.875644	0.989106	0.125026	0.194342	0.604697	0.875644	0.125026
GO:0001919	regulation of receptor recycling	-1.20877	-1.36529	0.567913	-1.02734	0.772994	0.782395	0.596953	0.512121	1	0.78959	0.92957	0.915509	0.512121	0.78959	0.915509
GO:0060749	mammary gland alveolus development	0.86659	0.990054	1.3514	1.40843	1.56017	1.54221	0.931728	0.87592	0.434064	0.41583	0.117445	0.150699	0.87592	0.41583	0.117445
GO:0061377	mammary gland lobule development	0.86659	0.990054	1.3514	1.40843	1.56017	1.54221	0.931728	0.87592	0.434064	0.41583	0.117445	0.150699	0.87592	0.41583	0.117445
GO:0070873	regulation of glycogen metabolic process	-1.47017	-1.10144	-1.36981	-1.0414	0.959206	1.0409	0.354802	0.778347	0.221408	0.759673	0.750919	0.665843	0.354802	0.221408	0.665843
GO:0032467	positive regulation of cytokinesis	-1.79511	-0.691021	-2.34691	-2.07311	-2.26492	-2.30973	0.132753	1	2.35386e-05	0.00819169	3.74241e-05	2.36687e-05	0.132753	2.35386e-05	2.36687e-05
GO:1904948	midbrain dopaminergic neuron differentiation	NA	NA	NA	NA	1.57456	1.39852	NA	NA	NA	NA	0.0880331	0.275333	NA	NA	0.0880331
GO:0039529	RIG-I signaling pathway	1.42547	0.906485	1.27617	0.68553	0.480815	0.768227	0.384484	0.936112	0.507176	0.987814	1	0.919778	0.384484	0.507176	0.919778
GO:0045010	actin nucleation	1.04004	0.926559	1.13872	1.24598	0.855789	0.662673	0.794509	0.930979	0.658835	0.573947	0.873408	0.995429	0.794509	0.573947	0.873408
GO:0061842	microtubule organizing center localization	-0.633933	0.47297	-1.42073	-0.941516	-2.04732	-2.07191	1	1	0.236282	0.877045	0.00151682	0.00108682	1	0.236282	0.00108682
GO:0016236	macroautophagy	0.628999	0.713716	0.911749	0.879283	1.45981	1.42016	1	1	0.923298	0.963557	0.0235505	0.0366548	1	0.923298	0.0235505
GO:0071880	adenylate cyclase-activating adrenergic receptor signaling pathway	-0.992817	0.790477	1.42246	1.48998	0.806434	1.26255	0.832982	1	0.367608	0.28242	0.879816	0.447809	0.832982	0.28242	0.447809
GO:0009134	nucleoside diphosphate catabolic process	0.744816	0.687435	-0.714772	-0.781157	1.25309	0.92348	0.988768	1	0.960134	0.952971	0.451038	0.785197	0.988768	0.952971	0.451038
GO:0046676	negative regulation of insulin secretion	-1.32134	-1.51528	-0.903412	0.781479	0.963102	1.41927	0.479868	0.377774	0.909482	0.957915	0.754389	0.199208	0.377774	0.909482	0.199208
GO:0055008	cardiac muscle tissue morphogenesis	1.31307	1.16562	1.45594	1.43654	1.45355	1.30197	0.468389	0.696879	0.223285	0.270996	0.0994555	0.278179	0.468389	0.223285	0.0994555
GO:0060323	head morphogenesis	-1.03662	-0.901755	1.34189	1.17672	0.966267	0.775147	0.777755	0.95595	0.39015	0.667865	0.7458	0.932498	0.777755	0.39015	0.7458
GO:0070193	synaptonemal complex organization	-1.02291	0.848238	-1.24524	0.942746	-1.37546	-1.2953	0.819115	0.973313	0.568834	0.87234	0.31006	0.384148	0.819115	0.568834	0.31006
GO:0006085	acetyl-CoA biosynthetic process	0.508968	-0.734656	-0.936113	-0.816859	-0.865684	-0.935532	1	1	0.850821	0.954476	0.857611	0.786764	1	0.850821	0.786764
GO:0070206	protein trimerization	-0.84827	-0.952777	-1.90035	-1.86152	1.276	1.11831	0.942358	0.919499	0.0204707	0.0952534	0.422765	0.589911	0.919499	0.0204707	0.422765
GO:0060571	morphogenesis of an epithelial fold	-1.3808	-1.33208	0.912599	0.98097	1.10233	1.16651	0.443395	0.531164	0.87215	0.846821	0.59376	0.533774	0.443395	0.846821	0.533774
GO:0051496	positive regulation of stress fiber assembly	-0.936094	-1.03309	0.918344	0.858629	1.26139	0.947923	0.906291	0.849103	0.871698	0.942271	0.365827	0.775227	0.849103	0.871698	0.365827
GO:0032330	regulation of chondrocyte differentiation	-1.01464	-0.967116	0.734451	-0.956312	0.688584	0.625906	0.794798	0.896734	0.9827	0.872658	0.992825	1	0.794798	0.872658	0.992825
GO:0072330	monocarboxylic acid biosynthetic process	1.35134	1.31757	1.1906	1.20057	0.809662	1.11662	0.277091	0.421046	0.499585	0.52419	0.971168	0.517244	0.277091	0.499585	0.517244
GO:0006898	receptor-mediated endocytosis	1.22727	1.18658	1.22744	1.03224	1.23342	1.20988	0.44386	0.566304	0.374875	0.801564	0.200866	0.277852	0.44386	0.374875	0.200866
GO:0090092	regulation of transmembrane receptor protein serine/threonine kinase signaling pathway	-1.45535	-1.49903	0.915534	0.851212	1.12322	1.25037	0.0982841	0.119886	0.914056	0.974035	0.415254	0.195571	0.0982841	0.914056	0.195571
GO:0018108	peptidyl-tyrosine phosphorylation	1.28081	1.16604	1.53379	1.4704	1.62351	1.56215	0.328142	0.59108	0.00380825	0.0126047	0.00125067	0.00343634	0.328142	0.00380825	0.00125067
GO:0007405	neuroblast proliferation	-0.9479	-1.07696	0.924985	0.991321	-1.63763	-1.46976	0.896449	0.810342	0.87215	0.842043	0.0361782	0.104331	0.810342	0.842043	0.0361782
GO:0006111	regulation of gluconeogenesis	-0.653457	-0.833464	-0.72719	-0.991842	0.569922	0.886629	1	1	1	0.818483	1	0.822021	1	0.818483	0.822021
GO:0001836	release of cytochrome c from mitochondria	0.827409	0.809021	1.18985	1.0814	1.1664	1.22973	0.978924	1	0.579071	0.751393	0.463931	0.392364	0.978924	0.579071	0.392364
GO:0014821	phasic smooth muscle contraction	-1.63543	-1.50207	0.635419	-0.801328	2.05726	1.8254	0.225169	0.459897	0.9888	0.956644	0.0003187	0.0137565	0.225169	0.956644	0.0003187
GO:0002534	cytokine production involved in inflammatory response	1.39601	1.45542	0.971876	1.0517	1.04713	1.22544	0.379242	0.400737	0.821338	0.795521	0.640554	0.446755	0.379242	0.795521	0.446755
GO:1900015	regulation of cytokine production involved in inflammatory response	1.24215	1.33567	0.862541	0.955184	1.11788	1.29521	0.579334	0.521213	0.911383	0.864894	0.538661	0.349236	0.521213	0.864894	0.349236
GO:0030501	positive regulation of bone mineralization	1.15476	1.02941	0.79554	1.14451	0.947132	1.098	0.667865	0.854021	0.957708	0.696101	0.777637	0.5969	0.667865	0.696101	0.5969
GO:0001756	somitogenesis	-1.30726	-1.32108	-1.08105	-1.06599	0.932914	0.89437	0.464381	0.518411	0.688889	0.714065	0.799342	0.827138	0.464381	0.688889	0.799342
GO:0009150	purine ribonucleotide metabolic process	0.929295	0.934723	0.786525	0.720255	1.09411	1.09109	0.930595	0.951524	1	1	0.462938	0.510246	0.930595	1	0.462938
GO:0019915	lipid storage	0.629559	-0.920161	0.818899	0.71942	1.08681	1.2221	1	0.94034	0.953308	0.989106	0.578149	0.384139	0.94034	0.953308	0.384139
GO:0043433	negative regulation of DNA-binding transcription factor activity	-1.04832	-0.770316	0.980207	0.986861	-0.94955	-0.973328	0.749408	1	0.841435	0.859071	0.81063	0.753358	0.749408	0.841435	0.753358
GO:0050982	detection of mechanical stimulus	1.52933	1.52257	1.61136	1.58044	1.24149	1.39363	0.258853	0.369448	0.101312	0.119079	0.386073	0.198193	0.258853	0.101312	0.198193
GO:0045619	regulation of lymphocyte differentiation	-1.13713	-0.940398	1.21657	1.20557	1.21124	1.2516	0.551754	0.946211	0.451058	0.512203	0.302549	0.259538	0.551754	0.451058	0.259538
GO:1901988	negative regulation of cell cycle phase transition	-1.29651	-0.748561	-2.14713	NA	-2.59915	-2.56073	0.206889	1	1.62314e-08	NA	3.99861e-09	4.36212e-09	0.206889	1.62314e-08	3.99861e-09
GO:0032870	cellular response to hormone stimulus	-1.05614	-1.13842	0.870129	0.85941	0.683948	0.758148	0.667003	0.494996	0.973911	0.987874	1	1	0.494996	0.973911	1
GO:0099601	regulation of neurotransmitter receptor activity	1.56	1.67505	1.47382	1.48744	1.36498	1.70623	0.245166	0.178105	0.178347	0.223878	0.229454	0.0184627	0.178105	0.178347	0.0184627
GO:0046348	amino sugar catabolic process	-1.13334	-1.25624	0.61125	0.64539	1.31405	1.47396	0.716446	0.664958	0.995202	0.985853	0.375702	0.212915	0.664958	0.985853	0.212915
GO:0048002	antigen processing and presentation of peptide antigen	1.57976	1.43513	1.61073	1.23691	1.22264	1.65368	0.234067	0.416022	0.0588159	0.577396	0.428278	0.0374553	0.234067	0.0588159	0.0374553
GO:0008202	steroid metabolic process	-1.17799	-1.26477	1.00684	1.00789	1.33162	1.40167	0.418865	0.367126	0.80578	0.840007	0.120857	0.0721114	0.367126	0.80578	0.0721114
GO:0020027	hemoglobin metabolic process	0.603012	0.412008	0.88195	0.622738	0.674202	0.85308	1	1	0.894437	0.995584	0.976644	0.844502	1	0.894437	0.844502
GO:0001956	positive regulation of neurotransmitter secretion	1.17236	0.841615	1.24853	1.04451	1.01124	-0.745444	0.702168	0.961686	0.569273	0.806466	0.705854	0.922256	0.702168	0.569273	0.705854
GO:0071577	zinc ion transmembrane transport	1.23214	0.716464	1.3089	1.29149	0.951751	1.28765	0.614065	1	0.499032	0.573947	0.761278	0.40537	0.614065	0.499032	0.40537
GO:0030011	maintenance of cell polarity	1.03305	0.868231	0.708978	-0.648423	1.27559	1.28874	0.800539	0.952494	0.977071	1	0.414511	0.40537	0.800539	0.977071	0.40537
GO:1990173	protein localization to nucleoplasm	NA	NA	NA	NA	NA	NA	NA	NA	NA	NA	NA	NA	NA	NA	NA
GO:0051642	centrosome localization	-0.628584	0.471296	-1.43579	-0.97491	-2.05019	-2.0765	1	1	0.173549	0.850109	0.00129835	0.00128457	1	0.173549	0.00128457
GO:0001954	positive regulation of cell-matrix adhesion	0.766295	-0.999187	1.15618	1.07183	1.76231	1.62418	1	0.871816	0.616645	0.753747	0.00829695	0.0363224	0.871816	0.616645	0.00829695
GO:0060071	Wnt signaling pathway, planar cell polarity pathway	-1.56672	-1.3056	-0.984555	-1.0231	0.719327	-0.899566	0.209142	0.561302	0.807367	0.778142	0.967462	0.813535	0.209142	0.778142	0.813535
GO:0060675	ureteric bud morphogenesis	-1.65058	-1.54853	-1.30717	-1.19427	0.730631	0.964852	0.125409	0.210933	0.344642	0.603202	0.986835	0.762947	0.125409	0.344642	0.762947
GO:0050772	positive regulation of axonogenesis	-0.895554	0.742035	1.35836	1.20752	1.40982	1.24902	0.959439	1	0.28314	0.553904	0.122929	0.32815	0.959439	0.28314	0.122929
GO:0001823	mesonephros development	-1.96873	-1.80189	-1.21904	-1.16404	0.799988	0.932653	0.0049569	0.0334754	0.497175	0.639319	0.970777	0.800652	0.0049569	0.497175	0.800652
GO:1901343	negative regulation of vasculature development	1.01757	-1.25934	1.1035	1.26921	1.38445	1.31062	0.827356	0.522969	0.687774	0.455883	0.134741	0.248912	0.522969	0.455883	0.134741
GO:0050727	regulation of inflammatory response	-1.36691	-1.37383	1.02256	1.15921	1.50298	1.3847	0.136493	0.130011	0.767673	0.52419	0.0114164	0.0439549	0.130011	0.52419	0.0114164
GO:0008589	regulation of smoothened signaling pathway	-1.45163	-1.10904	0.828974	1.00423	-1.30806	-1.25258	0.22887	0.694894	0.952591	0.834838	0.221019	0.272761	0.22887	0.834838	0.221019
GO:0097696	receptor signaling pathway via STAT	-1.094	-1.38963	1.64018	1.42009	1.51692	1.47782	0.657692	0.266644	0.00829641	0.13444	0.0248034	0.0580135	0.266644	0.00829641	0.0248034
GO:0071625	vocalization behavior	0.74355	0.75051	0.95533	0.644638	1.49131	1.48626	1	1	0.846775	0.987814	0.223501	0.218675	1	0.846775	0.218675
GO:0042776	proton motive force-driven mitochondrial ATP synthesis	-0.59805	0.734846	-0.88807	-0.611328	-0.852691	-0.725617	1	1	0.88415	1	0.854569	0.946688	1	0.88415	0.854569
GO:0042475	odontogenesis of dentin-containing tooth	-1.21293	-1.04039	1.28523	1.23288	0.960863	1.05181	0.534027	0.8188	0.42606	0.535875	0.764979	0.644484	0.534027	0.42606	0.644484
GO:0006221	pyrimidine nucleotide biosynthetic process	1.15795	0.646128	-1.5446	-1.56148	-1.69167	-1.58621	0.683142	1	0.130081	0.210537	0.0742166	0.142681	0.683142	0.130081	0.0742166
GO:0030500	regulation of bone mineralization	1.05144	-1.09067	0.990363	1.21622	0.738113	1.09123	0.792789	0.738479	0.808272	0.574756	0.985565	0.584833	0.738479	0.574756	0.584833
GO:0051315	attachment of mitotic spindle microtubules to kinetochore	-1.17104	0.622218	-1.88254	-1.7995	-2.09862	-2.14346	0.692005	1	0.0321247	0.0952534	0.000104465	0.000121971	0.692005	0.0321247	0.000104465
GO:0001843	neural tube closure	-1.30285	-1.18183	-0.931926	-0.786019	-0.933648	-1.19024	0.37235	0.574408	0.888306	1	0.840506	0.305876	0.37235	0.888306	0.305876
GO:0060606	tube closure	-1.36984	-1.24099	-0.906265	-0.751298	-0.933648	-1.19024	0.257496	0.462439	0.918619	1	0.840506	0.305876	0.257496	0.918619	0.305876
GO:0072665	protein localization to vacuole	0.775702	0.823544	1.35544	1.19515	1.01001	0.966327	1	0.998183	0.321682	0.61298	0.694435	0.75461	0.998183	0.321682	0.694435
GO:0044839	cell cycle G2/M phase transition	-0.968208	1.01887	-1.98134	-1.43105	-2.52509	-2.48575	0.88673	0.851372	1.06746e-05	0.117441	3.99861e-09	4.36212e-09	0.851372	1.06746e-05	3.99861e-09
GO:0072080	nephron tubule development	-1.66346	-1.5196	-1.13126	0.822422	0.787613	1.017	0.0778656	0.246355	0.605613	0.961033	0.97443	0.677637	0.0778656	0.605613	0.677637
GO:1902065	response to L-glutamate	NA	NA	NA	NA	NA	NA	NA	NA	NA	NA	NA	NA	NA	NA	NA
GO:0006672	ceramide metabolic process	-0.794641	-0.820284	0.929271	1.00056	0.918753	0.717988	1	1	0.875644	0.839506	0.822322	0.98961	1	0.839506	0.822322
GO:0035094	response to nicotine	1.65217	1.13085	1.56503	1.60398	1.03837	1.10393	0.17469	0.784741	0.156847	0.184555	0.673651	0.615522	0.17469	0.156847	0.615522
GO:0046636	negative regulation of alpha-beta T cell activation	-0.956407	-0.932986	-0.813112	-0.953115	0.974728	0.902164	0.871028	0.922774	0.962646	0.868115	0.7458	0.819782	0.871028	0.868115	0.7458
GO:0001708	cell fate specification	-1.235	-1.08479	1.13774	1.08991	-0.870616	-0.954823	0.518325	0.778347	0.656694	0.75184	0.88738	0.784148	0.518325	0.656694	0.784148
GO:0043269	regulation of ion transport	1.21326	1.19758	1.42142	1.40257	NA	NA	0.404826	0.507933	0.00226529	0.00308163	NA	NA	0.404826	0.00226529	NA
GO:0006268	DNA unwinding involved in DNA replication	-1.63408	0.673699	-2.40787	-2.07859	-2.44089	-2.49845	0.223903	1	6.69531e-07	0.0169767	3.99861e-09	4.36212e-09	0.223903	6.69531e-07	3.99861e-09
GO:0002532	production of molecular mediator involved in inflammatory response	1.1375	1.28119	0.920929	0.982292	1.38205	1.46161	0.684646	0.561302	0.88415	0.858685	0.171507	0.088383	0.561302	0.858685	0.088383
GO:0035036	sperm-egg recognition	0.754232	1.09315	1.31029	1.31074	0.960637	1.64925	1	0.81203	0.446822	0.506284	0.762225	0.0580259	0.81203	0.446822	0.0580259
GO:0043406	positive regulation of MAP kinase activity	1.05791	1.02756	1.22592	1.22382	1.25701	1.26456	0.757309	0.848162	0.464868	0.501317	0.281365	0.301155	0.757309	0.464868	0.281365
GO:0050849	negative regulation of calcium-mediated signaling	0.499565	0.7389	0.727578	-0.711587	1.4221	1.27992	1	1	0.966798	0.985853	0.258752	0.418228	1	0.966798	0.258752
GO:0006890	retrograde vesicle-mediated transport, Golgi to endoplasmic reticulum	-1.48089	-1.34524	-0.96751	-0.965775	0.931317	0.90486	0.419554	0.474439	0.829343	0.855661	0.791407	0.804152	0.419554	0.829343	0.791407
GO:0070059	intrinsic apoptotic signaling pathway in response to endoplasmic reticulum stress	-0.877507	-0.854331	-0.990945	-1.08008	0.875221	0.928891	0.953092	0.988155	0.784726	0.714065	0.85808	0.791374	0.953092	0.714065	0.791374
GO:0018212	peptidyl-tyrosine modification	1.27262	1.15894	1.52043	1.46247	1.61441	1.56016	0.345961	0.608707	0.00681552	0.0132769	0.0017587	0.0038469	0.345961	0.00681552	0.0017587
GO:1905954	positive regulation of lipid localization	-1.02239	-1.19109	0.991651	0.771485	1.29539	1.21461	0.78434	0.64397	0.80578	0.976354	0.261852	0.389611	0.64397	0.80578	0.261852
GO:0031055	chromatin remodeling at centromere	-1.53734	-0.932815	-1.92116	-2.00126	-2.0427	-2.10914	0.370637	0.922774	0.0295347	0.0384297	0.00079575	0.00038496	0.370637	0.0295347	0.00038496
GO:0034350	regulation of glial cell apoptotic process	-1.50767	-1.61246	-0.804391	-0.726679	1.3043	1.36336	0.338868	0.284795	0.93243	0.975272	0.412282	0.3337	0.284795	0.93243	0.3337
GO:0031281	positive regulation of cyclase activity	1.08837	1.22606	1.15136	1.06203	1.09491	1.26088	0.742315	0.651015	0.658138	0.786166	0.603706	0.40687	0.651015	0.658138	0.40687
GO:0061001	regulation of dendritic spine morphogenesis	0.921983	0.689	1.17511	1.14254	0.862165	0.915355	0.906364	1	0.605025	0.701769	0.872659	0.798839	0.906364	0.605025	0.798839
GO:0010224	response to UV-B	1.46872	1.44941	0.788922	1.11143	0.737819	0.825547	0.407271	0.502546	0.945171	0.737794	0.942438	0.872394	0.407271	0.737794	0.872394
GO:0046688	response to copper ion	-1.56974	-1.69542	-1.65426	-1.82417	0.795223	-0.691256	0.231863	0.195519	0.122806	0.083878	0.90888	0.968542	0.195519	0.083878	0.90888
GO:0045913	positive regulation of carbohydrate metabolic process	0.789595	0.881339	0.826496	0.86231	1.08682	1.20309	1	0.966442	0.950026	0.951864	0.569373	0.39241	0.966442	0.950026	0.39241
GO:0051347	positive regulation of transferase activity	-1.17255	-1.08541	0.836901	0.945658	-1.35088	-1.24922	0.328689	0.557873	0.990369	0.933648	0.0118482	0.0627778	0.328689	0.933648	0.0118482
GO:1902751	positive regulation of cell cycle G2/M phase transition	-1.07943	0.991269	-1.93089	-1.34418	-2.33356	-2.37724	0.733619	0.888312	0.0113455	0.45029	3.61878e-06	2.72618e-06	0.733619	0.0113455	2.72618e-06
GO:0150117	positive regulation of cell-substrate junction organization	-0.834626	-1.07527	0.709568	1.02389	1.14463	1.00814	0.981504	0.781922	0.979946	0.83125	0.534042	0.700664	0.781922	0.83125	0.534042
GO:0014044	Schwann cell development	-1.10103	-1.23468	0.705752	-0.972523	1.13402	1.17085	0.705909	0.631874	0.983231	0.82602	0.545777	0.522183	0.631874	0.82602	0.522183
GO:0062237	protein localization to postsynapse	0.905397	0.970429	1.39955	1.1206	1.16622	1.21427	0.911657	0.892823	0.308539	0.72392	0.486577	0.445985	0.892823	0.308539	0.445985
GO:0046902	regulation of mitochondrial membrane permeability	0.767153	0.696184	0.979204	1.02361	0.943358	1.10317	1	1	0.816415	0.816835	0.781661	0.591703	1	0.816415	0.591703
GO:0008209	androgen metabolic process	1.26649	1.07019	0.918301	1.16874	1.36203	1.34806	0.584875	0.828327	0.87016	0.678907	0.343928	0.35062	0.584875	0.678907	0.343928
GO:0042472	inner ear morphogenesis	-1.40307	-1.24233	1.33368	1.13143	1.29545	1.44064	0.227032	0.57791	0.369376	0.68355	0.25344	0.0994672	0.227032	0.369376	0.0994672
GO:0016553	base conversion or substitution editing	NA	NA	NA	NA	NA	NA	NA	NA	NA	NA	NA	NA	NA	NA	NA
GO:0097202	activation of cysteine-type endopeptidase activity	1.25899	1.20556	1.02985	0.88655	0.530949	0.780382	0.58425	0.694894	0.771053	0.909556	1	0.904845	0.58425	0.771053	0.904845
GO:0032967	positive regulation of collagen biosynthetic process	-1.04906	-0.936574	0.772633	0.796497	1.54414	1.59338	0.782804	0.922774	0.957652	0.956644	0.134741	0.0897953	0.782804	0.956644	0.0897953
GO:0050804	modulation of chemical synaptic transmission	1.10566	0.93197	1.5478	1.40287	1.52468	1.50684	0.634876	0.961686	0.000214049	0.0209363	0.00125701	0.00149378	0.634876	0.000214049	0.00125701
GO:0003416	endochondral bone growth	-0.888572	-0.872339	1.01228	0.991984	-0.852025	-0.875681	0.93422	0.961686	0.792347	0.849712	0.866588	0.841439	0.93422	0.792347	0.841439
GO:1903050	regulation of proteolysis involved in cellular protein catabolic process	-0.780282	-0.659609	-0.930997	NA	-1.05698	-0.951484	1	1	0.949091	NA	0.546466	0.824305	1	0.949091	0.546466
GO:0022011	myelination in peripheral nervous system	-1.08453	-1.21	0.7544	-0.987999	1.06683	1.2359	0.733619	0.657836	0.960134	0.849341	0.630041	0.438642	0.657836	0.849341	0.438642
GO:0032292	peripheral nervous system axon ensheathment	-1.08453	-1.21	0.7544	-0.987999	1.06683	1.2359	0.733619	0.657836	0.960134	0.849341	0.630041	0.438642	0.657836	0.849341	0.438642
GO:0035051	cardiocyte differentiation	-1.37043	-1.45553	0.819815	0.812111	0.898207	1.01753	0.192483	0.139655	0.97039	0.97951	0.88738	0.666836	0.139655	0.97039	0.666836
GO:1902774	late endosome to lysosome transport	0.424827	-0.711153	0.820154	0.732296	1.07137	0.810196	1	1	0.932263	0.974125	0.631535	0.873227	1	0.932263	0.631535
GO:0007141	male meiosis I	1.11536	1.28412	-1.42747	-1.09794	-1.28173	-0.97406	0.723992	0.608171	0.39015	0.732945	0.379438	0.734652	0.608171	0.39015	0.379438
GO:0046639	negative regulation of alpha-beta T cell differentiation	-1.4859	-1.48866	-1.20863	-1.20571	-0.820994	-0.987879	0.35427	0.448728	0.565747	0.605475	0.899665	0.711055	0.35427	0.565747	0.711055
GO:1902259	regulation of delayed rectifier potassium channel activity	NA	NA	NA	NA	1.05602	-0.902105	NA	NA	NA	NA	0.646768	0.789999	NA	NA	0.646768
GO:0072163	mesonephric epithelium development	-1.96873	-1.80189	-1.21904	-1.16404	0.819472	0.945214	0.0049569	0.0334754	0.497175	0.639319	0.948689	0.784148	0.0049569	0.497175	0.784148
GO:0072164	mesonephric tubule development	-1.96873	-1.80189	-1.21904	-1.16404	0.819472	0.945214	0.0049569	0.0334754	0.497175	0.639319	0.948689	0.784148	0.0049569	0.497175	0.784148
GO:0045807	positive regulation of endocytosis	-0.945375	0.796015	0.903415	0.685825	1.19557	1.24878	0.910563	1	0.906781	1	0.369518	0.31435	0.910563	0.906781	0.31435
GO:2000377	regulation of reactive oxygen species metabolic process	0.983311	0.873982	0.880561	0.875137	1.20553	1.14111	0.852127	0.98364	0.931518	0.954849	0.344824	0.478807	0.852127	0.931518	0.344824
GO:0032609	interferon-gamma production	1.08783	1.01368	1.27639	1.28298	1.14236	1.25325	0.733619	0.864198	0.432344	0.466013	0.4783	0.329187	0.733619	0.432344	0.329187
GO:0032649	regulation of interferon-gamma production	0.924338	-0.914005	1.22527	1.20531	1.16329	1.31726	0.906291	0.951524	0.513457	0.574756	0.458069	0.257551	0.906291	0.513457	0.257551
GO:0001921	positive regulation of receptor recycling	-1.39842	-1.64944	-0.998419	-1.20838	0.722203	0.780601	0.461477	0.248413	0.79026	0.627508	0.945648	0.897042	0.248413	0.627508	0.897042
GO:0006413	translational initiation	0.51575	0.389263	-1.12117	-1.13854	-1.1678	-1.29738	1	1	0.619206	0.438082	0.393721	0.231792	1	0.438082	0.231792
GO:0007035	vacuolar acidification	0.866589	0.81068	0.826605	0.797866	1.41561	1.50572	0.944277	0.990768	0.927004	0.956644	0.269281	0.189233	0.944277	0.927004	0.189233
GO:1902600	proton transmembrane transport	1.48608	1.33885	1.25223	1.14201	1.34616	1.25487	0.245938	0.479847	0.474413	0.668733	0.232058	0.330578	0.245938	0.474413	0.232058
GO:0055010	ventricular cardiac muscle tissue morphogenesis	0.97753	0.911104	1.24096	1.21716	1.23111	1.08464	0.871028	0.936112	0.53553	0.612763	0.431165	0.596161	0.871028	0.53553	0.431165
GO:0098969	neurotransmitter receptor transport to postsynaptic membrane	1.06134	1.22917	1.14647	0.898203	0.503274	-0.605	0.773435	0.669651	0.673482	0.902043	1	0.994898	0.669651	0.673482	0.994898
GO:1903540	establishment of protein localization to postsynaptic membrane	1.1041	1.16894	1.23973	1.0696	0.53837	-0.577973	0.729507	0.717474	0.564863	0.771593	1	1	0.717474	0.564863	1
GO:0009125	nucleoside monophosphate catabolic process	0.931609	0.865286	0.69789	0.826237	1.26619	1.43854	0.883525	0.957683	0.983231	0.946584	0.421391	0.247354	0.883525	0.946584	0.247354
GO:0032963	collagen metabolic process	0.943369	0.927121	0.978458	0.885428	1.64855	1.54625	0.897131	0.936112	0.833784	0.942718	0.0130302	0.0439549	0.897131	0.833784	0.0130302
GO:0061326	renal tubule development	-1.80531	-1.67525	-1.18848	-1.22661	0.799499	1.00664	0.0224017	0.0856748	0.506937	0.405769	0.964437	0.68355	0.0224017	0.405769	0.68355
GO:0034762	regulation of transmembrane transport	1.10869	1.1904	1.21948	1.20979	1.72494	1.72216	0.61497	0.499861	0.23749	0.270996	1.3877e-06	7.68273e-07	0.499861	0.23749	7.68273e-07
GO:0042541	hemoglobin biosynthetic process	-0.729357	-0.547635	0.560058	-0.748919	0.950962	0.815482	1	1	1	0.968059	0.760442	0.864916	1	0.968059	0.760442
GO:0045824	negative regulation of innate immune response	1.52888	1.37162	1.65863	1.59629	1.17161	1.17313	0.248982	0.462439	0.0341293	0.0577569	0.467229	0.503086	0.248982	0.0341293	0.467229
GO:0051954	positive regulation of amine transport	-1.35422	-1.40184	0.817383	1.12779	1.1595	1.18451	0.460664	0.48157	0.943815	0.714065	0.498656	0.490993	0.460664	0.714065	0.490993
GO:0045861	negative regulation of proteolysis	-1.27731	-1.19075	1.16078	1.13993	1.2412	1.31145	0.25973	0.524927	0.493042	0.574756	0.209009	0.139958	0.25973	0.493042	0.139958
GO:0001942	hair follicle development	-1.40945	-1.3121	0.942453	0.994475	0.755773	0.795667	0.196986	0.474221	0.87016	0.849341	0.990878	0.961536	0.196986	0.849341	0.961536
GO:0051960	regulation of nervous system development	0.901599	-1.09518	1.19762	1.21605	1.18774	1.0787	0.980141	0.497283	0.283515	0.244915	0.221397	0.488288	0.497283	0.244915	0.221397
GO:0033146	regulation of intracellular estrogen receptor signaling pathway	-0.740124	-0.557866	-1.30299	-0.934382	-1.10528	-1.3258	1	1	0.447719	0.880137	0.55905	0.304668	1	0.447719	0.304668
GO:0007080	mitotic metaphase plate congression	-1.26314	0.369377	-2.0831	-1.67196	-2.52829	-2.53648	0.496186	1	0.0010533	0.0727281	3.99861e-09	7.3015e-09	0.496186	0.0010533	3.99861e-09
GO:0070129	regulation of mitochondrial translation	0.547018	0.450072	-1.34282	-1.35537	-1.02934	-1.04358	1	1	0.36131	0.518301	0.677626	0.632107	1	0.36131	0.632107
GO:1902074	response to salt	-1.40988	-1.28422	-1.05131	-1.20893	-1.25428	-1.37535	0.467567	0.644805	0.744008	0.622003	0.436732	0.300998	0.467567	0.622003	0.300998
GO:0007259	receptor signaling pathway via JAK-STAT	-1.11587	-1.40813	1.61697	1.41315	1.49966	1.41745	0.606774	0.275865	0.0129986	0.169218	0.0475081	0.1297	0.275865	0.0129986	0.0475081
GO:0043101	purine-containing compound salvage	1.38406	1.28184	1.10099	1.06375	-0.776302	-0.594133	0.439257	0.595052	0.702097	0.778142	0.919537	0.996375	0.439257	0.702097	0.919537
GO:0071103	DNA conformation change	-1.50788	0.6709	-2.4483	-2.0688	-2.60233	-2.6011	0.231863	1	2.90284e-07	0.00456832	3.99861e-09	4.36212e-09	0.231863	2.90284e-07	3.99861e-09
GO:0051345	positive regulation of hydrolase activity	1.06754	1.02565	1.0422	1.07356	1.27539	1.33386	0.707926	0.83997	0.729031	0.661789	0.0574486	0.0369067	0.707926	0.661789	0.0369067
GO:2000249	regulation of actin cytoskeleton reorganization	1.38218	1.08106	1.48709	1.34295	1.61725	1.71358	0.404826	0.8188	0.211402	0.465308	0.0391488	0.0167928	0.404826	0.211402	0.0167928
GO:0043954	cellular component maintenance	0.588666	0.667249	1.17394	0.937489	1.17586	1.08348	1	1	0.594386	0.880137	0.456903	0.603	1	0.594386	0.456903
GO:0031954	positive regulation of protein autophosphorylation	1.19431	1.22853	0.727943	1.00557	1.0508	1.05186	0.652216	0.669734	0.969792	0.841196	0.647067	0.661603	0.652216	0.841196	0.647067
GO:0019359	nicotinamide nucleotide biosynthetic process	1.40116	1.19931	-0.905496	-1.17733	-0.725919	0.765446	0.460345	0.724805	0.859529	0.650634	0.940104	0.910799	0.460345	0.650634	0.910799
GO:0019363	pyridine nucleotide biosynthetic process	1.40876	1.21628	-0.887003	-1.18355	-0.70593	0.762211	0.46585	0.716364	0.873146	0.6328	0.943375	0.917318	0.46585	0.6328	0.917318
GO:0002092	positive regulation of receptor internalization	0.983144	0.874085	0.780537	-0.976215	0.741144	0.666818	0.850022	0.961398	0.953288	0.82602	0.947743	0.976688	0.850022	0.82602	0.947743
GO:1903539	protein localization to postsynaptic membrane	0.834804	0.918556	1.36326	1.06152	1.17124	1.23885	0.983248	0.934722	0.36131	0.786166	0.473803	0.411813	0.934722	0.36131	0.411813
GO:0021766	hippocampus development	-0.793088	-1.0714	1.18613	1.26929	-1.01133	-0.877508	1	0.794113	0.587348	0.518301	0.710584	0.894477	0.794113	0.518301	0.710584
GO:0007631	feeding behavior	-1.41252	-1.38482	1.31659	1.27545	1.37868	1.44284	0.3536	0.38858	0.39015	0.490067	0.179652	0.104989	0.3536	0.39015	0.104989
GO:0016570	histone modification	-1.03831	-1.01705	NA	NA	-1.98924	-2.01465	0.764631	0.8188	NA	NA	3.99861e-09	4.36212e-09	0.764631	NA	3.99861e-09
GO:0033077	T cell differentiation in thymus	0.738266	1.02798	1.03566	1.12138	0.846145	1.05856	1	0.849103	0.759938	0.696081	0.911857	0.63074	0.849103	0.696081	0.63074
GO:0015911	long-chain fatty acid import across plasma membrane	-1.18819	-1.00047	-0.923642	-1.08188	1.22506	1.07599	0.674763	0.87592	0.854539	0.732001	0.472933	0.659895	0.674763	0.732001	0.472933
GO:0051150	regulation of smooth muscle cell differentiation	-0.88008	-0.766414	0.782602	1.01769	0.940504	0.946129	0.937005	1	0.952591	0.834838	0.788497	0.77203	0.937005	0.834838	0.77203
GO:0060428	lung epithelium development	-1.25875	-1.10337	1.47173	1.54405	0.668133	0.547631	0.511456	0.750604	0.211402	0.145263	0.991337	1	0.511456	0.145263	0.991337
GO:0001578	microtubule bundle formation	1.21262	1.43208	1.57946	1.55602	-0.9374	1.15073	0.574242	0.301893	0.036067	0.0581778	0.817378	0.469117	0.301893	0.036067	0.469117
GO:0071320	cellular response to cAMP	0.796012	0.939109	1.33976	1.43665	1.24039	1.08619	0.988596	0.920586	0.388423	0.317221	0.426674	0.607638	0.920586	0.317221	0.426674
GO:0046427	positive regulation of receptor signaling pathway via JAK-STAT	-1.6037	-1.71421	1.61234	1.35987	1.06125	1.11308	0.251613	0.151234	0.105059	0.443999	0.636654	0.577533	0.151234	0.105059	0.577533
GO:0032731	positive regulation of interleukin-1 beta production	-1.23282	-0.887859	0.901257	0.920803	1.27352	1.0313	0.548746	0.970715	0.878378	0.886488	0.361748	0.679669	0.548746	0.878378	0.361748
GO:0051148	negative regulation of muscle cell differentiation	-0.966051	0.920882	-0.978381	0.722658	0.699185	-0.863409	0.876664	0.936112	0.80626	0.987874	0.991471	0.907106	0.876664	0.80626	0.907106
GO:0010885	regulation of cholesterol storage	-1.31004	-1.36071	1.17931	0.852431	-0.698731	0.90663	0.573244	0.575357	0.641071	0.924245	0.951107	0.797544	0.573244	0.641071	0.797544
GO:0010959	regulation of metal ion transport	-1.23219	-1.15496	1.22734	1.28157	1.89431	1.7897	0.179502	0.502375	0.275167	0.14106	1.2968e-07	1.48983e-06	0.179502	0.14106	1.2968e-07
GO:0045939	negative regulation of steroid metabolic process	-1.0031	-0.947574	1.03841	0.973305	1.03365	1.08414	0.835081	0.930323	0.75854	0.85657	0.678984	0.624004	0.835081	0.75854	0.624004
GO:0045762	positive regulation of adenylate cyclase activity	1.02518	1.17107	1.29657	1.12995	1.10786	1.2038	0.809498	0.717474	0.498866	0.71143	0.595315	0.493917	0.717474	0.498866	0.493917
GO:1900273	positive regulation of long-term synaptic potentiation	1.11271	1.196	1.16548	1.19145	0.580174	0.895312	0.723511	0.686188	0.631564	0.649481	1	0.817178	0.686188	0.631564	0.817178
GO:0035970	peptidyl-threonine dephosphorylation	0.777926	0.991458	1.32468	1.01679	-0.636418	-0.642072	0.984448	0.885717	0.478207	0.824851	0.979325	0.969918	0.885717	0.478207	0.969918
GO:0070131	positive regulation of mitochondrial translation	0.510042	0.411439	-1.29011	-1.33877	-0.795748	-0.807078	1	1	0.507176	0.495743	0.900101	0.904042	1	0.495743	0.900101
GO:0072710	response to hydroxyurea	-1.30339	0.354604	-1.77786	-1.42973	-1.82833	-1.86991	0.539725	1	0.0660546	0.505336	0.0247877	0.0177432	0.539725	0.0660546	0.0177432
GO:0035404	histone-serine phosphorylation	NA	NA	NA	NA	NA	NA	NA	NA	NA	NA	NA	NA	NA	NA	NA
GO:1901992	positive regulation of mitotic cell cycle phase transition	-1.11438	0.806197	-1.91929	-1.33925	-2.51621	-2.52617	0.62239	1	0.000397578	0.309942	3.99861e-09	4.36212e-09	0.62239	0.000397578	3.99861e-09
GO:0032231	regulation of actin filament bundle assembly	-1.28082	-1.34707	0.896933	0.785216	1.14533	0.991035	0.398786	0.296089	0.918697	0.980761	0.442444	0.730181	0.296089	0.918697	0.442444
GO:0071241	cellular response to inorganic substance	1.11633	0.984787	1.08787	1.20247	1.0733	0.98345	0.665527	0.888312	0.683717	0.512203	0.586389	0.730343	0.665527	0.512203	0.586389
GO:1901991	negative regulation of mitotic cell cycle phase transition	-1.08096	0.82287	-2.064	-1.43197	-2.40939	-2.39059	0.621801	1	1.18478e-06	0.0851012	3.99861e-09	4.36212e-09	0.621801	1.18478e-06	3.99861e-09
GO:0003209	cardiac atrium morphogenesis	1.02603	-0.939838	1.41058	1.50669	-0.615544	-0.777058	0.810392	0.921574	0.283515	0.269878	0.99727	0.93493	0.810392	0.269878	0.93493
GO:0014020	primary neural tube formation	-1.32896	-1.21303	-0.987248	-0.839425	-0.907116	-1.1535	0.259859	0.522969	0.799239	0.987814	0.879362	0.405269	0.259859	0.799239	0.405269
GO:0046649	lymphocyte activation	NA	NA	NA	NA	NA	NA	NA	NA	NA	NA	NA	NA	NA	NA	NA
GO:0042474	middle ear morphogenesis	-1.27645	-1.28699	0.822494	0.951773	0.790164	-0.889086	0.515245	0.570187	0.928997	0.87234	0.914281	0.822021	0.515245	0.87234	0.822021
GO:0009162	deoxyribonucleoside monophosphate metabolic process	0.78455	0.868526	-1.37898	-1.18152	-1.23574	-1.15861	0.993659	0.961925	0.39015	0.634993	0.415988	0.487244	0.961925	0.39015	0.415988
GO:0042572	retinol metabolic process	-1.69146	-1.50396	-1.22394	-1.05487	-1.13721	0.8923	0.177613	0.48488	0.579071	0.764683	0.59435	0.807558	0.177613	0.579071	0.59435
GO:1901888	regulation of cell junction assembly	-1.42593	-1.21914	1.06318	1.14847	1.64832	1.66417	0.13513	0.551562	0.713569	0.607259	0.00308314	0.00221832	0.13513	0.607259	0.00221832
GO:0031960	response to corticosteroid	-1.5251	-1.52608	1.29698	1.19037	1.30376	1.29739	0.234446	0.220236	0.412047	0.609573	0.283437	0.308728	0.220236	0.412047	0.283437
GO:0001657	ureteric bud development	-1.96873	-1.80189	-1.21904	-1.16404	0.819472	0.945214	0.0049569	0.0334754	0.497175	0.639319	0.948689	0.784148	0.0049569	0.497175	0.784148
GO:1903052	positive regulation of proteolysis involved in cellular protein catabolic process	-1.09162	-0.828185	-1.00076	-0.951876	-1.24688	-1.1152	0.645948	1	0.808272	0.910312	0.24138	0.446755	0.645948	0.808272	0.24138
GO:1901661	quinone metabolic process	0.539508	-0.831338	0.740791	0.72387	-0.688847	0.592491	1	0.989857	0.967227	0.975214	0.98244	0.999538	0.989857	0.967227	0.98244
GO:0019216	regulation of lipid metabolic process	-1.14282	-1.22102	1.11028	1.09391	1.13358	1.26902	0.445576	0.376458	0.599942	0.67206	0.376218	0.177791	0.376458	0.599942	0.177791
GO:0048791	calcium ion-regulated exocytosis of neurotransmitter	1.41098	1.11531	1.79735	1.66121	1.45306	1.05201	0.43894	0.800989	0.012348	0.104536	0.24594	0.666836	0.43894	0.012348	0.24594
GO:0009226	nucleotide-sugar biosynthetic process	0.578143	1.01646	0.742534	0.601659	-0.66405	-0.565742	1	0.869768	0.960134	1	0.967354	0.995931	0.869768	0.960134	0.967354
GO:0021692	cerebellar Purkinje cell layer morphogenesis	-1.31678	0.615027	0.75428	0.779436	-1.02959	-1.03201	0.500749	1	0.961279	0.960265	0.695152	0.668086	0.500749	0.960265	0.668086
GO:0043367	CD4-positive, alpha-beta T cell differentiation	-1.09127	-1.0745	1.01935	0.834725	1.19923	1.12189	0.709094	0.772165	0.776581	0.956644	0.40372	0.533774	0.709094	0.776581	0.40372
GO:0045777	positive regulation of blood pressure	-1.90368	-1.7851	1.35841	1.37023	1.16335	1.35871	0.0478773	0.136902	0.372865	0.421491	0.499804	0.300998	0.0478773	0.372865	0.300998
GO:0001964	startle response	1.067	1.01319	1.0509	1.41479	1.30094	1.30864	0.78818	0.866506	0.749554	0.396179	0.352197	0.365251	0.78818	0.396179	0.352197
GO:1904064	positive regulation of cation transmembrane transport	-1.37445	-1.22187	1.20382	1.16862	1.86763	1.90364	0.231863	0.519591	0.494821	0.603821	0.0002096	5.83502e-05	0.231863	0.494821	5.83502e-05
GO:0019221	cytokine-mediated signaling pathway	1.34798	1.15557	1.33233	1.32589	1.84568	1.54198	0.187088	0.614262	0.125822	0.143025	1.63887e-06	0.00495577	0.187088	0.125822	1.63887e-06
GO:1904953	Wnt signaling pathway involved in midbrain dopaminergic neuron differentiation	NA	NA	NA	NA	NA	NA	NA	NA	NA	NA	NA	NA	NA	NA	NA
GO:0006911	phagocytosis, engulfment	-1.26717	-1.38073	0.860215	0.723671	1.83537	1.41912	0.527122	0.50687	0.913386	0.979341	0.00388267	0.189233	0.50687	0.913386	0.00388267
GO:0001819	positive regulation of cytokine production	1.10042	0.98549	1.05315	1.02662	1.52986	1.55234	0.658503	0.90679	0.719847	0.800247	0.00436662	0.00200196	0.658503	0.719847	0.00200196
GO:0040013	negative regulation of locomotion	-1.53814	-1.63849	0.84994	0.887492	1.44486	1.34099	0.0136962	0.00899641	0.976695	0.961033	0.0121512	0.0740863	0.00899641	0.961033	0.0121512
GO:1903894	regulation of IRE1-mediated unfolded protein response	NA	NA	NA	NA	NA	NA	NA	NA	NA	NA	NA	NA	NA	NA	NA
GO:0008306	associative learning	-1.2728	-1.35213	1.45403	1.19728	1.52671	1.69639	0.472386	0.462439	0.123947	0.587954	0.0493545	0.00816856	0.462439	0.123947	0.00816856
GO:0009798	axis specification	-1.54974	-1.32787	-1.38983	-1.15312	-1.08655	-1.16016	0.165994	0.522969	0.245177	0.617722	0.552238	0.427405	0.165994	0.245177	0.427405
GO:0030901	midbrain development	-0.945034	-0.788789	1.05674	1.08626	1.0092	1.00812	0.889603	1	0.75033	0.753747	0.698822	0.711168	0.889603	0.75033	0.698822
GO:0050728	negative regulation of inflammatory response	0.927892	0.884476	1.33601	1.45489	0.948862	1.00666	0.906364	0.968782	0.261919	0.153368	0.773981	0.686498	0.906364	0.153368	0.686498
GO:0031345	negative regulation of cell projection organization	0.867133	-0.952623	1.07516	1.04924	1.38957	1.33886	0.981088	0.936112	0.710153	0.778806	0.0569242	0.0992302	0.936112	0.710153	0.0569242
GO:0006054	N-acetylneuraminate metabolic process	NA	NA	NA	NA	NA	NA	NA	NA	NA	NA	NA	NA	NA	NA	NA
GO:0034250	positive regulation of cellular amide metabolic process	-0.893015	-1.04282	-0.889946	-0.88269	-0.711033	-0.711004	0.999263	0.807624	0.974365	1	1	1	0.807624	0.974365	1
GO:0010508	positive regulation of autophagy	0.533549	0.71229	0.74139	0.879414	1.51152	1.39415	1	1	1	0.954849	0.0244544	0.080856	1	0.954849	0.0244544
GO:0001556	oocyte maturation	-0.828335	0.947461	-1.29262	1.09385	-1.43942	-1.27989	0.977876	0.918432	0.427392	0.748089	0.211432	0.387122	0.918432	0.427392	0.211432
GO:0045823	positive regulation of heart contraction	-1.47407	-1.5091	-1.33383	-1.13861	1.36159	1.60825	0.268647	0.389894	0.381378	0.659757	0.290181	0.0693649	0.268647	0.381378	0.0693649
GO:1903524	positive regulation of blood circulation	-1.42056	-1.47238	-1.31779	-1.11853	1.48597	1.69307	0.384484	0.367333	0.359619	0.680784	0.111096	0.0202046	0.367333	0.359619	0.0202046
GO:0072711	cellular response to hydroxyurea	-1.18374	0.471784	-1.85796	-1.44912	-1.82162	-1.87887	0.677839	1	0.0568952	0.533192	0.0190924	0.0152206	0.677839	0.0568952	0.0152206
GO:0005978	glycogen biosynthetic process	-1.22838	-1.12476	-1.34031	-1.24497	-0.72709	-0.786612	0.556509	0.729928	0.236091	0.455742	0.983229	0.943967	0.556509	0.236091	0.943967
GO:0009250	glucan biosynthetic process	-1.22838	-1.12476	-1.34031	-1.24497	-0.72709	-0.786612	0.556509	0.729928	0.236091	0.455742	0.983229	0.943967	0.556509	0.236091	0.943967
GO:0098534	centriole assembly	-1.49171	-0.516603	-1.80335	-1.33283	-2.41658	-2.48995	0.234446	1	0.0261047	0.368521	1.25555e-07	6.89737e-08	0.234446	0.0261047	6.89737e-08
GO:0030488	tRNA methylation	0.734887	0.94442	-1.24583	-1.26469	-1.39488	-1.4574	1	0.919499	0.46038	0.576433	0.239626	0.190393	0.919499	0.46038	0.190393
GO:2000353	positive regulation of endothelial cell apoptotic process	-1.2059	-0.868099	-0.943305	0.976665	1.78937	1.62837	0.614065	0.961984	0.841733	0.85259	0.0223163	0.0806643	0.614065	0.841733	0.0223163
GO:0032692	negative regulation of interleukin-1 production	-0.924481	-0.964164	1.14237	1.4733	1.07216	1.26837	0.905705	0.907276	0.67011	0.30989	0.635852	0.453451	0.905705	0.30989	0.453451
GO:1903671	negative regulation of sprouting angiogenesis	1.13377	1.17955	0.854139	1.12212	-0.780734	-1.08378	0.716446	0.725961	0.905327	0.732945	0.900245	0.642506	0.716446	0.732945	0.642506
GO:0033559	unsaturated fatty acid metabolic process	1.39753	1.28782	1.69289	1.63861	1.34198	1.34159	0.328397	0.541297	0.0217065	0.0439538	0.27624	0.290181	0.328397	0.0217065	0.27624
GO:0046839	phospholipid dephosphorylation	-0.670792	-0.672855	1.39297	1.28455	1.13795	1.11837	1	1	0.308251	0.533192	0.518168	0.574837	1	0.308251	0.518168
GO:0030593	neutrophil chemotaxis	1.30703	-1.06314	1.31186	1.33997	1.92682	1.69221	0.472386	0.828327	0.388088	0.405769	0.000422793	0.0133171	0.472386	0.388088	0.000422793
GO:0032928	regulation of superoxide anion generation	-1.2535	-1.44832	0.881812	0.903373	1.2308	1.3778	0.566371	0.462439	0.896214	0.909556	0.455924	0.308482	0.462439	0.896214	0.308482
GO:0016202	regulation of striated muscle tissue development	-0.952115	0.74592	0.759872	0.737054	-1.11735	-1.34264	0.878206	1	0.960134	0.968001	0.550731	0.342948	0.878206	0.960134	0.342948
GO:0009225	nucleotide-sugar metabolic process	0.652594	0.930166	0.718554	0.786588	-0.594109	-0.5178	1	0.922774	0.980257	0.95732	1	1	0.922774	0.95732	1
GO:0002708	positive regulation of lymphocyte mediated immunity	1.34058	1.36289	1.355	1.25493	1.04265	1.22709	0.389261	0.399564	0.26459	0.465308	0.624654	0.39001	0.389261	0.26459	0.39001
GO:1904029	regulation of cyclin-dependent protein kinase activity	0.929585	1.05755	-1.58597	-1.16499	-2.02949	-1.99629	0.905705	0.827544	0.0656463	0.591929	0.000153715	0.000227684	0.827544	0.0656463	0.000153715
GO:0010971	positive regulation of G2/M transition of mitotic cell cycle	-1.2144	0.816075	-2.01477	-1.45327	-2.29828	-2.32044	0.577524	0.988155	0.00820576	0.310813	1.56939e-05	1.78472e-05	0.577524	0.00820576	1.56939e-05
GO:0007178	transmembrane receptor protein serine/threonine kinase signaling pathway	-1.40974	-1.44285	1.02189	0.871983	1.11555	1.15212	0.0527559	0.0334754	0.772862	0.979102	0.421391	0.368771	0.0334754	0.772862	0.368771
GO:0006790	sulfur compound metabolic process	-1.2865	-1.33422	0.871608	0.804665	1.32453	1.18159	0.206375	0.151234	0.95994	0.993672	0.0815535	0.32946	0.151234	0.95994	0.0815535
GO:0071218	cellular response to misfolded protein	-0.804068	-0.917835	-0.980919	-0.987438	-0.75597	-0.670856	0.984374	0.935836	0.793959	0.819511	0.939697	0.972657	0.935836	0.793959	0.939697
GO:0006622	protein targeting to lysosome	-0.847495	0.719034	1.47634	1.48953	1.05708	0.94578	0.959439	1	0.264637	0.31357	0.648393	0.754679	0.959439	0.264637	0.648393
GO:0060211	regulation of nuclear-transcribed mRNA poly(A) tail shortening	-0.46744	-0.582991	0.649342	0.781628	0.981611	1.08771	1	1	0.990369	0.957915	0.725315	0.62917	1	0.957915	0.62917
GO:0097503	sialylation	NA	NA	NA	NA	NA	NA	NA	NA	NA	NA	NA	NA	NA	NA	NA
GO:0010894	negative regulation of steroid biosynthetic process	-1.0203	-1.0355	1.07855	1.02881	1.10743	1.10947	0.820433	0.852985	0.727096	0.805944	0.588534	0.596738	0.820433	0.727096	0.588534
GO:0046051	UTP metabolic process	NA	NA	NA	NA	-0.84893	-0.456182	NA	NA	NA	NA	0.858964	1	NA	NA	0.858964
GO:0006244	pyrimidine nucleotide catabolic process	NA	NA	0.727137	0.904816	-1.12325	-0.96509	NA	NA	0.960134	0.88995	0.60592	0.734493	NA	0.88995	0.60592
GO:0090128	regulation of synapse maturation	-0.636647	-0.584846	-0.759121	1.23908	-1.03831	-0.891419	1	1	0.958572	0.619276	0.68973	0.828372	1	0.619276	0.68973
GO:0015732	prostaglandin transport	1.0654	0.916866	-0.928075	-0.836659	1.37484	1.32428	0.77	0.922783	0.854539	0.942271	0.314481	0.368771	0.77	0.854539	0.314481
GO:0034638	phosphatidylcholine catabolic process	0.794376	0.522005	1.27482	1.03172	1.21621	1.28371	0.959135	1	0.565288	0.83125	0.493567	0.408849	0.959135	0.565288	0.408849
GO:0009190	cyclic nucleotide biosynthetic process	0.884211	0.930028	1.22754	1.34147	1.2064	1.02555	0.911657	0.921574	0.587348	0.511031	0.479591	0.686104	0.911657	0.511031	0.479591
GO:0052652	cyclic purine nucleotide metabolic process	0.884211	0.930028	1.22754	1.34147	1.2064	1.02555	0.911657	0.921574	0.587348	0.511031	0.479591	0.686104	0.911657	0.511031	0.479591
GO:0045428	regulation of nitric oxide biosynthetic process	-1.40965	-1.3294	0.881324	0.987407	1.62927	1.5798	0.274746	0.503178	0.902635	0.845461	0.0325046	0.0558231	0.274746	0.845461	0.0325046
GO:0035019	somatic stem cell population maintenance	-1.76831	-1.63981	-0.858418	0.784224	0.590018	-0.642272	0.0812802	0.183333	0.943815	0.961033	1	1	0.0812802	0.943815	1
GO:0021510	spinal cord development	-1.61321	-1.53897	0.676552	0.726234	-0.915461	-0.933615	0.137032	0.225775	1	0.987343	0.832717	0.824305	0.137032	0.987343	0.824305
GO:0034394	protein localization to cell surface	-0.990976	-0.849304	1.00109	0.892476	0.692098	0.852495	0.836603	0.989352	0.79202	0.931735	0.994339	0.878552	0.836603	0.79202	0.878552
GO:0042491	inner ear auditory receptor cell differentiation	-1.26444	-1.04926	1.14795	0.941605	1.12976	1.16868	0.53403	0.819883	0.659067	0.880137	0.538263	0.50569	0.53403	0.659067	0.50569
GO:0072028	nephron morphogenesis	-1.64007	-1.56486	-1.23029	-1.23531	0.812832	1.09539	0.0909019	0.220236	0.486922	0.505336	0.943375	0.560075	0.0909019	0.486922	0.560075
GO:0021587	cerebellum morphogenesis	-1.12961	0.763938	1.08334	1.08447	0.812043	0.751244	0.658351	1	0.723893	0.753747	0.910641	0.950987	0.658351	0.723893	0.910641
GO:0045930	negative regulation of mitotic cell cycle	-1.33906	0.648857	-2.04609	NA	-2.39195	-2.3698	0.18491	1	1.74935e-07	NA	3.99861e-09	4.36212e-09	0.18491	1.74935e-07	3.99861e-09
GO:0051937	catecholamine transport	-1.13962	-0.999739	1.25815	1.43432	1.17807	1.44766	0.642374	0.87592	0.486648	0.304033	0.451668	0.173663	0.642374	0.304033	0.173663
GO:0006261	DNA-templated DNA replication	-1.8871	0.511694	-3.05943	-2.70948	-3.18551	-3.24626	0.00196233	1	1.62314e-08	1.88e-07	3.99861e-09	4.36212e-09	0.00196233	1.62314e-08	3.99861e-09
GO:0032392	DNA geometric change	-1.52234	0.625257	-2.41774	-2.07125	-2.63338	-2.70835	0.207763	1	1.67239e-06	0.00308163	3.99861e-09	4.36212e-09	0.207763	1.67239e-06	3.99861e-09
GO:0048820	hair follicle maturation	1.25718	1.35783	1.13182	1.25883	1.01969	1.15569	0.564685	0.539346	0.671676	0.593383	0.695152	0.542427	0.539346	0.593383	0.542427
GO:0038127	ERBB signaling pathway	0.960352	1.02476	1.54943	1.43314	1.13225	1.19901	0.88633	0.847758	0.0505703	0.197762	0.466782	0.391622	0.847758	0.0505703	0.391622
GO:0006743	ubiquinone metabolic process	0.438386	-0.653953	-0.807497	-0.837691	-1.02022	-1.02817	1	1	0.929736	0.937794	0.703971	0.673273	1	0.929736	0.673273
GO:0051280	negative regulation of release of sequestered calcium ion into cytosol	0.742023	0.839111	1.16797	1.23244	0.869872	0.800943	1	0.968782	0.659067	0.62815	0.838853	0.898607	0.968782	0.62815	0.838853
GO:0051928	positive regulation of calcium ion transport	-1.11795	-1.17954	1.43386	1.29657	1.94059	1.86294	0.614065	0.593702	0.161507	0.395892	6.82453e-05	0.000203989	0.593702	0.161507	6.82453e-05
GO:0042311	vasodilation	-1.36538	-1.55571	0.983502	1.10015	1.40955	1.26232	0.42007	0.220236	0.809937	0.744564	0.185027	0.387663	0.220236	0.744564	0.185027
GO:2000479	regulation of cAMP-dependent protein kinase activity	-1.06915	-1.03123	0.626927	0.736786	0.706223	0.789277	0.789496	0.861798	0.988371	0.961033	0.956686	0.904724	0.789496	0.961033	0.904724
GO:0038034	signal transduction in absence of ligand	-1.37785	-1.30112	1.10196	1.13717	0.962245	0.867033	0.313391	0.524927	0.673736	0.684859	0.769775	0.865681	0.313391	0.673736	0.769775
GO:0097192	extrinsic apoptotic signaling pathway in absence of ligand	-1.37785	-1.30112	1.10196	1.13717	0.962245	0.867033	0.313391	0.524927	0.673736	0.684859	0.769775	0.865681	0.313391	0.673736	0.769775
GO:0034728	nucleosome organization	1.04488	0.922106	-1.34347	-1.19198	-2.34652	-2.36458	0.789869	0.937505	0.200186	0.455883	2.28777e-08	1.16607e-08	0.789869	0.200186	1.16607e-08
GO:0000079	regulation of cyclin-dependent protein serine/threonine kinase activity	-0.960139	1.01657	-1.62135	-1.18849	-2.02343	-1.98515	0.855068	0.866801	0.0470399	0.483348	0.000169618	0.00040531	0.855068	0.0470399	0.000169618
GO:0034502	protein localization to chromosome	-1.12217	0.697002	-2.42673	-1.78952	-2.81894	-2.78471	0.606774	1	1.62314e-08	0.00308163	3.99861e-09	4.36212e-09	0.606774	1.62314e-08	3.99861e-09
GO:0050679	positive regulation of epithelial cell proliferation	-1.21222	-1.26405	1.05417	1.07576	1.01859	1.05965	0.404642	0.459897	0.729031	0.728721	0.671483	0.605598	0.404642	0.728721	0.605598
GO:0010759	positive regulation of macrophage chemotaxis	1.45692	1.32509	1.39663	1.41525	1.76966	1.68832	0.391373	0.573689	0.369253	0.395892	0.0270052	0.0558571	0.391373	0.369253	0.0270052
GO:0090660	cerebrospinal fluid circulation	NA	NA	1.17494	1.42986	1.24441	1.4782	NA	NA	0.657962	0.40003	0.455022	0.212485	NA	0.40003	0.212485
GO:0043587	tongue morphogenesis	-0.776938	0.517746	1.22406	1.40389	-1.35642	-1.36115	0.978593	1	0.594386	0.426982	0.338963	0.347294	0.978593	0.426982	0.338963
GO:0007140	male meiotic nuclear division	1.30755	1.37095	-1.23468	1.14069	-1.8055	-1.62994	0.489566	0.497283	0.473549	0.70599	0.0227901	0.0833257	0.489566	0.473549	0.0227901
GO:0005977	glycogen metabolic process	-1.13273	-1.17564	-1.54181	-1.24581	0.769371	0.782874	0.63431	0.656127	0.0919687	0.513619	0.966457	0.948586	0.63431	0.0919687	0.948586
GO:0051590	positive regulation of neurotransmitter transport	1.46668	1.15098	1.41024	1.27137	1.08633	-0.812002	0.384484	0.761177	0.377549	0.577396	0.615999	0.896882	0.384484	0.377549	0.615999
GO:0071875	adrenergic receptor signaling pathway	-1.08764	-0.910592	1.29834	1.51653	0.712947	1.17129	0.733619	0.937505	0.496446	0.242937	0.959192	0.525502	0.733619	0.242937	0.525502
GO:0007099	centriole replication	-1.42993	0.465719	-1.74097	-1.24041	-2.39486	-2.48517	0.35325	1	0.0757576	0.512203	3.92427e-07	1.21926e-07	0.35325	0.0757576	1.21926e-07
GO:0022404	molting cycle process	-1.39638	-1.29718	0.93409	0.981984	0.739793	0.771364	0.251613	0.462439	0.875069	0.860469	0.994339	0.973657	0.251613	0.860469	0.973657
GO:0022405	hair cycle process	-1.39638	-1.29718	0.93409	0.981984	0.739793	0.771364	0.251613	0.462439	0.875069	0.860469	0.994339	0.973657	0.251613	0.860469	0.973657
GO:0034614	cellular response to reactive oxygen species	-1.4111	-1.49177	-0.860971	-0.996587	1.08555	0.881395	0.179305	0.150801	0.987811	0.743141	0.563678	0.885285	0.150801	0.743141	0.563678
GO:0007173	epidermal growth factor receptor signaling pathway	0.953166	1.04225	1.57984	1.45503	1.19654	1.21513	0.896449	0.847342	0.0546205	0.151987	0.392756	0.384148	0.847342	0.0546205	0.384148
GO:0045821	positive regulation of glycolytic process	0.789499	1.17054	0.880763	0.835242	0.838781	0.739439	0.990338	0.74734	0.889444	0.941199	0.855615	0.935336	0.74734	0.889444	0.855615
GO:0060284	regulation of cell development	-1.09255	-1.1511	1.12422	1.10504	NA	NA	0.477517	0.444708	0.48204	0.565347	NA	NA	0.444708	0.48204	NA
GO:0010940	positive regulation of necrotic cell death	0.973868	0.8443	-0.577477	-0.666418	1.10098	1.28984	0.871028	0.961984	1	0.987814	0.613629	0.411291	0.871028	0.987814	0.411291
GO:0045666	positive regulation of neuron differentiation	0.863898	-0.911723	0.895397	0.931508	1.03793	0.91011	0.969084	0.953617	0.904155	0.897769	0.62671	0.841005	0.953617	0.897769	0.62671
GO:0061136	regulation of proteasomal protein catabolic process	-0.815826	-0.743406	-0.969589	-1.0259	-1.13229	-1.03749	1	1	0.87751	0.842043	0.417428	0.612557	1	0.842043	0.417428
GO:0014741	negative regulation of muscle hypertrophy	-1.27761	-1.33815	0.979998	0.675352	1.09516	1.06556	0.524654	0.539346	0.829525	0.989866	0.597594	0.634254	0.524654	0.829525	0.597594
GO:0031468	nuclear membrane reassembly	0.424827	-0.711432	0.538304	0.652686	0.657957	-0.535679	1	1	1	0.993354	0.980343	1	1	0.993354	0.980343
GO:0070373	negative regulation of ERK1 and ERK2 cascade	-1.21261	-1.37396	0.941946	0.87732	1.18856	1.14448	0.516001	0.4662	0.864304	0.941584	0.408121	0.491592	0.4662	0.864304	0.408121
GO:1902692	regulation of neuroblast proliferation	-0.828861	-1.03883	0.985875	1.01586	-1.4872	-1.38274	0.989148	0.826531	0.833326	0.836241	0.171321	0.261315	0.826531	0.833326	0.171321
GO:0048483	autonomic nervous system development	-1.99788	-2.04973	0.835325	0.776477	0.888793	-0.801823	0.029004	0.0153165	0.938872	0.9609	0.837461	0.925639	0.0153165	0.938872	0.837461
GO:2000351	regulation of endothelial cell apoptotic process	-1.2966	-1.14131	-0.985195	0.975447	1.85472	1.60011	0.472386	0.71279	0.786536	0.850928	0.00405535	0.0425988	0.472386	0.786536	0.00405535
GO:0030307	positive regulation of cell growth	0.878482	-0.872886	0.993422	0.885703	1.31966	1.08567	0.964777	1	0.821504	0.954849	0.101701	0.563679	0.964777	0.821504	0.101701
GO:0042220	response to cocaine	-0.928043	-1.15592	0.841497	0.89477	1.45908	1.49664	0.905705	0.722665	0.918312	0.904608	0.179652	0.138766	0.722665	0.904608	0.138766
GO:0072332	intrinsic apoptotic signaling pathway by p53 class mediator	1.01928	1.0261	0.833152	0.870436	0.983807	1.1225	0.818492	0.851649	0.945171	0.942271	0.71367	0.528474	0.818492	0.942271	0.528474
GO:0002440	production of molecular mediator of immune response	1.15249	1.02457	1.00635	0.936026	0.937308	1.01033	0.601999	0.849103	0.807367	0.911776	0.827518	0.689973	0.601999	0.807367	0.689973
GO:1902916	positive regulation of protein polyubiquitination	1.34877	1.12338	1.28893	1.31576	-0.991145	-1.00893	0.501196	0.783009	0.516729	0.546512	0.724725	0.708216	0.501196	0.516729	0.708216
GO:0001946	lymphangiogenesis	1.10225	-0.891198	1.13025	1.2601	1.0687	0.820823	0.731514	0.951524	0.659067	0.574756	0.629193	0.861757	0.731514	0.574756	0.629193
GO:0002360	T cell lineage commitment	0.778358	1.12301	1.26168	1.34512	1.04192	0.77281	1	0.767346	0.549829	0.501209	0.663739	0.922256	0.767346	0.501209	0.663739
GO:0033144	negative regulation of intracellular steroid hormone receptor signaling pathway	-1.3948	-1.52146	-1.35513	-1.14903	-1.10198	-1.24727	0.405586	0.394991	0.30056	0.656727	0.559272	0.396993	0.394991	0.30056	0.396993
GO:0006706	steroid catabolic process	-0.718196	-0.739556	1.06545	1.18612	1.24691	1.45606	1	1	0.743691	0.689961	0.466782	0.217563	1	0.689961	0.217563
GO:0051988	regulation of attachment of spindle microtubules to kinetochore	-1.26924	0.982472	-2.08581	-1.74089	-2.19559	-2.19669	0.577125	0.889545	0.000654728	0.142239	4.42776e-06	2.22249e-05	0.577125	0.000654728	4.42776e-06
GO:0035384	thioester biosynthetic process	0.537176	-0.570977	-0.741119	-0.826914	-0.558426	-0.520419	1	1	0.978278	0.952873	1	1	1	0.952873	1
GO:0071616	acyl-CoA biosynthetic process	0.537176	-0.570977	-0.741119	-0.826914	-0.558426	-0.520419	1	1	0.978278	0.952873	1	1	1	0.952873	1
GO:0003014	renal system process	-1.38645	-1.38711	1.41214	1.24037	1.70682	1.61317	0.35427	0.375266	0.20896	0.514625	0.00793286	0.0152206	0.35427	0.20896	0.00793286
GO:0034134	toll-like receptor 2 signaling pathway	-1.02367	1.06443	0.850389	1.04479	0.768231	0.718669	0.819115	0.841967	0.914042	0.798296	0.913844	0.938952	0.819115	0.798296	0.913844
GO:0009394	2'-deoxyribonucleotide metabolic process	0.918941	-0.672754	-1.37597	-1.30142	-1.6575	-1.56395	0.905705	1	0.278352	0.457846	0.0554074	0.0777211	0.905705	0.278352	0.0554074
GO:0071294	cellular response to zinc ion	NA	NA	NA	NA	NA	NA	NA	NA	NA	NA	NA	NA	NA	NA	NA
GO:0045822	negative regulation of heart contraction	-0.933873	-1.08628	1.63091	1.49775	1.0637	1.01535	0.906364	0.810342	0.074937	0.297179	0.647067	0.69917	0.810342	0.074937	0.647067
GO:0045332	phospholipid translocation	1.7762	1.60333	1.41594	1.32937	0.924553	-0.94681	0.0706919	0.249229	0.314576	0.482545	0.801688	0.786522	0.0706919	0.314576	0.786522
GO:0045778	positive regulation of ossification	1.0079	-1.12606	1.00437	1.27831	0.922283	1.1419	0.819556	0.697308	0.79202	0.511031	0.813769	0.53209	0.697308	0.511031	0.53209
GO:0090407	organophosphate biosynthetic process	1.08954	0.978993	0.855233	0.853502	0.794045	0.862154	0.658351	0.918432	0.980257	0.989866	1	0.963044	0.658351	0.980257	0.963044
GO:0097345	mitochondrial outer membrane permeabilization	0.741002	0.643433	0.957081	1.0285	0.942201	1.18867	1	1	0.855379	0.813184	0.774116	0.483768	1	0.813184	0.483768
GO:0002067	glandular epithelial cell differentiation	0.76894	0.744332	0.88987	0.857597	0.854737	0.918718	1	1	0.88415	0.934319	0.869049	0.786707	1	0.88415	0.786707
GO:0090199	regulation of release of cytochrome c from mitochondria	0.734408	0.829698	1.08456	1.02924	1.252	1.26988	1	0.990216	0.723267	0.807582	0.373101	0.380792	0.990216	0.723267	0.373101
GO:1902414	protein localization to cell junction	1.39902	1.36239	1.53612	1.44304	1.41865	1.38729	0.298225	0.439924	0.0672731	0.169524	0.0866556	0.101436	0.298225	0.0672731	0.0866556
GO:0090659	walking behavior	-0.903388	-0.949609	1.07968	0.994568	1.01141	0.867828	0.906364	0.919499	0.713883	0.836312	0.696694	0.848638	0.906364	0.713883	0.696694
GO:1905063	regulation of vascular associated smooth muscle cell differentiation	0.974927	0.93548	-0.695192	0.908069	1.01104	0.952592	0.85807	0.920586	0.978278	0.891541	0.699263	0.755197	0.85807	0.891541	0.699263
GO:0010573	vascular endothelial growth factor production	1.19909	1.20449	1.16518	1.30395	0.947703	0.931752	0.654006	0.698688	0.63474	0.514079	0.769912	0.775362	0.654006	0.514079	0.769912
GO:0043491	protein kinase B signaling	0.832248	-1.10686	1.11893	1.16062	1.67129	1.70225	1	0.649445	0.622697	0.577054	0.00150833	0.00134627	0.649445	0.577054	0.00134627
GO:0050482	arachidonic acid secretion	-0.715742	-0.795491	1.02142	1.03578	1.17323	1.02273	1	0.989669	0.780483	0.800247	0.550078	0.684675	0.989669	0.780483	0.550078
GO:1903963	arachidonate transport	-0.715742	-0.795491	1.02142	1.03578	1.17323	1.02273	1	0.989669	0.780483	0.800247	0.550078	0.684675	0.989669	0.780483	0.550078
GO:0072012	glomerulus vasculature development	0.826578	0.919098	0.887975	1.09851	1.64686	1.69883	0.964833	0.934537	0.898114	0.740869	0.0566835	0.034775	0.934537	0.740869	0.034775
GO:0048247	lymphocyte chemotaxis	1.49103	1.15649	0.944343	0.966995	1.51866	1.21196	0.295253	0.736868	0.867387	0.869856	0.135681	0.481576	0.295253	0.867387	0.135681
GO:0050961	detection of temperature stimulus involved in sensory perception	-0.908417	-1.0193	1.50052	1.56284	1.1254	1.42883	0.908393	0.871816	0.25443	0.282006	0.563678	0.27244	0.871816	0.25443	0.27244
GO:0008089	anterograde axonal transport	-1.20149	-1.22962	1.32103	1.06741	1.02173	0.896132	0.549253	0.595424	0.411734	0.778142	0.679536	0.824665	0.549253	0.411734	0.679536
GO:0034694	response to prostaglandin	-0.953607	-0.919718	-0.980008	-0.787643	-0.486154	-0.552745	0.871028	0.932646	0.807367	0.956644	1	1	0.871028	0.807367	1
GO:0043200	response to amino acid	0.854681	-0.981964	-0.941988	-1.02048	1.31481	1.34629	0.973001	0.885717	0.867677	0.784492	0.223916	0.198437	0.885717	0.784492	0.198437
GO:0019751	polyol metabolic process	0.645616	0.897341	0.929497	0.991686	0.922697	0.980024	1	0.961019	0.87751	0.85259	0.822322	0.730781	0.961019	0.85259	0.730781
GO:0098930	axonal transport	-1.07715	-1.07567	1.28119	1.00536	1.05582	1.04544	0.730588	0.795708	0.443494	0.826138	0.629193	0.658692	0.730588	0.443494	0.629193
GO:0045737	positive regulation of cyclin-dependent protein serine/threonine kinase activity	0.917187	0.98809	-0.929736	0.753377	-1.46094	-1.43341	0.905705	0.883512	0.852311	0.964902	0.259369	0.259538	0.883512	0.852311	0.259369
GO:0006744	ubiquinone biosynthetic process	-0.54175	-1.09365	-0.905491	-0.897476	-1.09796	-1.20962	1	0.787564	0.872116	0.89569	0.62308	0.46865	0.787564	0.872116	0.46865
GO:1901663	quinone biosynthetic process	-0.506748	-1.10122	-0.958044	-0.872933	-1.1009	-1.19576	1	0.779014	0.814764	0.910312	0.602951	0.478321	0.779014	0.814764	0.478321
GO:0051385	response to mineralocorticoid	NA	NA	NA	NA	NA	NA	NA	NA	NA	NA	NA	NA	NA	NA	NA
GO:0003279	cardiac septum development	-1.2028	-1.03631	1.19262	1.28122	0.858487	0.64906	0.46585	0.828327	0.520553	0.407003	0.923613	1	0.46585	0.407003	0.923613
GO:0072171	mesonephric tubule morphogenesis	-1.66726	-1.53021	-1.31056	-1.18673	0.800992	1.01066	0.13534	0.27584	0.37754	0.508002	0.947039	0.700746	0.13534	0.37754	0.700746
GO:0030301	cholesterol transport	0.871482	0.896492	1.32318	1.37059	1.17153	1.27027	0.943015	0.951524	0.405637	0.414133	0.47558	0.379378	0.943015	0.405637	0.379378
GO:0045862	positive regulation of proteolysis	0.920119	0.915535	0.804467	0.850879	0.824538	0.993941	0.94982	0.974945	0.997764	0.986915	0.994505	0.730343	0.94982	0.986915	0.730343
GO:0046174	polyol catabolic process	-0.437092	0.550731	0.86399	0.707319	0.705989	0.603245	1	1	0.902496	0.979652	0.956825	0.995931	1	0.902496	0.956825
GO:0106074	aminoacyl-tRNA metabolism involved in translational fidelity	NA	NA	NA	NA	NA	NA	NA	NA	NA	NA	NA	NA	NA	NA	NA
GO:0010457	centriole-centriole cohesion	-0.926466	0.798969	-1.45628	-0.923477	-2.01754	-1.96855	0.902659	0.987976	0.282595	0.875193	0.00123845	0.00492125	0.902659	0.282595	0.00123845
GO:2000179	positive regulation of neural precursor cell proliferation	-1.36231	-1.126	1.30248	1.12984	-1.52979	-1.49577	0.345961	0.708316	0.434064	0.71289	0.0726793	0.0880545	0.345961	0.434064	0.0726793
GO:0090218	positive regulation of lipid kinase activity	1.00242	0.890464	1.24475	1.31609	1.64749	1.5245	0.828078	0.94915	0.555268	0.514315	0.0567736	0.132611	0.828078	0.514315	0.0567736
GO:0001895	retina homeostasis	0.830985	0.813999	0.843247	0.842708	1.25883	1.12163	0.973001	1	0.924543	0.94499	0.371742	0.574946	0.973001	0.924543	0.371742
GO:2000181	negative regulation of blood vessel morphogenesis	1.01757	-1.25934	1.1035	1.26921	1.3452	1.264	0.827356	0.522969	0.687774	0.455883	0.193628	0.306878	0.522969	0.455883	0.193628
GO:0050871	positive regulation of B cell activation	0.841649	0.919387	1.11419	1.05175	1.08863	1.05025	0.973001	0.940319	0.659409	0.778142	0.567365	0.652135	0.940319	0.659409	0.567365
GO:0042752	regulation of circadian rhythm	-0.823181	-0.716157	0.682038	0.698855	-1.33411	-1.30954	1	1	1	1	0.212646	0.257188	1	1	0.212646
GO:0034341	response to interferon-gamma	1.46693	0.929146	0.981194	0.891836	1.52374	1.25389	0.231859	0.935836	0.839779	0.933863	0.049943	0.321879	0.231859	0.839779	0.049943
GO:0030856	regulation of epithelial cell differentiation	0.756221	0.813427	1.48496	1.36968	1.09434	1.11545	1	1	0.0585436	0.203016	0.539873	0.518529	1	0.0585436	0.518529
GO:0006700	C21-steroid hormone biosynthetic process	-1.38179	-1.56548	1.06522	0.999181	1.42157	1.62461	0.472386	0.366656	0.755453	0.834992	0.253847	0.117993	0.366656	0.755453	0.117993
GO:0007628	adult walking behavior	-0.903199	-0.941548	1.08724	1.01278	1.04126	0.848349	0.906364	0.911717	0.71618	0.818053	0.670025	0.879035	0.906364	0.71618	0.670025
GO:0007584	response to nutrient	-0.968981	-0.905068	0.949891	0.921769	1.15986	1.12575	0.869414	0.951524	0.854163	0.891468	0.479591	0.548796	0.869414	0.854163	0.479591
GO:0071347	cellular response to interleukin-1	1.01057	-1.20445	-1.32242	-1.07215	1.40386	1.17034	0.826096	0.619986	0.377549	0.730078	0.180595	0.481895	0.619986	0.377549	0.180595
GO:0051147	regulation of muscle cell differentiation	-1.16758	-1.1511	0.832391	0.895362	0.759895	0.683963	0.541929	0.607894	0.95994	0.937689	0.994081	1	0.541929	0.937689	0.994081
GO:0007188	adenylate cyclase-modulating G protein-coupled receptor signaling pathway	1.13261	1.26548	1.67608	1.6285	1.70682	1.81441	0.658503	0.53464	0.00635738	0.00819293	0.00369514	0.000394325	0.53464	0.00635738	0.000394325
GO:0006144	purine nucleobase metabolic process	0.585637	0.657434	-0.785599	-0.900969	-0.947351	-0.826161	1	1	0.944364	0.881769	0.780925	0.881948	1	0.881769	0.780925
GO:0016048	detection of temperature stimulus	1.1948	1.20391	1.62263	1.68133	1.02397	1.30708	0.675941	0.722856	0.101345	0.083878	0.69024	0.380435	0.675941	0.083878	0.380435
GO:0043248	proteasome assembly	0.698456	0.723339	-1.11772	-1.48625	-1.05748	-1.10916	1	1	0.689184	0.436223	0.667404	0.626223	1	0.436223	0.626223
GO:0090183	regulation of kidney development	-2.0955	-1.91521	0.880127	0.856292	0.964955	1.20642	0.005864	0.0580449	0.902496	0.925449	0.748355	0.476766	0.005864	0.902496	0.476766
GO:0045761	regulation of adenylate cyclase activity	1.18856	1.27328	1.37937	1.30472	1.20822	1.2227	0.644528	0.599633	0.316063	0.513619	0.457093	0.47086	0.599633	0.316063	0.457093
GO:0021782	glial cell development	-1.05806	-1.09548	0.996339	0.971016	1.08228	1.22053	0.715164	0.726537	0.808272	0.868996	0.572772	0.367117	0.715164	0.808272	0.367117
GO:0051054	positive regulation of DNA metabolic process	-1.0736	-0.789105	-1.74277	NA	-2.39038	-2.32723	0.680695	1	3.45524e-06	NA	3.99861e-09	4.36212e-09	0.680695	3.45524e-06	3.99861e-09
GO:0002040	sprouting angiogenesis	-1.35855	-1.55272	1.23262	1.13406	0.908777	0.878307	0.259859	0.114593	0.431137	0.667865	0.861475	0.881071	0.114593	0.431137	0.861475
GO:1904667	negative regulation of ubiquitin protein ligase activity	-0.907675	-0.9659	-1.62397	-1.60825	-1.79934	-1.83685	0.905705	0.90679	0.218243	0.386573	0.0235054	0.0232456	0.905705	0.218243	0.0232456
GO:1903409	reactive oxygen species biosynthetic process	1.26853	1.22691	0.958273	0.927917	1.04639	1.13303	0.527122	0.634745	0.84282	0.886488	0.654677	0.555107	0.527122	0.84282	0.555107
GO:0048701	embryonic cranial skeleton morphogenesis	-1.64611	-1.80888	-0.776752	-0.852374	-0.63803	-0.853571	0.236543	0.0960794	0.9888	0.956644	1	0.887736	0.0960794	0.956644	0.887736
GO:0010389	regulation of G2/M transition of mitotic cell cycle	-1.15555	0.76234	-1.99648	-1.55679	-2.48211	-2.45663	0.576732	1	5.55823e-05	0.0507449	3.99861e-09	4.36212e-09	0.576732	5.55823e-05	3.99861e-09
GO:0045931	positive regulation of mitotic cell cycle	-0.921125	0.93214	-1.80072	-1.26123	-2.44293	-2.44732	0.950205	0.936112	0.000679771	0.353734	3.99861e-09	4.36212e-09	0.936112	0.000679771	3.99861e-09
GO:0007623	circadian rhythm	-1.14591	-1.11903	-0.992353	-1.10927	-1.03792	-0.954565	0.527122	0.655753	0.807367	0.617882	0.60592	0.80973	0.527122	0.617882	0.60592
GO:0071826	ribonucleoprotein complex subunit organization	0.416171	0.402715	-1.11156	-1.27459	-1.94954	-1.91323	1	1	0.558131	0.27522	2.06999e-05	5.7877e-05	1	0.27522	2.06999e-05
GO:0036498	IRE1-mediated unfolded protein response	-0.428406	0.469045	-0.948849	-0.580231	-1.56594	-1.6771	1	1	0.852494	1	0.177293	0.0928763	1	0.852494	0.0928763
GO:0035313	wound healing, spreading of epidermal cells	1.30519	1.35843	1.49339	1.5655	1.14469	1.1945	0.548197	0.561302	0.251421	0.184552	0.563678	0.518766	0.548197	0.184552	0.518766
GO:1903793	positive regulation of anion transport	-1.21738	-1.1317	1.08792	1.27481	1.4364	1.49439	0.576059	0.729928	0.713998	0.547717	0.192401	0.0995996	0.576059	0.547717	0.0995996
GO:0007613	memory	-1.33379	-1.46155	1.19329	1.15522	1.6091	1.66438	0.294122	0.16768	0.527736	0.615657	0.0126351	0.00530063	0.16768	0.527736	0.00530063
GO:0032527	protein exit from endoplasmic reticulum	-0.880449	0.875506	0.648496	0.758191	-0.571139	-0.891261	0.931964	0.959074	1	0.969523	1	0.839008	0.931964	0.969523	0.839008
GO:0006690	icosanoid metabolic process	1.21929	1.25376	1.55194	1.5913	1.53535	1.55168	0.593375	0.59072	0.0757576	0.0628328	0.0477488	0.0530608	0.59072	0.0628328	0.0477488
GO:1905710	positive regulation of membrane permeability	0.761291	0.76657	0.938757	1.00322	1.02676	1.14472	1	1	0.854539	0.832762	0.665946	0.532771	1	0.832762	0.532771
GO:0006972	hyperosmotic response	1.28627	0.867834	1.26134	1.18761	1.20088	1.29278	0.548746	0.953617	0.551171	0.671457	0.492768	0.408849	0.548746	0.551171	0.408849
GO:0034637	cellular carbohydrate biosynthetic process	-1.06303	-1.15273	-1.033	0.682252	0.693793	0.659652	0.758768	0.684372	0.730897	0.997085	0.997964	1	0.684372	0.730897	0.997964
GO:0009262	deoxyribonucleotide metabolic process	0.917421	-0.673899	-1.40673	-1.3542	-1.6325	-1.52583	0.905705	1	0.192474	0.317583	0.0476412	0.0868208	0.905705	0.192474	0.0476412
GO:0080111	DNA demethylation	-0.941419	0.945379	0.867272	0.531539	1.27891	1.17288	0.905705	0.918432	0.902496	1	0.414511	0.525658	0.905705	0.902496	0.414511
GO:1902749	regulation of cell cycle G2/M phase transition	-1.00836	0.971383	-1.99509	-1.45373	-2.48161	-2.41622	0.810392	0.905347	9.74674e-05	0.0952534	3.99861e-09	4.36212e-09	0.810392	9.74674e-05	3.99861e-09
GO:0019377	glycolipid catabolic process	0.634563	-0.594853	0.902827	0.830755	1.22785	1.35688	1	1	0.880286	0.942271	0.479591	0.34931	1	0.880286	0.34931
GO:0000086	G2/M transition of mitotic cell cycle	-1.0384	0.861037	-1.94865	-1.54079	-2.52505	-2.4714	0.757309	0.989282	1.7897e-05	0.0298656	3.99861e-09	4.36212e-09	0.757309	1.7897e-05	3.99861e-09
GO:0036092	phosphatidylinositol-3-phosphate biosynthetic process	0.501793	0.59111	0.684396	0.694009	-0.903135	0.646094	1	1	0.974365	0.969523	0.788497	0.962938	1	0.969523	0.788497
GO:0051549	positive regulation of keratinocyte migration	-0.793469	0.797125	0.954854	0.982717	0.713358	0.765687	0.978593	0.983528	0.854978	0.858336	0.945414	0.910799	0.978593	0.854978	0.910799
GO:1901030	positive regulation of mitochondrial outer membrane permeabilization involved in apoptotic signaling pathway	1.313	1.123	1.30692	1.38199	-0.896323	0.659673	0.558998	0.817301	0.508246	0.470264	0.799342	0.962705	0.558998	0.470264	0.799342
GO:0051450	myoblast proliferation	-1.5152	-1.53258	0.848818	0.961673	0.893084	-0.753166	0.328397	0.377276	0.915833	0.864658	0.817378	0.943945	0.328397	0.864658	0.817378
GO:0007187	G protein-coupled receptor signaling pathway, coupled to cyclic nucleotide second messenger	1.06667	1.35883	0.946104	-0.871285	1.09913	1.05072	0.787092	0.561302	0.8524	0.924671	0.603743	0.668086	0.561302	0.8524	0.603743
GO:1903077	negative regulation of protein localization to plasma membrane	0.761482	0.97796	0.812223	0.87126	1.3148	1.35767	1	0.8865	0.936848	0.924213	0.325285	0.305876	0.8865	0.924213	0.305876
GO:1904353	regulation of telomere capping	-0.90237	0.482724	-1.5267	-1.19527	-1.85899	-1.73466	0.92226	1	0.194546	0.604374	0.0169929	0.0580135	0.92226	0.194546	0.0169929
GO:0070670	response to interleukin-4	1.13279	1.15324	0.922708	1.04659	-1.01754	-1.11996	0.723627	0.756893	0.876286	0.800247	0.683032	0.543335	0.723627	0.800247	0.543335
GO:0140353	lipid export from cell	-1.62081	-1.6276	-1.2505	-1.43109	0.989823	0.975428	0.200222	0.26724	0.474923	0.282147	0.713117	0.730343	0.200222	0.282147	0.713117
GO:0021575	hindbrain morphogenesis	-1.10825	0.741667	1.05498	1.07982	0.909209	0.826116	0.696786	1	0.743691	0.766381	0.8277	0.894477	0.696786	0.743691	0.8277
GO:0070613	regulation of protein processing	1.2327	1.31278	0.796995	0.91384	1.01361	1.20429	0.558998	0.531164	0.959453	0.90255	0.700469	0.428233	0.531164	0.90255	0.428233
GO:0035710	CD4-positive, alpha-beta T cell activation	0.845658	0.844333	1.18626	1.1037	1.48393	1.33313	0.981088	0.998986	0.551171	0.714065	0.0748188	0.213218	0.981088	0.551171	0.0748188
GO:0072088	nephron epithelium morphogenesis	-1.64007	-1.56486	-1.23029	-1.23531	0.812832	1.09539	0.0909019	0.220236	0.486922	0.505336	0.943375	0.560075	0.0909019	0.486922	0.560075
GO:0035418	protein localization to synapse	1.12775	1.16223	1.5004	1.38664	1.36632	1.42231	0.70689	0.711701	0.116233	0.321063	0.17601	0.135522	0.70689	0.116233	0.135522
GO:0048284	organelle fusion	0.823217	-0.580275	1.03806	0.944322	1.14126	0.884592	1	1	0.750118	0.89569	0.451188	0.881878	1	0.750118	0.451188
GO:0050730	regulation of peptidyl-tyrosine phosphorylation	1.35096	1.26434	1.55071	1.53823	1.73885	1.71858	0.251613	0.459897	0.00964488	0.0097233	0.000161405	0.000468626	0.251613	0.00964488	0.000161405
GO:0042770	signal transduction in response to DNA damage	-0.726252	0.915064	-1.55881	-1.36439	-2.1406	-2.16209	1	0.951524	0.0114497	0.151549	7.88408e-08	4.4282e-08	0.951524	0.0114497	4.4282e-08
GO:0001667	ameboidal-type cell migration	-1.2952	-1.48009	1.04494	1.03418	1.28703	1.27062	0.110908	0.019603	0.731132	0.771635	0.0824589	0.101996	0.019603	0.731132	0.0824589
GO:1990778	protein localization to cell periphery	-0.951	-1.00171	0.92022	0.945982	1.13419	1.13497	0.911657	0.858518	0.922058	0.915209	0.363897	0.390504	0.858518	0.915209	0.363897
GO:0044774	mitotic DNA integrity checkpoint signaling	0.903251	1.18507	-1.66686	-1.15042	-2.11761	-2.11957	0.931964	0.656127	0.0236371	0.524369	3.99349e-05	3.76513e-05	0.656127	0.0236371	3.76513e-05
GO:0051898	negative regulation of protein kinase B signaling	-0.698433	-0.739302	1.32674	0.918564	1.5702	1.45788	1	1	0.429926	0.886488	0.0832986	0.167949	1	0.429926	0.0832986
GO:0001508	action potential	-1.1356	-1.28436	1.30016	1.31315	1.88112	1.86184	0.601999	0.543874	0.354511	0.396637	0.000448214	0.000230438	0.543874	0.354511	0.000230438
GO:0016188	synaptic vesicle maturation	1.21679	0.754946	1.39711	1.10027	1.26691	1.09456	0.659239	1	0.383613	0.76101	0.44054	0.609088	0.659239	0.383613	0.44054
GO:0045948	positive regulation of translational initiation	-0.585373	-0.749329	-1.07817	-0.915533	-1.38118	-1.28656	1	1	0.715581	0.87234	0.298653	0.382776	1	0.715581	0.298653
GO:0061437	renal system vasculature development	0.828663	0.911205	0.92592	1.07212	1.66204	1.70537	0.972274	0.938802	0.87215	0.778142	0.063317	0.0466292	0.938802	0.778142	0.0466292
GO:0061440	kidney vasculature development	0.828663	0.911205	0.92592	1.07212	1.66204	1.70537	0.972274	0.938802	0.87215	0.778142	0.063317	0.0466292	0.938802	0.778142	0.0466292
GO:0002204	somatic recombination of immunoglobulin genes involved in immune response	0.814456	0.934286	-1.36243	-1.33157	-1.54958	-1.70821	0.993659	0.922774	0.314576	0.317583	0.0789904	0.0347839	0.922774	0.314576	0.0347839
GO:0002208	somatic diversification of immunoglobulins involved in immune response	0.814456	0.934286	-1.36243	-1.33157	-1.54958	-1.70821	0.993659	0.922774	0.314576	0.317583	0.0789904	0.0347839	0.922774	0.314576	0.0347839
GO:0045190	isotype switching	0.814456	0.934286	-1.36243	-1.33157	-1.54958	-1.70821	0.993659	0.922774	0.314576	0.317583	0.0789904	0.0347839	0.922774	0.314576	0.0347839
GO:0090150	establishment of protein localization to membrane	0.717767	0.777065	0.891934	0.847017	1.12226	1.02643	1	1	0.943197	0.979133	0.430056	0.668351	1	0.943197	0.430056
GO:1901615	organic hydroxy compound metabolic process	-1.11449	-1.12652	0.952019	0.874724	1.3816	1.49425	0.489065	0.587377	0.888401	0.979341	0.0201341	0.0038469	0.489065	0.888401	0.0038469
GO:1904591	positive regulation of protein import	-0.87768	0.700268	0.999103	1.08585	-1.22053	-1.11498	0.959437	1	0.79202	0.745374	0.376533	0.525502	0.959437	0.745374	0.376533
GO:1904893	negative regulation of receptor signaling pathway via STAT	-1.11296	-1.17737	-0.893921	-1.00623	1.08883	0.81299	0.714254	0.696451	0.87215	0.818053	0.622258	0.887159	0.696451	0.818053	0.622258
GO:0046426	negative regulation of receptor signaling pathway via JAK-STAT	-1.1474	-1.22441	-0.987235	-1.11157	0.906034	0.521043	0.683938	0.664958	0.789439	0.714833	0.794922	1	0.664958	0.714833	0.794922
GO:0070482	response to oxygen levels	-0.936268	-1.08058	0.73171	0.792174	1.4226	1.32259	0.967258	0.687291	1	0.992255	0.0291731	0.161029	0.687291	0.992255	0.0291731
GO:0008053	mitochondrial fusion	0.803863	-0.587478	0.503808	-0.763977	0.585617	0.806708	0.981088	1	1	0.987644	1	0.900552	0.981088	0.987644	0.900552
GO:0046777	protein autophosphorylation	0.871908	0.924422	1.04104	1.04348	0.841765	0.769935	0.989293	0.95595	0.744056	0.78959	0.979077	0.996375	0.95595	0.744056	0.979077
GO:0001675	acrosome assembly	-0.960604	-0.99217	1.24298	0.813889	-1.00135	0.938344	0.865041	0.881444	0.570891	0.944176	0.709396	0.760245	0.865041	0.570891	0.709396
GO:0048599	oocyte development	-0.937659	0.839599	-1.09924	0.987838	-1.46321	-1.22551	0.895917	0.988155	0.66845	0.842043	0.139287	0.389728	0.895917	0.66845	0.139287
GO:1901800	positive regulation of proteasomal protein catabolic process	-1.23104	-0.985582	-1.10325	-0.964077	-1.33206	-1.2346	0.405586	0.895522	0.624647	0.880137	0.157632	0.22968	0.405586	0.624647	0.157632
GO:0046040	IMP metabolic process	1.55391	1.40462	1.12669	1.00094	-0.713022	0.764405	0.28991	0.514709	0.671676	0.836241	0.955713	0.919778	0.28991	0.671676	0.919778
GO:0034035	purine ribonucleoside bisphosphate metabolic process	NA	NA	NA	NA	NA	NA	NA	NA	NA	NA	NA	NA	NA	NA	NA
GO:0050427	3'-phosphoadenosine 5'-phosphosulfate metabolic process	NA	NA	NA	NA	NA	NA	NA	NA	NA	NA	NA	NA	NA	NA	NA
GO:0042359	vitamin D metabolic process	NA	NA	NA	NA	NA	NA	NA	NA	NA	NA	NA	NA	NA	NA	NA
GO:0050884	neuromuscular process controlling posture	0.79802	-1.01211	1.18857	0.822359	0.746645	0.967409	0.970777	0.87592	0.631317	0.942271	0.941585	0.734624	0.87592	0.631317	0.734624
GO:1901381	positive regulation of potassium ion transmembrane transport	1.0914	1.07686	1.0509	1.26502	1.65472	1.58523	0.746589	0.819883	0.75802	0.573947	0.0551693	0.0949419	0.746589	0.573947	0.0551693
GO:0060122	inner ear receptor cell stereocilium organization	1.20432	1.15188	1.08816	1.05191	1.02284	1.04563	0.626005	0.751693	0.715581	0.806466	0.687182	0.655997	0.626005	0.715581	0.655997
GO:0071280	cellular response to copper ion	NA	NA	-1.59592	-1.72343	0.881247	-0.805645	NA	NA	0.243684	0.255709	0.842326	0.865681	NA	0.243684	0.842326
GO:0019692	deoxyribose phosphate metabolic process	0.918941	-0.672754	-1.37597	-1.30142	-1.6575	-1.56395	0.905705	1	0.278352	0.457846	0.0554074	0.0777211	0.905705	0.278352	0.0554074
GO:2000107	negative regulation of leukocyte apoptotic process	1.22917	1.12571	-1.09181	1.01758	0.910845	0.993754	0.596953	0.758957	0.672771	0.81627	0.808973	0.713516	0.596953	0.672771	0.713516
GO:0060395	SMAD protein signal transduction	0.860755	0.792747	1.10883	0.89173	0.941133	1.02875	0.964777	1	0.665053	0.925186	0.794717	0.677385	0.964777	0.665053	0.677385
GO:0009994	oocyte differentiation	-1.23921	-1.1259	-1.20744	0.855164	-1.41957	-1.20731	0.515735	0.701679	0.501743	0.941654	0.183332	0.368422	0.515735	0.501743	0.183332
GO:0048016	inositol phosphate-mediated signaling	1.15589	0.907168	1.38533	1.13903	1.40556	1.3418	0.671733	0.94485	0.321721	0.70604	0.206678	0.299826	0.671733	0.321721	0.206678
GO:2000191	regulation of fatty acid transport	0.850706	1.06897	0.732512	0.819622	1.21551	0.998498	0.949948	0.828454	0.974365	0.954849	0.44794	0.722734	0.828454	0.954849	0.44794
GO:0010878	cholesterol storage	-1.23917	-1.14239	0.95428	0.792606	-0.659458	0.821125	0.614065	0.76446	0.841733	0.954849	0.971168	0.861796	0.614065	0.841733	0.861796
GO:0000271	polysaccharide biosynthetic process	0.741066	-0.78064	-0.827968	0.823667	0.717662	0.718846	1	1	0.975028	0.957915	0.991471	0.980398	1	0.957915	0.980398
GO:0032507	maintenance of protein location in cell	0.596288	0.727241	-0.614045	0.642669	-0.752023	-0.9171	1	1	1	1	0.979325	0.843898	1	1	0.843898
GO:0090189	regulation of branching involved in ureteric bud morphogenesis	-1.92621	-1.73575	1.06622	0.999877	0.611828	0.926802	0.0359576	0.18321	0.740836	0.836312	0.995937	0.785197	0.0359576	0.740836	0.785197
GO:0002444	myeloid leukocyte mediated immunity	-1.00035	-1.10176	0.948022	0.959057	1.61978	1.62772	0.824732	0.748282	0.860597	0.876285	0.0218555	0.0190807	0.748282	0.860597	0.0190807
GO:0006465	signal peptide processing	-0.736604	-1.39509	-1.47781	-1.40918	1.33408	0.819655	1	0.541297	0.333957	0.455883	0.37892	0.87174	0.541297	0.333957	0.37892
GO:0007100	mitotic centrosome separation	-1.00875	0.629658	-1.98664	-1.73271	-2.00392	-2.09101	0.830287	1	0.00675775	0.184552	0.00272968	0.000761674	0.830287	0.00675775	0.000761674
GO:0031641	regulation of myelination	1.32225	1.18623	0.707317	0.738814	-0.810162	-0.725983	0.471074	0.675314	0.992859	0.979341	0.94436	0.98117	0.471074	0.979341	0.94436
GO:2000242	negative regulation of reproductive process	-1.09073	-1.22494	-1.24287	-1.21969	-1.36232	-1.35325	0.715164	0.651486	0.482849	0.574756	0.268034	0.247572	0.651486	0.482849	0.247572
GO:0051354	negative regulation of oxidoreductase activity	-0.975632	-0.834762	0.943677	1.12021	1.14084	1.30793	0.85362	0.978168	0.851617	0.735145	0.55122	0.396993	0.85362	0.735145	0.396993
GO:0032516	positive regulation of phosphoprotein phosphatase activity	-1.35849	-1.7025	1.06363	1.26466	-0.711114	-1.06692	0.478213	0.18816	0.737056	0.574756	0.951107	0.645018	0.18816	0.574756	0.645018
GO:0007339	binding of sperm to zona pellucida	0.792401	1.13219	1.24934	1.29477	0.887819	1.63434	0.988768	0.78329	0.534341	0.541038	0.833031	0.0663988	0.78329	0.534341	0.0663988
GO:0033674	positive regulation of kinase activity	-1.13726	-1.13386	1.05866	1.10957	1.09186	1.11262	0.443681	0.535835	0.710945	0.608392	0.448167	0.439034	0.443681	0.608392	0.439034
GO:0055003	cardiac myofibril assembly	1.25266	1.11161	1.23376	1.29124	1.04399	1.09015	0.614065	0.811567	0.587348	0.574756	0.664503	0.6221	0.614065	0.574756	0.6221
GO:0007193	adenylate cyclase-inhibiting G protein-coupled receptor signaling pathway	0.823676	0.896467	1.43628	1.38944	1.59528	1.48894	0.973001	0.941136	0.25443	0.385755	0.0603355	0.161029	0.941136	0.25443	0.0603355
GO:0006476	protein deacetylation	-0.843876	-0.721602	-0.978635	-1.20452	-0.634393	-0.675639	1	1	0.831714	0.499948	1	1	1	0.499948	1
GO:0044706	multi-multicellular organism process	-1.09263	-1.21965	1.61608	1.42192	1.47762	1.40866	0.645948	0.519591	0.0123487	0.158057	0.0408762	0.0946091	0.519591	0.0123487	0.0408762
GO:2000352	negative regulation of endothelial cell apoptotic process	-1.03821	-1.0377	0.739628	0.897073	1.54398	1.38086	0.800539	0.849054	0.969349	0.907212	0.116083	0.291734	0.800539	0.907212	0.116083
GO:0048143	astrocyte activation	1.01075	0.940286	0.937076	0.832692	1.01416	1.20507	0.828078	0.919499	0.858323	0.937332	0.697049	0.50604	0.828078	0.858323	0.50604
GO:0051953	negative regulation of amine transport	-1.3853	-1.35121	1.21129	1.35183	0.883651	1.21374	0.468389	0.561302	0.579071	0.505336	0.824728	0.462647	0.468389	0.505336	0.462647
GO:0034349	glial cell apoptotic process	-0.99208	-0.925582	0.672887	0.91483	1.09774	1.03381	0.843373	0.936112	0.990369	0.891468	0.608884	0.675431	0.843373	0.891468	0.608884
GO:0031343	positive regulation of cell killing	1.45264	1.52335	1.50684	1.48194	1.52637	1.61538	0.311292	0.286045	0.124328	0.202423	0.0656876	0.0488989	0.286045	0.124328	0.0488989
GO:0051249	regulation of lymphocyte activation	1.12168	1.1658	1.28149	1.20795	1.37085	1.30558	0.603025	0.565234	0.182619	0.334222	0.0297659	0.0844748	0.565234	0.182619	0.0297659
GO:0120031	plasma membrane bounded cell projection assembly	0.980114	1.06835	1.09866	1.03261	1.04596	1.13661	0.878714	0.755946	0.568834	0.771593	0.533905	0.368422	0.755946	0.568834	0.368422
GO:0034605	cellular response to heat	0.779161	0.73316	0.845243	0.679703	0.861283	0.717309	1	1	0.923298	0.994075	0.874289	0.976065	1	0.923298	0.874289
GO:0002043	blood vessel endothelial cell proliferation involved in sprouting angiogenesis	-0.948408	-0.98083	1.24603	1.10182	1.16926	1.26419	0.874909	0.888312	0.569273	0.746091	0.529619	0.43542	0.874909	0.569273	0.43542
GO:0070584	mitochondrion morphogenesis	1.26395	1.24782	1.04658	1.0567	1.09165	1.28403	0.564979	0.649445	0.761709	0.790844	0.613629	0.393822	0.564979	0.761709	0.393822
GO:0060037	pharyngeal system development	-1.23541	-0.914663	1.03231	1.32689	0.90143	0.912712	0.566761	0.936112	0.775465	0.490067	0.822477	0.792542	0.566761	0.490067	0.792542
GO:0046599	regulation of centriole replication	-1.33697	-0.74434	-1.72759	-1.5855	-2.11648	-2.15735	0.468389	1	0.0901016	0.244915	0.000170753	0.000330959	0.468389	0.0901016	0.000170753
GO:0046501	protoporphyrinogen IX metabolic process	NA	NA	NA	NA	NA	NA	NA	NA	NA	NA	NA	NA	NA	NA	NA
GO:0010566	regulation of ketone biosynthetic process	-1.40248	-1.37765	0.558182	0.769976	1.17343	1.49026	0.468389	0.556028	1	0.957915	0.529619	0.218675	0.468389	0.957915	0.218675
GO:0043370	regulation of CD4-positive, alpha-beta T cell differentiation	-1.29996	-1.18676	0.722526	-0.77553	1.29585	1.26153	0.489566	0.66742	0.979946	0.971288	0.348762	0.395643	0.489566	0.971288	0.348762
GO:0009144	purine nucleoside triphosphate metabolic process	1.00867	0.75226	-0.556943	0.515462	0.694462	0.853254	0.826258	1	1	1	1	0.907106	0.826258	1	0.907106
GO:0010988	regulation of low-density lipoprotein particle clearance	NA	NA	1.05246	0.937518	0.933799	0.588166	NA	NA	0.775465	0.886726	0.784579	0.987375	NA	0.775465	0.784579
GO:0046058	cAMP metabolic process	-0.850895	-0.816027	1.12215	1.32319	1.20746	1.10333	0.94982	0.979342	0.713998	0.527022	0.500474	0.625282	0.94982	0.527022	0.500474
GO:0007602	phototransduction	0.791367	-0.993401	-0.897789	0.832989	1.32581	1.22943	0.973001	0.883377	0.867387	0.94144	0.392495	0.479472	0.883377	0.867387	0.392495
GO:0007413	axonal fasciculation	1.03057	0.810442	0.855408	0.919492	0.851064	0.820848	0.81117	0.99721	0.915189	0.8917	0.861475	0.879953	0.81117	0.8917	0.861475
GO:0106030	neuron projection fasciculation	1.03057	0.810442	0.855408	0.919492	0.851064	0.820848	0.81117	0.99721	0.915189	0.8917	0.861475	0.879953	0.81117	0.8917	0.861475
GO:0046632	alpha-beta T cell differentiation	-0.95673	-0.949678	0.983996	0.781033	0.992749	0.921642	0.8913	0.930538	0.821861	0.982753	0.710651	0.814078	0.8913	0.821861	0.710651
GO:0016125	sterol metabolic process	0.649269	-0.829956	0.711457	0.582377	1.05253	1.27564	1	1	1	1	0.602195	0.29362	1	1	0.29362
GO:0044703	multi-organism reproductive process	-1.11661	-1.21086	1.60866	1.41305	1.48929	1.41621	0.628146	0.530681	0.0218298	0.205163	0.0411504	0.0733082	0.530681	0.0218298	0.0411504
GO:0030833	regulation of actin filament polymerization	1.11566	1.05577	1.17136	1.17496	1.63013	1.59623	0.684646	0.819622	0.536709	0.573125	0.0104527	0.0152203	0.684646	0.536709	0.0104527
GO:0095500	acetylcholine receptor signaling pathway	-1.0073	0.876255	1.268	1.24101	1.34252	1.47171	0.82997	0.957683	0.541265	0.603202	0.350398	0.215417	0.82997	0.541265	0.215417
GO:0009200	deoxyribonucleoside triphosphate metabolic process	0.84417	-0.917063	-1.34265	-1.40858	-1.49295	-1.62684	0.953092	0.933507	0.463032	0.465308	0.201387	0.0919011	0.933507	0.463032	0.0919011
GO:0002902	regulation of B cell apoptotic process	-0.973787	-0.968364	-1.38441	-1.33587	-1.44749	-1.42558	0.855305	0.894511	0.427958	0.527822	0.232079	0.254367	0.855305	0.427958	0.232079
GO:0003351	epithelial cilium movement involved in extracellular fluid movement	1.43853	1.70142	1.20885	1.5102	1.40771	1.63659	0.38469	0.210651	0.590325	0.272076	0.224584	0.0452701	0.210651	0.272076	0.0452701
GO:1903523	negative regulation of blood circulation	-0.90402	-1.05435	1.63218	1.47522	1.25981	1.17013	0.925858	0.827493	0.0893012	0.31257	0.427088	0.533774	0.827493	0.0893012	0.427088
GO:0051895	negative regulation of focal adhesion assembly	1.2204	1.30281	1.03815	1.16465	0.954453	1.04728	0.632675	0.597321	0.764162	0.695188	0.750357	0.666836	0.597321	0.695188	0.666836
GO:0150118	negative regulation of cell-substrate junction organization	1.2204	1.30281	1.03815	1.16465	0.954453	1.04728	0.632675	0.597321	0.764162	0.695188	0.750357	0.666836	0.597321	0.695188	0.666836
GO:0009612	response to mechanical stimulus	1.22278	1.23397	1.51479	1.47362	1.68408	1.59765	0.53683	0.574408	0.06201	0.083878	0.00374149	0.0152727	0.53683	0.06201	0.00374149
GO:0015844	monoamine transport	0.973577	0.919129	1.27389	1.38755	1.24987	1.57151	0.868828	0.936112	0.454158	0.321584	0.337927	0.0369067	0.868828	0.321584	0.0369067
GO:0031529	ruffle organization	0.684826	-0.758642	1.20448	1.12805	1.51905	1.29886	1	1	0.565231	0.714065	0.0867328	0.342948	1	0.565231	0.0867328
GO:0031349	positive regulation of defense response	0.953353	0.866486	1.02043	1.09517	1.54246	1.51524	0.901111	1	0.785706	0.703629	0.0100047	0.010418	0.901111	0.703629	0.0100047
GO:0042168	heme metabolic process	0.507898	0.598691	0.63103	-0.700862	0.688919	0.763567	1	1	1	1	0.980354	0.931889	1	1	0.931889
GO:0071816	tail-anchored membrane protein insertion into ER membrane	0.460976	-0.569843	-0.831966	-0.806777	-0.89673	-0.798821	1	1	0.915235	0.954565	0.831707	0.910799	1	0.915235	0.831707
GO:0014037	Schwann cell differentiation	-1.14879	-1.17014	0.838484	0.6867	1.00519	1.07723	0.647826	0.686188	0.929736	0.987814	0.705854	0.62369	0.647826	0.929736	0.62369
GO:1905897	regulation of response to endoplasmic reticulum stress	0.788938	1.06741	0.733223	0.728474	0.949912	1.04081	1	0.81319	0.994158	0.991862	0.77272	0.661315	0.81319	0.991862	0.661315
GO:1903670	regulation of sprouting angiogenesis	0.92528	0.944013	0.906176	1.01636	-0.776915	-0.944259	0.901111	0.920586	0.889545	0.824013	0.955713	0.775227	0.901111	0.824013	0.775227
GO:0006449	regulation of translational termination	NA	NA	NA	NA	NA	NA	NA	NA	NA	NA	NA	NA	NA	NA	NA
GO:0003417	growth plate cartilage development	-0.974058	-0.987372	0.806215	0.785336	-1.13906	-1.1497	0.862606	0.889545	0.945171	0.959236	0.561999	0.53209	0.862606	0.945171	0.53209
GO:0001658	branching involved in ureteric bud morphogenesis	-1.64816	-1.52633	-1.29383	-1.19265	-0.757633	0.960177	0.162503	0.313396	0.472194	0.684176	0.971168	0.758528	0.162503	0.472194	0.758528
GO:1905898	positive regulation of response to endoplasmic reticulum stress	-0.730662	0.626384	0.444628	-0.684873	-0.421545	-0.377517	1	1	1	1	1	1	1	1	1
GO:0002862	negative regulation of inflammatory response to antigenic stimulus	NA	NA	1.24106	1.35141	0.764094	0.830351	NA	NA	0.587348	0.508002	0.916527	0.870211	NA	0.508002	0.870211
GO:0018195	peptidyl-arginine modification	0.83548	0.479915	1.59496	1.57736	-0.508686	0.675646	0.955769	1	0.12529	0.218078	1	0.965777	0.955769	0.12529	0.965777
GO:0002068	glandular epithelial cell development	0.793123	0.748625	0.604903	0.691599	0.46197	-0.567613	0.990118	1	1	0.985853	1	1	0.990118	0.985853	1
GO:0051984	positive regulation of chromosome segregation	-1.69847	0.607873	-2.36247	-2.16953	-2.39625	-2.47677	0.191164	1	1.06676e-05	0.00804785	1.33017e-07	5.58017e-08	0.191164	1.06676e-05	5.58017e-08
GO:0043552	positive regulation of phosphatidylinositol 3-kinase activity	1.01923	0.893487	1.14099	1.3914	1.68172	1.4792	0.824732	0.951524	0.665282	0.443708	0.0415264	0.194303	0.824732	0.443708	0.0415264
GO:0060674	placenta blood vessel development	-1.19418	-1.18632	0.95949	1.01271	-0.618229	-0.592617	0.596953	0.66742	0.854163	0.835019	0.999533	1	0.596953	0.835019	0.999533
GO:1902914	regulation of protein polyubiquitination	1.19063	0.890756	1.04155	1.17489	-0.641123	-0.627724	0.654006	0.951524	0.775465	0.668567	0.993312	1	0.654006	0.668567	0.993312
GO:0080164	regulation of nitric oxide metabolic process	-1.39254	-1.3288	0.895878	1.0005	1.67154	1.63733	0.35325	0.497661	0.893297	0.83125	0.0192477	0.0288365	0.35325	0.83125	0.0192477
GO:0002832	negative regulation of response to biotic stimulus	1.415	1.23055	1.53981	1.43469	1.18448	1.09426	0.293174	0.60088	0.0645803	0.144832	0.42648	0.555967	0.293174	0.0645803	0.42648
GO:0007589	body fluid secretion	-1.3679	-1.38378	1.64622	1.31968	1.4184	1.28333	0.318935	0.424797	0.0255147	0.416347	0.0999802	0.322998	0.318935	0.0255147	0.0999802
GO:0050867	positive regulation of cell activation	1.07471	1.06154	1.33295	1.21273	1.54951	1.45334	0.713721	0.795601	0.115013	0.385755	0.0033004	0.0217527	0.713721	0.115013	0.0033004
GO:0010543	regulation of platelet activation	1.44316	1.20671	1.49793	1.46056	1.90323	1.7255	0.32099	0.672121	0.159366	0.28811	0.00199731	0.015244	0.32099	0.159366	0.00199731
GO:0060411	cardiac septum morphogenesis	-1.28496	-1.14115	0.963716	1.09013	0.801306	0.618365	0.468358	0.694894	0.838891	0.727836	0.951977	1	0.468358	0.727836	0.951977
GO:0030193	regulation of blood coagulation	1.11003	0.944858	1.04539	1.05159	1.73011	1.74123	0.716687	0.919499	0.75854	0.795521	0.0189195	0.0138562	0.716687	0.75854	0.0138562
GO:0060271	cilium assembly	0.860337	1.01073	1.01136	1.00962	-1.0338	0.999562	0.999676	0.864571	0.789439	0.819614	0.596938	0.707641	0.864571	0.789439	0.596938
GO:0016445	somatic diversification of immunoglobulins	-0.826047	0.752477	-1.38201	-1.36591	-1.76416	-1.81547	1	1	0.236282	0.376514	0.0118467	0.00585532	1	0.236282	0.00585532
GO:0032411	positive regulation of transporter activity	1.16724	1.36422	1.61591	1.55433	1.6386	1.73737	0.614065	0.424797	0.0280875	0.0525582	0.0107998	0.0039602	0.424797	0.0280875	0.0039602
GO:0006206	pyrimidine nucleobase metabolic process	-1.09325	-0.793346	-0.856825	-1.02717	-1.01083	-0.650972	0.757309	0.988155	0.888323	0.79692	0.70381	0.963611	0.757309	0.79692	0.70381
GO:0048813	dendrite morphogenesis	0.763627	0.728832	1.38764	1.23858	1.06979	0.934998	1	1	0.166956	0.427539	0.580262	0.823513	1	0.166956	0.580262
GO:0006390	mitochondrial transcription	-0.599037	-0.627877	-0.872387	-1.23466	-0.924848	-0.907174	1	1	0.898922	0.603821	0.802665	0.824305	1	0.603821	0.802665
GO:0040037	negative regulation of fibroblast growth factor receptor signaling pathway	-0.864408	-0.892169	-0.826296	0.824597	1.42082	1.52637	0.943734	0.94693	0.926512	0.942271	0.297792	0.191254	0.943734	0.926512	0.191254
GO:0021954	central nervous system neuron development	-1.33416	-1.38668	0.786534	0.689532	0.711919	0.741332	0.420058	0.423983	0.970437	1	0.997964	0.977054	0.420058	0.970437	0.977054
GO:0021756	striatum development	0.867056	0.831458	0.862898	1.17443	0.830868	-0.71225	0.934832	0.978216	0.907374	0.691144	0.854569	0.949267	0.934832	0.691144	0.854569
GO:0042448	progesterone metabolic process	-0.522812	-1.28733	0.990846	1.19905	NA	NA	1	0.661026	0.832095	0.686036	NA	NA	0.661026	0.686036	NA
GO:0043153	entrainment of circadian clock by photoperiod	-1.20637	-0.887443	0.748325	0.76468	0.559373	0.595976	0.595828	0.953893	0.961039	0.961033	1	0.996796	0.595828	0.961033	0.996796
GO:0072089	stem cell proliferation	-1.18688	0.910657	1.02111	1.05599	-0.931987	-0.996301	0.576059	0.946211	0.772862	0.771593	0.810098	0.715535	0.576059	0.771593	0.715535
GO:0010466	negative regulation of peptidase activity	-1.21871	-1.21685	1.35293	1.34861	1.58653	1.56084	0.38855	0.573689	0.200186	0.210537	0.0125525	0.0194517	0.38855	0.200186	0.0125525
GO:0051648	vesicle localization	0.74612	0.64983	1.17529	1.1615	1.12419	1.17265	1	1	0.519267	0.58151	0.432899	0.363716	1	0.519267	0.363716
GO:0003171	atrioventricular valve development	-0.841923	-0.912028	0.869325	1.25062	1.07822	0.983933	0.966107	0.939784	0.909482	0.588442	0.62671	0.734493	0.939784	0.588442	0.62671
GO:1990266	neutrophil migration	1.33068	-1.11777	1.35666	1.33592	1.95497	1.65764	0.420058	0.71546	0.315256	0.400382	0.000160714	0.0200303	0.420058	0.315256	0.000160714
GO:0071692	protein localization to extracellular region	1.00773	-1.27328	1.15508	1.09823	1.16393	1.30064	0.840133	0.266644	0.503425	0.65606	0.323807	0.0941885	0.266644	0.503425	0.0941885
GO:0021544	subpallium development	0.910147	0.791939	0.946311	1.36389	0.464753	-0.883038	0.905705	1	0.852311	0.484165	1	0.838652	0.905705	0.484165	0.838652
GO:0006620	post-translational protein targeting to endoplasmic reticulum membrane	-0.556114	-0.558596	-0.686117	-1.03805	-0.672463	-0.776407	1	1	0.988371	0.762778	0.972246	0.922256	1	0.762778	0.922256
GO:0035136	forelimb morphogenesis	-1.38085	-1.54761	0.585136	-0.690973	1.04104	0.889494	0.418466	0.348183	1	1	0.664827	0.819383	0.348183	1	0.664827
GO:0031122	cytoplasmic microtubule organization	0.540013	0.646522	1.12651	1.10831	-0.811688	-0.641977	1	1	0.658138	0.714065	0.942438	1	1	0.658138	0.942438
GO:0060026	convergent extension	-1.43229	-1.28591	-0.799301	-0.751001	-0.582096	-0.748055	0.445576	0.644805	0.937131	0.968059	0.999271	0.922256	0.445576	0.937131	0.922256
GO:0050830	defense response to Gram-positive bacterium	1.03181	1.14934	1.1788	1.02445	0.882673	1.13132	0.796306	0.726537	0.595983	0.806466	0.8473	0.53876	0.726537	0.595983	0.53876
GO:0060999	positive regulation of dendritic spine development	0.664887	0.665326	0.683767	0.684022	0.755859	0.921015	1	1	0.999727	0.997034	0.973074	0.800997	1	0.997034	0.800997
GO:0007063	regulation of sister chromatid cohesion	-1.15781	1.02784	-1.92086	-1.47878	-2.17276	-2.19779	0.677839	0.861188	0.00871125	0.319115	0.000193287	0.000280468	0.677839	0.00871125	0.000193287
GO:0009648	photoperiodism	-1.20637	-0.887443	0.748325	0.76468	0.540428	0.65255	0.595828	0.953893	0.961039	0.961033	1	0.983411	0.595828	0.961033	0.983411
GO:0030520	intracellular estrogen receptor signaling pathway	-1.2126	-0.945354	-1.02808	0.794835	-0.971392	-1.14733	0.585009	0.919499	0.728967	0.960182	0.742597	0.512725	0.585009	0.728967	0.512725
GO:1905953	negative regulation of lipid localization	0.443803	-0.668291	0.826491	-0.883986	0.740428	0.829173	1	1	0.940854	0.942271	0.951715	0.890807	1	0.940854	0.890807
GO:0014823	response to activity	-1.0624	-1.21078	-1.40016	-1.15171	1.63493	1.74024	0.759163	0.68309	0.393832	0.68355	0.0664743	0.0232387	0.68309	0.393832	0.0232387
GO:0001707	mesoderm formation	0.762244	0.999689	1.11188	0.964393	1.11849	1.01618	1	0.87592	0.692096	0.860979	0.565238	0.684535	0.87592	0.692096	0.565238
GO:0010595	positive regulation of endothelial cell migration	0.888351	-0.973414	0.784931	0.875142	1.20818	1.28546	0.949099	0.895522	0.979877	0.948984	0.347831	0.252721	0.895522	0.948984	0.252721
GO:0034767	positive regulation of ion transmembrane transport	0.94664	1.02862	1.32688	1.30278	1.82141	1.88354	0.902017	0.844321	0.264637	0.333975	0.000190782	3.00368e-05	0.844321	0.264637	3.00368e-05
GO:0018410	C-terminal protein amino acid modification	1.14302	1.05504	0.612412	0.588898	0.837006	1.23041	0.719862	0.848763	0.995656	1	0.848615	0.493917	0.719862	0.995656	0.493917
GO:0050858	negative regulation of antigen receptor-mediated signaling pathway	1.20425	1.46153	1.51051	1.69968	1.16977	1.37506	0.643726	0.459897	0.156432	0.083878	0.505303	0.279958	0.459897	0.083878	0.279958
GO:0046856	phosphatidylinositol dephosphorylation	0.684157	0.612712	1.50205	1.49485	1.22282	1.3728	1	1	0.188349	0.287047	0.433726	0.27741	1	0.188349	0.27741
GO:0090224	regulation of spindle organization	-1.24025	-0.790497	-1.26163	0.754639	-2.06156	-2.01177	0.539455	1	0.470074	0.971288	0.00100103	0.00214984	0.539455	0.470074	0.00100103
GO:0031098	stress-activated protein kinase signaling cascade	1.01637	0.967454	0.820944	0.956046	0.995773	0.954208	0.815412	0.919499	0.979946	0.894411	0.730402	0.797502	0.815412	0.894411	0.730402
GO:0044782	cilium organization	0.831923	0.962435	0.960382	0.97018	-1.08123	1.00834	1	0.932646	0.87215	0.880137	0.450803	0.711488	0.932646	0.87215	0.450803
GO:0046629	gamma-delta T cell activation	0.850498	0.639984	1.56393	1.27784	1.37685	1.31923	0.93836	1	0.156432	0.592911	0.3234	0.397583	0.93836	0.156432	0.3234
GO:0032309	icosanoid secretion	0.967984	0.787869	0.783844	0.899309	1.34771	1.15446	0.857255	1	0.953765	0.899992	0.290308	0.541179	0.857255	0.899992	0.290308
GO:0030261	chromosome condensation	-1.32828	-0.668233	-1.8076	-1.09573	-2.54829	-2.53413	0.46585	1	0.0217065	0.714065	3.99861e-09	2.55893e-08	0.46585	0.0217065	3.99861e-09
GO:0089718	amino acid import across plasma membrane	-1.18684	-1.29601	-1.0276	0.896898	1.19902	1.35824	0.632675	0.566304	0.743492	0.910312	0.460168	0.288268	0.566304	0.743492	0.288268
GO:0051412	response to corticosterone	NA	NA	NA	NA	NA	NA	NA	NA	NA	NA	NA	NA	NA	NA	NA
GO:0048265	response to pain	-1.97156	-2.00347	-0.851658	-0.782519	1.69727	1.58268	0.017354	0.0232796	0.920371	0.964902	0.0366041	0.0949419	0.017354	0.920371	0.0366041
GO:0010715	regulation of extracellular matrix disassembly	1.46044	0.930573	1.18562	1.33411	1.06121	1.36714	0.387674	0.927333	0.622736	0.533614	0.663125	0.341799	0.387674	0.533614	0.341799
GO:0051004	regulation of lipoprotein lipase activity	NA	NA	NA	NA	-0.635876	1.06048	NA	NA	NA	NA	0.971168	0.673751	NA	NA	0.673751
GO:0051403	stress-activated MAPK cascade	1.05563	1.00626	0.795126	0.946198	1.00511	0.95651	0.755664	0.871816	0.9888	0.907212	0.700789	0.797502	0.755664	0.907212	0.700789
GO:0019233	sensory perception of pain	-1.41053	-1.3127	1.5706	1.43606	1.7825	1.59059	0.234067	0.397976	0.0585777	0.172791	0.00210535	0.017521	0.234067	0.0585777	0.00210535
GO:0035435	phosphate ion transmembrane transport	0.981664	1.10878	0.931892	1.19012	0.813932	1.07382	0.862606	0.828327	0.87016	0.684859	0.89006	0.632177	0.828327	0.684859	0.632177
GO:1905476	negative regulation of protein localization to membrane	0.886155	1.16168	0.757969	0.85935	1.33724	1.41357	0.929318	0.73576	0.963159	0.927105	0.312582	0.235189	0.73576	0.927105	0.235189
GO:1900046	regulation of hemostasis	1.03124	-1.06204	0.940671	0.915176	1.68385	1.71745	0.789496	0.798899	0.854539	0.891128	0.0366041	0.0247127	0.789496	0.854539	0.0247127
GO:2000810	regulation of bicellular tight junction assembly	0.845161	0.933982	0.922475	0.854707	1.30223	1.32995	0.952252	0.919499	0.864752	0.931735	0.390101	0.387039	0.919499	0.864752	0.387039
GO:0001912	positive regulation of leukocyte mediated cytotoxicity	1.41598	1.40023	1.64899	1.61397	1.49152	1.65636	0.384484	0.475724	0.0469905	0.102978	0.158028	0.0471791	0.384484	0.0469905	0.0471791
GO:0090279	regulation of calcium ion import	-1.2755	-1.36282	0.731228	0.813897	1.5279	1.50922	0.526692	0.518079	0.974365	0.953759	0.0953813	0.106496	0.518079	0.953759	0.0953813
GO:0051785	positive regulation of nuclear division	1.13229	1.40881	-1.27091	1.11221	-1.52265	-1.25152	0.686578	0.444128	0.377549	0.723176	0.0841043	0.310619	0.444128	0.377549	0.0841043
GO:0110020	regulation of actomyosin structure organization	-1.09198	-1.11987	0.907523	0.916647	0.929372	0.884886	0.681168	0.677153	0.905327	0.919317	0.829702	0.871273	0.677153	0.905327	0.829702
GO:0008643	carbohydrate transport	-1.12799	-1.05062	1.04139	1.09571	1.04335	1.31594	0.592875	0.812074	0.752322	0.71143	0.62483	0.209803	0.592875	0.71143	0.209803
GO:0032695	negative regulation of interleukin-12 production	0.822447	-0.764421	1.08298	1.1643	0.926928	0.676188	0.953092	1	0.724607	0.700596	0.782351	0.956787	0.953092	0.700596	0.782351
GO:0045161	neuronal ion channel clustering	NA	NA	NA	NA	NA	NA	NA	NA	NA	NA	NA	NA	NA	NA	NA
GO:0034975	protein folding in endoplasmic reticulum	NA	NA	NA	NA	NA	NA	NA	NA	NA	NA	NA	NA	NA	NA	NA
GO:0098962	regulation of postsynaptic neurotransmitter receptor activity	0.945169	1.24687	1.39314	1.35513	1.0833	1.24936	0.879449	0.676294	0.377525	0.505336	0.62671	0.471353	0.676294	0.377525	0.471353
GO:0060397	growth hormone receptor signaling pathway via JAK-STAT	NA	NA	NA	NA	NA	NA	NA	NA	NA	NA	NA	NA	NA	NA	NA
GO:1903727	positive regulation of phospholipid metabolic process	0.966316	1.37773	1.18623	1.15194	1.01659	1.0974	0.869928	0.556028	0.628854	0.71143	0.720944	0.615161	0.556028	0.628854	0.615161
GO:0097066	response to thyroid hormone	NA	NA	NA	NA	1.04207	0.90887	NA	NA	NA	NA	0.69024	0.797502	NA	NA	0.69024
GO:0046825	regulation of protein export from nucleus	-0.671657	0.743309	-1.16311	-0.798602	-1.11131	-1.07462	1	1	0.572724	0.974388	0.553916	0.592182	1	0.572724	0.553916
GO:0043647	inositol phosphate metabolic process	0.702905	0.769646	1.11254	1.26816	1.07089	1.04251	1	1	0.692096	0.542921	0.625153	0.673696	1	0.542921	0.625153
GO:0006813	potassium ion transport	1.22969	1.32014	1.32775	1.39279	1.66178	1.51203	0.518325	0.427699	0.25638	0.161268	0.00417641	0.0245936	0.427699	0.161268	0.00417641
GO:0090130	tissue migration	-1.1903	-1.41265	1.08787	1.09041	1.39316	1.3391	0.377287	0.118417	0.658138	0.683474	0.0383827	0.0884845	0.118417	0.658138	0.0383827
GO:1903362	regulation of cellular protein catabolic process	-0.758194	-0.625538	-0.89024	NA	-0.9479	-0.896021	1	1	0.988371	NA	0.845996	0.96317	1	0.988371	0.845996
GO:0006896	Golgi to vacuole transport	-0.463097	-0.531642	1.0783	0.924357	1.02864	1.12309	1	1	0.728194	0.886488	0.682353	0.573584	1	0.728194	0.573584
GO:0098727	maintenance of cell number	-1.20447	-1.0819	0.736904	0.776172	-1.52841	-1.55932	0.476911	0.729928	1	0.990221	0.0187303	0.0163412	0.476911	0.990221	0.0163412
GO:0046036	CTP metabolic process	NA	NA	NA	NA	-0.692218	0.516504	NA	NA	NA	NA	0.945648	1	NA	NA	0.945648
GO:0051151	negative regulation of smooth muscle cell differentiation	1.13614	1.10123	-0.627621	0.717941	0.794151	0.644429	0.716446	0.81319	0.999197	0.973178	0.909713	0.970676	0.716446	0.973178	0.909713
GO:0050765	negative regulation of phagocytosis	-0.914705	-0.924207	0.426648	-0.480023	0.673239	-0.559517	0.911351	0.936112	1	1	0.971405	1	0.911351	1	0.971405
GO:2000515	negative regulation of CD4-positive, alpha-beta T cell activation	-0.918084	-0.891233	-0.813428	-0.879657	0.936693	-0.827056	0.905705	0.951524	0.951433	0.931694	0.787419	0.907106	0.905705	0.931694	0.787419
GO:0031670	cellular response to nutrient	-1.15068	-1.02229	0.879766	0.686732	-0.685127	-0.82747	0.682657	0.850346	0.897784	0.985944	0.971168	0.907106	0.682657	0.897784	0.907106
GO:0001666	response to hypoxia	-1.08776	-1.16151	0.760731	0.817328	1.50185	1.43842	0.652216	0.53464	0.995902	0.981421	0.0248592	0.0402481	0.53464	0.981421	0.0248592
GO:0051250	negative regulation of lymphocyte activation	1.32164	1.22701	1.32701	1.27157	1.47267	1.31537	0.389721	0.579935	0.270033	0.420831	0.0419457	0.198449	0.389721	0.270033	0.0419457
GO:0030317	flagellated sperm motility	1.1213	1.13122	1.6345	1.46265	1.57451	1.88715	0.710328	0.756043	0.0245281	0.176336	0.0317056	0.000287529	0.710328	0.0245281	0.000287529
GO:0097722	sperm motility	1.19028	1.18985	1.63076	1.45345	1.54354	1.86192	0.619991	0.677824	0.0462163	0.169218	0.0459412	0.000700711	0.619991	0.0462163	0.000700711
GO:0045648	positive regulation of erythrocyte differentiation	-0.927234	-1.22218	0.89391	1.04849	1.21265	1.15724	0.905705	0.644805	0.889545	0.809073	0.456903	0.529025	0.644805	0.809073	0.456903
GO:0046661	male sex differentiation	1.06079	0.888292	1.00448	1.07981	-1.16266	-1.14388	0.767553	0.975264	0.79277	0.735145	0.381971	0.411735	0.767553	0.735145	0.381971
GO:0043090	amino acid import	-1.15657	-1.41679	-1.02647	0.922747	1.09974	1.32419	0.643726	0.414221	0.728967	0.883064	0.573438	0.313465	0.414221	0.728967	0.313465
GO:0021953	central nervous system neuron differentiation	-1.20114	-1.24384	0.983709	0.892847	0.752488	0.778996	0.40836	0.537216	0.835018	0.942718	0.999533	0.984014	0.40836	0.835018	0.984014
GO:0048332	mesoderm morphogenesis	-0.846599	0.988617	1.0959	0.933585	1.08782	0.999469	0.975887	0.885334	0.705948	0.886488	0.603743	0.707641	0.885334	0.705948	0.603743
GO:0099072	regulation of postsynaptic membrane neurotransmitter receptor levels	0.901935	0.847946	1.33273	1.11457	1.15361	1.04645	0.932966	0.989352	0.353795	0.701769	0.482723	0.631122	0.932966	0.353795	0.482723
GO:0007519	skeletal muscle tissue development	-1.05493	-1.22761	1.11235	1.04371	1.01081	1.06057	0.710036	0.538935	0.630605	0.786166	0.697052	0.609839	0.538935	0.630605	0.609839
GO:1902905	positive regulation of supramolecular fiber organization	-0.901197	-1.11527	1.0404	0.965402	1.28312	1.16291	0.978924	0.655753	0.75802	0.886488	0.175972	0.402016	0.655753	0.75802	0.175972
GO:0060049	regulation of protein glycosylation	1.03556	0.872693	1.06124	1.03843	1.20871	1.02807	0.824732	0.944899	0.771561	0.824306	0.498656	0.689837	0.824732	0.771561	0.498656
GO:0051547	regulation of keratinocyte migration	-0.815941	0.798039	0.948356	1.00037	0.820343	0.927379	0.973001	0.987976	0.852111	0.839503	0.868445	0.769825	0.973001	0.839503	0.769825
GO:0045668	negative regulation of osteoblast differentiation	-1.48534	-1.3031	1.0411	1.1221	0.914966	0.746524	0.241384	0.538669	0.754635	0.717417	0.821721	0.962848	0.241384	0.717417	0.821721
GO:0006665	sphingolipid metabolic process	0.736244	0.742969	1.12602	1.17024	1.0872	0.918481	1	1	0.620433	0.59692	0.538661	0.827138	1	0.59692	0.538661
GO:0097421	liver regeneration	0.823231	1.07713	1.0127	1.16222	-0.862978	-0.98501	0.95244	0.844285	0.80626	0.708562	0.830161	0.730343	0.844285	0.708562	0.730343
GO:1900745	positive regulation of p38MAPK cascade	-0.633729	-0.586418	-1.21477	-1.31211	0.730425	0.710954	1	1	0.572724	0.522372	0.951107	0.947569	1	0.522372	0.947569
GO:0035235	ionotropic glutamate receptor signaling pathway	-0.747165	-1.03504	0.988027	0.762985	1.40579	1.27713	0.997122	0.8594	0.825716	0.957915	0.255851	0.416703	0.8594	0.825716	0.255851
GO:1990806	ligand-gated ion channel signaling pathway	-0.747165	-1.03504	0.988027	0.762985	1.40579	1.27713	0.997122	0.8594	0.825716	0.957915	0.255851	0.416703	0.8594	0.825716	0.255851
GO:0010827	regulation of glucose transmembrane transport	-1.52067	-1.4389	-0.985765	-1.01332	0.792857	0.972204	0.198088	0.397976	0.79277	0.800247	0.959578	0.74307	0.198088	0.79277	0.74307
GO:0099174	regulation of presynapse organization	-1.49043	-1.34053	0.749314	1.14447	1.46717	1.16834	0.346568	0.541919	0.961039	0.708603	0.183332	0.531368	0.346568	0.708603	0.183332
GO:1905606	regulation of presynapse assembly	-1.76505	-1.60443	-0.932236	0.843951	1.57721	1.19925	0.0811788	0.291583	0.832174	0.934319	0.0867412	0.48887	0.0811788	0.832174	0.0867412
GO:2000392	regulation of lamellipodium morphogenesis	NA	NA	NA	NA	NA	NA	NA	NA	NA	NA	NA	NA	NA	NA	NA
GO:0032506	cytokinetic process	-1.00055	-0.661974	-1.68652	-1.12712	-2.24491	-2.2516	0.830757	1	0.103417	0.696081	3.94555e-05	3.934e-05	0.830757	0.103417	3.934e-05
GO:0032148	activation of protein kinase B activity	1.16046	0.994529	1.26188	1.14936	1.49776	1.46197	0.682657	0.87592	0.55936	0.691144	0.198419	0.216994	0.682657	0.55936	0.198419
GO:0001818	negative regulation of cytokine production	0.882784	0.948406	1.37637	1.35411	1.70384	1.64025	0.975132	0.934121	0.0959898	0.142239	0.00055682	0.00220799	0.934121	0.0959898	0.00055682
GO:0006112	energy reserve metabolic process	-1.16445	-1.1441	-1.433	-1.17013	0.861038	0.971973	0.596953	0.677022	0.174812	0.567212	0.895289	0.746202	0.596953	0.174812	0.746202
GO:1905564	positive regulation of vascular endothelial cell proliferation	-1.30262	-1.28709	-1.29444	-1.08833	-1.20931	-1.32764	0.548197	0.633024	0.516729	0.740869	0.485428	0.328156	0.548197	0.516729	0.328156
GO:0051349	positive regulation of lyase activity	1.0689	1.21598	1.13209	1.03347	1.06713	1.17165	0.771447	0.662534	0.679363	0.806724	0.636308	0.525502	0.662534	0.679363	0.525502
GO:0045833	negative regulation of lipid metabolic process	0.926592	1.12437	1.36986	1.52638	1.02112	1.07147	0.906364	0.7435	0.295455	0.0625149	0.664503	0.587897	0.7435	0.0625149	0.587897
GO:0071236	cellular response to antibiotic	0.872675	0.829613	0.854357	0.968127	-1.06847	-1.16184	0.913566	0.971118	0.903792	0.867366	0.654152	0.563013	0.913566	0.867366	0.563013
GO:0048557	embryonic digestive tract morphogenesis	-1.68627	-1.96361	-1.06483	-0.943757	-1.28108	-1.52758	0.178067	0.0186718	0.72957	0.867818	0.405424	0.188212	0.0186718	0.72957	0.188212
GO:0002269	leukocyte activation involved in inflammatory response	1.10809	1.13952	0.84378	-1.02647	1.21699	1.03943	0.738685	0.762153	0.929128	0.79113	0.444633	0.661186	0.738685	0.79113	0.444633
GO:0035137	hindlimb morphogenesis	-1.2926	-1.03739	-0.747335	-0.720589	-1.01616	-0.859349	0.500669	0.828327	0.992545	1	0.68973	0.863225	0.500669	0.992545	0.68973
GO:0071825	protein-lipid complex subunit organization	1.38733	1.12232	1.35036	1.25081	1.01037	0.906887	0.405586	0.79125	0.361761	0.591045	0.69105	0.807853	0.405586	0.361761	0.69105
GO:0035115	embryonic forelimb morphogenesis	-1.44477	-1.57287	0.750057	-0.577227	1.2315	0.844205	0.400738	0.27584	0.961602	1	0.42356	0.869384	0.27584	0.961602	0.42356
GO:0071295	cellular response to vitamin	-1.07697	-0.92153	0.604683	0.523339	-0.705181	-0.724183	0.747684	0.932646	1	1	0.961661	0.948893	0.747684	1	0.948893
GO:0010927	cellular component assembly involved in morphogenesis	1.07365	1.00655	1.30077	1.1934	1.25576	1.38037	0.740455	0.877071	0.331378	0.565347	0.284289	0.165617	0.740455	0.331378	0.165617
GO:1903364	positive regulation of cellular protein catabolic process	-1.04467	-0.77429	-0.959766	-0.993227	-1.13443	-1.01847	0.733361	1	0.87751	0.85776	0.442875	0.649222	0.733361	0.85776	0.442875
GO:0010212	response to ionizing radiation	0.809054	1.14611	-1.43754	0.742283	-1.80494	-1.69107	1	0.696451	0.0649562	0.999637	0.000867965	0.00282337	0.696451	0.0649562	0.000867965
GO:0030031	cell projection assembly	1.0337	1.0972	1.10167	1.01911	1.13233	1.18935	0.772023	0.6861	0.570891	0.800247	0.343487	0.228479	0.6861	0.570891	0.228479
GO:0090596	sensory organ morphogenesis	-1.33771	-1.26732	1.22098	1.09642	1.26347	1.24289	0.225169	0.328887	0.372865	0.691144	0.175972	0.22341	0.225169	0.372865	0.175972
GO:0035794	positive regulation of mitochondrial membrane permeability	0.762493	0.785141	0.950559	1.02167	0.923301	1.05674	1	1	0.840873	0.806466	0.802665	0.652384	1	0.806466	0.652384
GO:0048667	cell morphogenesis involved in neuron differentiation	NA	NA	NA	NA	NA	NA	NA	NA	NA	NA	NA	NA	NA	NA	NA
GO:0030239	myofibril assembly	1.35604	1.18645	1.30651	1.34091	1.54126	1.51342	0.438666	0.679858	0.403767	0.421491	0.0409774	0.0571887	0.438666	0.403767	0.0409774
GO:0043032	positive regulation of macrophage activation	-1.03593	-1.1745	0.833129	-1.12565	1.10775	1.21952	0.800539	0.717209	0.930446	0.708562	0.595315	0.476815	0.717209	0.708562	0.476815
GO:0098900	regulation of action potential	0.787681	-1.21541	1.25808	1.21593	1.48564	1.40118	1	0.654881	0.523957	0.617882	0.105808	0.208841	0.654881	0.523957	0.105808
GO:0032602	chemokine production	0.986125	-1.01157	1.07069	1.00874	1.64265	1.51729	0.848218	0.846507	0.722889	0.832762	0.0189195	0.055442	0.846507	0.722889	0.0189195
GO:0002683	negative regulation of immune system process	1.09704	0.998437	1.40898	1.35853	1.53945	1.53477	0.657692	0.8865	0.0315297	0.0485556	0.00318318	0.00476728	0.657692	0.0315297	0.00318318
GO:0071353	cellular response to interleukin-4	1.14595	1.17058	0.940863	1.05987	-1.03048	-1.10018	0.692967	0.72904	0.867387	0.787853	0.678321	0.561389	0.692967	0.787853	0.561389
GO:0002695	negative regulation of leukocyte activation	1.22833	1.14676	1.37486	1.37096	1.51103	1.49424	0.516885	0.697308	0.196048	0.189579	0.033121	0.0369	0.516885	0.189579	0.033121
GO:0061029	eyelid development in camera-type eye	-0.807055	0.683513	1.35053	1.22526	-0.76218	-0.837101	0.975598	1	0.447998	0.634993	0.916265	0.872978	0.975598	0.447998	0.872978
GO:0035194	post-transcriptional gene silencing by RNA	0.786779	0.685433	0.58451	0.597449	-0.899394	-0.856008	1	1	1	1	0.861594	0.922256	1	1	0.861594
GO:0010893	positive regulation of steroid biosynthetic process	-0.789039	-0.895449	-1.31599	-0.974137	1.26354	1.39564	0.981088	0.951524	0.48204	0.836312	0.421391	0.275642	0.951524	0.48204	0.275642
GO:0002705	positive regulation of leukocyte mediated immunity	1.35356	1.41922	1.38078	1.27499	1.31954	1.38658	0.354777	0.377276	0.193988	0.422875	0.244088	0.163717	0.354777	0.193988	0.163717
GO:0050680	negative regulation of epithelial cell proliferation	-1.23011	-1.29181	1.28675	1.20264	1.06916	1.18834	0.434889	0.411492	0.359619	0.54123	0.597393	0.392291	0.411492	0.359619	0.392291
GO:0030195	negative regulation of blood coagulation	1.20904	0.988986	1.17079	1.10942	1.58221	1.63395	0.62239	0.885598	0.621833	0.737053	0.0902492	0.0629103	0.62239	0.621833	0.0629103
GO:0016441	post-transcriptional gene silencing	0.774377	0.710762	0.569335	0.571834	-0.923775	-0.884475	1	1	1	1	0.832618	0.890807	1	1	0.832618
GO:0016485	protein processing	0.865581	0.861418	1.0217	0.950834	1.07182	1.16415	0.988596	1	0.778076	0.902043	0.550562	0.369197	0.988596	0.778076	0.369197
GO:0036293	response to decreased oxygen levels	-1.03473	-1.14683	0.756744	0.815202	1.49838	1.43638	0.763238	0.64397	0.999197	0.981134	0.0235244	0.0515938	0.64397	0.981134	0.0235244
GO:0060538	skeletal muscle organ development	-1.00196	-1.20353	1.09556	1.03404	1.08375	1.09922	0.824732	0.531164	0.661013	0.806466	0.538007	0.530361	0.531164	0.661013	0.530361
GO:0009101	glycoprotein biosynthetic process	-1.00791	-1.20613	0.788605	0.958264	1.18221	1.00249	0.815412	0.494513	0.994783	0.891541	0.31421	0.70999	0.494513	0.891541	0.31421
GO:0043408	regulation of MAPK cascade	NA	NA	NA	NA	NA	NA	NA	NA	NA	NA	NA	NA	NA	NA	NA
GO:0090335	regulation of brown fat cell differentiation	-0.655797	-0.741982	0.671801	0.754557	0.682577	-0.691751	1	1	0.988193	0.965434	0.976079	0.962848	1	0.965434	0.962848
GO:0045019	negative regulation of nitric oxide biosynthetic process	0.713073	-0.602025	0.994852	1.15509	1.3546	1.34917	1	1	0.807275	0.714065	0.373501	0.37484	1	0.714065	0.373501
GO:1904406	negative regulation of nitric oxide metabolic process	0.713073	-0.602025	0.994852	1.15509	1.3546	1.34917	1	1	0.807275	0.714065	0.373501	0.37484	1	0.714065	0.373501
GO:0061045	negative regulation of wound healing	1.47938	1.37436	1.35518	1.43755	1.4249	1.62445	0.248982	0.497473	0.361273	0.292237	0.186468	0.0595842	0.248982	0.292237	0.0595842
GO:0051341	regulation of oxidoreductase activity	1.16906	1.10943	1.06557	0.939431	1.0939	1.22041	0.640007	0.762153	0.725385	0.888521	0.564648	0.390504	0.640007	0.725385	0.390504
GO:0007565	female pregnancy	-1.18234	-1.2769	1.51615	1.32434	1.31033	1.29141	0.527417	0.462439	0.064031	0.326381	0.218725	0.245096	0.462439	0.064031	0.218725
GO:0002696	positive regulation of leukocyte activation	1.03144	1.02408	1.31982	1.21542	1.56733	1.46044	0.800539	0.853796	0.161136	0.403712	0.00347242	0.0219631	0.800539	0.161136	0.00347242
GO:0150063	visual system development	-1.38995	-1.492	0.95986	0.909567	1.05759	0.935865	0.0653938	0.0330172	0.87215	0.954849	0.534863	0.838593	0.0330172	0.87215	0.534863
GO:0009156	ribonucleoside monophosphate biosynthetic process	1.61871	1.49352	0.900738	0.799144	-1.20709	-1.19549	0.166402	0.397976	0.894437	0.954849	0.439548	0.437862	0.166402	0.894437	0.437862
GO:0046479	glycosphingolipid catabolic process	0.634563	-0.594853	0.902827	0.830755	1.22785	1.35688	1	1	0.880286	0.942271	0.479591	0.34931	1	0.880286	0.34931
GO:0048259	regulation of receptor-mediated endocytosis	1.1431	1.05556	1.03376	0.867462	0.890941	0.912971	0.638822	0.8299	0.764718	0.954476	0.876924	0.836732	0.638822	0.764718	0.836732
GO:0048015	phosphatidylinositol-mediated signaling	1.01874	-1.14359	1.23728	1.34893	1.56496	1.70126	0.800539	0.631792	0.413197	0.247139	0.013259	0.00156898	0.631792	0.247139	0.00156898
GO:2000765	regulation of cytoplasmic translation	1.03523	0.833026	-0.71335	-0.627624	-1.21773	-1.24801	0.80303	0.978216	0.984584	1	0.449251	0.418764	0.80303	0.984584	0.418764
GO:0001783	B cell apoptotic process	-0.515126	-0.571367	-1.22082	-1.14486	-1.34543	-1.31342	1	1	0.568352	0.66192	0.338273	0.365488	1	0.568352	0.338273
GO:0010035	response to inorganic substance	0.880493	-1.11769	0.962789	0.975729	1.47383	1.36432	0.993817	0.497283	0.87751	0.880137	0.00372359	0.0296551	0.497283	0.87751	0.00372359
GO:1900047	negative regulation of hemostasis	1.11188	-1.01966	1.06203	1.00381	1.4958	1.61909	0.735622	0.846507	0.743691	0.839464	0.127445	0.0686878	0.735622	0.743691	0.0686878
GO:0003091	renal water homeostasis	NA	NA	1.23818	1.2575	NA	NA	NA	NA	0.587348	0.617882	NA	NA	NA	0.587348	NA
GO:0060143	positive regulation of syncytium formation by plasma membrane fusion	-1.02346	-0.98963	0.923443	0.802238	1.16452	1.10102	0.802819	0.884452	0.867422	0.956644	0.537491	0.617604	0.802819	0.867422	0.537491
GO:0010955	negative regulation of protein processing	1.13383	1.24417	0.872514	1.15744	0.781837	0.934073	0.710036	0.631535	0.902147	0.691144	0.920127	0.77839	0.631535	0.691144	0.77839
GO:1903318	negative regulation of protein maturation	1.13383	1.24417	0.872514	1.15744	0.781837	0.934073	0.710036	0.631535	0.902147	0.691144	0.920127	0.77839	0.631535	0.691144	0.77839
GO:0050999	regulation of nitric-oxide synthase activity	0.894867	0.814482	0.820214	1.02765	1.1218	1.0297	0.911346	0.988155	0.935564	0.818053	0.563523	0.680193	0.911346	0.818053	0.563523
GO:0006882	cellular zinc ion homeostasis	-0.817948	-1.20171	-1.48729	-1.67068	-0.680213	0.730155	0.973001	0.675314	0.208682	0.161333	0.971405	0.940914	0.675314	0.161333	0.940914
GO:0003073	regulation of systemic arterial blood pressure	-1.81253	-1.84195	1.23464	0.86237	1.67357	1.55575	0.0298489	0.0334754	0.498248	0.95404	0.0128181	0.0442714	0.0298489	0.498248	0.0128181
GO:0006073	cellular glucan metabolic process	-1.13273	-1.17564	-1.54181	-1.24581	0.769371	0.782874	0.63431	0.656127	0.0919687	0.513619	0.966457	0.948586	0.63431	0.0919687	0.948586
GO:0044042	glucan metabolic process	-1.13273	-1.17564	-1.42973	-1.01597	0.978366	0.970291	0.63431	0.656127	0.127214	0.806466	0.750357	0.754679	0.63431	0.127214	0.750357
GO:0007189	adenylate cyclase-activating G protein-coupled receptor signaling pathway	1.03616	1.08668	1.49472	1.47071	1.49052	1.75545	0.79532	0.779014	0.103417	0.105592	0.0716272	0.003293	0.779014	0.103417	0.003293
GO:0008286	insulin receptor signaling pathway	-0.90344	-0.764913	0.826044	0.808536	0.649704	0.848498	0.959439	1	0.961039	0.975223	1	0.917687	0.959439	0.961039	0.917687
GO:0015807	L-amino acid transport	-1.16944	-1.57237	-1.14014	-0.960538	1.21301	1.45044	0.63016	0.234455	0.630605	0.868996	0.451668	0.178126	0.234455	0.630605	0.178126
GO:1904152	regulation of retrograde protein transport, ER to cytosol	-0.697951	0.983937	0.588755	0.69297	-0.871333	-1.24703	1	0.89208	1	0.973273	0.822322	0.478619	0.89208	0.973273	0.478619
GO:0090329	regulation of DNA-templated DNA replication	-1.99268	-0.77762	-2.60256	-2.29296	-2.70958	-2.73594	0.0129085	1	1.62314e-08	0.000119998	3.99861e-09	4.36212e-09	0.0129085	1.62314e-08	3.99861e-09
GO:0001704	formation of primary germ layer	0.892414	0.957206	1.07695	1.0243	1.15328	1.12241	0.942577	0.918432	0.710153	0.816887	0.460811	0.52438	0.918432	0.710153	0.460811
GO:0042391	regulation of membrane potential	1.07009	1.05864	1.43042	1.37303	1.77599	1.76194	0.731514	0.812074	0.0178361	0.0525014	4.4746e-06	4.59751e-06	0.731514	0.0178361	4.4746e-06
GO:0048875	chemical homeostasis within a tissue	0.88277	0.704528	1.54479	1.3772	-1.43091	-1.12415	0.922059	1	0.154053	0.466509	0.244504	0.587463	0.922059	0.154053	0.244504
GO:1903543	positive regulation of exosomal secretion	-0.709783	-1.12056	0.832819	0.91216	0.813687	0.857285	1	0.782996	0.924013	0.894592	0.868445	0.819383	0.782996	0.894592	0.819383
GO:0010523	negative regulation of calcium ion transport into cytosol	0.802725	0.83728	1.21372	1.26733	-0.616866	0.613352	0.973001	0.975489	0.605613	0.596673	0.991471	0.977967	0.973001	0.596673	0.977967
GO:0003298	physiological muscle hypertrophy	-1.66842	-1.79774	-0.84157	-0.990074	0.931983	1.00393	0.170108	0.112096	0.945458	0.822307	0.795399	0.714852	0.112096	0.822307	0.714852
GO:0003301	physiological cardiac muscle hypertrophy	-1.66842	-1.79774	-0.84157	-0.990074	0.931983	1.00393	0.170108	0.112096	0.945458	0.822307	0.795399	0.714852	0.112096	0.822307	0.714852
GO:0061049	cell growth involved in cardiac muscle cell development	-1.66842	-1.79774	-0.84157	-0.990074	0.931983	1.00393	0.170108	0.112096	0.945458	0.822307	0.795399	0.714852	0.112096	0.822307	0.714852
GO:0060384	innervation	0.940254	1.00045	1.47209	1.39355	1.27034	1.26533	0.885613	0.879586	0.227243	0.412689	0.380034	0.396993	0.879586	0.227243	0.380034
GO:1902532	negative regulation of intracellular signal transduction	-0.942694	-1.01489	0.81229	0.803331	0.915308	0.973755	0.976458	0.810516	1	1	0.916953	0.773516	0.810516	1	0.773516
GO:0006089	lactate metabolic process	-0.951819	-1.15251	-0.955226	-0.966676	1.36792	1.29424	0.893957	0.726537	0.816734	0.851798	0.319987	0.402016	0.726537	0.816734	0.319987
GO:0048017	inositol lipid-mediated signaling	1.01348	-1.13194	1.21924	1.33875	1.61081	1.73068	0.812371	0.64292	0.44882	0.278811	0.00707442	0.000598649	0.64292	0.278811	0.000598649
GO:0030835	negative regulation of actin filament depolymerization	0.830767	0.802322	1.05022	1.02461	1.50518	1.48225	0.973001	1	0.740836	0.806466	0.104969	0.125777	0.973001	0.740836	0.104969
GO:0031279	regulation of cyclase activity	1.30428	1.35465	1.20893	1.18508	1.23227	1.25967	0.496186	0.518411	0.57096	0.657784	0.417457	0.395643	0.496186	0.57096	0.395643
GO:0038084	vascular endothelial growth factor signaling pathway	0.905416	0.886766	0.678745	0.673741	1.04608	0.803328	0.909659	0.951524	0.995202	0.992255	0.661784	0.913091	0.909659	0.992255	0.661784
GO:0032412	regulation of ion transmembrane transporter activity	1.28427	1.38536	1.40671	1.44183	1.55244	1.53441	0.38469	0.285902	0.0887396	0.0538687	0.00487871	0.0136205	0.285902	0.0538687	0.00487871
GO:1903076	regulation of protein localization to plasma membrane	-0.851473	0.72246	0.980671	0.948269	1.69974	1.63303	1	1	0.833326	0.891541	0.00338429	0.00899947	1	0.833326	0.00338429
GO:0016447	somatic recombination of immunoglobulin gene segments	0.754598	0.792188	-1.36672	-1.39382	-1.68616	-1.70046	1	1	0.27515	0.352876	0.0248425	0.0191955	1	0.27515	0.0191955
GO:0008585	female gonad development	-1.43069	-1.43026	-1.10974	-1.09731	-1.00966	-0.956283	0.209207	0.230477	0.613301	0.603202	0.694435	0.77203	0.209207	0.603202	0.694435
GO:2000193	positive regulation of fatty acid transport	1.01158	1.19806	0.844725	0.950675	1.26078	1.09318	0.824732	0.697308	0.918312	0.872658	0.431165	0.624004	0.697308	0.872658	0.431165
GO:0070200	establishment of protein localization to telomere	-0.724451	0.613107	-1.34722	-1.40791	-1.7036	-1.75522	1	1	0.458305	0.495743	0.0495448	0.0437083	1	0.458305	0.0437083
GO:0030206	chondroitin sulfate biosynthetic process	-1.07566	-1.08157	1.21231	1.16784	0.728626	0.726819	0.764959	0.828327	0.607724	0.696759	0.94436	0.929145	0.764959	0.607724	0.929145
GO:0032700	negative regulation of interleukin-17 production	-0.755144	0.73547	0.865159	0.695892	1.48253	1.45833	0.990764	1	0.899982	0.973273	0.200966	0.217563	0.990764	0.899982	0.200966
GO:2001138	regulation of phospholipid transport	NA	NA	1.36699	1.14943	1.11427	0.994166	NA	NA	0.412047	0.718674	0.597393	0.71349	NA	0.412047	0.597393
GO:0051000	positive regulation of nitric-oxide synthase activity	1.04888	0.982214	0.766338	0.918797	1.00457	0.898488	0.792873	0.888312	0.957679	0.891541	0.707232	0.797502	0.792873	0.891541	0.707232
GO:0034433	steroid esterification	-1.41204	-1.47096	1.02107	0.954692	1.0906	1.37067	0.468389	0.50687	0.7953	0.877045	0.626995	0.337144	0.468389	0.7953	0.337144
GO:0034434	sterol esterification	-1.41204	-1.47096	1.02107	0.954692	1.0906	1.37067	0.468389	0.50687	0.7953	0.877045	0.626995	0.337144	0.468389	0.7953	0.337144
GO:0034435	cholesterol esterification	-1.41204	-1.47096	1.02107	0.954692	1.0906	1.37067	0.468389	0.50687	0.7953	0.877045	0.626995	0.337144	0.468389	0.7953	0.337144
GO:0006006	glucose metabolic process	0.700828	-0.870063	-0.913409	-1.02522	0.747382	0.95441	1	1	0.950318	0.957915	1	0.780149	1	0.950318	0.780149
GO:0061138	morphogenesis of a branching epithelium	-1.73053	-1.73129	1.0577	1.10024	1.29791	1.16797	0.00336978	0.00998526	0.728194	0.700596	0.171806	0.382437	0.00336978	0.700596	0.171806
GO:0032873	negative regulation of stress-activated MAPK cascade	-0.961024	-1.28599	0.812542	-0.910835	-1.17193	-1.19625	0.885416	0.531164	0.945061	0.8917	0.475167	0.432136	0.531164	0.8917	0.432136
GO:0070303	negative regulation of stress-activated protein kinase signaling cascade	-0.961024	-1.28599	0.812542	-0.910835	-1.17193	-1.19625	0.885416	0.531164	0.945061	0.8917	0.475167	0.432136	0.531164	0.8917	0.432136
GO:2000514	regulation of CD4-positive, alpha-beta T cell activation	-0.959949	-0.909059	1.11594	1.0175	1.54623	1.48623	0.868111	0.961398	0.687774	0.818053	0.0836632	0.129959	0.868111	0.687774	0.0836632
GO:0032615	interleukin-12 production	0.980527	0.912828	0.946219	1.01818	1.53668	1.28987	0.85807	0.938252	0.851418	0.806466	0.0815311	0.380435	0.85807	0.806466	0.0815311
GO:0032655	regulation of interleukin-12 production	0.981011	0.915605	0.948496	1.04761	1.55916	1.31316	0.862934	0.936112	0.852311	0.780515	0.0686651	0.33738	0.862934	0.780515	0.0686651
GO:0032535	regulation of cellular component size	1.01469	0.922702	1.2974	1.16816	1.44804	1.31379	0.824732	0.971642	0.171714	0.470462	0.0160465	0.0899166	0.824732	0.171714	0.0160465
GO:0050974	detection of mechanical stimulus involved in sensory perception	1.23639	1.27307	1.4822	1.52823	1.38732	1.31945	0.59864	0.631512	0.171714	0.191095	0.241595	0.337144	0.59864	0.171714	0.241595
GO:0021783	preganglionic parasympathetic fiber development	-1.43859	-1.53567	1.0922	0.977159	1.07797	1.0767	0.418466	0.377774	0.709811	0.851798	0.6281	0.63074	0.377774	0.709811	0.6281
GO:0090190	positive regulation of branching involved in ureteric bud morphogenesis	-1.82786	-1.61822	1.06017	1.00223	0.558738	0.9421	0.0663741	0.266644	0.74121	0.831558	0.999533	0.766147	0.0663741	0.74121	0.766147
GO:0061025	membrane fusion	0.906135	0.651547	1.27646	1.1387	1.37334	1.10803	0.932966	1	0.359619	0.64375	0.0925061	0.542427	0.932966	0.359619	0.0925061
GO:0010506	regulation of autophagy	0.855929	0.801136	0.713489	0.772054	1.30504	1.22166	1	1	1	1	0.11196	0.254175	1	1	0.11196
GO:0000966	RNA 5'-end processing	0.847272	0.775609	-1.33781	-1.64071	-1.81897	-1.98792	0.952252	1	0.443417	0.182199	0.0283161	0.00356155	0.952252	0.182199	0.00356155
GO:0019730	antimicrobial humoral response	-1.48032	-1.58193	1.14994	1.14063	1.27361	0.958318	0.245032	0.271345	0.640842	0.714065	0.376791	0.761901	0.245032	0.640842	0.376791
GO:0031952	regulation of protein autophosphorylation	1.17558	1.21018	1.13466	1.10266	1.07662	0.961179	0.642365	0.661082	0.670984	0.740869	0.596029	0.748021	0.642365	0.670984	0.596029
GO:0010863	positive regulation of phospholipase C activity	-1.07656	-0.943133	1.15839	1.23202	1.27621	1.24361	0.738685	0.922774	0.649006	0.607259	0.415203	0.44447	0.738685	0.607259	0.415203
GO:0055081	anion homeostasis	-1.09561	-1.17522	1.11482	0.989785	1.35853	1.20124	0.713044	0.668779	0.692196	0.853144	0.274516	0.464317	0.668779	0.692196	0.274516
GO:0055001	muscle cell development	-1.08183	-1.20875	1.09554	1.03876	1.165	1.2307	0.654006	0.554473	0.667565	0.794435	0.333372	0.243856	0.554473	0.667565	0.243856
GO:0045185	maintenance of protein location	0.555799	0.695296	-0.752929	0.71662	-0.86804	-0.949814	1	1	1	0.996915	0.923276	0.77839	1	0.996915	0.77839
GO:0009219	pyrimidine deoxyribonucleotide metabolic process	1.17177	0.915289	-1.19372	-1.24085	-1.53956	-1.28822	0.659389	0.935836	0.600942	0.643206	0.205208	0.402287	0.659389	0.600942	0.205208
GO:0035162	embryonic hemopoiesis	-0.911614	-0.853435	-1.03847	-0.798971	0.567399	0.474003	0.911351	0.975269	0.740836	0.959988	1	1	0.911351	0.740836	1
GO:0071827	plasma lipoprotein particle organization	1.48386	1.17612	1.37157	1.24629	1.10445	1.02315	0.334188	0.716364	0.377589	0.592911	0.601667	0.708802	0.334188	0.377589	0.601667
GO:0016525	negative regulation of angiogenesis	1.03876	-1.24226	1.09255	1.20528	1.31445	1.23526	0.79615	0.561302	0.698151	0.559391	0.244844	0.377353	0.561302	0.559391	0.244844
GO:0006378	mRNA polyadenylation	0.649773	0.390079	0.573182	0.686623	-0.923283	-0.716949	1	1	1	0.991862	0.800127	0.983421	1	0.991862	0.800127
GO:0030038	contractile actin filament bundle assembly	-1.18481	-1.2262	0.777743	0.820396	1.2191	1.10841	0.494338	0.519591	0.983231	0.968059	0.355084	0.525502	0.494338	0.968059	0.355084
GO:0043149	stress fiber assembly	-1.18481	-1.2262	0.777743	0.820396	1.2191	1.10841	0.494338	0.519591	0.983231	0.968059	0.355084	0.525502	0.494338	0.968059	0.355084
GO:0033631	cell-cell adhesion mediated by integrin	1.7068	1.57478	1.36345	1.41167	1.2168	1.0433	0.178508	0.407526	0.432244	0.429503	0.481834	0.672296	0.178508	0.429503	0.481834
GO:0048384	retinoic acid receptor signaling pathway	-0.741141	0.686681	0.955892	1.15351	-0.817522	-0.798121	1	1	0.84602	0.706015	0.910376	0.929145	1	0.706015	0.910376
GO:0045621	positive regulation of lymphocyte differentiation	-1.14301	-0.999751	1.35227	1.30677	1.46543	1.51975	0.596738	0.8708	0.287584	0.409363	0.0863393	0.053441	0.596738	0.287584	0.053441
GO:1902475	L-alpha-amino acid transmembrane transport	-1.10093	-1.33183	-1.19746	0.732491	1.06266	1.25098	0.714254	0.519591	0.556131	0.979133	0.629347	0.411291	0.519591	0.556131	0.411291
GO:0061003	positive regulation of dendritic spine morphogenesis	0.837878	0.762201	0.96873	0.94522	0.873679	1.12178	0.957881	1	0.84282	0.87993	0.849042	0.574001	0.957881	0.84282	0.574001
GO:0009208	pyrimidine ribonucleoside triphosphate metabolic process	0.719844	-0.89939	-0.915952	-0.763698	-0.805051	-0.47515	1	0.936304	0.860855	0.954849	0.886105	1	0.936304	0.860855	0.886105
GO:0002566	somatic diversification of immune receptors via somatic mutation	0.789203	-0.706001	-1.79639	-1.5716	-2.00291	-2.09894	0.973001	1	0.0648355	0.284402	0.00275611	0.000630803	0.973001	0.0648355	0.000630803
GO:0002367	cytokine production involved in immune response	0.998881	0.894904	1.21698	1.21297	1.64143	1.57888	0.832982	0.961686	0.53112	0.572942	0.0151058	0.0348602	0.832982	0.53112	0.0151058
GO:0060412	ventricular septum morphogenesis	-1.67449	-1.4541	-0.943114	0.817897	0.574921	-0.612282	0.147515	0.351008	0.852311	0.954849	1	1	0.147515	0.852311	1
GO:0007351	tripartite regional subdivision	1.13602	1.09962	-1.17807	-1.22418	1.14497	1.00099	0.740455	0.828454	0.613301	0.607259	0.582078	0.708657	0.740455	0.607259	0.582078
[truncated: 4,095 more rows]

## Sheet: Combined 12d
ID	Description	NES_mus12d_10gy	NES_mus12d_20gy	NES_musw12d_10gy	NES_musw12d_20gy	NES_aco12d_10gy	NES_aco12d_20gy	padj_mus12d_10gy	padj_mus12d_20gy	padj_musw12d_10gy	padj_musw12d_20gy	padj_aco12d_10gy	padj_aco12d_20gy	padj_mus	padj_musw	padj_aco
GO:0030198	extracellular matrix organization	-1.96708	-1.89208	-1.88534	-1.88645	1.16512	1.22976	1.19918e-06	2.35478e-06	2.77024e-06	5.12717e-06	0.44445	0.245347	1.19918e-06	2.77024e-06	0.245347
GO:0045229	external encapsulating structure organization	-1.96708	-1.89208	-1.88534	-1.88645	1.14294	1.21594	1.19918e-06	2.35478e-06	2.77024e-06	5.12717e-06	0.487598	0.273097	1.19918e-06	2.77024e-06	0.273097
GO:0043062	extracellular structure organization	-1.95276	-1.88404	-1.88534	-1.88645	1.16192	1.23867	1.19918e-06	6.89086e-06	2.77024e-06	5.12717e-06	0.454501	0.223861	1.19918e-06	2.77024e-06	0.223861
GO:0007600	sensory perception	1.67431	1.71615	1.70177	1.74986	1.61874	1.7985	0.000186293	1.10765e-05	0.000185759	0.000184941	0.00117608	2.61093e-07	1.10765e-05	0.000184941	2.61093e-07
GO:1903530	regulation of secretion by cell	1.57158	1.56213	1.36737	1.41236	1.44645	1.56927	0.000254213	0.000132435	0.0700641	0.0567725	0.00863893	2.28715e-05	0.000132435	0.0567725	2.28715e-05
GO:0006836	neurotransmitter transport	1.79383	1.90869	1.58492	1.63064	1.3041	1.40526	0.000688425	3.82118e-06	0.0410312	0.0480217	0.246632	0.0733631	3.82118e-06	0.0410312	0.0733631
GO:0001505	regulation of neurotransmitter levels	1.76572	1.86097	1.5298	1.53514	1.49221	1.55815	0.00105446	1.13353e-05	0.0700641	0.106153	0.0703738	0.0122826	1.13353e-05	0.0700641	0.0122826
GO:0007269	neurotransmitter secretion	1.82346	1.95341	1.55611	1.58807	1.29738	1.50367	0.00126756	1.13353e-05	0.078967	0.0912402	0.290449	0.0374343	1.13353e-05	0.078967	0.0374343
GO:0099643	signal release from synapse	1.82346	1.95341	1.55611	1.58807	1.29738	1.50367	0.00126756	1.13353e-05	0.078967	0.0912402	0.290449	0.0374343	1.13353e-05	0.078967	0.0374343
GO:0007186	G protein-coupled receptor signaling pathway	1.54103	1.60074	1.43838	1.50657	1.68864	1.89546	0.00152987	5.8509e-05	0.0350903	0.0412017	1.14374e-05	1.09358e-08	5.8509e-05	0.0350903	1.09358e-08
GO:0046928	regulation of neurotransmitter secretion	1.86886	1.98094	1.38315	1.40185	1.35786	1.55564	0.00307586	0.000143752	0.420869	0.432098	0.250011	0.0374343	0.000143752	0.420869	0.0374343
GO:0050804	modulation of chemical synaptic transmission	1.54952	1.67084	1.42355	1.44505	1.58395	1.65733	0.00307586	1.40227e-05	0.0577866	0.0898799	0.000744053	5.55126e-06	1.40227e-05	0.0577866	5.55126e-06
GO:0099177	regulation of trans-synaptic signaling	1.5491	1.6701	1.41922	1.44065	1.58042	1.64653	0.00327564	1.13353e-05	0.0596981	0.0958282	0.00117608	1.01684e-05	1.13353e-05	0.0596981	1.01684e-05
GO:0098660	inorganic ion transmembrane transport	1.48507	1.50535	1.42769	1.43714	NA	NA	0.00332465	0.00151781	0.0212899	0.045324	NA	NA	0.00151781	0.0212899	NA
GO:0034765	regulation of ion transmembrane transport	1.56269	1.52691	1.46938	1.49316	1.53096	1.68201	0.00624733	0.007382	0.0372706	0.0480217	0.00861023	4.32452e-06	0.00624733	0.0372706	4.32452e-06
GO:0030855	epithelial cell differentiation	1.48092	1.50852	1.44639	1.50763	1.43716	1.47117	0.00624733	0.00144075	0.0256034	0.027194	0.0080377	0.00139536	0.00144075	0.0256034	0.00139536
GO:0023061	signal release	1.50911	1.5496	1.33962	1.42946	1.48303	1.5621	0.00675384	0.00131947	0.154094	0.0869501	0.00775564	0.000106016	0.00131947	0.0869501	0.000106016
GO:0051588	regulation of neurotransmitter transport	1.82587	1.91791	1.41191	1.41467	1.24422	1.42022	0.00692097	0.000258294	0.345427	0.412822	0.400491	0.107243	0.000258294	0.345427	0.107243
GO:0045055	regulated exocytosis	1.67933	1.746	1.75056	1.74765	1.40739	1.51205	0.00860142	0.00131947	0.00140551	0.00612879	0.134371	0.0133307	0.00131947	0.00140551	0.0133307
GO:0045071	negative regulation of viral genome replication	1.91254	1.7571	1.99295	1.81325	-0.966899	0.705074	0.00920703	0.0561039	0.000819447	0.0571454	0.809771	0.979586	0.00920703	0.000819447	0.809771
GO:0045742	positive regulation of epidermal growth factor receptor signaling pathway	1.90471	1.89237	1.63402	1.5618	1.55886	1.52897	0.0119039	0.0173243	0.245692	0.412822	0.205409	0.155165	0.0119039	0.245692	0.155165
GO:0099003	vesicle-mediated transport in synapse	1.63533	1.71045	1.69708	1.69757	1.19507	1.304	0.0122576	0.00136861	0.0027206	0.0142788	0.429297	0.137094	0.00136861	0.0027206	0.137094
GO:0098662	inorganic cation transmembrane transport	1.47728	1.48733	1.38592	1.40681	1.47996	1.55388	0.0127116	0.0042209	0.0574856	0.0912402	0.00433371	3.68244e-05	0.0042209	0.0574856	3.68244e-05
GO:0051937	catecholamine transport	1.86684	1.86765	1.82124	1.90597	1.64613	1.68847	0.0169406	0.00821044	0.0178641	0.0283007	0.0956052	0.0162834	0.00821044	0.0178641	0.0162834
GO:1903305	regulation of regulated secretory pathway	1.70051	1.74271	1.71736	1.70849	1.43151	1.47428	0.0169406	0.0035585	0.0169033	0.0346194	0.16576	0.0498101	0.0035585	0.0169033	0.0498101
GO:0048011	neurotrophin TRK receptor signaling pathway	1.88422	1.8506	1.51543	1.40275	1.16	1.15192	0.0173442	0.0275244	0.362754	0.489928	0.602771	0.526697	0.0173442	0.362754	0.526697
GO:0007159	leukocyte cell-cell adhesion	1.57373	1.6035	1.55959	1.56215	1.51943	1.58067	0.0173442	0.00508522	0.0157537	0.0310546	0.036401	0.00270604	0.00508522	0.0157537	0.00270604
GO:1901186	positive regulation of ERBB signaling pathway	1.88146	1.86336	1.63455	1.55068	1.46644	1.45082	0.0174239	0.0222337	0.232637	0.388192	0.249215	0.193554	0.0174239	0.232637	0.193554
GO:0043270	positive regulation of ion transport	1.57077	1.53514	1.38175	1.37143	1.53015	1.63026	0.0174239	0.0311815	0.245311	0.271207	0.047402	0.0011381	0.0174239	0.245311	0.0011381
GO:0044057	regulation of system process	1.42844	1.50091	1.36855	1.40442	1.49535	1.61003	0.0174239	0.00151781	0.0700641	0.111953	0.00174893	6.91158e-06	0.00151781	0.0700641	6.91158e-06
GO:0060401	cytosolic calcium ion transport	1.65173	1.68001	1.63903	1.66011	1.41337	1.34221	0.0181027	0.0170376	0.0350798	0.0480217	0.16576	0.139214	0.0170376	0.0350798	0.139214
GO:0042391	regulation of membrane potential	1.51285	1.54242	1.29385	1.34847	1.50234	1.60035	0.0185869	0.0052602	0.322969	0.256679	0.012191	0.000126163	0.0052602	0.256679	0.000126163
GO:0006887	exocytosis	1.53445	1.59263	1.64731	1.65364	1.38717	1.49451	0.0204818	0.00231902	0.00135756	0.0064965	0.0854219	0.00723343	0.00231902	0.00135756	0.00723343
GO:0035456	response to interferon-beta	1.83932	1.80707	2.12175	1.75105	1.4467	1.6991	0.0206937	0.0280073	9.82954e-06	0.0983288	0.275058	0.0280419	0.0206937	9.82954e-06	0.0280419
GO:0021766	hippocampus development	1.83809	1.8068	1.58384	1.55173	1.61447	1.44124	0.0206937	0.0322602	0.195482	0.384141	0.0890507	0.154361	0.0206937	0.195482	0.0890507
GO:0035458	cellular response to interferon-beta	1.83736	1.88491	2.15001	1.86361	1.69127	1.89907	0.0206937	0.0197194	5.00398e-06	0.0310546	0.114435	0.00329646	0.0197194	5.00398e-06	0.00329646
GO:0051047	positive regulation of secretion	1.52664	1.51724	1.356	1.41268	1.24107	1.36335	0.0206937	0.0197194	0.264965	0.167511	0.302641	0.0666107	0.0197194	0.167511	0.0666107
GO:0009991	response to extracellular stimulus	1.50277	1.51207	1.51636	1.55403	1.24377	1.31866	0.0206937	0.022482	0.0208735	0.0310546	0.280423	0.0911492	0.0206937	0.0208735	0.0911492
GO:0001702	gastrulation with mouth forming second	-2.00115	-1.8936	-1.28591	-1.21513	1.02491	0.997077	0.0219695	0.0424977	0.54478	0.695526	0.7452	0.702995	0.0219695	0.54478	0.702995
GO:0009615	response to virus	1.53816	1.4026	1.92708	1.71293	0.953993	1.11779	0.0240709	0.116783	1.91033e-07	0.00160532	0.845222	0.464426	0.0240709	1.91033e-07	0.464426
GO:0019233	sensory perception of pain	1.72736	1.70935	1.6689	1.64449	1.91494	1.80912	0.0255957	0.0275915	0.0658781	0.0869501	0.00174893	0.00102664	0.0255957	0.0658781	0.00102664
GO:0099504	synaptic vesicle cycle	1.61078	1.67374	1.63866	1.66192	1.16968	1.28778	0.0255957	0.00571695	0.0157537	0.0353973	0.485303	0.18527	0.00571695	0.0157537	0.18527
GO:0005978	glycogen biosynthetic process	-1.90334	-1.84203	-1.45696	-1.34813	-1.18907	-0.98353	0.0259941	0.0463093	0.435049	0.511453	0.456552	0.743883	0.0259941	0.435049	0.456552
GO:0009250	glucan biosynthetic process	-1.90334	-1.84203	-1.45696	-1.34813	-1.18907	-0.98353	0.0259941	0.0463093	0.435049	0.511453	0.456552	0.743883	0.0259941	0.435049	0.456552
GO:0060700	regulation of ribonuclease activity	1.80797	1.752	1.9183	1.8509	NA	NA	0.0259941	0.0681875	0.0015337	0.027194	NA	NA	0.0259941	0.0015337	NA
GO:0015844	monoamine transport	1.7877	1.79482	1.80369	1.86746	1.67278	1.65266	0.0259941	0.0222337	0.0190658	0.0310546	0.0648506	0.0169747	0.0222337	0.0190658	0.0169747
GO:0051283	negative regulation of sequestering of calcium ion	1.71575	1.75311	1.60086	1.64618	1.28178	1.34443	0.0259941	0.0258466	0.130066	0.118308	0.365852	0.197069	0.0258466	0.118308	0.197069
GO:2001056	positive regulation of cysteine-type endopeptidase activity	1.66844	1.66029	1.58561	1.55841	1.36132	1.18782	0.0259941	0.0313079	0.0854825	0.135388	0.239196	0.390542	0.0259941	0.0854825	0.239196
GO:0060402	calcium ion transport into cytosol	1.66825	1.705	1.68914	1.74023	1.49569	1.49236	0.0259941	0.00821044	0.0208735	0.0318659	0.129201	0.0587054	0.00821044	0.0208735	0.0587054
GO:0051345	positive regulation of hydrolase activity	1.43705	1.41021	1.32009	1.28018	1.25895	1.18921	0.0259941	0.030632	0.232637	0.276069	0.154256	0.269716	0.0259941	0.232637	0.154256
GO:0048525	negative regulation of viral process	1.74794	1.57303	1.99896	1.78523	-0.70689	0.660819	0.0269409	0.121949	0.00018859	0.0310546	1	1	0.0269409	0.00018859	1
GO:0045824	negative regulation of innate immune response	1.77611	1.75364	1.8811	1.74559	0.959901	0.878169	0.0271763	0.0387132	0.00424454	0.0869501	0.804259	0.856992	0.0271763	0.00424454	0.804259
GO:0038179	neurotrophin signaling pathway	1.84196	1.80152	1.51497	1.31525	1.2054	1.15725	0.0281698	0.05152	0.342263	0.567505	0.53438	0.514042	0.0281698	0.342263	0.514042
GO:0042058	regulation of epidermal growth factor receptor signaling pathway	1.77361	1.71991	1.46259	1.40944	1.49127	1.43454	0.0286927	0.0504007	0.366643	0.432098	0.219223	0.150146	0.0286927	0.366643	0.150146
GO:0045069	regulation of viral genome replication	1.76515	1.58903	1.96329	1.73492	0.678366	-0.837425	0.0286927	0.129236	0.00036799	0.0600396	1	0.948176	0.0286927	0.00036799	0.948176
GO:0051209	release of sequestered calcium ion into cytosol	1.72611	1.76419	1.60401	1.65183	1.28967	1.34387	0.0286927	0.0285392	0.149038	0.111953	0.355852	0.204017	0.0285392	0.111953	0.204017
GO:0005979	regulation of glycogen biosynthetic process	-1.97673	-1.83091	-1.47508	-1.44843	-1.46878	-1.34686	0.0287191	0.0622538	0.38822	0.451191	0.321615	0.304954	0.0287191	0.38822	0.304954
GO:0010962	regulation of glucan biosynthetic process	-1.97673	-1.83091	-1.47508	-1.44843	-1.46878	-1.34686	0.0287191	0.0622538	0.38822	0.451191	0.321615	0.304954	0.0287191	0.38822	0.304954
GO:2000050	regulation of non-canonical Wnt signaling pathway	-1.97171	-1.84629	-1.70918	-1.75515	-1.24639	-0.974077	0.0287191	0.0738962	0.175434	0.133551	0.464001	0.734891	0.0287191	0.133551	0.464001
GO:0002703	regulation of leukocyte mediated immunity	1.58507	1.50169	1.71813	1.6462	1.49319	1.48254	0.0287191	0.0868755	0.00229739	0.0310546	0.0806077	0.0449252	0.0287191	0.00229739	0.0449252
GO:0015850	organic hydroxy compound transport	1.60809	1.55337	1.44484	1.48101	1.4762	1.56481	0.0315396	0.0687866	0.243938	0.185481	0.0885563	0.0162187	0.0315396	0.185481	0.0162187
GO:0031644	regulation of nervous system process	1.64343	1.71689	1.5075	1.55086	1.54548	1.53409	0.0321204	0.00855424	0.204228	0.122785	0.0703738	0.0257244	0.00855424	0.122785	0.0257244
GO:0015872	dopamine transport	1.82263	1.87189	1.9116	1.99769	1.31799	1.36358	0.0325307	0.0226246	0.0062943	0.00552091	0.400563	0.251254	0.0226246	0.00552091	0.251254
GO:0002704	negative regulation of leukocyte mediated immunity	1.78197	1.77424	1.66369	1.75106	1.53085	1.58493	0.0357445	0.05152	0.153729	0.121636	0.199209	0.0905024	0.0357445	0.121636	0.0905024
GO:0030199	collagen fibril organization	-1.77644	-1.75924	-1.77439	-1.72401	-1.12786	0.768708	0.0413559	0.0387132	0.0421367	0.0869501	0.520514	0.959095	0.0387132	0.0421367	0.520514
GO:0016079	synaptic vesicle exocytosis	1.69213	1.80961	1.73728	1.72828	1.2708	1.45299	0.0413559	0.00334926	0.0147371	0.0474117	0.356485	0.0762128	0.00334926	0.0147371	0.0762128
GO:0051607	defense response to virus	1.52683	1.37607	1.97459	1.7685	0.995374	1.14838	0.0413559	0.181567	1.91033e-07	0.00160532	0.788098	0.422138	0.0413559	1.91033e-07	0.422138
GO:0140546	defense response to symbiont	1.52683	1.37607	1.97459	1.7685	0.995374	1.14838	0.0413559	0.181567	1.91033e-07	0.00160532	0.788098	0.422138	0.0413559	1.91033e-07	0.422138
GO:0045088	regulation of innate immune response	1.57674	1.45645	1.83481	1.6174	0.87975	0.869462	0.0420517	0.105712	0.000115569	0.0395931	0.919545	0.908314	0.0420517	0.000115569	0.908314
GO:0051208	sequestering of calcium ion	1.68493	1.73205	1.56223	1.58918	1.20619	1.2655	0.0451084	0.0267271	0.245692	0.152036	0.485303	0.29298	0.0267271	0.152036	0.29298
GO:1903037	regulation of leukocyte cell-cell adhesion	1.49296	1.51073	1.53611	1.53575	1.45728	1.54663	0.0453317	0.0285392	0.0384842	0.0686012	0.0734857	0.00655501	0.0285392	0.0384842	0.00655501
GO:0007589	body fluid secretion	1.70673	1.66753	1.70529	1.71339	1.36501	1.35034	0.0456137	0.0868755	0.0560408	0.0935225	0.290747	0.220472	0.0456137	0.0560408	0.220472
GO:0042886	amide transport	1.50641	1.51394	1.25277	1.32979	1.47517	1.4552	0.0456137	0.0309768	0.455591	0.384141	0.0552152	0.0224525	0.0309768	0.384141	0.0224525
GO:0050865	regulation of cell activation	1.39051	1.33721	1.44088	1.43758	1.33621	1.34425	0.0472314	0.100044	0.0171165	0.0664118	0.101489	0.0433107	0.0472314	0.0171165	0.0433107
GO:0002833	positive regulation of response to biotic stimulus	1.60022	1.46825	1.87483	1.71036	1.21102	1.29616	0.0479019	0.131481	0.000237009	0.0324172	0.465003	0.242135	0.0479019	0.000237009	0.242135
GO:0060339	negative regulation of type I interferon-mediated signaling pathway	1.79593	1.78541	1.92523	1.91633	1.06227	1.13265	0.0481879	0.077504	0.0026439	0.0239236	0.710705	0.550839	0.0481879	0.0026439	0.550839
GO:0017157	regulation of exocytosis	1.55561	1.64038	1.65611	1.64501	1.43757	1.52267	0.0488753	0.0115437	0.0116564	0.0310546	0.1059	0.0198692	0.0115437	0.0116564	0.0198692
GO:2000095	regulation of Wnt signaling pathway, planar cell polarity pathway	-1.8955	-1.78342	-1.89704	-1.84152	-1.44859	-0.987082	0.0492547	0.136498	0.0706484	0.121636	0.318508	0.706693	0.0492547	0.0706484	0.318508
GO:0006956	complement activation	-1.92579	-1.90584	-1.81361	-1.80546	-1.48361	1.02716	0.0519828	0.0387132	0.0718312	0.0675742	0.258128	0.671436	0.0387132	0.0675742	0.258128
GO:0051282	regulation of sequestering of calcium ion	1.67767	1.72025	1.56259	1.58794	1.22314	1.28687	0.0519828	0.0311815	0.170086	0.121124	0.465003	0.263588	0.0311815	0.121124	0.263588
GO:0032944	regulation of mononuclear cell proliferation	1.5619	1.54593	1.59705	1.63066	1.49027	1.49231	0.0519828	0.0647371	0.0350903	0.0480217	0.0856651	0.0264498	0.0519828	0.0350903	0.0264498
GO:0022038	corpus callosum development	-1.88182	-1.70462	-1.47511	-1.54484	0.902373	1.02321	0.056567	0.146637	0.422593	0.423653	0.842561	0.684624	0.056567	0.422593	0.684624
GO:1901184	regulation of ERBB signaling pathway	1.72095	1.66086	1.42478	1.34752	1.48791	1.42627	0.0593038	0.0868755	0.362623	0.489928	0.178294	0.157394	0.0593038	0.362623	0.157394
GO:0002768	immune response-regulating cell surface receptor signaling pathway	1.60796	1.6038	1.41541	1.43181	0.791449	1.00174	0.0624143	0.0605689	0.314998	0.30129	0.987209	0.711267	0.0605689	0.30129	0.711267
GO:0050708	regulation of protein secretion	1.46085	1.48102	1.43564	1.51391	1.33343	1.45571	0.062917	0.0728946	0.129953	0.0835296	0.186249	0.0232842	0.062917	0.0835296	0.0232842
GO:0031667	response to nutrient levels	1.45617	1.44886	1.47528	1.52706	1.23073	1.32672	0.0635503	0.0560318	0.0708291	0.0502119	0.327843	0.103141	0.0560318	0.0502119	0.103141
GO:0034762	regulation of transmembrane transport	1.38871	1.35847	1.29375	1.30763	1.3539	1.4988	0.0635503	0.0942342	0.24678	0.287748	0.0532485	0.000843831	0.0635503	0.24678	0.000843831
GO:0002831	regulation of response to biotic stimulus	1.46636	1.39445	1.72898	1.5363	1.09324	1.15612	0.0639856	0.130815	0.000185759	0.0480217	0.608964	0.385025	0.0639856	0.000185759	0.385025
GO:1904383	response to sodium phosphate	-1.84719	-1.85556	NA	NA	NA	NA	0.0686765	0.0552344	NA	NA	NA	NA	0.0552344	NA	NA
GO:0014812	muscle cell migration	-1.57571	-1.55365	-1.72646	-1.61245	1.01082	1.09394	0.0686765	0.0716016	0.00718484	0.0600396	0.766971	0.567715	0.0686765	0.00718484	0.567715
GO:0010952	positive regulation of peptidase activity	1.55652	1.53807	1.39414	1.32972	1.41051	1.25901	0.0686765	0.0791741	0.296594	0.432808	0.168559	0.272422	0.0686765	0.296594	0.168559
GO:0060338	regulation of type I interferon-mediated signaling pathway	1.7458	1.73778	2.02815	1.92822	0.768344	0.724738	0.0696644	0.085076	0.000683632	0.0238279	0.971221	0.976647	0.0696644	0.000683632	0.971221
GO:0010642	negative regulation of platelet-derived growth factor receptor signaling pathway	-1.8719	-1.58324	-1.04947	-1.15254	1.28799	1.21087	0.0698133	0.321921	0.826543	0.757793	0.503596	0.488323	0.0698133	0.757793	0.488323
GO:0035633	maintenance of blood-brain barrier	1.7696	1.66798	1.57798	1.53188	1.26325	1.07816	0.0698133	0.118173	0.333536	0.429549	0.520514	0.642772	0.0698133	0.333536	0.520514
GO:0006816	calcium ion transport	1.42383	1.39854	1.3103	1.34877	1.42627	1.52143	0.0698133	0.0982658	0.317743	0.251798	0.0552152	0.00228734	0.0698133	0.251798	0.00228734
GO:0018126	protein hydroxylation	-1.83428	-1.83627	-2.002	-1.93564	0.452464	0.52268	0.075538	0.0626398	0.0147371	0.0541845	1	1	0.0626398	0.0147371	1
GO:0002706	regulation of lymphocyte mediated immunity	1.57561	1.50903	1.62692	1.55722	1.35095	1.3119	0.075538	0.110916	0.035713	0.121636	0.262333	0.207669	0.075538	0.035713	0.207669
GO:0090494	dopamine uptake	1.72139	1.64097	1.60336	1.65591	NA	NA	0.0760737	0.18214	0.276144	0.204346	NA	NA	0.0760737	0.204346	NA
GO:0097484	dendrite extension	1.77294	1.72867	1.60823	1.70852	1.1869	1.07912	0.0770558	0.077504	0.232533	0.148046	0.559337	0.612641	0.0770558	0.148046	0.559337
GO:0006813	potassium ion transport	1.54646	1.56585	1.48303	1.51661	1.40936	1.48211	0.0770558	0.0560318	0.175434	0.126965	0.194914	0.0384329	0.0560318	0.126965	0.0384329
GO:0090493	catecholamine uptake	1.74254	1.65779	1.62121	1.671	1.15058	0.808438	0.0788544	0.140118	0.231411	0.167898	0.648889	0.88429	0.0788544	0.167898	0.648889
GO:0015833	peptide transport	1.47142	1.46814	1.28322	1.35995	1.45322	1.42606	0.0788544	0.0868755	0.424787	0.30129	0.0698265	0.0369949	0.0788544	0.30129	0.0369949
GO:0022409	positive regulation of cell-cell adhesion	1.50355	1.52114	1.50721	1.5129	1.41719	1.42578	0.0795643	0.0560318	0.0944418	0.107872	0.119967	0.0391339	0.0560318	0.0944418	0.0391339
GO:0045089	positive regulation of innate immune response	1.60209	1.45509	1.89754	1.65089	0.947859	1.0352	0.0800575	0.191879	0.00036799	0.0714029	0.83094	0.657612	0.0800575	0.00036799	0.657612
GO:0070528	protein kinase C signaling	1.76504	1.73272	1.47671	1.44008	1.36962	1.41599	0.0815045	0.0877554	0.427	0.487262	0.344729	0.200252	0.0815045	0.427	0.200252
GO:0006692	prostanoid metabolic process	1.74579	1.61569	1.55456	1.60139	1.58537	1.47448	0.0815045	0.168724	0.303248	0.228825	0.15495	0.202895	0.0815045	0.228825	0.15495
GO:0006693	prostaglandin metabolic process	1.74579	1.61569	1.55456	1.60139	1.58537	1.47448	0.0815045	0.168724	0.303248	0.228825	0.15495	0.202895	0.0815045	0.228825	0.15495
GO:0002790	peptide secretion	1.49481	1.47604	1.35895	1.43177	1.49953	1.44426	0.0815045	0.077504	0.25738	0.213003	0.0648506	0.0325972	0.077504	0.213003	0.0325972
GO:0002694	regulation of leukocyte activation	1.37436	1.31453	1.4669	1.43442	1.30993	1.31388	0.0815045	0.196302	0.0167571	0.0667564	0.12242	0.0581803	0.0815045	0.0167571	0.0581803
GO:0031589	cell-substrate adhesion	-1.33024	-1.2259	1.01592	1.09124	1.15586	1.26026	0.0815045	0.314908	0.854944	0.741605	0.440889	0.173462	0.0815045	0.741605	0.173462
GO:0010906	regulation of glucose metabolic process	-1.56598	-1.597	-1.385	-1.2899	-0.94041	-0.714534	0.0818831	0.0577349	0.220145	0.387339	0.85234	1	0.0577349	0.220145	0.85234
GO:0007176	regulation of epidermal growth factor-activated receptor activity	1.7364	1.69046	1.62534	1.64093	1.60297	1.67252	0.0821655	0.111222	0.24678	0.304343	0.16576	0.0563873	0.0821655	0.24678	0.0563873
GO:0045741	positive regulation of epidermal growth factor-activated receptor activity	1.70904	1.7494	1.68818	1.69177	1.54568	1.72056	0.0821655	0.077504	0.129919	0.15169	0.259504	0.0504939	0.077504	0.129919	0.0504939
GO:0070663	regulation of leukocyte proliferation	1.52307	1.48898	1.57431	1.57788	1.54531	1.55641	0.0829553	0.077504	0.0476857	0.0570122	0.0466819	0.0124771	0.077504	0.0476857	0.0124771
GO:0002791	regulation of peptide secretion	1.515	1.53536	1.36273	1.46378	1.38642	1.3796	0.0829553	0.05152	0.324131	0.20468	0.183608	0.100158	0.05152	0.20468	0.100158
GO:0002366	leukocyte activation involved in immune response	1.49444	1.39713	1.42122	1.35967	1.19028	1.17128	0.0829553	0.140308	0.182408	0.384141	0.453018	0.380423	0.0829553	0.182408	0.380423
GO:0032069	regulation of nuclease activity	1.7612	1.61134	1.99576	1.8482	-1.02089	-1.52303	0.0850887	0.181567	0.00201173	0.0571454	0.740123	0.282134	0.0850887	0.00201173	0.282134
GO:0014909	smooth muscle cell migration	-1.57266	-1.57654	-1.72566	-1.61678	0.911946	1.01144	0.0850887	0.05152	0.0145178	0.0869234	0.865546	0.687582	0.05152	0.0145178	0.687582
GO:0098815	modulation of excitatory postsynaptic potential	1.70579	1.73911	1.2743	1.29997	1.47679	1.41401	0.0875357	0.0686362	0.575779	0.576492	0.192287	0.167028	0.0686362	0.575779	0.167028
GO:1903900	regulation of viral life cycle	1.60942	1.41603	1.94554	1.70422	-0.836518	0.68356	0.0875357	0.260896	0.000134246	0.048007	0.98469	1	0.0875357	0.000134246	0.98469
GO:0090101	negative regulation of transmembrane receptor protein serine/threonine kinase signaling pathway	-1.60892	-1.5743	-1.66924	-1.64693	1.32352	1.43828	0.0875357	0.0552344	0.0318852	0.0480217	0.277592	0.0926255	0.0552344	0.0318852	0.0926255
GO:0032943	mononuclear cell proliferation	1.49537	1.47512	1.51964	1.56867	1.33938	1.4316	0.0875357	0.0868755	0.0528665	0.0571454	0.200764	0.0365941	0.0868755	0.0528665	0.0365941
GO:0006936	muscle contraction	1.44955	1.5523	1.35405	1.48087	1.54028	1.64061	0.0875357	0.0296142	0.314998	0.125868	0.0226955	0.000727221	0.0296142	0.125868	0.000727221
GO:0002764	immune response-regulating signaling pathway	1.44448	1.43151	1.65506	1.53209	0.712792	0.914302	0.0875357	0.0868755	0.00223702	0.0432683	1	0.868999	0.0868755	0.00223702	0.868999
GO:0010959	regulation of metal ion transport	1.39522	1.35484	1.21031	1.27311	1.24741	1.40214	0.0893478	0.0944155	0.486722	0.427468	0.273645	0.030974	0.0893478	0.427468	0.030974
GO:0050777	negative regulation of immune response	1.57977	1.53331	1.76141	1.67695	1.44383	1.43893	0.0898116	0.0868755	0.0067003	0.045324	0.190372	0.130025	0.0868755	0.0067003	0.130025
GO:1903532	positive regulation of secretion by cell	1.4437	1.44432	1.22166	1.27507	1.20244	1.35183	0.0898116	0.0942342	0.496697	0.438988	0.384078	0.0747868	0.0898116	0.438988	0.0747868
GO:0010950	positive regulation of endopeptidase activity	1.54567	1.53002	1.41962	1.36898	1.41098	1.25352	0.0902217	0.0831792	0.276144	0.412822	0.170612	0.284945	0.0831792	0.276144	0.170612
GO:0002819	regulation of adaptive immune response	1.5225	1.43289	1.52756	1.39762	1.3457	1.38048	0.0902217	0.181567	0.060337	0.32833	0.224812	0.102543	0.0902217	0.060337	0.102543
GO:0006814	sodium ion transport	1.50677	1.51019	1.2806	1.36362	1.50246	1.42784	0.0902217	0.0868755	0.486722	0.404019	0.0719164	0.0619157	0.0868755	0.404019	0.0619157
GO:0022407	regulation of cell-cell adhesion	1.42279	1.47322	1.39182	1.46281	1.41116	1.43257	0.0902217	0.0292837	0.0974134	0.0935225	0.0729939	0.018919	0.0292837	0.0935225	0.018919
GO:0021533	cell differentiation in hindbrain	1.74387	1.69876	0.805788	0.735611	1.15113	1.08081	0.0907065	0.100044	0.968639	1	0.633692	0.617049	0.0907065	0.968639	0.617049
GO:0002263	cell activation involved in immune response	1.48856	1.38537	1.41479	1.353	1.18426	1.17529	0.0907065	0.181567	0.264965	0.391319	0.460423	0.380423	0.0907065	0.264965	0.380423
GO:0019221	cytokine-mediated signaling pathway	1.39911	1.35324	1.69277	1.53049	1.33181	1.37039	0.0907065	0.131613	0.000232592	0.045324	0.138963	0.0875228	0.0907065	0.000232592	0.0875228
GO:1903524	positive regulation of blood circulation	1.74448	1.69903	1.44059	1.35523	1.93763	1.93865	0.0908205	0.095728	0.446943	0.550152	0.0107746	0.00106144	0.0908205	0.446943	0.00106144
GO:0050432	catecholamine secretion	1.71711	1.73776	1.70944	1.76506	1.64049	1.71748	0.0908205	0.0716016	0.0830487	0.0888896	0.107769	0.0187028	0.0716016	0.0830487	0.0187028
GO:2000273	positive regulation of signaling receptor activity	1.70307	1.69033	1.78004	1.75476	1.7055	1.62886	0.0908205	0.109645	0.0438872	0.108208	0.0719164	0.0663775	0.0908205	0.0438872	0.0663775
GO:2000300	regulation of synaptic vesicle exocytosis	1.67742	1.78534	1.48563	1.50863	1.34277	1.43931	0.0908205	0.0296142	0.314998	0.397365	0.319406	0.146032	0.0296142	0.314998	0.146032
GO:0002705	positive regulation of leukocyte mediated immunity	1.61192	1.50983	1.7304	1.60778	1.30456	1.35306	0.0908205	0.128591	0.0178641	0.111497	0.311906	0.182992	0.0908205	0.0178641	0.182992
GO:0034340	response to type I interferon	1.72032	1.64065	1.99415	1.76416	-0.830062	-0.835596	0.0910727	0.121949	0.000584349	0.0600396	0.954618	0.91412	0.0910727	0.000584349	0.91412
GO:0099565	chemical synaptic transmission, postsynaptic	1.63996	1.75439	1.6027	1.57831	1.49274	1.60511	0.0910727	0.0222337	0.139478	0.163714	0.16576	0.0395771	0.0222337	0.139478	0.0395771
GO:0002285	lymphocyte activation involved in immune response	1.51192	1.45452	1.27463	1.22341	0.903445	0.816725	0.0924811	0.178164	0.495065	0.601276	0.890648	0.961398	0.0924811	0.495065	0.890648
GO:0090087	regulation of peptide transport	1.50728	1.5298	1.33497	1.42339	1.378	1.35783	0.0924811	0.0831792	0.353215	0.25644	0.20179	0.104578	0.0831792	0.25644	0.104578
GO:0002697	regulation of immune effector process	1.43381	1.37273	1.49417	1.375	1.35593	1.39767	0.0943335	0.140118	0.0525191	0.20715	0.15479	0.0590678	0.0943335	0.0525191	0.0590678
GO:0050670	regulation of lymphocyte proliferation	1.54216	1.52625	1.58151	1.60462	1.46051	1.46149	0.0943551	0.0804659	0.0559459	0.0561316	0.0956052	0.0529719	0.0804659	0.0559459	0.0529719
GO:1903039	positive regulation of leukocyte cell-cell adhesion	1.49864	1.48478	1.58067	1.52038	1.38926	1.44231	0.0953107	0.0868755	0.0407754	0.106153	0.208961	0.0452544	0.0868755	0.0407754	0.0452544
GO:0030157	pancreatic juice secretion	1.75141	1.69526	1.38829	1.38696	1.62667	1.8203	0.0962336	0.127409	0.560955	0.571561	0.182426	0.0124771	0.0962336	0.560955	0.0124771
GO:0051899	membrane depolarization	1.62395	1.64944	1.5602	1.57602	1.44745	1.50742	0.0962336	0.0817166	0.213586	0.231436	0.239272	0.0776607	0.0817166	0.213586	0.0776607
GO:0050808	synapse organization	1.3653	1.46845	1.21782	1.30511	1.40825	1.47315	0.0962336	0.017359	0.455591	0.377782	0.0405618	0.00297626	0.017359	0.377782	0.00297626
GO:0097553	calcium ion transmembrane import into cytosol	1.60807	1.66337	1.58129	1.64069	1.51339	1.48658	0.0976692	0.0250188	0.0998517	0.0709845	0.121865	0.0511241	0.0250188	0.0709845	0.0511241
GO:0010810	regulation of cell-substrate adhesion	-1.39346	-1.30092	-1.13266	-1.09439	1.03974	1.15599	0.0976692	0.187244	0.655602	0.594739	0.723715	0.404191	0.0976692	0.594739	0.404191
GO:0046651	lymphocyte proliferation	1.47836	1.45281	1.50487	1.551	1.30988	1.41103	0.0977971	0.0868755	0.0734183	0.0785471	0.227766	0.0587054	0.0868755	0.0734183	0.0587054
GO:0051592	response to calcium ion	1.59287	1.57896	1.41907	1.3596	1.21378	1.28781	0.0979185	0.0937339	0.349141	0.432808	0.443634	0.249718	0.0937339	0.349141	0.249718
GO:0006919	activation of cysteine-type endopeptidase activity involved in apoptotic process	1.64577	1.59675	1.50981	1.52688	1.42403	1.3391	0.102706	0.131481	0.296594	0.318888	0.224886	0.230952	0.102706	0.296594	0.224886
GO:0090092	regulation of transmembrane receptor protein serine/threonine kinase signaling pathway	-1.36405	-1.3019	-1.28878	-1.28766	1.28785	1.47617	0.102706	0.186316	0.243938	0.288966	0.250715	0.0323593	0.102706	0.243938	0.0323593
GO:0050433	regulation of catecholamine secretion	1.7192	1.74629	1.68097	1.7437	1.64474	1.70982	0.103252	0.0716016	0.14787	0.102917	0.12769	0.0315173	0.0716016	0.102917	0.0315173
GO:0030888	regulation of B cell proliferation	1.67133	1.65382	1.53337	1.57938	1.30696	1.24113	0.103252	0.110916	0.290222	0.282146	0.388755	0.396742	0.103252	0.282146	0.388755
GO:0033692	cellular polysaccharide biosynthetic process	-1.63707	-1.55386	-1.35157	-1.25908	-1.08749	-0.952029	0.103252	0.136498	0.426496	0.535101	0.613576	0.772738	0.103252	0.426496	0.613576
GO:0021761	limbic system development	1.61475	1.67746	1.36825	1.32187	1.56213	1.40864	0.103252	0.0716016	0.452265	0.523006	0.141541	0.159907	0.0716016	0.452265	0.141541
GO:0002683	negative regulation of immune system process	1.3936	1.34931	1.45874	1.39625	1.53655	1.57075	0.103252	0.121949	0.0528665	0.163373	0.0137711	0.00122784	0.103252	0.0528665	0.00122784
GO:0001819	positive regulation of cytokine production	1.35894	1.2821	1.46893	1.36231	1.32541	1.49248	0.103252	0.270918	0.038452	0.200215	0.164123	0.0053445	0.103252	0.038452	0.0053445
GO:0060337	type I interferon signaling pathway	1.69873	1.6161	1.9624	1.74576	-0.834543	0.652301	0.10358	0.157083	0.0015557	0.0938641	0.934596	1	0.10358	0.0015557	0.934596
GO:0071357	cellular response to type I interferon	1.69873	1.6161	1.9624	1.74576	-0.834543	0.652301	0.10358	0.157083	0.0015557	0.0938641	0.934596	1	0.10358	0.0015557	0.934596
GO:0050866	negative regulation of cell activation	1.49643	1.42039	1.3523	1.40161	1.54807	1.59852	0.10358	0.21035	0.362754	0.291965	0.047402	0.0096263	0.10358	0.291965	0.0096263
GO:1904861	excitatory synapse assembly	1.69449	1.71572	1.24991	1.02755	1.22527	1.1932	0.104051	0.0942342	0.672358	0.859583	0.534075	0.488323	0.0942342	0.672358	0.488323
GO:0002832	negative regulation of response to biotic stimulus	1.60044	1.59052	1.61666	1.44739	1.05393	0.818517	0.104051	0.122951	0.164831	0.355498	0.703935	0.935743	0.104051	0.164831	0.703935
GO:1904753	negative regulation of vascular associated smooth muscle cell migration	-1.79542	-1.52076	-1.48026	-1.31042	NA	NA	0.10466	0.307469	0.48781	0.651528	NA	NA	0.10466	0.48781	NA
GO:0042113	B cell activation	1.44587	1.40666	1.27546	1.26589	1.0208	0.93081	0.10466	0.159289	0.455591	0.496879	0.749657	0.827224	0.10466	0.455591	0.749657
GO:0050926	regulation of positive chemotaxis	-1.8323	-1.81915	-1.3531	-1.49492	1.17962	1.0882	0.107933	0.0868755	0.507033	0.423653	0.592684	0.597001	0.0868755	0.423653	0.592684
GO:0032945	negative regulation of mononuclear cell proliferation	1.65614	1.64563	1.60413	1.71449	1.62871	1.61041	0.107933	0.130347	0.175434	0.0972841	0.0847616	0.0452544	0.107933	0.0972841	0.0452544
GO:0050672	negative regulation of lymphocyte proliferation	1.65614	1.64563	1.60413	1.71449	1.62871	1.61041	0.107933	0.130347	0.175434	0.0972841	0.0847616	0.0452544	0.107933	0.0972841	0.0452544
GO:0031953	negative regulation of protein autophosphorylation	-1.7943	-1.75029	-1.57842	-1.34997	-0.912873	-0.86369	0.108375	0.121949	0.410374	0.62892	0.828125	0.818055	0.108375	0.410374	0.818055
GO:0015837	amine transport	1.60225	1.5838	1.59383	1.60244	1.58058	1.58144	0.108401	0.130197	0.153729	0.204346	0.0998265	0.0526229	0.108401	0.153729	0.0526229
GO:0002443	leukocyte mediated immunity	1.42367	1.3184	1.53845	1.50788	1.41173	1.38966	0.108535	0.244934	0.0196712	0.084378	0.103817	0.066276	0.108535	0.0196712	0.066276
GO:0002821	positive regulation of adaptive immune response	1.58148	1.49035	1.52565	1.36535	1.33493	1.45236	0.10964	0.189502	0.190264	0.432098	0.285805	0.101113	0.10964	0.190264	0.101113
GO:0045104	intermediate filament cytoskeleton organization	1.62169	1.72252	1.84488	1.91655	1.54512	1.52377	0.110202	0.0831792	0.0251027	0.027194	0.150231	0.0957019	0.0831792	0.0251027	0.0957019
GO:0007188	adenylate cyclase-modulating G protein-coupled receptor signaling pathway	1.49149	1.5504	1.46312	1.50832	1.76204	1.90081	0.110202	0.0868755	0.24678	0.19385	0.00335285	1.43585e-05	0.0868755	0.19385	1.43585e-05
GO:0002695	negative regulation of leukocyte activation	1.49047	1.4278	1.35934	1.37303	1.54455	1.6135	0.110202	0.216267	0.366142	0.417148	0.069736	0.00839036	0.110202	0.366142	0.00839036
GO:0006006	glucose metabolic process	-1.34855	-1.27178	-1.1278	-1.08948	-0.8124	-0.829262	0.110795	0.207317	0.566172	0.691336	1	1	0.110795	0.566172	1
GO:0008217	regulation of blood pressure	-1.40814	-1.274	1.05356	1.08332	1.47403	1.67207	0.110914	0.181567	0.831207	0.79689	0.0890507	0.00608057	0.110914	0.79689	0.00608057
GO:0032414	positive regulation of ion transmembrane transporter activity	1.60341	1.61752	1.50131	1.5179	1.44637	1.57266	0.112802	0.0686362	0.248079	0.224611	0.167625	0.0369949	0.0686362	0.224611	0.0369949
GO:0009914	hormone transport	1.41972	1.39991	1.19982	1.28991	1.54148	1.49861	0.114686	0.130548	0.542742	0.429979	0.0192589	0.0096263	0.114686	0.429979	0.0096263
GO:0050954	sensory perception of mechanical stimulus	1.52843	1.559	1.5735	1.53165	1.38621	1.63813	0.114688	0.0843724	0.0747807	0.148046	0.221156	0.00390515	0.0843724	0.0747807	0.00390515
GO:0002757	immune response-activating signal transduction	1.5059	1.49726	1.2977	1.30392	0.775271	0.981137	0.114688	0.140665	0.457909	0.484025	0.993466	0.743206	0.114688	0.457909	0.743206
GO:0045216	cell-cell junction organization	1.48883	1.50932	1.19651	1.27351	1.23432	1.09188	0.114688	0.106418	0.626023	0.527925	0.388755	0.551882	0.106418	0.527925	0.388755
GO:0007612	learning	1.4839	1.66484	1.35241	1.48711	1.90304	1.84963	0.114688	0.030632	0.390555	0.206694	0.000251376	5.29988e-05	0.030632	0.206694	5.29988e-05
GO:0008544	epidermis development	1.4351	1.47032	1.26445	1.30577	1.39937	1.55773	0.114688	0.0686362	0.449626	0.432808	0.117676	0.00403353	0.0686362	0.432808	0.00403353
GO:0010811	positive regulation of cell-substrate adhesion	-1.4317	-1.3876	-1.31718	-1.26221	-1.05412	0.811492	0.114688	0.167518	0.323311	0.432098	0.680781	0.955339	0.114688	0.323311	0.680781
GO:0050867	positive regulation of cell activation	1.41846	1.34635	1.57707	1.54256	1.35925	1.35519	0.114688	0.209083	0.0116564	0.0461983	0.155137	0.0762128	0.114688	0.0116564	0.0762128
GO:0050863	regulation of T cell activation	1.41537	1.41001	1.39659	1.37174	1.22893	1.22702	0.114688	0.127409	0.154094	0.290656	0.344729	0.257153	0.114688	0.154094	0.257153
GO:0006486	protein glycosylation	-1.38749	-1.29473	-1.01991	-0.961572	0.821543	0.875803	0.114688	0.155393	0.84134	0.924026	0.976722	0.912556	0.114688	0.84134	0.912556
GO:0043413	macromolecule glycosylation	-1.38749	-1.29473	-1.01991	-0.961572	0.821543	0.875803	0.114688	0.155393	0.84134	0.924026	0.976722	0.912556	0.114688	0.84134	0.912556
GO:0051249	regulation of lymphocyte activation	1.38336	1.34886	1.39725	1.37825	1.24197	1.24209	0.114688	0.121949	0.110501	0.233221	0.283663	0.197069	0.114688	0.110501	0.197069
GO:0002707	negative regulation of lymphocyte mediated immunity	1.68158	1.73929	1.59265	1.6767	1.25829	1.38974	0.11569	0.0868755	0.245692	0.200423	0.482529	0.262308	0.0868755	0.200423	0.262308
GO:2001259	positive regulation of cation channel activity	1.61592	1.61969	1.62041	1.5402	1.49926	1.53271	0.11569	0.10624	0.11354	0.295867	0.213765	0.0835975	0.10624	0.11354	0.0835975
GO:0009913	epidermal cell differentiation	1.48708	1.56236	1.5404	1.54172	1.46303	1.65688	0.11569	0.0686362	0.0854137	0.133825	0.121865	0.00468763	0.0686362	0.0854137	0.00468763
GO:0007409	axonogenesis	1.35004	1.41826	1.18303	1.30397	1.38538	1.41885	0.11569	0.0489785	0.527328	0.282146	0.047402	0.0096263	0.0489785	0.282146	0.0096263
GO:1904666	regulation of ubiquitin protein ligase activity	-1.73268	-1.67899	-1.4937	-1.68855	-1.4584	-2.17719	0.117467	0.194378	0.44326	0.267867	0.366813	0.000830103	0.117467	0.267867	0.000830103
GO:0051952	regulation of amine transport	1.60641	1.59925	1.60935	1.61494	1.62373	1.61667	0.117467	0.127625	0.146955	0.185067	0.0806077	0.0272653	0.117467	0.146955	0.0272653
GO:0019079	viral genome replication	1.57256	1.41061	1.78304	1.55566	0.64279	0.640459	0.118652	0.216876	0.00607247	0.148046	1	1	0.118652	0.00607247	1
GO:0042130	negative regulation of T cell proliferation	1.65733	1.66489	1.70654	1.77417	1.71473	1.73985	0.11999	0.117787	0.0780722	0.0570122	0.0638129	0.0110695	0.117787	0.0570122	0.0110695
GO:0018208	peptidyl-proline modification	-1.68865	-1.75194	-1.75203	-1.73631	-0.528744	-0.664022	0.120267	0.0868755	0.10976	0.109833	1	1	0.0868755	0.10976	1
GO:0002287	alpha-beta T cell activation involved in immune response	1.59968	1.58527	1.26192	1.20148	1.02954	1.22361	0.120561	0.187244	0.60418	0.695876	0.728546	0.405312	0.120561	0.60418	0.405312
GO:0006941	striated muscle contraction	1.52215	1.58231	1.50908	1.57614	1.36855	1.44748	0.120561	0.0626398	0.182408	0.110486	0.239196	0.0680351	0.0626398	0.110486	0.0680351
GO:0070372	regulation of ERK1 and ERK2 cascade	1.40953	1.37388	1.28552	1.28989	1.54944	1.62347	0.120561	0.175745	0.410374	0.443334	0.019578	0.00124355	0.120561	0.410374	0.00124355
GO:0001709	cell fate determination	1.68637	1.58051	1.1658	0.978048	0.920289	1.25175	0.123155	0.207317	0.735035	0.890289	0.821107	0.403004	0.123155	0.735035	0.403004
GO:0050810	regulation of steroid biosynthetic process	1.63744	1.58488	1.10793	1.02061	0.959023	1.04028	0.123155	0.146087	0.782103	0.863273	0.810048	0.654691	0.123155	0.782103	0.654691
GO:0010469	regulation of signaling receptor activity	1.56099	1.59499	1.69951	1.77141	1.84601	1.7456	0.123155	0.0735455	0.0169033	0.027194	0.00329908	0.00132143	0.0735455	0.0169033	0.00132143
GO:0014910	regulation of smooth muscle cell migration	-1.50755	-1.49474	-1.62612	-1.54448	0.971213	1.12736	0.123155	0.163365	0.0559459	0.100003	0.802775	0.527237	0.123155	0.0559459	0.527237
GO:0002064	epithelial cell development	1.47424	1.47181	1.4098	1.51495	1.50546	1.56938	0.123155	0.114703	0.181802	0.125868	0.0734398	0.0122391	0.114703	0.125868	0.0122391
GO:0050890	cognition	1.40041	1.4989	1.38288	1.46288	1.66272	1.70207	0.124291	0.0277007	0.148274	0.118099	0.00220561	8.3755e-05	0.0277007	0.118099	8.3755e-05
GO:0042100	B cell proliferation	1.63549	1.69847	1.48707	1.57716	1.22079	1.26543	0.124845	0.0845112	0.296594	0.274348	0.490684	0.34912	0.0845112	0.274348	0.34912
GO:0017158	regulation of calcium ion-dependent exocytosis	1.65206	1.74233	1.70424	1.75424	1.20673	1.2121	0.125756	0.085076	0.11182	0.118099	0.52917	0.448848	0.085076	0.11182	0.448848
GO:0034637	cellular carbohydrate biosynthetic process	-1.58329	-1.60059	-1.39484	-1.2959	-1.07335	-1.03145	0.125756	0.119356	0.333536	0.449941	0.620112	0.639079	0.119356	0.333536	0.620112
GO:0021697	cerebellar cortex formation	1.67321	1.69233	0.687377	0.741496	0.824598	0.851072	0.12801	0.116783	1	1	0.913023	0.864205	0.116783	1	0.864205
GO:1902414	protein localization to cell junction	1.58674	1.64597	1.54789	1.60201	1.43437	1.51416	0.12801	0.0549323	0.135738	0.104233	0.189426	0.0563054	0.0549323	0.104233	0.0563054
GO:0007517	muscle organ development	1.37866	1.47106	1.35448	1.44105	1.33235	1.36115	0.12801	0.0424977	0.228267	0.111953	0.14141	0.0520763	0.0424977	0.111953	0.0520763
GO:0038180	nerve growth factor signaling pathway	1.66063	1.55605	1.52787	1.46785	1.15756	0.90952	0.128263	0.260896	0.366397	0.451191	0.639744	0.799142	0.128263	0.366397	0.639744
GO:0070262	peptidyl-serine dephosphorylation	1.64394	1.60365	1.44449	1.42877	1.67227	1.56503	0.128263	0.186493	0.454968	0.508886	0.14895	0.105141	0.128263	0.454968	0.105141
GO:0002429	immune response-activating cell surface receptor signaling pathway	1.51094	1.50491	1.29789	1.30186	0.780113	0.985594	0.128263	0.117787	0.457909	0.477858	0.991427	0.740615	0.117787	0.457909	0.740615
GO:0051271	negative regulation of cellular component movement	-1.33124	-1.30784	-1.30265	-1.36968	1.18214	1.14092	0.128263	0.163438	0.145961	0.0600396	0.443634	0.426206	0.128263	0.0600396	0.426206
GO:0086014	atrial cardiac muscle cell action potential	1.65909	1.66894	NA	NA	1.14952	1.2536	0.13048	0.130347	NA	NA	0.649758	0.448401	0.130347	NA	0.448401
GO:0086026	atrial cardiac muscle cell to AV node cell signaling	1.65909	1.66894	NA	NA	1.14952	1.2536	0.13048	0.130347	NA	NA	0.649758	0.448401	0.130347	NA	0.448401
GO:0086066	atrial cardiac muscle cell to AV node cell communication	1.65909	1.66894	NA	NA	1.14952	1.2536	0.13048	0.130347	NA	NA	0.649758	0.448401	0.130347	NA	0.448401
GO:0071277	cellular response to calcium ion	1.61545	1.6466	1.55819	1.53799	1.18632	1.21075	0.13048	0.111222	0.204228	0.30129	0.517198	0.403727	0.111222	0.204228	0.403727
GO:0070665	positive regulation of leukocyte proliferation	1.56466	1.53128	1.65419	1.58629	1.60699	1.63696	0.13048	0.0868755	0.0377776	0.117471	0.0716349	0.0107497	0.0868755	0.0377776	0.0107497
GO:0071805	potassium ion transmembrane transport	1.49039	1.50775	1.45098	1.50041	1.43034	1.44346	0.13048	0.111222	0.291308	0.224611	0.175982	0.0722587	0.111222	0.224611	0.0722587
GO:0010038	response to metal ion	1.41705	1.4019	1.25485	1.19803	1.38527	1.45484	0.131925	0.128591	0.480018	0.606561	0.15488	0.0191955	0.128591	0.480018	0.0191955
GO:0070508	cholesterol import	-1.73931	-1.6515	NA	NA	0.70939	0.873335	0.13229	0.187244	NA	NA	0.971221	0.827475	0.13229	NA	0.827475
GO:1903861	positive regulation of dendrite extension	1.64796	1.60169	1.4025	1.51793	1.19343	1.12014	0.13229	0.196302	0.493998	0.432098	0.569012	0.565508	0.13229	0.432098	0.565508
GO:0007568	aging	-1.5433	-1.52086	-1.027	-1.1415	1.42729	1.55274	0.13229	0.129236	0.829146	0.688115	0.226933	0.0523305	0.129236	0.688115	0.0523305
GO:0071674	mononuclear cell migration	1.50768	1.49093	1.29437	1.24832	1.62553	1.61412	0.13229	0.145356	0.464084	0.576492	0.0559309	0.0111351	0.13229	0.464084	0.0111351
GO:2000116	regulation of cysteine-type endopeptidase activity	1.45649	1.4265	1.43716	1.36039	1.3687	1.18123	0.13229	0.130347	0.201873	0.393586	0.189419	0.363433	0.130347	0.201873	0.189419
GO:0002685	regulation of leukocyte migration	1.44132	1.37557	1.14412	1.00792	1.50424	1.62019	0.13229	0.197642	0.694701	0.863027	0.0806607	0.00526523	0.13229	0.694701	0.00526523
GO:0007204	positive regulation of cytosolic calcium ion concentration	1.41802	1.39972	1.44185	1.45415	1.51302	1.75483	0.13229	0.157083	0.195758	0.18248	0.0452158	2.40689e-05	0.13229	0.18248	2.40689e-05
GO:0002286	T cell activation involved in immune response	1.56473	1.56249	1.32207	1.27118	0.989553	1.16595	0.132657	0.140665	0.486722	0.601785	0.78104	0.469633	0.132657	0.486722	0.469633
GO:0002181	cytoplasmic translation	-1.52295	-1.68235	-2.21307	-1.90768	-2.03242	-2.22791	0.132657	0.0313079	7.61903e-06	0.0043175	0.000480238	8.88654e-07	0.0313079	7.61903e-06	8.88654e-07
GO:0002699	positive regulation of immune effector process	1.47304	1.37676	1.59958	1.44637	1.46539	1.57556	0.132657	0.196302	0.0349419	0.183359	0.0889613	0.0118758	0.132657	0.0349419	0.0118758
GO:0042742	defense response to bacterium	1.46093	1.42928	1.78974	1.5918	1.0135	1.09631	0.132657	0.182032	0.0012305	0.0727425	0.76708	0.551728	0.132657	0.0012305	0.551728
GO:0043651	linoleic acid metabolic process	1.63638	1.67165	1.56281	1.36885	NA	NA	0.133182	0.145356	0.306516	0.606561	NA	NA	0.133182	0.306516	NA
GO:0045444	fat cell differentiation	-1.33785	-1.23323	0.830605	-1.13898	0.824212	0.936386	0.134824	0.234061	1	0.545217	0.982436	0.826101	0.134824	0.545217	0.826101
GO:0002293	alpha-beta T cell differentiation involved in immune response	1.62572	1.61209	1.2616	1.20004	1.02954	1.22361	0.135469	0.164865	0.59848	0.695876	0.728546	0.405312	0.135469	0.59848	0.405312
GO:0071248	cellular response to metal ion	1.49771	1.52398	1.41463	1.31174	1.42151	1.41646	0.136054	0.0937339	0.321084	0.460242	0.193784	0.0905024	0.0937339	0.321084	0.0905024
GO:0030072	peptide hormone secretion	1.41365	1.40397	1.36534	1.43679	1.52376	1.47038	0.136108	0.118173	0.314998	0.179737	0.0475178	0.0317468	0.118173	0.179737	0.0317468
GO:0046879	hormone secretion	1.38876	1.36814	1.20007	1.29339	1.54039	1.52354	0.136805	0.143796	0.538201	0.432098	0.0191064	0.00857537	0.136805	0.432098	0.00857537
GO:1904889	regulation of excitatory synapse assembly	1.70261	1.64476	1.26318	1.18424	1.0787	0.977531	0.139656	0.167518	0.694701	0.756343	0.714901	0.750239	0.139656	0.694701	0.714901
GO:0050868	negative regulation of T cell activation	1.5511	1.50111	1.39178	1.37695	1.46568	1.54166	0.139656	0.181328	0.350822	0.432098	0.196377	0.0529977	0.139656	0.350822	0.0529977
GO:1903844	regulation of cellular response to transforming growth factor beta stimulus	-1.43993	-1.37824	-1.4536	-1.44708	1.14215	1.24993	0.139656	0.209083	0.136056	0.157162	0.555574	0.302628	0.139656	0.136056	0.302628
[truncated: 5,705 more rows]

## Sheet: Aco 24h 10vsC
ID	Description	setSize	enrichmentScore	NES	pvalue	p.adjust	qvalue	rank	leading_edge	core_enrichment
[truncated: 595 more rows]

## Sheet: Aco 24h 20vsC
ID	Description	setSize	enrichmentScore	NES	pvalue	p.adjust	qvalue	rank	leading_edge	core_enrichment
[truncated: 540 more rows]

[truncated: 12 more sheets: Aco 12d 10vsC, Aco 12d 20vsC, Mus 24h 10vsC, Mus 24h 20vsC, Mus 12d 10vsC, Mus 12d 20vsC, MusW 24h 10vsC, MusW 24h 20vsC, MusW 12d 10vsC, MusW 12d 20vsC, SenMayo, SenCurated]
