# Supplementary material for: African spiny mice show resistance to DMBA/TPA-induced squamous carcinogenesis with distinct benign tumor profile
Source: Protein Cell. 2025 Mar 22;16(10):896–904. doi: 10.1093/procel/pwaf024 (PMC12578293; doi:10.1093/procel/pwaf024)
Supplement: pwaf024_suppl_Supplementary_Materials [file pwaf024_suppl_supplementary_materials.zip › pwaf024_suppl_Supplementary_Datas_S4.xlsx]

## Sheet: Legend
Spreadsheet	Explanation
Aco	Differential expression results of A. cahirinus DTvsC
Mus	Differential expression results of C57BL6 lab mouse DTvsC
Column	Explanation
Geneid	Gene id
GeneSymbol	Gene symbol
Entrez	Entrez gene id
logFC_DTvsC	Log fold-change for DT vs C comparison
logCPM_DTvsC	Log counts-per-million for DT vs C comparison
PValue_DTvsC	P value for DT vs C comparison
PAdj_DTvsC	Adjusted p value for DT vs C comparison
sig	Boolean marking which genes are significantly DE for DT vs C comparison
up	Boolean marking which genes are significantly upregulated for DT vs C comparison
down	Boolean marking which genes are significantly downregulated for DT vs C comparison
sig_col	String marking which genes are significantly DE for DT vs C comparison

## Sheet: Aco
Geneid	GeneSymbol	Entrez	logFC_DTvsC	logCPM_DTvsC	PValue_DTvsC	PAdj_DTvsC	sig	up	down	sig_col
0610009B22Rik	0610009B22Rik	66050	0.102643	3.96755	0.474942	0.57443	FALSE	FALSE	FALSE	NotSig
0610010F05Rik	0610010F05Rik	NA	0.11248	3.96962	0.410816	0.511672	FALSE	FALSE	FALSE	NotSig
0610010K14Rik	0610010K14Rik	104457	-0.261858	4.35103	0.0324146	0.0614527	FALSE	FALSE	FALSE	NotSig
0610012G03Rik	0610012G03Rik	106264	-0.0585426	3.83711	0.730876	0.796987	FALSE	FALSE	FALSE	NotSig
0610030E20Rik	0610030E20Rik	68364	-0.0522161	6.15407	0.596809	0.68693	FALSE	FALSE	FALSE	NotSig
0610040J01Rik	0610040J01Rik	76261	-2.69505	1.86052	0.00734553	0.0169029	TRUE	FALSE	TRUE	Down
1110002E22Rik	1110002E22Rik	102634333	-1.29809	5.83548	1.76821e-10	2.07664e-09	TRUE	FALSE	TRUE	Down
1110004F10Rik	1110004F10Rik	56372	0.149593	6.16915	0.148598	0.222417	FALSE	FALSE	FALSE	NotSig
1110008P14Rik	1110008P14Rik	NA	0.142396	4.10289	0.320441	0.418563	FALSE	FALSE	FALSE	NotSig
1110017D15Rik	1110017D15Rik	73721	-0.620427	0.399795	0.041463	0.0755832	FALSE	FALSE	FALSE	NotSig
1110025L11Rik	1110025L11Rik	68637	-1.5721	4.8742	0.156993	0.233054	FALSE	FALSE	FALSE	NotSig
1110025M09Rik	1110025M09Rik	68635	0.15199	2.58978	0.384122	0.483633	FALSE	FALSE	FALSE	NotSig
1110032A03Rik	1110032A03Rik	68721	0.207222	0.167498	0.416877	0.517581	FALSE	FALSE	FALSE	NotSig
1110032F04Rik	1110032F04Rik	68725	-0.920666	-0.614241	0.00512758	0.012337	FALSE	FALSE	FALSE	NotSig
1110038F14Rik	1110038F14Rik	117171	0.503796	4.80099	0.000162037	0.000578598	FALSE	FALSE	FALSE	NotSig
1110051M20Rik	1110051M20Rik	NA	-0.755633	2.56114	0.000393065	0.00128979	FALSE	FALSE	FALSE	NotSig
1110059E24Rik	1110059E24Rik	66206	0.366113	3.30948	0.0181458	0.0372534	FALSE	FALSE	FALSE	NotSig
1110059G10Rik	1110059G10Rik	66202	0.193507	3.14774	0.15803	0.23436	FALSE	FALSE	FALSE	NotSig
1110065P20Rik	1110065P20Rik	68920	-0.159008	3.2989	0.366248	0.465397	FALSE	FALSE	FALSE	NotSig
1190007I07Rik	1190007I07Rik	544717	-0.539775	1.67226	0.00652231	0.0152427	FALSE	FALSE	FALSE	NotSig
1300017J02Rik	1300017J02Rik	NA	-0.792941	-1.03869	0.103117	0.163498	FALSE	FALSE	FALSE	NotSig
1500009L16Rik	1500009L16Rik	69784	0.32362	2.17372	0.119921	0.186007	FALSE	FALSE	FALSE	NotSig
1600012H06Rik	1600012H06Rik	67912	0.419321	5.26758	0.000187005	0.000657465	FALSE	FALSE	FALSE	NotSig
1600014C10Rik	1600014C10Rik	72244	-0.284401	2.89005	0.0683106	0.115064	FALSE	FALSE	FALSE	NotSig
1700001C19Rik	1700001C19Rik	75462	-0.365271	-0.178676	0.243224	0.334243	FALSE	FALSE	FALSE	NotSig
1700001L19Rik	1700001L19Rik	69315	0.423985	0.484554	0.0736263	0.12268	FALSE	FALSE	FALSE	NotSig
1700001O22Rik	1700001O22Rik	73598	-0.320548	1.11854	0.15401	0.229476	FALSE	FALSE	FALSE	NotSig
1700003E16Rik	1700003E16Rik	71837	-0.48766	0.910743	0.0403764	0.0739387	FALSE	FALSE	FALSE	NotSig
1700014D04Rik	1700014D04Rik	102638268	-1.03782	0.747045	0.000748113	0.00228705	TRUE	FALSE	TRUE	Down
1700017B05Rik	1700017B05Rik	74211	0.179492	4.51053	0.120716	0.18699	FALSE	FALSE	FALSE	NotSig
1700019D03Rik	1700019D03Rik	67080	-2.16446	1.01613	2.69588e-13	4.8353e-12	TRUE	FALSE	TRUE	Down
1700020L24Rik	1700020L24Rik	66330	-0.800618	2.03095	9.67232e-05	0.000364136	FALSE	FALSE	FALSE	NotSig
1700022I11Rik	1700022I11Rik	67317	-0.585582	-0.739004	0.0811491	0.133372	FALSE	FALSE	FALSE	NotSig
1700025G04Rik	1700025G04Rik	69399	0.0411732	6.38652	0.745572	0.808524	FALSE	FALSE	FALSE	NotSig
1700028K03Rik	1700028K03Rik	76421	-0.0579845	-0.323372	0.889268	0.920226	FALSE	FALSE	FALSE	NotSig
1700029J07Rik	1700029J07Rik	69479	-0.956122	-0.880819	0.0075449	0.0172973	FALSE	FALSE	FALSE	NotSig
1700030J22Rik	1700030J22Rik	69528	0.757987	-0.231932	0.00871443	0.0195939	FALSE	FALSE	FALSE	NotSig
1700030K09Rik	1700030K09Rik	72254	-0.244032	2.47384	0.144405	0.21748	FALSE	FALSE	FALSE	NotSig
1700034J05Rik	1700034J05Rik	73344	-0.332575	-0.318445	0.344363	0.443512	FALSE	FALSE	FALSE	NotSig
1700037H04Rik	1700037H04Rik	67326	-0.799446	4.52352	0.000889098	0.00266209	FALSE	FALSE	FALSE	NotSig
1700056E22Rik	1700056E22Rik	73363	-0.655969	0.589466	0.0316052	0.060041	FALSE	FALSE	FALSE	NotSig
1700066M21Rik	1700066M21Rik	73467	0.184113	4.68134	0.130961	0.200138	FALSE	FALSE	FALSE	NotSig
1700067K01Rik	1700067K01Rik	73453	-0.610782	0.212468	0.0267359	0.052037	FALSE	FALSE	FALSE	NotSig
1700088E04Rik	1700088E04Rik	27660	0.443764	5.45958	0.000854767	0.00257332	FALSE	FALSE	FALSE	NotSig
1700102P08Rik	1700102P08Rik	112418	-0.167695	-0.228912	0.700254	0.772487	FALSE	FALSE	FALSE	NotSig
1700123O20Rik	1700123O20Rik	58248	0.52177	4.10348	0.000192023	0.000673669	FALSE	FALSE	FALSE	NotSig
1810009A15Rik	1810009A15Rik	66276	0.496563	1.78253	0.0141571	0.0299988	FALSE	FALSE	FALSE	NotSig
1810010H24Rik	1810010H24Rik	69066	-0.354911	1.86157	0.0926871	0.149313	FALSE	FALSE	FALSE	NotSig
1810013L24Rik	1810013L24Rik	69053	0.136847	6.78418	0.186863	0.269651	FALSE	FALSE	FALSE	NotSig
1810024B03Rik	1810024B03Rik	329509	-0.496288	0.205209	0.100783	0.160348	FALSE	FALSE	FALSE	NotSig
1810030O07Rik	1810030O07Rik	69155	-0.218285	4.82714	0.0504788	0.0894781	FALSE	FALSE	FALSE	NotSig
1810037I17Rik	1810037I17Rik	67704	1.09634	6.24458	1.31845e-14	2.90157e-13	TRUE	TRUE	FALSE	Up
1810055G02Rik	1810055G02Rik	72056	0.289897	4.00306	0.0115253	0.0250226	FALSE	FALSE	FALSE	NotSig
1810058I24Rik	1810058I24Rik	67705	-0.464876	5.05289	2.99511e-05	0.000127042	FALSE	FALSE	FALSE	NotSig
2200002D01Rik	2200002D01Rik	72275	0.252609	3.13575	0.0592489	0.102321	FALSE	FALSE	FALSE	NotSig
2210016F16Rik	2210016F16Rik	70153	0.102576	5.76764	0.377449	0.476769	FALSE	FALSE	FALSE	NotSig
2210016L21Rik	2210016L21Rik	72357	0.280206	3.065	0.106077	0.167441	FALSE	FALSE	FALSE	NotSig
2210408I21Rik	2210408I21Rik	72371	-0.121063	2.90911	0.469001	0.569051	FALSE	FALSE	FALSE	NotSig
2300002M23Rik	2300002M23Rik	69542	0.483044	3.02992	0.281107	0.376153	FALSE	FALSE	FALSE	NotSig
2300003K06Rik	2300003K06Rik	100502865	-1.81584	-0.959563	0.0302054	0.0577665	FALSE	FALSE	FALSE	NotSig
2300009A05Rik	2300009A05Rik	69478	-0.108309	2.17591	0.657941	0.739953	FALSE	FALSE	FALSE	NotSig
2310002L09Rik	2310002L09Rik	71886	-1.21277	3.27733	2.42415e-07	1.5701e-06	TRUE	FALSE	TRUE	Down
2310009B15Rik	2310009B15Rik	69549	0.447838	2.20724	0.018452	0.0377933	FALSE	FALSE	FALSE	NotSig
2310011J03Rik	2310011J03Rik	66374	0.333473	5.32224	0.0158541	0.0330952	FALSE	FALSE	FALSE	NotSig
2310022A10Rik	2310022A10Rik	66367	-0.288828	5.06573	0.0100769	0.022246	FALSE	FALSE	FALSE	NotSig
2310022B05Rik	2310022B05Rik	69551	-0.107747	6.07899	0.333404	0.431803	FALSE	FALSE	FALSE	NotSig
2310030G06Rik	2310030G06Rik	66952	-0.208513	2.84142	0.193327	0.27693	FALSE	FALSE	FALSE	NotSig
2310033P09Rik	2310033P09Rik	67862	-0.20342	4.11704	0.090725	0.146625	FALSE	FALSE	FALSE	NotSig
2310039H08Rik	2310039H08Rik	67101	-0.432336	3.43202	0.000909502	0.00271605	FALSE	FALSE	FALSE	NotSig
2310050C09Rik	2310050C09Rik	66533	-0.814428	6.71284	0.000199028	0.000695448	FALSE	FALSE	FALSE	NotSig
2310057M21Rik	2310057M21Rik	68277	-0.0444675	3.84123	0.741671	0.805431	FALSE	FALSE	FALSE	NotSig
2310061I04Rik	2310061I04Rik	69662	-0.0569687	3.33147	0.673388	0.751524	FALSE	FALSE	FALSE	NotSig
2310061N02Rik	2310061N02Rik	69661	-3.00107	7.40387	0.0392063	0.0721757	FALSE	FALSE	FALSE	NotSig
2410002F23Rik	2410002F23Rik	668661	0.322344	5.47691	0.00522994	0.0125486	FALSE	FALSE	FALSE	NotSig
2410004B18Rik	2410004B18Rik	66421	-0.163388	3.60596	0.190269	0.273634	FALSE	FALSE	FALSE	NotSig
2410004P03Rik	2410004P03Rik	73667	0.299234	1.11144	0.230287	0.319866	FALSE	FALSE	FALSE	NotSig
2510002D24Rik	2510002D24Rik	72307	-0.020799	3.07136	0.894264	0.924282	FALSE	FALSE	FALSE	NotSig
2510009E07Rik	2510009E07Rik	72190	-0.185524	4.74788	0.201707	0.286995	FALSE	FALSE	FALSE	NotSig
2510022D24Rik	2510022D24Rik	66567	-0.259077	3.78369	0.0541818	0.0949525	FALSE	FALSE	FALSE	NotSig
2510039O18Rik	2510039O18Rik	77034	0.195598	6.0493	0.0665838	0.112551	FALSE	FALSE	FALSE	NotSig
2610001J05Rik	2610001J05Rik	NA	0.210757	5.16199	0.057867	0.100344	FALSE	FALSE	FALSE	NotSig
2610002M06Rik	2610002M06Rik	67028	0.0459275	4.27524	0.716961	0.786238	FALSE	FALSE	FALSE	NotSig
2610008E11Rik	2610008E11Rik	72128	-1.05585	5.11429	2.55799e-11	3.39683e-10	TRUE	FALSE	TRUE	Down
2610044O15Rik8	2610044O15Rik8	72139	-0.482391	-0.520027	0.195932	0.280104	FALSE	FALSE	FALSE	NotSig
2610301B20Rik	2610301B20Rik	NA	0.254214	4.70963	0.0435474	0.0788789	FALSE	FALSE	FALSE	NotSig
2610507B11Rik	2610507B11Rik	72503	0.0170708	8.92457	0.900284	0.928451	FALSE	FALSE	FALSE	NotSig
2610528A11Rik	2610528A11Rik	70045	2.64431	6.2433	1.67349e-21	8.70978e-20	TRUE	TRUE	FALSE	Up
2610528J11Rik	2610528J11Rik	66451	0.0908964	3.72689	0.541656	0.637751	FALSE	FALSE	FALSE	NotSig
2700049A03Rik	2700049A03Rik	76967	-0.174643	4.41182	0.138618	0.209787	FALSE	FALSE	FALSE	NotSig
2700062C07Rik	2700062C07Rik	68046	0.0451887	3.47456	0.728807	0.795526	FALSE	FALSE	FALSE	NotSig
2700081O15Rik	2700081O15Rik	NA	0.136213	5.3704	0.336685	0.435287	FALSE	FALSE	FALSE	NotSig
2700097O09Rik	2700097O09Rik	72658	0.122925	1.87994	0.619646	0.706787	FALSE	FALSE	FALSE	NotSig
2810004N23Rik	2810004N23Rik	66523	0.151138	3.80015	0.274851	0.369348	FALSE	FALSE	FALSE	NotSig
2810006K23Rik	2810006K23Rik	NA	-0.211235	3.55203	0.117558	0.182993	FALSE	FALSE	FALSE	NotSig
2810021J22Rik	2810021J22Rik	69944	-0.659189	2.67873	2.90721e-05	0.000123596	FALSE	FALSE	FALSE	NotSig
2810408A11Rik	2810408A11Rik	70419	-0.0696341	3.42904	0.667135	0.747177	FALSE	FALSE	FALSE	NotSig
2810459M11Rik	2810459M11Rik	72792	-1.33157	0.829754	0.027148	0.0526938	FALSE	FALSE	FALSE	NotSig
2900026A02Rik	2900026A02Rik	243219	-0.477224	7.36303	0.000129299	0.000473903	FALSE	FALSE	FALSE	NotSig
3110009E18Rik	3110009E18Rik	73103	-0.599364	1.15379	0.00966176	0.0214348	FALSE	FALSE	FALSE	NotSig
3110040N11Rik	3110040N11Rik	67290	0.330196	3.97205	0.00486714	0.0117753	FALSE	FALSE	FALSE	NotSig
3110082I17Rik	3110082I17Rik	73212	0.51152	3.43879	0.000207625	0.000723444	FALSE	FALSE	FALSE	NotSig
3300002I08Rik	3300002I08Rik	69277	-0.14469	-0.527221	0.653395	0.736068	FALSE	FALSE	FALSE	NotSig
3425401B19Rik	3425401B19Rik	100504518	-1.46223	6.40624	1.26909e-10	1.5282e-09	TRUE	FALSE	TRUE	Down
3830406C13Rik	3830406C13Rik	218734	-0.208766	3.84427	0.156698	0.232798	FALSE	FALSE	FALSE	NotSig
4430402I18Rik	4430402I18Rik	NA	-0.0741173	0.614288	0.745498	0.808508	FALSE	FALSE	FALSE	NotSig
4833420G17Rik	4833420G17Rik	67392	0.487191	1.82932	0.00802701	0.0182839	FALSE	FALSE	FALSE	NotSig
4833439L19Rik	4833439L19Rik	97820	-0.362225	6.72816	0.00103176	0.00303473	FALSE	FALSE	FALSE	NotSig
4921504E06Rik	4921504E06Rik	70909	-0.324525	0.678086	0.267248	0.360897	FALSE	FALSE	FALSE	NotSig
4921507P07Rik	4921507P07Rik	70821	-0.787721	1.72054	0.00102769	0.00302394	FALSE	FALSE	FALSE	NotSig
4921524J17Rik	4921524J17Rik	66714	-0.236592	3.79284	0.0685597	0.115431	FALSE	FALSE	FALSE	NotSig
4930402H24Rik	4930402H24Rik	NA	-0.484937	5.17474	0.00022164	0.000766514	FALSE	FALSE	FALSE	NotSig
4930430F08Rik	4930430F08Rik	68281	0.286522	3.18603	0.029161	0.0560748	FALSE	FALSE	FALSE	NotSig
4930432K21Rik	4930432K21Rik	NA	-0.325639	1.2252	0.236266	0.326702	FALSE	FALSE	FALSE	NotSig
4930438A08Rik	4930438A08Rik	73988	-0.0305657	6.791	0.814486	0.864606	FALSE	FALSE	FALSE	NotSig
4930453N24Rik	4930453N24Rik	67609	-0.143989	4.71766	0.171182	0.250557	FALSE	FALSE	FALSE	NotSig
4930503B20Rik	4930503B20Rik	NA	-0.615814	1.59147	0.00115127	0.00334916	FALSE	FALSE	FALSE	NotSig
4930503L19Rik	4930503L19Rik	269033	0.520586	2.45797	0.000953385	0.00283171	FALSE	FALSE	FALSE	NotSig
4930522H14Rik	4930522H14Rik	67646	-0.535689	-0.128975	0.102066	0.162093	FALSE	FALSE	FALSE	NotSig
4930523C07Rik	4930523C07Rik	67647	0.0171518	4.92934	0.908296	0.934634	FALSE	FALSE	FALSE	NotSig
4930524J08Rik	4930524J08Rik	75129	1.26966	-0.90911	0.0102657	0.0225821	TRUE	TRUE	FALSE	Up
4930544D05Rik	4930544D05Rik	668433	0.207076	-0.436304	0.546456	0.641823	FALSE	FALSE	FALSE	NotSig
4930562C15Rik	4930562C15Rik	78809	-0.370168	-0.0742982	0.288318	0.383863	FALSE	FALSE	FALSE	NotSig
4930563E22Rik	4930563E22Rik	75304	-0.872912	0.0155513	0.00482146	0.0116838	FALSE	FALSE	FALSE	NotSig
4930578I06Rik	4930578I06Rik	67750	0.478207	0.565948	0.127445	0.195915	FALSE	FALSE	FALSE	NotSig
4930579G24Rik	4930579G24Rik	75939	0.168699	3.37709	0.25559	0.347814	FALSE	FALSE	FALSE	NotSig
4930590J08Rik	4930590J08Rik	381798	-0.00908172	4.19967	0.937625	0.956453	FALSE	FALSE	FALSE	NotSig
4931406C07Rik	4931406C07Rik	70984	-0.409846	3.66331	0.0122692	0.0264338	FALSE	FALSE	FALSE	NotSig
4931414P19Rik	4931414P19Rik	74359	0.00540868	3.00219	0.970071	0.978382	FALSE	FALSE	FALSE	NotSig
4931428F04Rik	4931428F04Rik	74356	0.395216	1.62398	0.0654207	0.110775	FALSE	FALSE	FALSE	NotSig
4932438A13Rik	4932438A13Rik	229227	-0.13694	7.6833	0.320468	0.418563	FALSE	FALSE	FALSE	NotSig
4932438H23Rik	4932438H23Rik	74387	-0.910501	0.463406	0.000615132	0.00192495	FALSE	FALSE	FALSE	NotSig
4933405L10Rik	4933405L10Rik	71046	1.95106	-1.17411	2.90884e-05	0.00012363	TRUE	TRUE	FALSE	Up
4933407O12Rik	4933407O12Rik	102635879	0.783276	-1.00514	0.0464935	0.083457	FALSE	FALSE	FALSE	NotSig
4933417A18Rik	4933417A18Rik	66761	1.07531	-0.863512	0.0182444	0.0374075	TRUE	TRUE	FALSE	Up
4933427D14Rik	4933427D14Rik	74477	-0.219659	4.51259	0.127698	0.196163	FALSE	FALSE	FALSE	NotSig
4933428G20Rik	4933428G20Rik	100141474	-0.73538	1.59437	0.00325506	0.00829308	FALSE	FALSE	FALSE	NotSig
4933430I17Rik	4933430I17Rik	214106	0.157142	0.988542	0.570289	0.66354	FALSE	FALSE	FALSE	NotSig
4933434E20Rik	4933434E20Rik	99650	-0.255998	5.68965	0.0202679	0.0410254	FALSE	FALSE	FALSE	NotSig
4933440N22Rik	4933440N22Rik	74471	-0.0973576	0.245225	0.746094	0.808859	FALSE	FALSE	FALSE	NotSig
5031439G07Rik	5031439G07Rik	223739	0.101917	7.40615	0.439846	0.540131	FALSE	FALSE	FALSE	NotSig
5730409E04Rik	5730409E04Rik	230757	-0.193652	3.33835	0.136172	0.206611	FALSE	FALSE	FALSE	NotSig
5730455P16Rik	5730455P16Rik	70591	-0.345008	4.5161	0.00289487	0.00747947	FALSE	FALSE	FALSE	NotSig
5830411N06Rik	5830411N06Rik	NA	-0.057513	0.148206	0.861661	0.901087	FALSE	FALSE	FALSE	NotSig
6030458C11Rik	6030458C11Rik	77877	-0.23309	4.08253	0.0604959	0.104003	FALSE	FALSE	FALSE	NotSig
6330403K07Rik	6330403K07Rik	103712	-0.468534	3.12276	0.0598415	0.103129	FALSE	FALSE	FALSE	NotSig
6430548M08Rik	6430548M08Rik	234797	1.1949	5.70261	1.60465e-17	5.16307e-16	TRUE	TRUE	FALSE	Up
6430571L13Rik	6430571L13Rik	235599	-1.1886	3.21308	1.29502e-14	2.85848e-13	TRUE	FALSE	TRUE	Down
6430628N08Rik	6430628N08Rik	76237	-0.423544	0.136787	0.147143	0.220886	FALSE	FALSE	FALSE	NotSig
6820408C15Rik	6820408C15Rik	228778	0.224557	-0.951526	0.641724	0.725511	FALSE	FALSE	FALSE	NotSig
8030462N17Rik	8030462N17Rik	212163	0.258859	6.19461	0.0139441	0.0295814	FALSE	FALSE	FALSE	NotSig
9030025P20Rik	9030025P20Rik	100041574	-0.815095	-0.21769	0.0202937	0.041072	FALSE	FALSE	FALSE	NotSig
9130008F23Rik	9130008F23Rik	71583	-0.0798032	1.94868	0.663304	0.744461	FALSE	FALSE	FALSE	NotSig
9130023H24Rik	9130023H24Rik	100043133	-0.0903924	3.63959	0.533305	0.629517	FALSE	FALSE	FALSE	NotSig
9130401M01Rik	9130401M01Rik	75758	0.693331	1.47547	0.00303301	0.00779565	FALSE	FALSE	FALSE	NotSig
9330159F19Rik	9330159F19Rik	212448	-1.20082	3.10642	4.34206e-10	4.72183e-09	TRUE	FALSE	TRUE	Down
9430015G10Rik	9430015G10Rik	230996	0.415889	2.50123	0.0102017	0.0224613	FALSE	FALSE	FALSE	NotSig
9430038I01Rik	9430038I01Rik	77252	0.477573	2.81704	0.0012986	0.0037236	FALSE	FALSE	FALSE	NotSig
9530053A07Rik	9530053A07Rik	319482	-3.68285	2.46923	3.53902e-17	1.08236e-15	TRUE	FALSE	TRUE	Down
9530068E07Rik	9530068E07Rik	213673	0.405295	6.008	3.7412e-05	0.000155269	FALSE	FALSE	FALSE	NotSig
9530077C05Rik	9530077C05Rik	68283	-0.396831	2.15478	0.0323685	0.0613731	FALSE	FALSE	FALSE	NotSig
9830107B12Rik	9830107B12Rik	328829	2.78654	-0.148887	1.74177e-10	2.05045e-09	TRUE	TRUE	FALSE	Up
9930012K11Rik	9930012K11Rik	268759	0.43091	1.18081	0.102101	0.162132	FALSE	FALSE	FALSE	NotSig
9930021J03Rik	9930021J03Rik	240613	-0.168889	6.02153	0.201815	0.287094	FALSE	FALSE	FALSE	NotSig
9930104L06Rik	9930104L06Rik	194268	-0.136658	2.08355	0.458066	0.558161	FALSE	FALSE	FALSE	NotSig
9930111J21Rik1	9930111J21Rik1	667214	-0.215508	-0.426578	0.716061	0.785427	FALSE	FALSE	FALSE	NotSig
A130010J15Rik	A130010J15Rik	319266	-0.0279039	4.26859	0.826222	0.874824	FALSE	FALSE	FALSE	NotSig
A2m	A2m	232345	1.91748	3.10247	4.94252e-10	5.28188e-09	TRUE	TRUE	FALSE	Up
A2ml1	A2ml1	232400	-1.02884	-0.931423	0.0227502	0.0452473	TRUE	FALSE	TRUE	Down
A3galt2	A3galt2	215493	0.780743	4.70288	2.94464e-07	1.87539e-06	FALSE	FALSE	FALSE	NotSig
A430005L14Rik	A430005L14Rik	97159	0.181139	3.3292	0.224485	0.313098	FALSE	FALSE	FALSE	NotSig
A430033K04Rik	A430033K04Rik	243308	-0.740234	1.86861	2.51136e-05	0.000108194	FALSE	FALSE	FALSE	NotSig
A430057M04Rik	A430057M04Rik	319486	-0.505384	-0.947295	0.180384	0.261598	FALSE	FALSE	FALSE	NotSig
A4galt	A4galt	239559	0.696157	3.55819	0.00663428	0.0154678	FALSE	FALSE	FALSE	NotSig
A4gnt	A4gnt	333424	-1.77303	-0.695279	6.44275e-05	0.000253019	TRUE	FALSE	TRUE	Down
A530016L24Rik	A530016L24Rik	319942	-1.01718	5.21545	1.76243e-08	1.41309e-07	TRUE	FALSE	TRUE	Down
A930007A09Rik	A930007A09Rik	432999	0.269614	0.473874	0.326661	0.42492	FALSE	FALSE	FALSE	NotSig
A930009A15Rik	A930009A15Rik	77798	0.056246	0.138681	0.898549	0.92761	FALSE	FALSE	FALSE	NotSig
A930018P22Rik	A930018P22Rik	68243	0.141716	0.218804	0.603558	0.692762	FALSE	FALSE	FALSE	NotSig
AA467197	AA467197	433470	0.61409	1.95238	0.0392093	0.0721757	FALSE	FALSE	FALSE	NotSig
AA986860	AA986860	212439	-0.0492309	5.70571	0.73686	0.801837	FALSE	FALSE	FALSE	NotSig
Aaas	Aaas	223921	0.496979	5.0556	0.00032812	0.00109543	FALSE	FALSE	FALSE	NotSig
Aacs	Aacs	78894	-0.569163	7.48372	2.13923e-05	9.34097e-05	FALSE	FALSE	FALSE	NotSig
Aadac	Aadac	67758	-0.219425	2.412	0.379848	0.479268	FALSE	FALSE	FALSE	NotSig
Aadacl2	Aadacl2	639634	0.0941561	5.48408	0.629354	0.715342	FALSE	FALSE	FALSE	NotSig
Aadacl2fm3	Aadacl2fm3	666803	-0.302605	5.66803	0.0939898	0.151105	FALSE	FALSE	FALSE	NotSig
Aadacl3	Aadacl3	230883	-0.548497	5.8425	0.00845024	0.0190983	FALSE	FALSE	FALSE	NotSig
Aadacl4	Aadacl4	435815	-0.198085	4.12348	0.407494	0.508057	FALSE	FALSE	FALSE	NotSig
Aadacl4fm2	Aadacl4fm2	627085	-0.316916	7.23539	0.0415646	0.0757406	FALSE	FALSE	FALSE	NotSig
AAdacl4fm3	AAdacl4fm3	546849	-0.428462	7.20974	0.0145977	0.0307785	FALSE	FALSE	FALSE	NotSig
Aadat	Aadat	23923	-0.975585	-0.995575	0.00802521	0.0182826	FALSE	FALSE	FALSE	NotSig
Aagab	Aagab	66939	-0.0975449	5.57088	0.363347	0.462461	FALSE	FALSE	FALSE	NotSig
Aak1	Aak1	269774	0.361453	6.57752	0.0030885	0.00792043	FALSE	FALSE	FALSE	NotSig
Aamdc	Aamdc	66273	-0.856578	2.88072	9.30657e-06	4.36435e-05	FALSE	FALSE	FALSE	NotSig
Aamp	Aamp	227290	0.168149	6.54757	0.147911	0.221769	FALSE	FALSE	FALSE	NotSig
Aanat	Aanat	11298	-0.203953	0.739302	0.375252	0.47452	FALSE	FALSE	FALSE	NotSig
Aar2	Aar2	68295	-0.0162799	5.14566	0.88084	0.914375	FALSE	FALSE	FALSE	NotSig
Aars	Aars	234734	0.239102	6.65628	0.0187099	0.0382581	FALSE	FALSE	FALSE	NotSig
Aars2	Aars2	224805	-0.310189	4.27684	0.00956996	0.0212693	FALSE	FALSE	FALSE	NotSig
Aarsd1	Aarsd1	69684	0.332978	3.83733	0.00877979	0.0197229	FALSE	FALSE	FALSE	NotSig
Aasdh	Aasdh	231326	-0.269997	3.94315	0.0253066	0.0496656	FALSE	FALSE	FALSE	NotSig
Aasdhppt	Aasdhppt	67618	0.367879	6.01766	0.00298519	0.00768605	FALSE	FALSE	FALSE	NotSig
Aass	Aass	30956	-0.26156	1.3307	0.352979	0.451863	FALSE	FALSE	FALSE	NotSig
Aatf	Aatf	56321	0.39609	3.45572	0.00556694	0.0132501	FALSE	FALSE	FALSE	NotSig
Aatk	Aatk	11302	-0.858078	3.53656	6.62561e-08	4.80341e-07	FALSE	FALSE	FALSE	NotSig
AB124611	AB124611	382062	1.43603	2.43689	6.1791e-08	4.51056e-07	TRUE	TRUE	FALSE	Up
Abat	Abat	268860	-0.290011	1.64834	0.223768	0.312302	FALSE	FALSE	FALSE	NotSig
Abca1	Abca1	11303	0.419258	7.90076	0.00685076	0.0159026	FALSE	FALSE	FALSE	NotSig
Abca12	Abca12	74591	0.541049	9.07981	0.011215	0.0244349	FALSE	FALSE	FALSE	NotSig
Abca13	Abca13	268379	2.87769	-0.144593	7.68861e-07	4.51843e-06	TRUE	TRUE	FALSE	Up
Abca17	Abca17	381072	-1.98945	-0.94545	6.8109e-06	3.29612e-05	TRUE	FALSE	TRUE	Down
Abca2	Abca2	11305	-1.41812	7.03268	7.64901e-40	2.02603e-37	TRUE	FALSE	TRUE	Down
Abca3	Abca3	27410	-0.822853	6.87636	5.89522e-15	1.36845e-13	FALSE	FALSE	FALSE	NotSig
Abca4	Abca4	11304	-0.588871	-0.519769	0.143969	0.216867	FALSE	FALSE	FALSE	NotSig
Abca5	Abca5	217265	-1.1601	3.84977	2.03351e-14	4.34001e-13	TRUE	FALSE	TRUE	Down
Abca6	Abca6	76184	-1.31342	4.04522	3.93056e-08	2.95799e-07	TRUE	FALSE	TRUE	Down
Abca7	Abca7	27403	-0.431849	5.63267	0.000170261	0.000605632	FALSE	FALSE	FALSE	NotSig
Abca8a	Abca8a	217258	-1.3354	3.24391	3.91337e-08	2.9477e-07	TRUE	FALSE	TRUE	Down
Abca9	Abca9	217262	-1.11481	5.2216	2.08025e-13	3.78141e-12	TRUE	FALSE	TRUE	Down
Abcb10	Abcb10	56199	0.00140299	4.62253	0.989403	0.992293	FALSE	FALSE	FALSE	NotSig
Abcb11	Abcb11	27413	-0.858271	-0.766584	0.0233886	0.046343	FALSE	FALSE	FALSE	NotSig
Abcb1b	Abcb1b	18669	1.05572	4.50849	2.80764e-15	6.84962e-14	TRUE	TRUE	FALSE	Up
Abcb4	Abcb4	18670	-0.652521	4.27939	5.39569e-06	2.66781e-05	FALSE	FALSE	FALSE	NotSig
Abcb6	Abcb6	74104	0.150904	4.69168	0.24069	0.331674	FALSE	FALSE	FALSE	NotSig
Abcb7	Abcb7	11306	0.137264	5.96719	0.261022	0.353745	FALSE	FALSE	FALSE	NotSig
Abcb8	Abcb8	74610	0.079756	5.78041	0.538377	0.634595	FALSE	FALSE	FALSE	NotSig
Abcb9	Abcb9	56325	0.709274	3.54847	9.05217e-07	5.24086e-06	FALSE	FALSE	FALSE	NotSig
Abcc1	Abcc1	17250	-0.419995	6.96298	3.90817e-05	0.000161207	FALSE	FALSE	FALSE	NotSig
Abcc10	Abcc10	224814	0.0659499	3.34205	0.611922	0.700166	FALSE	FALSE	FALSE	NotSig
Abcc12	Abcc12	244562	-0.796119	-0.774628	0.0754714	0.125234	FALSE	FALSE	FALSE	NotSig
Abcc3	Abcc3	76408	0.0488418	5.09376	0.710251	0.780497	FALSE	FALSE	FALSE	NotSig
Abcc4	Abcc4	239273	0.0231885	6.47372	0.862527	0.901802	FALSE	FALSE	FALSE	NotSig
Abcc5	Abcc5	27416	-0.461096	5.67013	7.84015e-06	3.74414e-05	FALSE	FALSE	FALSE	NotSig
Abcc8	Abcc8	20927	-0.539234	-0.278038	0.0886793	0.143867	FALSE	FALSE	FALSE	NotSig
Abcc9	Abcc9	20928	-0.690564	6.46791	1.33157e-06	7.44763e-06	FALSE	FALSE	FALSE	NotSig
Abcd1	Abcd1	11666	-0.377348	3.82647	0.0244578	0.0482423	FALSE	FALSE	FALSE	NotSig
Abcd2	Abcd2	26874	-0.713941	5.99134	8.83769e-08	6.22457e-07	FALSE	FALSE	FALSE	NotSig
Abcd3	Abcd3	19299	0.0614621	7.73088	0.702724	0.774118	FALSE	FALSE	FALSE	NotSig
Abcd4	Abcd4	19300	0.197578	4.91499	0.0698625	0.117358	FALSE	FALSE	FALSE	NotSig
Abce1	Abce1	24015	0.24984	7.16167	0.0821645	0.134832	FALSE	FALSE	FALSE	NotSig
Abcf1	Abcf1	224742	0.107386	5.50328	0.422925	0.523513	FALSE	FALSE	FALSE	NotSig
Abcf2	Abcf2	27407	0.138744	6.09219	0.23355	0.323428	FALSE	FALSE	FALSE	NotSig
Abcf3	Abcf3	27406	0.173851	5.24698	0.107173	0.169009	FALSE	FALSE	FALSE	NotSig
Abcg1	Abcg1	11307	-0.194002	6.31903	0.305853	0.403014	FALSE	FALSE	FALSE	NotSig
Abcg2	Abcg2	26357	-0.538989	5.07607	0.00227141	0.00605205	FALSE	FALSE	FALSE	NotSig
Abcg4	Abcg4	192663	0.914704	3.30454	0.000271204	0.000920965	FALSE	FALSE	FALSE	NotSig
Abhd10	Abhd10	213012	0.0684631	3.50934	0.631134	0.716871	FALSE	FALSE	FALSE	NotSig
Abhd11	Abhd11	68758	0.0723996	4.56301	0.493768	0.591987	FALSE	FALSE	FALSE	NotSig
Abhd12	Abhd12	76192	-0.0267569	6.53495	0.79834	0.851437	FALSE	FALSE	FALSE	NotSig
Abhd12b	Abhd12b	100504285	-0.208466	4.97319	0.300829	0.3977	FALSE	FALSE	FALSE	NotSig
Abhd13	Abhd13	68904	0.0517837	6.12905	0.59456	0.684873	FALSE	FALSE	FALSE	NotSig
Abhd14a	Abhd14a	68644	-0.260467	3.23104	0.0439498	0.0795203	FALSE	FALSE	FALSE	NotSig
Abhd14b	Abhd14b	76491	-0.734931	3.67295	3.90794e-08	2.94695e-07	FALSE	FALSE	FALSE	NotSig
Abhd15	Abhd15	67477	0.187106	3.15233	0.311628	0.40906	FALSE	FALSE	FALSE	NotSig
Abhd16a	Abhd16a	193742	0.0292243	6.09084	0.834937	0.881217	FALSE	FALSE	FALSE	NotSig
Abhd16b	Abhd16b	241850	-1.18927	-0.795889	0.00325276	0.00828865	TRUE	FALSE	TRUE	Down
Abhd17a	Abhd17a	216169	-0.0500998	6.39726	0.70907	0.77943	FALSE	FALSE	FALSE	NotSig
Abhd17b	Abhd17b	226016	0.135379	5.4987	0.276674	0.371361	FALSE	FALSE	FALSE	NotSig
Abhd17c	Abhd17c	70178	0.607243	6.31994	4.68422e-10	5.04216e-09	FALSE	FALSE	FALSE	NotSig
Abhd18	Abhd18	269423	0.192005	4.81329	0.122436	0.189254	FALSE	FALSE	FALSE	NotSig
Abhd2	Abhd2	54608	-0.0824428	7.35365	0.495267	0.593447	FALSE	FALSE	FALSE	NotSig
Abhd3	Abhd3	106861	-1.55825	1.49278	2.09125e-10	2.41209e-09	TRUE	FALSE	TRUE	Down
Abhd4	Abhd4	105501	-0.298749	5.91702	0.00420181	0.0103759	FALSE	FALSE	FALSE	NotSig
Abhd5	Abhd5	67469	-0.321318	8.38217	0.0278791	0.0539294	FALSE	FALSE	FALSE	NotSig
Abhd6	Abhd6	66082	0.0311766	6.00322	0.827124	0.875305	FALSE	FALSE	FALSE	NotSig
Abhd8	Abhd8	64296	-1.13774	3.76543	2.30349e-14	4.86026e-13	TRUE	FALSE	TRUE	Down
Abi1	Abi1	11308	0.308151	7.08223	0.00446286	0.0109291	FALSE	FALSE	FALSE	NotSig
Abi2	Abi2	329165	-0.151956	4.91599	0.168526	0.247133	FALSE	FALSE	FALSE	NotSig
Abi3	Abi3	66610	1.40796	3.364	1.96607e-15	4.89307e-14	TRUE	TRUE	FALSE	Up
Abi3bp	Abi3bp	320712	0.617898	6.6752	0.00103965	0.00305429	FALSE	FALSE	FALSE	NotSig
Abitram	Abitram	230234	0.172208	4.68483	0.222843	0.311106	FALSE	FALSE	FALSE	NotSig
Abl1	Abl1	11350	-0.0185632	6.76681	0.866924	0.904805	FALSE	FALSE	FALSE	NotSig
Abl2	Abl2	11352	0.517453	6.14686	3.71746e-06	1.90404e-05	FALSE	FALSE	FALSE	NotSig
Ablim1	Ablim1	226251	0.353052	8.73641	0.0124949	0.0268604	FALSE	FALSE	FALSE	NotSig
Ablim2	Ablim2	231148	-0.237198	3.47458	0.288727	0.384304	FALSE	FALSE	FALSE	NotSig
Ablim3	Ablim3	319713	-0.637495	4.49013	1.21119e-07	8.30149e-07	FALSE	FALSE	FALSE	NotSig
Abo	Abo	80908	0.815863	0.902025	0.000193876	0.000679367	FALSE	FALSE	FALSE	NotSig
Abr	Abr	109934	0.575501	6.41137	1.29328e-07	8.79962e-07	FALSE	FALSE	FALSE	NotSig
Abra	Abra	223513	-1.27372	2.95845	3.23002e-05	0.000135802	TRUE	FALSE	TRUE	Down
Abracl	Abracl	73112	0.523799	2.63658	0.00803386	0.0182967	FALSE	FALSE	FALSE	NotSig
Abraxas1	Abraxas1	70681	0.197567	3.00813	0.170539	0.249715	FALSE	FALSE	FALSE	NotSig
Abraxas2	Abraxas2	109359	-0.186212	5.26241	0.08873	0.143915	FALSE	FALSE	FALSE	NotSig
Abt1	Abt1	30946	0.419658	4.11633	0.000252067	0.000860904	FALSE	FALSE	FALSE	NotSig
Abtb1	Abtb1	80283	-0.176363	4.68374	0.216078	0.303483	FALSE	FALSE	FALSE	NotSig
Abtb2	Abtb2	99382	-0.818823	6.03716	1.36503e-13	2.58259e-12	FALSE	FALSE	FALSE	NotSig
Acaa1b	Acaa1b	235674	-0.772024	1.15594	0.038962	0.0717739	FALSE	FALSE	FALSE	NotSig
Acaa2	Acaa2	52538	-0.280875	7.17665	0.0181911	0.0373328	FALSE	FALSE	FALSE	NotSig
Acaca	Acaca	107476	-0.214817	8.18985	0.0850977	0.138903	FALSE	FALSE	FALSE	NotSig
Acacb	Acacb	100705	-0.472532	8.54012	0.00845804	0.0191131	FALSE	FALSE	FALSE	NotSig
Acad11	Acad11	102632	-0.587615	6.35221	2.76006e-06	1.45332e-05	FALSE	FALSE	FALSE	NotSig
Acad12	Acad12	338350	-0.929006	3.63399	9.01037e-07	5.21869e-06	FALSE	FALSE	FALSE	NotSig
Acad8	Acad8	66948	-0.968623	4.02748	3.59116e-12	5.38057e-11	FALSE	FALSE	FALSE	NotSig
Acad9	Acad9	229211	-0.104897	5.63618	0.317314	0.415055	FALSE	FALSE	FALSE	NotSig
Acadl	Acadl	11363	0.100684	7.70544	0.366283	0.4654	FALSE	FALSE	FALSE	NotSig
Acadm	Acadm	11364	-0.75321	6.81233	1.56307e-10	1.86076e-09	FALSE	FALSE	FALSE	NotSig
Acads	Acads	11409	-0.517815	4.97101	0.00203505	0.00549725	FALSE	FALSE	FALSE	NotSig
Acadsb	Acadsb	66885	-0.545643	7.04278	0.0090011	0.0201679	FALSE	FALSE	FALSE	NotSig
Acadvl	Acadvl	11370	0.0821561	7.57052	0.437777	0.538125	FALSE	FALSE	FALSE	NotSig
Acan	Acan	11595	-0.676411	0.328814	0.0589488	0.101868	FALSE	FALSE	FALSE	NotSig
Acap1	Acap1	216859	0.888968	5.34795	7.05614e-08	5.0857e-07	FALSE	FALSE	FALSE	NotSig
Acap2	Acap2	78618	0.0691476	7.07594	0.583104	0.675138	FALSE	FALSE	FALSE	NotSig
Acap3	Acap3	140500	0.201498	5.94904	0.0530364	0.0932869	FALSE	FALSE	FALSE	NotSig
Acat1	Acat1	110446	-0.42767	6.88989	4.07956e-05	0.000167717	FALSE	FALSE	FALSE	NotSig
Acbd3	Acbd3	170760	0.279821	5.50295	0.0216681	0.0434151	FALSE	FALSE	FALSE	NotSig
Acbd5	Acbd5	74159	-0.548813	5.81221	1.9102e-05	8.43022e-05	FALSE	FALSE	FALSE	NotSig
Acbd6	Acbd6	72482	-0.456569	6.36993	0.00256246	0.00672042	FALSE	FALSE	FALSE	NotSig
Accs	Accs	329470	-0.784008	2.26965	7.45781e-06	3.57536e-05	FALSE	FALSE	FALSE	NotSig
Acd	Acd	497652	0.525532	3.30567	0.000485602	0.00155908	FALSE	FALSE	FALSE	NotSig
Ace	Ace	11421	-1.27914	5.41192	2.1974e-25	1.69761e-23	TRUE	FALSE	TRUE	Down
Ace2	Ace2	70008	2.4553	8.09067	5.29826e-24	3.52417e-22	TRUE	TRUE	FALSE	Up
Acer1	Acer1	171168	-0.19668	8.23369	0.261419	0.354154	FALSE	FALSE	FALSE	NotSig
Acer2	Acer2	230379	-0.661124	5.60177	0.000112069	0.000417248	FALSE	FALSE	FALSE	NotSig
Acer3	Acer3	66190	-0.811892	5.95561	3.32322e-09	3.04468e-08	FALSE	FALSE	FALSE	NotSig
Ache	Ache	11423	-1.11056	4.75097	5.59801e-07	3.37404e-06	TRUE	FALSE	TRUE	Down
Acin1	Acin1	56215	0.166637	6.80421	0.0732956	0.12217	FALSE	FALSE	FALSE	NotSig
Ackr2	Ackr2	59289	-0.813957	2.43559	0.00118213	0.00342807	FALSE	FALSE	FALSE	NotSig
Ackr3	Ackr3	12778	-0.769129	5.92177	2.89337e-08	2.23411e-07	FALSE	FALSE	FALSE	NotSig
Ackr4	Ackr4	252837	-0.528531	4.60645	0.00183009	0.0050242	FALSE	FALSE	FALSE	NotSig
Acly	Acly	104112	-0.400591	8.84571	0.0163704	0.0340231	FALSE	FALSE	FALSE	NotSig
Aco1	Aco1	11428	-0.0320058	6.71276	0.783619	0.839479	FALSE	FALSE	FALSE	NotSig
Aco2	Aco2	11429	-0.304957	8.27876	0.020846	0.0419779	FALSE	FALSE	FALSE	NotSig
Acod1	Acod1	16365	4.01976	1.07375	1.55119e-12	2.42965e-11	TRUE	TRUE	FALSE	Up
Acot1	Acot1	26897	-1.06448	5.93545	2.3434e-09	2.19998e-08	TRUE	FALSE	TRUE	Down
Acot11	Acot11	329910	-0.309988	4.39152	0.00613461	0.0144253	FALSE	FALSE	FALSE	NotSig
Acot12	Acot12	74156	-1.05396	-0.969199	0.0127458	0.0273403	TRUE	FALSE	TRUE	Down
Acot13	Acot13	66834	-0.28671	2.94989	0.0502978	0.0892104	FALSE	FALSE	FALSE	NotSig
Acot2	Acot2	171210	-0.587561	4.88203	2.63199e-06	1.3933e-05	FALSE	FALSE	FALSE	NotSig
Acot3	Acot3	171281	-1.47123	-0.274706	1.21393e-06	6.84884e-06	TRUE	FALSE	TRUE	Down
Acot4	Acot4	171282	-0.746935	-0.070601	0.0143791	0.0303955	FALSE	FALSE	FALSE	NotSig
Acot6	Acot6	217700	-0.401014	2.1134	0.0181413	0.0372493	FALSE	FALSE	FALSE	NotSig
Acot7	Acot7	70025	0.151646	4.74597	0.258903	0.351515	FALSE	FALSE	FALSE	NotSig
Acot8	Acot8	170789	0.22795	3.62498	0.0737336	0.122818	FALSE	FALSE	FALSE	NotSig
Acot9	Acot9	56360	-0.126873	4.88968	0.312419	0.40988	FALSE	FALSE	FALSE	NotSig
Acox1	Acox1	11430	0.0700391	7.91761	0.539618	0.635705	FALSE	FALSE	FALSE	NotSig
Acox2	Acox2	93732	-0.323022	4.16548	0.0313448	0.0596262	FALSE	FALSE	FALSE	NotSig
Acox3	Acox3	80911	-0.141156	4.78785	0.262253	0.355089	FALSE	FALSE	FALSE	NotSig
Acp1	Acp1	11431	0.249807	6.22041	0.0170121	0.0352332	FALSE	FALSE	FALSE	NotSig
Acp2	Acp2	11432	0.310659	4.70138	0.0301684	0.0577106	FALSE	FALSE	FALSE	NotSig
Acp4	Acp4	100503991	-0.167088	-0.366501	0.563127	0.656981	FALSE	FALSE	FALSE	NotSig
Acp5	Acp5	11433	0.398176	6.90171	0.0170246	0.0352541	FALSE	FALSE	FALSE	NotSig
Acp6	Acp6	66659	0.196084	3.85431	0.220286	0.308313	FALSE	FALSE	FALSE	NotSig
Acp7	Acp7	101744	0.764114	5.64804	0.000128737	0.000472196	FALSE	FALSE	FALSE	NotSig
Acpp	Acpp	56318	-1.24086	6.65751	1.04366e-13	2.0157e-12	TRUE	FALSE	TRUE	Down
Acrbp	Acrbp	54137	-0.0477532	0.733669	0.826866	0.875252	FALSE	FALSE	FALSE	NotSig
Acrv1	Acrv1	11451	0.43455	3.95731	0.016836	0.0349075	FALSE	FALSE	FALSE	NotSig
Acsbg1	Acsbg1	94180	-0.426921	8.56429	0.00540688	0.0129189	FALSE	FALSE	FALSE	NotSig
Acsf2	Acsf2	264895	-0.916462	6.64061	6.6562e-12	9.57628e-11	FALSE	FALSE	FALSE	NotSig
Acsf3	Acsf3	257633	0.332089	4.00002	0.00848784	0.0191629	FALSE	FALSE	FALSE	NotSig
Acsl1	Acsl1	14081	-0.761782	9.09718	5.79822e-05	0.000230144	FALSE	FALSE	FALSE	NotSig
Acsl3	Acsl3	74205	0.0766453	5.78359	0.592186	0.683054	FALSE	FALSE	FALSE	NotSig
Acsl4	Acsl4	50790	-0.533009	8.20438	0.00143108	0.00405254	FALSE	FALSE	FALSE	NotSig
Acsl5	Acsl5	433256	-0.360805	7.94058	0.0213102	0.0428137	FALSE	FALSE	FALSE	NotSig
Acsl6	Acsl6	216739	-1.91663	3.1686	1.09984e-06	6.26255e-06	TRUE	FALSE	TRUE	Down
Acsm3	Acsm3	20216	-0.475882	4.92396	0.00133338	0.00380858	FALSE	FALSE	FALSE	NotSig
Acsm4	Acsm4	233801	0.177592	0.484542	0.522329	0.620114	FALSE	FALSE	FALSE	NotSig
Acss1	Acss1	68738	-0.89772	4.44964	1.61069e-05	7.20706e-05	FALSE	FALSE	FALSE	NotSig
Acss2	Acss2	60525	-1.20805	6.9414	3.46819e-10	3.83336e-09	TRUE	FALSE	TRUE	Down
Acss3	Acss3	380660	-0.752797	4.55298	4.19446e-12	6.20922e-11	FALSE	FALSE	FALSE	NotSig
Acta1	Acta1	11459	-1.08018	11.8486	2.63179e-05	0.000112825	TRUE	FALSE	TRUE	Down
Acta2	Acta2	11475	-0.594642	7.89893	0.000120973	0.000446254	FALSE	FALSE	FALSE	NotSig
Actb	Actb	11461	0.768937	12.3093	1.09188e-05	5.05333e-05	FALSE	FALSE	FALSE	NotSig
Actbl2	Actbl2	238880	-2.48384	2.84401	0.00367554	0.00923743	TRUE	FALSE	TRUE	Down
Actc1	Actc1	11464	1.02572	0.494215	0.15578	0.231682	FALSE	FALSE	FALSE	NotSig
Actg1	Actg1	11465	0.725531	10.3935	5.04198e-06	2.50797e-05	FALSE	FALSE	FALSE	NotSig
Actg2	Actg2	11468	-1.29998	4.63254	7.65415e-08	5.47334e-07	TRUE	FALSE	TRUE	Down
Actl6a	Actl6a	56456	0.548078	4.88615	1.7495e-06	9.55107e-06	FALSE	FALSE	FALSE	NotSig
Actn1	Actn1	109711	1.14494	7.77769	1.2189e-11	1.69446e-10	TRUE	TRUE	FALSE	Up
Actn2	Actn2	11472	-1.15292	8.25727	1.73163e-08	1.3899e-07	TRUE	FALSE	TRUE	Down
Actn3	Actn3	11474	-1.08219	8.9703	1.08337e-05	5.02174e-05	TRUE	FALSE	TRUE	Down
Actn4	Actn4	60595	0.219423	8.70773	0.104377	0.165232	FALSE	FALSE	FALSE	NotSig
Actr10	Actr10	56444	0.019297	6.07198	0.851871	0.89438	FALSE	FALSE	FALSE	NotSig
Actr1a	Actr1a	54130	0.16359	7.69506	0.131438	0.200661	FALSE	FALSE	FALSE	NotSig
Actr1b	Actr1b	226977	0.0468323	7.09617	0.635856	0.720744	FALSE	FALSE	FALSE	NotSig
Actr2	Actr2	66713	0.912595	9.02176	1.04718e-10	1.27527e-09	FALSE	FALSE	FALSE	NotSig
Actr3	Actr3	74117	0.704634	8.55354	3.07619e-08	2.35809e-07	FALSE	FALSE	FALSE	NotSig
Actr3b	Actr3b	242894	-0.361277	1.44372	0.0611452	0.104912	FALSE	FALSE	FALSE	NotSig
Actr5	Actr5	109275	0.0798151	3.82841	0.547798	0.642941	FALSE	FALSE	FALSE	NotSig
Actr6	Actr6	67019	0.176245	3.38589	0.269798	0.36381	FALSE	FALSE	FALSE	NotSig
Actr8	Actr8	56249	0.0101128	4.50825	0.930134	0.950905	FALSE	FALSE	FALSE	NotSig
Acvr1	Acvr1	11477	0.120185	5.34578	0.333881	0.432378	FALSE	FALSE	FALSE	NotSig
Acvr1b	Acvr1b	11479	-0.28099	6.65393	0.00449327	0.0109909	FALSE	FALSE	FALSE	NotSig
Acvr1c	Acvr1c	269275	-0.713163	6.18447	3.95811e-07	2.45549e-06	FALSE	FALSE	FALSE	NotSig
Acvr2a	Acvr2a	11480	-0.285163	6.46383	0.0197422	0.0400432	FALSE	FALSE	FALSE	NotSig
Acvr2b	Acvr2b	11481	-0.874831	4.69749	2.12706e-13	3.85705e-12	FALSE	FALSE	FALSE	NotSig
Acvrl1	Acvrl1	11482	-0.202994	5.1632	0.21299	0.299877	FALSE	FALSE	FALSE	NotSig
Acy1	Acy1	109652	0.324587	3.79184	0.0567067	0.0986548	FALSE	FALSE	FALSE	NotSig
Acy3	Acy3	71670	-0.108885	3.39603	0.529313	0.6262	FALSE	FALSE	FALSE	NotSig
Acyp1	Acyp1	66204	-0.26487	2.42356	0.165318	0.243221	FALSE	FALSE	FALSE	NotSig
Acyp2	Acyp2	75572	-0.9318	3.20104	1.19694e-08	9.91912e-08	FALSE	FALSE	FALSE	NotSig
Ada	Ada	11486	0.235711	3.91531	0.128486	0.197169	FALSE	FALSE	FALSE	NotSig
Adal	Adal	75894	0.179134	4.31994	0.131351	0.20059	FALSE	FALSE	FALSE	NotSig
Adam10	Adam10	11487	0.661408	8.06757	5.47039e-06	2.69755e-05	FALSE	FALSE	FALSE	NotSig
Adam11	Adam11	11488	-0.200986	4.35495	0.30562	0.402813	FALSE	FALSE	FALSE	NotSig
Adam12	Adam12	11489	-0.126104	4.48707	0.567271	0.660813	FALSE	FALSE	FALSE	NotSig
Adam15	Adam15	11490	-0.471025	6.33724	0.000127757	0.000469064	FALSE	FALSE	FALSE	NotSig
Adam17	Adam17	11491	0.165814	6.69173	0.26194	0.354763	FALSE	FALSE	FALSE	NotSig
Adam19	Adam19	11492	0.862461	6.11442	1.24006e-15	3.19679e-14	FALSE	FALSE	FALSE	NotSig
Adam1a	Adam1a	280668	-0.726773	0.0626502	0.0298092	0.0571488	FALSE	FALSE	FALSE	NotSig
Adam1b	Adam1b	280667	0.0313325	-0.938077	0.937483	0.956375	FALSE	FALSE	FALSE	NotSig
Adam2	Adam2	11495	-1.38593	-0.304721	0.00212795	0.00571396	TRUE	FALSE	TRUE	Down
Adam22	Adam22	11496	-1.55908	2.428	1.07722e-17	3.53506e-16	TRUE	FALSE	TRUE	Down
Adam23	Adam23	23792	-0.778822	2.84734	0.00489014	0.0118251	FALSE	FALSE	FALSE	NotSig
Adam28	Adam28	13522	2.43798	2.36215	1.67854e-29	1.93006e-27	TRUE	TRUE	FALSE	Up
Adam33	Adam33	110751	-0.514221	3.11256	0.00694209	0.0160994	FALSE	FALSE	FALSE	NotSig
Adam8	Adam8	11501	2.15467	5.82454	3.50697e-24	2.3645e-22	TRUE	TRUE	FALSE	Up
Adam9	Adam9	11502	0.345301	6.71782	0.0022815	0.0060735	FALSE	FALSE	FALSE	NotSig
Adamdec1	Adamdec1	58860	4.44304	2.46353	2.18336e-24	1.51335e-22	TRUE	TRUE	FALSE	Up
Adamts1	Adamts1	11504	-0.213043	6.08713	0.22226	0.310608	FALSE	FALSE	FALSE	NotSig
Adamts10	Adamts10	224697	-0.312065	3.77287	0.061009	0.104764	FALSE	FALSE	FALSE	NotSig
Adamts12	Adamts12	239337	-1.26213	5.54494	8.7651e-25	6.34209e-23	TRUE	FALSE	TRUE	Down
Adamts14	Adamts14	237360	-1.11633	2.55389	2.13709e-11	2.87654e-10	TRUE	FALSE	TRUE	Down
Adamts15	Adamts15	235130	-0.23207	5.04924	0.1069	0.168633	FALSE	FALSE	FALSE	NotSig
Adamts17	Adamts17	233332	-0.599581	1.2634	0.00169931	0.00470785	FALSE	FALSE	FALSE	NotSig
Adamts18	Adamts18	208936	-0.0717236	2.94109	0.818077	0.867248	FALSE	FALSE	FALSE	NotSig
Adamts2	Adamts2	216725	-0.945262	6.04405	4.34616e-10	4.72283e-09	FALSE	FALSE	FALSE	NotSig
Adamts20	Adamts20	223838	-1.35486	1.9429	3.09764e-10	3.44746e-09	TRUE	FALSE	TRUE	Down
Adamts3	Adamts3	330119	0.204666	2.77004	0.3926	0.492885	FALSE	FALSE	FALSE	NotSig
Adamts4	Adamts4	240913	1.76758	2.30766	2.09974e-06	1.13051e-05	TRUE	TRUE	FALSE	Up
Adamts5	Adamts5	23794	-0.868082	6.76634	2.2167e-07	1.44592e-06	FALSE	FALSE	FALSE	NotSig
Adamts6	Adamts6	108154	-0.29841	2.91381	0.129262	0.198113	FALSE	FALSE	FALSE	NotSig
Adamts7	Adamts7	108153	-0.355923	1.65157	0.104824	0.165851	FALSE	FALSE	FALSE	NotSig
Adamts8	Adamts8	30806	-0.482012	2.17449	0.0161078	0.033543	FALSE	FALSE	FALSE	NotSig
Adamts9	Adamts9	101401	0.517942	4.78262	0.00386087	0.00964762	FALSE	FALSE	FALSE	NotSig
Adamtsl1	Adamtsl1	77739	-0.920737	3.62795	9.21951e-13	1.50609e-11	FALSE	FALSE	FALSE	NotSig
Adamtsl2	Adamtsl2	77794	-1.06275	-0.821383	0.00318736	0.00814719	TRUE	FALSE	TRUE	Down
Adamtsl3	Adamtsl3	269959	-1.09904	2.67621	6.67689e-08	4.83821e-07	TRUE	FALSE	TRUE	Down
Adamtsl4	Adamtsl4	229595	-0.420901	6.16369	0.00990239	0.0219194	FALSE	FALSE	FALSE	NotSig
Adamtsl5	Adamtsl5	66548	-1.53033	4.85946	1.26456e-26	1.09691e-24	TRUE	FALSE	TRUE	Down
Adap1	Adap1	231821	0.404803	3.92531	0.0222631	0.0444573	FALSE	FALSE	FALSE	NotSig
Adap2	Adap2	216991	0.312108	3.39479	0.135963	0.206386	FALSE	FALSE	FALSE	NotSig
Adar	Adar	56417	0.485671	5.65878	0.000196215	0.000687238	FALSE	FALSE	FALSE	NotSig
Adarb1	Adarb1	110532	0.235113	5.60464	0.192534	0.276088	FALSE	FALSE	FALSE	NotSig
Adat1	Adat1	30947	-0.197032	2.44623	0.235946	0.32629	FALSE	FALSE	FALSE	NotSig
Adat2	Adat2	66757	0.0820977	2.32787	0.667353	0.747235	FALSE	FALSE	FALSE	NotSig
Adat3	Adat3	100113398	0.279101	1.93336	0.141008	0.212904	FALSE	FALSE	FALSE	NotSig
Adck1	Adck1	72113	-0.249577	3.46758	0.10784	0.169942	FALSE	FALSE	FALSE	NotSig
Adck2	Adck2	57869	0.226647	4.37748	0.045979	0.0826575	FALSE	FALSE	FALSE	NotSig
Adck5	Adck5	268822	-0.354013	3.91668	0.00439925	0.0107964	FALSE	FALSE	FALSE	NotSig
Adcy1	Adcy1	432530	-0.98833	4.82345	5.40998e-09	4.77089e-08	FALSE	FALSE	FALSE	NotSig
Adcy10	Adcy10	271639	-0.642571	2.99249	0.00119959	0.00347122	FALSE	FALSE	FALSE	NotSig
Adcy2	Adcy2	210044	-1.08089	4.50074	4.82178e-10	5.16773e-09	TRUE	FALSE	TRUE	Down
Adcy3	Adcy3	104111	-0.259118	4.85843	0.0315419	0.0599438	FALSE	FALSE	FALSE	NotSig
Adcy4	Adcy4	104110	0.223818	4.00667	0.0961025	0.154024	FALSE	FALSE	FALSE	NotSig
Adcy5	Adcy5	224129	-0.71589	4.07716	1.71038e-07	1.13972e-06	FALSE	FALSE	FALSE	NotSig
Adcy6	Adcy6	11512	-0.631933	5.75408	1.20144e-09	1.18806e-08	FALSE	FALSE	FALSE	NotSig
Adcy7	Adcy7	11513	0.133826	6.17438	0.286919	0.382379	FALSE	FALSE	FALSE	NotSig
Adcy8	Adcy8	11514	-0.0782801	-0.954174	0.858906	0.899196	FALSE	FALSE	FALSE	NotSig
Adcy9	Adcy9	11515	-0.184186	5.67729	0.151608	0.226192	FALSE	FALSE	FALSE	NotSig
Adcyap1r1	Adcyap1r1	11517	-1.02026	3.73375	0.0145971	0.0307785	TRUE	FALSE	TRUE	Down
Add1	Add1	11518	-0.0563113	7.9876	0.607631	0.696485	FALSE	FALSE	FALSE	NotSig
Add2	Add2	11519	-3.12796	0.979803	7.1188e-06	3.42501e-05	TRUE	FALSE	TRUE	Down
Add3	Add3	27360	-0.627536	7.16162	1.70134e-07	1.13522e-06	FALSE	FALSE	FALSE	NotSig
Adgb	Adgb	215772	-1.08443	0.982871	0.000133693	0.000488199	TRUE	FALSE	TRUE	Down
Adgra2	Adgra2	78560	-0.209686	6.00643	0.0730311	0.121825	FALSE	FALSE	FALSE	NotSig
Adgra3	Adgra3	70693	-0.812145	6.2628	1.01088e-08	8.48665e-08	FALSE	FALSE	FALSE	NotSig
Adgrb1	Adgrb1	107831	-1.78462	1.7506	5.44404e-06	2.68813e-05	TRUE	FALSE	TRUE	Down
Adgrb2	Adgrb2	230775	-1.01189	2.79229	0.000183321	0.000646661	TRUE	FALSE	TRUE	Down
Adgrb3	Adgrb3	210933	-0.631385	0.21174	0.0646884	0.109764	FALSE	FALSE	FALSE	NotSig
Adgrd1	Adgrd1	243277	-0.390844	5.31694	0.0741634	0.123433	FALSE	FALSE	FALSE	NotSig
Adgre1	Adgre1	13733	1.03776	3.84806	0.00307532	0.00789172	TRUE	TRUE	FALSE	Up
Adgre4	Adgre4	52614	0.0180139	2.13556	0.969501	0.978007	FALSE	FALSE	FALSE	NotSig
Adgre5	Adgre5	26364	0.23614	6.49094	0.018246	0.0374075	FALSE	FALSE	FALSE	NotSig
Adgrf2	Adgrf2	435529	-0.117328	7.59106	0.448176	0.548498	FALSE	FALSE	FALSE	NotSig
Adgrf4	Adgrf4	78249	-0.348356	6.23546	0.0274545	0.0532121	FALSE	FALSE	FALSE	NotSig
Adgrf5	Adgrf5	224792	-0.267601	5.5571	0.0413099	0.0753504	FALSE	FALSE	FALSE	NotSig
Adgrg1	Adgrg1	14766	0.114737	7.68319	0.327192	0.425387	FALSE	FALSE	FALSE	NotSig
Adgrg2	Adgrg2	237175	-1.30232	1.09351	4.31788e-08	3.23144e-07	TRUE	FALSE	TRUE	Down
Adgrg3	Adgrg3	54672	2.03294	2.53992	5.29434e-19	2.02922e-17	TRUE	TRUE	FALSE	Up
Adgrg5	Adgrg5	382045	-0.287113	-0.161333	0.452557	0.55281	FALSE	FALSE	FALSE	NotSig
Adgrg6	Adgrg6	215798	0.455081	3.35636	0.0571702	0.0993678	FALSE	FALSE	FALSE	NotSig
Adgrg7	Adgrg7	239853	-0.193086	0.0460669	0.555529	0.649855	FALSE	FALSE	FALSE	NotSig
Adgrl1	Adgrl1	330814	-0.145939	5.98543	0.130713	0.199929	FALSE	FALSE	FALSE	NotSig
Adgrl2	Adgrl2	99633	0.231084	8.29488	0.119323	0.185254	FALSE	FALSE	FALSE	NotSig
Adgrl3	Adgrl3	319387	0.0745765	6.30528	0.711866	0.781809	FALSE	FALSE	FALSE	NotSig
Adgrl4	Adgrl4	170757	-0.263104	3.76543	0.117525	0.182961	FALSE	FALSE	FALSE	NotSig
Adgrv1	Adgrv1	110789	-0.788489	-0.0954304	0.0389095	0.071695	FALSE	FALSE	FALSE	NotSig
Adh1	Adh1	11522	-0.747385	4.57828	0.0164022	0.0340795	FALSE	FALSE	FALSE	NotSig
Adh4	Adh4	26876	-0.940984	-0.967061	0.0116565	0.0252815	FALSE	FALSE	FALSE	NotSig
Adh5	Adh5	11532	0.0532986	6.35711	0.570208	0.66352	FALSE	FALSE	FALSE	NotSig
Adh6b	Adh6b	100417514	-0.425803	7.04708	0.00442764	0.0108554	FALSE	FALSE	FALSE	NotSig
Adh7	Adh7	11529	-0.352332	5.67487	0.26071	0.353516	FALSE	FALSE	FALSE	NotSig
Adhfe1	Adhfe1	76187	-0.760792	2.31272	0.000668713	0.00207034	FALSE	FALSE	FALSE	NotSig
Adi1	Adi1	104923	-0.199658	5.31763	0.203721	0.289112	FALSE	FALSE	FALSE	NotSig
Adig	Adig	246747	-0.741613	4.2524	1.50434e-06	8.31056e-06	FALSE	FALSE	FALSE	NotSig
Adipoq	Adipoq	11450	-0.969891	7.78932	5.23429e-08	3.86595e-07	FALSE	FALSE	FALSE	NotSig
Adipor1	Adipor1	72674	-0.0891835	7.92424	0.465184	0.565404	FALSE	FALSE	FALSE	NotSig
Adipor2	Adipor2	68465	-0.251495	8.47646	0.0715156	0.119736	FALSE	FALSE	FALSE	NotSig
Adk	Adk	11534	-0.103029	5.57436	0.3691	0.468337	FALSE	FALSE	FALSE	NotSig
Adm	Adm	11535	1.60077	3.71052	0.0013895	0.00394913	TRUE	TRUE	FALSE	Up
Adm2	Adm2	223780	-0.278055	-0.532265	0.490839	0.588808	FALSE	FALSE	FALSE	NotSig
Adnp	Adnp	11538	0.136886	6.82227	0.217343	0.305087	FALSE	FALSE	FALSE	NotSig
Adnp2	Adnp2	240442	-0.0174257	5.60003	0.878575	0.91279	FALSE	FALSE	FALSE	NotSig
Ado	Ado	211488	0.32229	5.43502	0.00786298	0.0179516	FALSE	FALSE	FALSE	NotSig
Adora1	Adora1	11539	-0.28873	6.48063	0.0617294	0.105682	FALSE	FALSE	FALSE	NotSig
Adora2a	Adora2a	11540	1.66746	1.62194	3.17391e-11	4.15888e-10	TRUE	TRUE	FALSE	Up
Adora2b	Adora2b	11541	1.10902	4.75659	1.34541e-06	7.52224e-06	TRUE	TRUE	FALSE	Up
Adpgk	Adpgk	72141	0.439187	4.89423	0.000114046	0.00042376	FALSE	FALSE	FALSE	NotSig
Adprh	Adprh	11544	0.542117	6.15225	2.89038e-06	1.51473e-05	FALSE	FALSE	FALSE	NotSig
Adprhl1	Adprhl1	234072	-1.51644	2.48595	3.29625e-07	2.08145e-06	TRUE	FALSE	TRUE	Down
Adprhl2	Adprhl2	NA	0.032381	4.93491	0.801462	0.854129	FALSE	FALSE	FALSE	NotSig
Adprm	Adprm	66358	0.162711	1.56232	0.387666	0.487351	FALSE	FALSE	FALSE	NotSig
Adra1a	Adra1a	11549	-1.47435	5.12011	1.58368e-09	1.53635e-08	TRUE	FALSE	TRUE	Down
Adra1b	Adra1b	11548	-1.66154	-0.224439	1.39987e-05	6.33254e-05	TRUE	FALSE	TRUE	Down
Adra1d	Adra1d	11550	-0.964494	0.114799	0.0165538	0.0343561	FALSE	FALSE	FALSE	NotSig
Adra2a	Adra2a	11551	-0.0528775	3.78428	0.7478	0.809939	FALSE	FALSE	FALSE	NotSig
Adra2b	Adra2b	11552	-0.964371	0.22257	0.000200894	0.00070131	FALSE	FALSE	FALSE	NotSig
Adra2c	Adra2c	11553	-1.46637	1.10758	2.49131e-07	1.61088e-06	TRUE	FALSE	TRUE	Down
Adrb1	Adrb1	11554	-0.694681	1.78753	0.00463412	0.0112907	FALSE	FALSE	FALSE	NotSig
Adrb2	Adrb2	11555	-0.241151	4.06435	0.121402	0.187892	FALSE	FALSE	FALSE	NotSig
Adrb3	Adrb3	11556	-0.123633	1.11436	0.665199	0.745741	FALSE	FALSE	FALSE	NotSig
Adrm1	Adrm1	56436	0.251366	6.635	0.0057169	0.0135591	FALSE	FALSE	FALSE	NotSig
Adsl	Adsl	11564	0.289449	5.41385	0.0153101	0.0320665	FALSE	FALSE	FALSE	NotSig
Adss	Adss	11566	0.524073	6.21177	6.09959e-08	4.45911e-07	FALSE	FALSE	FALSE	NotSig
Adssl1	Adssl1	11565	-1.04424	6.28937	6.17797e-07	3.68913e-06	TRUE	FALSE	TRUE	Down
Adtrp	Adtrp	109254	-0.197105	7.98852	0.236541	0.326991	FALSE	FALSE	FALSE	NotSig
Aebp1	Aebp1	11568	-0.00806865	7.34552	0.957112	0.969333	FALSE	FALSE	FALSE	NotSig
Aebp2	Aebp2	11569	0.782594	6.5344	2.67388e-15	6.54484e-14	FALSE	FALSE	FALSE	NotSig
Aen	Aen	68048	0.42193	4.82135	0.00486712	0.0117753	FALSE	FALSE	FALSE	NotSig
Afap1	Afap1	70292	-0.0906403	6.25599	0.44132	0.541627	FALSE	FALSE	FALSE	NotSig
Afap1l1	Afap1l1	106877	-1.0407	4.86161	3.10435e-17	9.59309e-16	TRUE	FALSE	TRUE	Down
Afap1l2	Afap1l2	226250	-0.902278	5.10775	4.01691e-06	2.04331e-05	FALSE	FALSE	FALSE	NotSig
Afdn	Afdn	17356	-0.315211	8.15891	0.0172609	0.0356887	FALSE	FALSE	FALSE	NotSig
Aff1	Aff1	17355	-0.0640858	7.23546	0.646019	0.729365	FALSE	FALSE	FALSE	NotSig
Aff2	Aff2	14266	-1.16847	2.58096	2.27994e-07	1.48196e-06	TRUE	FALSE	TRUE	Down
Aff3	Aff3	16764	-0.825611	3.6599	6.33493e-06	3.08997e-05	FALSE	FALSE	FALSE	NotSig
Aff4	Aff4	93736	0.108134	7.85782	0.379759	0.479238	FALSE	FALSE	FALSE	NotSig
Afg1l	Afg1l	215951	-0.119728	2.82858	0.402171	0.502942	FALSE	FALSE	FALSE	NotSig
Afg3l1	Afg3l1	114896	0.26325	5.99253	0.0119348	0.0258059	FALSE	FALSE	FALSE	NotSig
Afg3l2	Afg3l2	69597	0.206524	6.11305	0.0639615	0.108763	FALSE	FALSE	FALSE	NotSig
Afmid	Afmid	71562	-0.0655125	2.48613	0.712837	0.782528	FALSE	FALSE	FALSE	NotSig
Aftph	Aftph	216549	0.122744	6.31201	0.293655	0.389675	FALSE	FALSE	FALSE	NotSig
Aga	Aga	11593	0.0791622	6.07328	0.472595	0.572339	FALSE	FALSE	FALSE	NotSig
Agap1	Agap1	347722	-1.00103	6.5241	1.4811e-25	1.17482e-23	TRUE	FALSE	TRUE	Down
Agap2	Agap2	216439	0.110031	3.90655	0.379139	0.478559	FALSE	FALSE	FALSE	NotSig
Agap3	Agap3	213990	-0.155874	6.79417	0.126959	0.195369	FALSE	FALSE	FALSE	NotSig
Agbl1	Agbl1	244071	-1.40678	4.3874	1.20149e-11	1.6734e-10	TRUE	FALSE	TRUE	Down
Agbl3	Agbl3	76223	-0.601312	1.15188	0.0106233	0.0232756	FALSE	FALSE	FALSE	NotSig
Agbl5	Agbl5	231093	-0.033383	5.45748	0.772361	0.829866	FALSE	FALSE	FALSE	NotSig
Ager	Ager	11596	-0.112365	-0.276865	0.695821	0.769027	FALSE	FALSE	FALSE	NotSig
Agfg1	Agfg1	15463	0.668216	6.50973	3.51716e-09	3.21046e-08	FALSE	FALSE	FALSE	NotSig
Agfg2	Agfg2	231801	-0.48541	4.74817	9.61627e-05	0.000362486	FALSE	FALSE	FALSE	NotSig
Aggf1	Aggf1	66549	0.326396	5.68775	0.00414803	0.0102666	FALSE	FALSE	FALSE	NotSig
Agk	Agk	69923	0.396102	3.80206	0.00275964	0.00717937	FALSE	FALSE	FALSE	NotSig
Agl	Agl	77559	-0.559682	7.56979	7.865e-05	0.00030286	FALSE	FALSE	FALSE	NotSig
Agmo	Agmo	319660	-0.214602	0.321956	0.434201	0.534614	FALSE	FALSE	FALSE	NotSig
Ago1	Ago1	236511	0.136306	6.05629	0.248046	0.339603	FALSE	FALSE	FALSE	NotSig
Ago2	Ago2	239528	0.406855	7.35261	0.000236151	0.000811969	FALSE	FALSE	FALSE	NotSig
Ago3	Ago3	214150	-0.13818	3.76633	0.366729	0.465767	FALSE	FALSE	FALSE	NotSig
Ago4	Ago4	76850	-0.487832	6.61298	0.00127692	0.00367066	FALSE	FALSE	FALSE	NotSig
Agpat1	Agpat1	55979	-0.485091	6.74782	5.32024e-06	2.63578e-05	FALSE	FALSE	FALSE	NotSig
Agpat2	Agpat2	67512	-0.402583	5.44506	0.0166307	0.0345059	FALSE	FALSE	FALSE	NotSig
Agpat3	Agpat3	28169	-0.145226	7.94648	0.235813	0.326167	FALSE	FALSE	FALSE	NotSig
Agpat4	Agpat4	68262	-1.34964	3.82927	4.33816e-15	1.02957e-13	TRUE	FALSE	TRUE	Down
Agpat5	Agpat5	52123	-0.58082	7.34284	0.000497327	0.00159361	FALSE	FALSE	FALSE	NotSig
Agps	Agps	228061	-0.18616	5.86691	0.13657	0.20711	FALSE	FALSE	FALSE	NotSig
Agrn	Agrn	11603	0.0499146	7.31621	0.658763	0.740692	FALSE	FALSE	FALSE	NotSig
Agt	Agt	11606	0.796044	4.25327	4.15698e-08	3.11889e-07	FALSE	FALSE	FALSE	NotSig
Agtpbp1	Agtpbp1	67269	-0.371916	5.70466	0.00127767	0.00367208	FALSE	FALSE	FALSE	NotSig
Agtr1a	Agtr1a	11607	-0.559995	3.03687	0.0188355	0.0384672	FALSE	FALSE	FALSE	NotSig
Agtrap	Agtrap	11610	0.176677	5.34502	0.109307	0.172009	FALSE	FALSE	FALSE	NotSig
Ahctf1	Ahctf1	226747	0.188747	6.88142	0.100585	0.160083	FALSE	FALSE	FALSE	NotSig
Ahcy	Ahcy	269378	0.728399	6.72239	0.00065671	0.00203744	FALSE	FALSE	FALSE	NotSig
Ahcyl1	Ahcyl1	229709	0.180428	7.17683	0.0792816	0.130694	FALSE	FALSE	FALSE	NotSig
Ahcyl2	Ahcyl2	74340	0.529632	6.37168	1.56441e-07	1.04905e-06	FALSE	FALSE	FALSE	NotSig
Ahdc1	Ahdc1	230793	-0.172047	6.28967	0.0669718	0.113143	FALSE	FALSE	FALSE	NotSig
Ahi1	Ahi1	52906	-0.227534	4.83537	0.0704046	0.118111	FALSE	FALSE	FALSE	NotSig
Ahnak	Ahnak	66395	-0.540734	12.1521	0.00281558	0.00730258	FALSE	FALSE	FALSE	NotSig
Ahnak2	Ahnak2	100041194	-1.02992	8.01997	1.08368e-10	1.31647e-09	TRUE	FALSE	TRUE	Down
Ahr	Ahr	11622	-0.473054	7.26199	0.00413327	0.0102352	FALSE	FALSE	FALSE	NotSig
Ahrr	Ahrr	11624	0.215058	3.65705	0.289118	0.384746	FALSE	FALSE	FALSE	NotSig
Ahsa1	Ahsa1	217737	0.460012	5.92992	4.8237e-05	0.000195065	FALSE	FALSE	FALSE	NotSig
Ahsa2	Ahsa2	268390	-0.0920629	2.60503	0.560097	0.654064	FALSE	FALSE	FALSE	NotSig
AI413582	AI413582	106672	0.0261477	3.3458	0.869763	0.906619	FALSE	FALSE	FALSE	NotSig
AI429214	AI429214	621080	-0.251164	0.668639	0.36151	0.460676	FALSE	FALSE	FALSE	NotSig
AI467606	AI467606	101602	1.08235	3.70742	1.44478e-08	1.17491e-07	TRUE	TRUE	FALSE	Up
AI597479	AI597479	98404	-0.0900109	4.73795	0.398574	0.499356	FALSE	FALSE	FALSE	NotSig
AI661453	AI661453	224833	-0.072872	6.80148	0.609503	0.69802	FALSE	FALSE	FALSE	NotSig
AI837181	AI837181	107242	-0.136352	4.95394	0.359474	0.458515	FALSE	FALSE	FALSE	NotSig
Aida	Aida	108909	0.668874	5.93017	4.54148e-11	5.85772e-10	FALSE	FALSE	FALSE	NotSig
Aif1	Aif1	11629	0.850051	3.998	7.88009e-06	3.76078e-05	FALSE	FALSE	FALSE	NotSig
Aif1l	Aif1l	108897	-1.13926	6.9192	7.86357e-08	5.60771e-07	TRUE	FALSE	TRUE	Down
Aifm1	Aifm1	26926	0.184282	4.58248	0.119379	0.185303	FALSE	FALSE	FALSE	NotSig
Aifm2	Aifm2	71361	-0.911513	3.85371	3.45969e-08	2.63167e-07	FALSE	FALSE	FALSE	NotSig
Aifm3	Aifm3	72168	-1.34073	0.984616	1.99818e-05	8.77934e-05	TRUE	FALSE	TRUE	Down
Aig1	Aig1	66253	-0.0172334	3.7559	0.900478	0.928587	FALSE	FALSE	FALSE	NotSig
Aim2	Aim2	383619	3.27327	2.54491	2.20289e-60	1.93719e-57	TRUE	TRUE	FALSE	Up
Aimp1	Aimp1	13722	-0.0453684	4.44205	0.712707	0.782501	FALSE	FALSE	FALSE	NotSig
Aimp2	Aimp2	231872	0.427813	4.96485	0.000142961	0.000518595	FALSE	FALSE	FALSE	NotSig
Aip	Aip	11632	-0.102173	4.76664	0.422106	0.522717	FALSE	FALSE	FALSE	NotSig
Ajap1	Ajap1	230959	-1.07899	0.920991	4.52707e-05	0.000184377	TRUE	FALSE	TRUE	Down
Ajm1	Ajm1	381353	-1.46907	-0.212224	1.43743e-06	7.96531e-06	TRUE	FALSE	TRUE	Down
Ajuba	Ajuba	16475	-0.182954	6.77769	0.108371	0.170698	FALSE	FALSE	FALSE	NotSig
Ak1	Ak1	11636	-1.04096	6.47066	2.86399e-07	1.8311e-06	TRUE	FALSE	TRUE	Down
Ak2	Ak2	11637	0.401005	7.3905	0.000101905	0.000382092	FALSE	FALSE	FALSE	NotSig
Ak3	Ak3	56248	-0.327916	8.16929	0.010349	0.0227317	FALSE	FALSE	FALSE	NotSig
Ak4	Ak4	11639	0.479089	5.93968	0.000174805	0.000620011	FALSE	FALSE	FALSE	NotSig
Ak5	Ak5	229949	-0.963364	2.0262	0.000650709	0.00202135	FALSE	FALSE	FALSE	NotSig
Ak6	Ak6	102216272	0.715274	3.30572	2.8031e-06	1.47337e-05	FALSE	FALSE	FALSE	NotSig
Akap1	Akap1	11640	-0.746057	5.5482	3.12443e-09	2.87498e-08	FALSE	FALSE	FALSE	NotSig
Akap10	Akap10	56697	-0.00919667	5.53438	0.930963	0.951555	FALSE	FALSE	FALSE	NotSig
Akap11	Akap11	219181	-0.290848	6.1025	0.00942866	0.0210056	FALSE	FALSE	FALSE	NotSig
Akap12	Akap12	83397	-0.845863	4.47374	1.90221e-07	1.25458e-06	FALSE	FALSE	FALSE	NotSig
Akap13	Akap13	75547	0.195139	8.03023	0.136416	0.206933	FALSE	FALSE	FALSE	NotSig
Akap14	Akap14	434756	-0.267464	2.21314	0.217798	0.305609	FALSE	FALSE	FALSE	NotSig
Akap17a	Akap17a	118568424	-0.15565	4.68847	0.193843	0.277509	FALSE	FALSE	FALSE	NotSig
Akap17b	Akap17b	338351	-0.027528	3.58069	0.836154	0.882188	FALSE	FALSE	FALSE	NotSig
Akap3	Akap3	11642	-0.336579	1.55024	0.127462	0.195922	FALSE	FALSE	FALSE	NotSig
Akap5	Akap5	238276	-1.67076	1.62447	4.1582e-10	4.55193e-09	TRUE	FALSE	TRUE	Down
Akap6	Akap6	238161	-0.684419	5.05081	7.30836e-07	4.30691e-06	FALSE	FALSE	FALSE	NotSig
Akap7	Akap7	432442	0.0149549	3.99976	0.915762	0.93997	FALSE	FALSE	FALSE	NotSig
Akap8	Akap8	56399	0.158419	6.00821	0.111823	0.175269	FALSE	FALSE	FALSE	NotSig
Akap8l	Akap8l	54194	-0.545017	4.07748	0.000465237	0.00150182	FALSE	FALSE	FALSE	NotSig
Akap9	Akap9	100986	0.0847789	6.58701	0.474866	0.57443	FALSE	FALSE	FALSE	NotSig
Akip1	Akip1	57373	0.624203	3.97351	3.17038e-06	1.64889e-05	FALSE	FALSE	FALSE	NotSig
Akirin1	Akirin1	68050	0.20882	6.36278	0.101466	0.161313	FALSE	FALSE	FALSE	NotSig
Akirin2	Akirin2	433693	0.260058	5.69797	0.0168436	0.0349184	FALSE	FALSE	FALSE	NotSig
Akna	Akna	100182	1.34616	5.0673	4.6895e-12	6.91444e-11	TRUE	TRUE	FALSE	Up
Akp3	Akp3	11648	3.13515	0.105789	5.43975e-08	4.00635e-07	TRUE	TRUE	FALSE	Up
Akr1a1	Akr1a1	58810	-0.168573	7.32435	0.103578	0.164143	FALSE	FALSE	FALSE	NotSig
Akr1b3	Akr1b3	11677	-0.266493	5.43834	0.0648215	0.109936	FALSE	FALSE	FALSE	NotSig
Akr1b8	Akr1b8	14187	3.19305	4.00561	8.53759e-55	5.506e-52	TRUE	TRUE	FALSE	Up
Akr1c14	Akr1c14	105387	-2.57694	3.29101	3.04245e-07	1.93023e-06	TRUE	FALSE	TRUE	Down
Akr1c19	Akr1c19	432720	-0.515451	3.38983	0.00177789	0.00490084	FALSE	FALSE	FALSE	NotSig
Akr1d1	Akr1d1	208665	-0.349226	2.78196	0.264798	0.357914	FALSE	FALSE	FALSE	NotSig
Akr1e1	Akr1e1	56043	0.240696	2.02539	0.345735	0.444675	FALSE	FALSE	FALSE	NotSig
Akr7a5	Akr7a5	110198	-0.570872	5.29453	4.84254e-06	2.41687e-05	FALSE	FALSE	FALSE	NotSig
Akt1	Akt1	11651	0.482147	7.60845	5.19487e-06	2.57883e-05	FALSE	FALSE	FALSE	NotSig
Akt1s1	Akt1s1	67605	0.122618	6.25638	0.360215	0.459184	FALSE	FALSE	FALSE	NotSig
Akt2	Akt2	11652	-0.0151938	7.25067	0.89311	0.923364	FALSE	FALSE	FALSE	NotSig
Akt3	Akt3	23797	0.0505722	5.59772	0.691118	0.765541	FALSE	FALSE	FALSE	NotSig
Aktip	Aktip	14339	-0.379142	5.78174	0.000605817	0.00190061	FALSE	FALSE	FALSE	NotSig
Alad	Alad	17025	-0.385073	5.3726	0.00179016	0.00493008	FALSE	FALSE	FALSE	NotSig
Alas1	Alas1	11655	0.132758	6.38406	0.168325	0.246862	FALSE	FALSE	FALSE	NotSig
Alas2	Alas2	11656	0.0786349	1.23675	0.843594	0.888331	FALSE	FALSE	FALSE	NotSig
Alb	Alb	11657	-0.51539	4.89945	0.00933865	0.0208283	FALSE	FALSE	FALSE	NotSig
Alcam	Alcam	11658	-0.526488	6.23069	1.17925e-05	5.42044e-05	FALSE	FALSE	FALSE	NotSig
Aldh16a1	Aldh16a1	69748	0.427492	5.2027	0.00906257	0.0202845	FALSE	FALSE	FALSE	NotSig
Aldh18a1	Aldh18a1	56454	0.424309	5.44595	0.00101489	0.00299043	FALSE	FALSE	FALSE	NotSig
Aldh1a2	Aldh1a2	19378	1.07728	1.32437	0.000600579	0.00188577	TRUE	TRUE	FALSE	Up
Aldh1a3	Aldh1a3	56847	2.42493	7.44394	9.02368e-10	9.15515e-09	TRUE	TRUE	FALSE	Up
Aldh1l1	Aldh1l1	107747	-0.84385	3.93659	5.41004e-05	0.000216358	FALSE	FALSE	FALSE	NotSig
Aldh1l2	Aldh1l2	216188	-0.404956	0.305771	0.202374	0.287529	FALSE	FALSE	FALSE	NotSig
Aldh2	Aldh2	11669	-0.841924	8.10421	2.60505e-10	2.95871e-09	FALSE	FALSE	FALSE	NotSig
Aldh3a1	Aldh3a1	11670	-1.32887	6.06237	1.87556e-07	1.2381e-06	TRUE	FALSE	TRUE	Down
Aldh3a2	Aldh3a2	11671	0.048465	6.10122	0.650825	0.733638	FALSE	FALSE	FALSE	NotSig
Aldh3b1	Aldh3b1	67689	0.217578	3.06788	0.164179	0.241762	FALSE	FALSE	FALSE	NotSig
Aldh3b2	Aldh3b2	621603	-0.0282454	6.74161	0.812199	0.862558	FALSE	FALSE	FALSE	NotSig
Aldh3b3	Aldh3b3	73458	0.00793443	6.526	0.956375	0.968718	FALSE	FALSE	FALSE	NotSig
Aldh4a1	Aldh4a1	212647	-0.251316	5.5848	0.0310119	0.059088	FALSE	FALSE	FALSE	NotSig
Aldh5a1	Aldh5a1	214579	-0.325054	5.36173	0.0217598	0.0435813	FALSE	FALSE	FALSE	NotSig
Aldh6a1	Aldh6a1	104776	-0.671712	5.69967	9.71715e-07	5.58878e-06	FALSE	FALSE	FALSE	NotSig
Aldh7a1	Aldh7a1	110695	-0.312977	5.54152	0.00672262	0.0156492	FALSE	FALSE	FALSE	NotSig
Aldh9a1	Aldh9a1	56752	-0.152096	5.87146	0.159452	0.235948	FALSE	FALSE	FALSE	NotSig
Aldoa	Aldoa	11674	-0.604128	11.3794	0.00245032	0.00646948	FALSE	FALSE	FALSE	NotSig
Aldob	Aldob	230163	-0.467701	0.480302	0.0729688	0.121744	FALSE	FALSE	FALSE	NotSig
Aldoc	Aldoc	11676	-0.442192	2.69824	0.0189848	0.0387082	FALSE	FALSE	FALSE	NotSig
Alg1	Alg1	208211	0.254536	4.29458	0.0630124	0.107457	FALSE	FALSE	FALSE	NotSig
Alg10b	Alg10b	380959	0.368398	5.2194	0.0025601	0.00671829	FALSE	FALSE	FALSE	NotSig
Alg11	Alg11	207958	0.203708	4.48016	0.0810672	0.133252	FALSE	FALSE	FALSE	NotSig
Alg12	Alg12	223774	0.329037	4.39057	0.00354044	0.00893117	FALSE	FALSE	FALSE	NotSig
Alg14	Alg14	66789	0.333857	3.87715	0.029976	0.0574315	FALSE	FALSE	FALSE	NotSig
Alg2	Alg2	56737	0.565083	4.99072	4.53154e-06	2.27621e-05	FALSE	FALSE	FALSE	NotSig
Alg3	Alg3	208624	0.325556	3.27917	0.0188714	0.0385245	FALSE	FALSE	FALSE	NotSig
Alg5	Alg5	66248	-0.39217	0.0610074	0.171253	0.250636	FALSE	FALSE	FALSE	NotSig
Alg6	Alg6	320438	0.272599	4.07203	0.0193052	0.0392535	FALSE	FALSE	FALSE	NotSig
Alg8	Alg8	381903	0.498793	3.00657	0.00165112	0.00458719	FALSE	FALSE	FALSE	NotSig
Alg9	Alg9	102580	-0.0485739	4.95473	0.684546	0.760533	FALSE	FALSE	FALSE	NotSig
Alk	Alk	11682	-1.12429	-0.508909	0.00817485	0.018575	TRUE	FALSE	TRUE	Down
Alkal2	Alkal2	100294583	-0.0327129	-0.249042	0.927377	0.948872	FALSE	FALSE	FALSE	NotSig
Alkbh1	Alkbh1	211064	0.0497847	4.18786	0.669558	0.74876	FALSE	FALSE	FALSE	NotSig
Alkbh2	Alkbh2	231642	-0.345931	1.30289	0.142399	0.214698	FALSE	FALSE	FALSE	NotSig
Alkbh3	Alkbh3	69113	-0.211354	4.1591	0.0845333	0.138123	FALSE	FALSE	FALSE	NotSig
Alkbh4	Alkbh4	72041	-0.0604862	3.67136	0.635266	0.720392	FALSE	FALSE	FALSE	NotSig
Alkbh5	Alkbh5	268420	-0.0196431	6.98795	0.852366	0.89471	FALSE	FALSE	FALSE	NotSig
Alkbh6	Alkbh6	233065	-0.316444	2.98181	0.039396	0.0724295	FALSE	FALSE	FALSE	NotSig
Alkbh7	Alkbh7	66400	-0.26999	2.87588	0.0973642	0.155659	FALSE	FALSE	FALSE	NotSig
Alkbh8	Alkbh8	67667	-0.127154	3.16381	0.331873	0.430238	FALSE	FALSE	FALSE	NotSig
Alms1	Alms1	236266	-0.0298263	4.87245	0.844406	0.888815	FALSE	FALSE	FALSE	NotSig
Alox12b	Alox12b	11686	-0.503258	6.18833	0.00924208	0.0206333	FALSE	FALSE	FALSE	NotSig
Alox12e	Alox12e	11685	-1.61115	3.42761	1.35447e-06	7.56717e-06	TRUE	FALSE	TRUE	Down
Alox5	Alox5	11689	-0.47664	4.37619	0.0045585	0.0111302	FALSE	FALSE	FALSE	NotSig
Alox5ap	Alox5ap	11690	0.624794	4.89001	0.000427182	0.00138956	FALSE	FALSE	FALSE	NotSig
Alox8	Alox8	11688	-2.46208	3.77682	0.00137183	0.00390488	TRUE	FALSE	TRUE	Down
Aloxe3	Aloxe3	23801	-0.313663	5.80567	0.0268822	0.0522737	FALSE	FALSE	FALSE	NotSig
Alpk1	Alpk1	71481	0.524392	4.12968	4.96587e-05	0.000200214	FALSE	FALSE	FALSE	NotSig
Alpk2	Alpk2	225638	-0.790705	3.5594	5.44732e-06	2.68848e-05	FALSE	FALSE	FALSE	NotSig
Alpk3	Alpk3	116904	-1.32026	6.62495	2.82193e-09	2.61775e-08	TRUE	FALSE	TRUE	Down
Alpl	Alpl	11647	0.568486	2.16737	0.0133059	0.0283817	FALSE	FALSE	FALSE	NotSig
Als2	Als2	74018	0.169942	5.26418	0.140155	0.211768	FALSE	FALSE	FALSE	NotSig
Als2cl	Als2cl	235633	0.180849	5.08649	0.137211	0.207954	FALSE	FALSE	FALSE	NotSig
Alx4	Alx4	11695	-1.44385	2.07347	6.48975e-09	5.65681e-08	TRUE	FALSE	TRUE	Down
Alyref	Alyref	21681	0.69262	5.78719	6.83875e-09	5.93559e-08	FALSE	FALSE	FALSE	NotSig
Amacr	Amacr	17117	-0.2913	2.57754	0.0648152	0.109936	FALSE	FALSE	FALSE	NotSig
Ambra1	Ambra1	228361	0.103553	6.48818	0.287297	0.382813	FALSE	FALSE	FALSE	NotSig
Amdhd1	Amdhd1	71761	-0.713494	0.851099	0.029084	0.0559755	FALSE	FALSE	FALSE	NotSig
Amdhd2	Amdhd2	245847	0.98126	3.97663	1.15748e-08	9.62385e-08	FALSE	FALSE	FALSE	NotSig
Amer1	Amer1	72345	0.00418393	5.20757	0.974466	0.981792	FALSE	FALSE	FALSE	NotSig
Amer2	Amer2	72125	1.7809	-0.903815	0.000218054	0.000755522	TRUE	TRUE	FALSE	Up
Amfr	Amfr	23802	0.00217755	7.57565	0.984773	0.989174	FALSE	FALSE	FALSE	NotSig
Amigo1	Amigo1	229715	-0.246737	2.95286	0.124468	0.191996	FALSE	FALSE	FALSE	NotSig
Amigo2	Amigo2	105827	0.187831	2.33222	0.279872	0.374906	FALSE	FALSE	FALSE	NotSig
Ammecr1	Ammecr1	56068	0.156269	6.63838	0.192474	0.276028	FALSE	FALSE	FALSE	NotSig
Ammecr1l	Ammecr1l	225339	0.243004	5.9889	0.0221775	0.0443101	FALSE	FALSE	FALSE	NotSig
Amn1	Amn1	232566	-0.205253	3.69556	0.128666	0.197347	FALSE	FALSE	FALSE	NotSig
Amot	Amot	27494	-0.627936	4.8932	0.00111523	0.0032525	FALSE	FALSE	FALSE	NotSig
Amotl1	Amotl1	75723	-0.464818	8.97077	0.000863717	0.00259816	FALSE	FALSE	FALSE	NotSig
Amotl2	Amotl2	56332	-0.24643	6.8746	0.0513396	0.090787	FALSE	FALSE	FALSE	NotSig
Ampd1	Ampd1	229665	-1.42832	5.41184	5.02295e-10	5.34856e-09	TRUE	FALSE	TRUE	Down
Ampd2	Ampd2	109674	0.340619	4.71439	0.00112616	0.00328245	FALSE	FALSE	FALSE	NotSig
Ampd3	Ampd3	11717	0.511367	4.5332	0.000887026	0.00265857	FALSE	FALSE	FALSE	NotSig
Amt	Amt	434437	-0.553108	1.17606	0.0240674	0.0475481	FALSE	FALSE	FALSE	NotSig
Amz2	Amz2	13929	-0.354442	7.41363	0.000535903	0.0017058	FALSE	FALSE	FALSE	NotSig
Anapc1	Anapc1	17222	0.520292	6.38094	9.65333e-07	5.55638e-06	FALSE	FALSE	FALSE	NotSig
Anapc10	Anapc10	68999	0.272138	3.1129	0.0376574	0.069743	FALSE	FALSE	FALSE	NotSig
Anapc11	Anapc11	66156	-0.0868083	4.67077	0.559537	0.653615	FALSE	FALSE	FALSE	NotSig
Anapc13	Anapc13	69010	-0.0422364	3.15728	0.825914	0.874619	FALSE	FALSE	FALSE	NotSig
Anapc15	Anapc15	75430	0.608637	4.04312	3.77922e-06	1.93434e-05	FALSE	FALSE	FALSE	NotSig
Anapc16	Anapc16	52717	0.0423538	4.8291	0.696751	0.769597	FALSE	FALSE	FALSE	NotSig
Anapc2	Anapc2	99152	0.19185	5.37413	0.0886346	0.143811	FALSE	FALSE	FALSE	NotSig
Anapc4	Anapc4	52206	0.0240958	4.98142	0.832072	0.879159	FALSE	FALSE	FALSE	NotSig
Anapc5	Anapc5	59008	-0.185232	6.90439	0.160849	0.237755	FALSE	FALSE	FALSE	NotSig
Anapc7	Anapc7	56317	0.0536986	5.28317	0.630371	0.716168	FALSE	FALSE	FALSE	NotSig
Angel1	Angel1	68737	-0.4449	4.17035	0.00015706	0.000562722	FALSE	FALSE	FALSE	NotSig
Angel2	Angel2	52477	-0.069641	5.37704	0.532793	0.629246	FALSE	FALSE	FALSE	NotSig
Angpt1	Angpt1	11600	-0.611943	3.15599	0.000408921	0.0013369	FALSE	FALSE	FALSE	NotSig
Angpt2	Angpt2	11601	0.431434	2.23766	0.0381252	0.0704775	FALSE	FALSE	FALSE	NotSig
Angpt4	Angpt4	11602	-0.832305	-0.134734	0.0421	0.0766127	FALSE	FALSE	FALSE	NotSig
Angptl1	Angptl1	72713	-1.47003	4.60059	5.21471e-15	1.22195e-13	TRUE	FALSE	TRUE	Down
Angptl2	Angptl2	26360	-0.240011	6.90805	0.0666654	0.112676	FALSE	FALSE	FALSE	NotSig
Angptl4	Angptl4	57875	-0.318695	6.37896	0.1233	0.190385	FALSE	FALSE	FALSE	NotSig
Angptl6	Angptl6	70726	-0.280748	0.47366	0.49524	0.593447	FALSE	FALSE	FALSE	NotSig
Angptl7	Angptl7	654812	-1.63684	2.89804	3.36778e-08	2.56571e-07	TRUE	FALSE	TRUE	Down
Angptl8	Angptl8	624219	-2.55148	3.36208	1.24509e-12	1.99228e-11	TRUE	FALSE	TRUE	Down
Ank	Ank	11732	-0.23781	7.55281	0.0256947	0.0503208	FALSE	FALSE	FALSE	NotSig
Ank1	Ank1	11733	-1.13399	6.19177	9.09564e-08	6.39714e-07	TRUE	FALSE	TRUE	Down
Ank2	Ank2	109676	-0.635058	4.68488	6.91848e-06	3.34055e-05	FALSE	FALSE	FALSE	NotSig
Ank3	Ank3	11735	-0.490445	5.93458	0.000125272	0.000460623	FALSE	FALSE	FALSE	NotSig
Ankar	Ankar	319695	-0.17008	1.72593	0.415631	0.516423	FALSE	FALSE	FALSE	NotSig
Ankdd1b	Ankdd1b	271144	0.135935	0.228442	0.580226	0.67233	FALSE	FALSE	FALSE	NotSig
Ankef1	Ankef1	319196	-1.68522	-0.721382	0.172051	0.251729	FALSE	FALSE	FALSE	NotSig
Ankfy1	Ankfy1	11736	0.637821	7.21722	3.38054e-10	3.74765e-09	FALSE	FALSE	FALSE	NotSig
Ankhd1	Ankhd1	108857	-0.0212858	7.30317	0.872256	0.908197	FALSE	FALSE	FALSE	NotSig
Ankib1	Ankib1	70797	0.194945	6.00934	0.0745151	0.123916	FALSE	FALSE	FALSE	NotSig
Ankk1	Ankk1	244859	1.05715	3.90832	1.94773e-07	1.28061e-06	TRUE	TRUE	FALSE	Up
Ankle1	Ankle1	234396	0.84667	1.83271	0.00194169	0.0052875	FALSE	FALSE	FALSE	NotSig
Ankle2	Ankle2	71782	0.251119	6.11863	0.0146101	0.0307916	FALSE	FALSE	FALSE	NotSig
Ankmy1	Ankmy1	241158	-0.309822	1.72787	0.199212	0.284017	FALSE	FALSE	FALSE	NotSig
Ankmy2	Ankmy2	217473	-0.107192	4.93305	0.336619	0.43524	FALSE	FALSE	FALSE	NotSig
Ankra2	Ankra2	68558	-0.193604	1.65153	0.330007	0.428296	FALSE	FALSE	FALSE	NotSig
Ankrd1	Ankrd1	107765	1.55324	1.63173	3.90797e-06	1.99611e-05	TRUE	TRUE	FALSE	Up
Ankrd10	Ankrd10	102334	0.101668	5.41707	0.43889	0.539225	FALSE	FALSE	FALSE	NotSig
Ankrd11	Ankrd11	77087	0.00387902	7.1888	0.973472	0.981012	FALSE	FALSE	FALSE	NotSig
Ankrd12	Ankrd12	106585	-0.443279	5.82884	0.000936349	0.00278781	FALSE	FALSE	FALSE	NotSig
Ankrd13a	Ankrd13a	68420	0.766275	7.32681	4.1762e-13	7.24509e-12	FALSE	FALSE	FALSE	NotSig
Ankrd13b	Ankrd13b	268445	-0.805261	4.07322	0.000620759	0.00193969	FALSE	FALSE	FALSE	NotSig
Ankrd13c	Ankrd13c	433667	0.179943	8.57328	0.182066	0.263807	FALSE	FALSE	FALSE	NotSig
Ankrd13d	Ankrd13d	68423	-0.164701	4.81909	0.201748	0.287025	FALSE	FALSE	FALSE	NotSig
Ankrd16	Ankrd16	320816	-0.419892	2.60842	0.0145934	0.0307784	FALSE	FALSE	FALSE	NotSig
Ankrd17	Ankrd17	81702	0.185564	7.71611	0.129544	0.198505	FALSE	FALSE	FALSE	NotSig
Ankrd2	Ankrd2	56642	1.06757	3.13512	6.12286e-08	4.47171e-07	TRUE	TRUE	FALSE	Up
Ankrd22	Ankrd22	52024	0.854294	6.21082	1.39154e-12	2.19817e-11	FALSE	FALSE	FALSE	NotSig
Ankrd23	Ankrd23	78321	-1.22446	8.65345	7.52e-08	5.38601e-07	TRUE	FALSE	TRUE	Down
Ankrd24	Ankrd24	70615	-0.807681	0.110814	0.00544907	0.0130113	FALSE	FALSE	FALSE	NotSig
Ankrd26	Ankrd26	232339	0.149207	3.83511	0.299622	0.396422	FALSE	FALSE	FALSE	NotSig
Ankrd27	Ankrd27	245886	-0.0269763	6.0641	0.784679	0.840375	FALSE	FALSE	FALSE	NotSig
Ankrd28	Ankrd28	105522	-0.0329544	5.97252	0.757825	0.818168	FALSE	FALSE	FALSE	NotSig
Ankrd29	Ankrd29	225187	-0.615403	2.24258	0.00530831	0.012714	FALSE	FALSE	FALSE	NotSig
Ankrd33b	Ankrd33b	67434	-0.228135	2.96848	0.321896	0.419974	FALSE	FALSE	FALSE	NotSig
Ankrd34a	Ankrd34a	545554	-0.765329	-0.160371	0.0117224	0.0254096	FALSE	FALSE	FALSE	NotSig
Ankrd34b	Ankrd34b	218440	0.200304	-0.923257	0.640909	0.724809	FALSE	FALSE	FALSE	NotSig
Ankrd35	Ankrd35	213121	-0.760638	7.16905	5.15214e-10	5.47433e-09	FALSE	FALSE	FALSE	NotSig
Ankrd37	Ankrd37	654824	-0.764348	0.626884	0.00406612	0.0100824	FALSE	FALSE	FALSE	NotSig
Ankrd39	Ankrd39	109346	0.0278888	3.43412	0.848113	0.891453	FALSE	FALSE	FALSE	NotSig
Ankrd40	Ankrd40	71452	-0.31666	6.69895	0.00343391	0.00869499	FALSE	FALSE	FALSE	NotSig
Ankrd42	Ankrd42	73845	-0.38222	3.21068	0.0406294	0.0742919	FALSE	FALSE	FALSE	NotSig
Ankrd44	Ankrd44	329154	0.269814	5.24335	0.0519797	0.0917111	FALSE	FALSE	FALSE	NotSig
Ankrd45	Ankrd45	73844	-0.926677	1.55237	6.15741e-05	0.000242907	FALSE	FALSE	FALSE	NotSig
Ankrd46	Ankrd46	68839	-0.194318	5.44758	0.0752568	0.12492	FALSE	FALSE	FALSE	NotSig
Ankrd49	Ankrd49	56503	0.103626	4.29502	0.40767	0.508234	FALSE	FALSE	FALSE	NotSig
Ankrd50	Ankrd50	99696	0.0194028	7.01976	0.886037	0.918035	FALSE	FALSE	FALSE	NotSig
Ankrd52	Ankrd52	237615	0.438405	6.33315	1.00072e-05	4.66345e-05	FALSE	FALSE	FALSE	NotSig
Ankrd54	Ankrd54	223690	0.00325533	4.45447	0.979562	0.985475	FALSE	FALSE	FALSE	NotSig
Ankrd55	Ankrd55	77318	0.600087	1.02184	0.048018	0.0858341	FALSE	FALSE	FALSE	NotSig
Ankrd6	Ankrd6	140577	-0.434263	2.56682	0.00518312	0.0124524	FALSE	FALSE	FALSE	NotSig
Ankrd61	Ankrd61	66729	-0.332165	0.988935	0.197793	0.282373	FALSE	FALSE	FALSE	NotSig
Ankrd63	Ankrd63	383787	-0.81424	0.771739	0.0253473	0.0497285	FALSE	FALSE	FALSE	NotSig
Ankrd65	Ankrd65	242805	-0.473663	2.24503	0.0450975	0.0812796	FALSE	FALSE	FALSE	NotSig
Ankrd9	Ankrd9	74251	-0.305052	4.55618	0.0539398	0.0946067	FALSE	FALSE	FALSE	NotSig
Anks1	Anks1	224650	0.219273	6.21569	0.0354703	0.0662633	FALSE	FALSE	FALSE	NotSig
Anks1b	Anks1b	77531	-0.190086	1.34571	0.419504	0.520277	FALSE	FALSE	FALSE	NotSig
Anks3	Anks3	72615	-0.516882	3.69259	7.05468e-05	0.000274795	FALSE	FALSE	FALSE	NotSig
Anks6	Anks6	75691	-0.5025	1.64046	0.0172966	0.0357475	FALSE	FALSE	FALSE	NotSig
Ankzf1	Ankzf1	52231	-0.0603373	3.93717	0.622718	0.709594	FALSE	FALSE	FALSE	NotSig
Anln	Anln	68743	1.66244	6.12965	6.53455e-32	9.50264e-30	TRUE	TRUE	FALSE	Up
Ano1	Ano1	101772	0.623056	7.24909	0.000716878	0.00220018	FALSE	FALSE	FALSE	NotSig
Ano10	Ano10	102566	-0.529692	5.74938	1.68841e-06	9.25506e-06	FALSE	FALSE	FALSE	NotSig
Ano2	Ano2	243634	3.04128	-0.621453	8.56507e-10	8.71967e-09	TRUE	TRUE	FALSE	Up
Ano4	Ano4	320091	-0.775591	0.198446	0.0673134	0.113681	FALSE	FALSE	FALSE	NotSig
Ano5	Ano5	233246	-1.17061	4.86997	1.93e-07	1.27065e-06	TRUE	FALSE	TRUE	Down
Ano6	Ano6	105722	-0.0373054	7.37269	0.726509	0.793673	FALSE	FALSE	FALSE	NotSig
Ano7	Ano7	404545	-0.515869	3.5385	0.0351591	0.0657649	FALSE	FALSE	FALSE	NotSig
Ano8	Ano8	382014	-0.723211	5.02531	5.44018e-07	3.28693e-06	FALSE	FALSE	FALSE	NotSig
Ano9	Ano9	71345	-1.17298	5.33419	1.65144e-13	3.0735e-12	TRUE	FALSE	TRUE	Down
Anp32a	Anp32a	11737	0.163084	5.62195	0.125361	0.193192	FALSE	FALSE	FALSE	NotSig
Anp32b	Anp32b	67628	0.476496	6.5214	0.000118149	0.000436923	FALSE	FALSE	FALSE	NotSig
Anp32e	Anp32e	66471	-0.0522479	6.53279	0.616685	0.703962	FALSE	FALSE	FALSE	NotSig
Anpep	Anpep	16790	0.276199	6.95898	0.0589588	0.101868	FALSE	FALSE	FALSE	NotSig
Antkmt	Antkmt	214917	-0.344006	3.66491	0.0202554	0.0410057	FALSE	FALSE	FALSE	NotSig
Antxr1	Antxr1	69538	-0.248802	6.5348	0.006121	0.0143978	FALSE	FALSE	FALSE	NotSig
Antxr2	Antxr2	71914	0.408639	5.95565	0.00189532	0.00518026	FALSE	FALSE	FALSE	NotSig
Anxa1	Anxa1	16952	1.09297	9.45931	5.89278e-11	7.48353e-10	TRUE	TRUE	FALSE	Up
Anxa11	Anxa11	11744	0.0853556	6.44751	0.477709	0.576977	FALSE	FALSE	FALSE	NotSig
Anxa13	Anxa13	69787	-2.51188	-1.46004	3.32225e-07	2.09431e-06	TRUE	FALSE	TRUE	Down
Anxa2	Anxa2	12306	0.655302	10.0795	2.49959e-05	0.000107749	FALSE	FALSE	FALSE	NotSig
Anxa3	Anxa3	11745	0.131427	5.4792	0.449421	0.549614	FALSE	FALSE	FALSE	NotSig
Anxa4	Anxa4	11746	0.878778	6.89593	9.86812e-10	9.93713e-09	FALSE	FALSE	FALSE	NotSig
Anxa5	Anxa5	11747	-0.329068	7.73905	0.00462421	0.0112721	FALSE	FALSE	FALSE	NotSig
Anxa6	Anxa6	11749	0.35666	7.7341	0.000832377	0.00251357	FALSE	FALSE	FALSE	NotSig
Anxa7	Anxa7	11750	-0.049943	7.17326	0.623227	0.710064	FALSE	FALSE	FALSE	NotSig
Anxa8	Anxa8	11752	-0.382131	9.32935	0.026778	0.0520916	FALSE	FALSE	FALSE	NotSig
Anxa9	Anxa9	71790	-0.489532	5.66511	0.000605767	0.00190061	FALSE	FALSE	FALSE	NotSig
Aoah	Aoah	27052	2.70097	1.84028	5.59851e-14	1.12459e-12	TRUE	TRUE	FALSE	Up
Aoc2	Aoc2	237940	-0.737179	0.781448	0.00355956	0.00897635	FALSE	FALSE	FALSE	NotSig
Aoc3	Aoc3	11754	-0.431288	7.69403	0.00775066	0.0177225	FALSE	FALSE	FALSE	NotSig
Aopep	Aopep	72061	-0.353134	6.11235	0.000419188	0.00136685	FALSE	FALSE	FALSE	NotSig
Aox1	Aox1	11761	-1.25033	1.87302	1.29096e-05	5.89556e-05	TRUE	FALSE	TRUE	Down
Aox2	Aox2	213043	-0.867444	0.829889	0.00372321	0.00934299	FALSE	FALSE	FALSE	NotSig
Aox3	Aox3	71724	-0.204646	4.06616	0.404421	0.505032	FALSE	FALSE	FALSE	NotSig
Aox4	Aox4	71872	-0.344577	7.39719	0.0588804	0.10178	FALSE	FALSE	FALSE	NotSig
Ap1ar	Ap1ar	211556	0.123353	5.29077	0.260821	0.353602	FALSE	FALSE	FALSE	NotSig
Ap1b1	Ap1b1	11764	0.216424	7.48574	0.0689096	0.115928	FALSE	FALSE	FALSE	NotSig
Ap1g1	Ap1g1	11765	0.277127	7.02071	0.00550394	0.013117	FALSE	FALSE	FALSE	NotSig
Ap1g2	Ap1g2	11766	0.430969	5.34609	0.000623112	0.00194622	FALSE	FALSE	FALSE	NotSig
Ap1m1	Ap1m1	11767	0.634417	5.17363	5.32848e-09	4.70741e-08	FALSE	FALSE	FALSE	NotSig
Ap1m2	Ap1m2	11768	0.314056	5.56531	0.00907174	0.0203019	FALSE	FALSE	FALSE	NotSig
Ap1s1	Ap1s1	11769	0.423939	6.09874	3.69851e-05	0.000153584	FALSE	FALSE	FALSE	NotSig
Ap1s2	Ap1s2	108012	-0.186591	5.33229	0.132707	0.202285	FALSE	FALSE	FALSE	NotSig
Ap1s3	Ap1s3	252903	0.539504	3.48956	0.0011667	0.00339061	FALSE	FALSE	FALSE	NotSig
Ap2a1	Ap2a1	11771	0.0677637	6.46588	0.492479	0.590627	FALSE	FALSE	FALSE	NotSig
Ap2a2	Ap2a2	11772	0.675569	5.75492	1.37928e-09	1.35131e-08	FALSE	FALSE	FALSE	NotSig
Ap2b1	Ap2b1	71770	-0.0526621	7.16516	0.613675	0.70166	FALSE	FALSE	FALSE	NotSig
Ap2m1	Ap2m1	11773	0.634367	7.89014	2.18521e-08	1.72502e-07	FALSE	FALSE	FALSE	NotSig
Ap2s1	Ap2s1	232910	0.80407	6.18431	1.10006e-08	9.17215e-08	FALSE	FALSE	FALSE	NotSig
Ap3b1	Ap3b1	11774	-0.00237601	6.94201	0.981307	0.986695	FALSE	FALSE	FALSE	NotSig
Ap3d1	Ap3d1	11776	0.124275	6.91699	0.191611	0.275111	FALSE	FALSE	FALSE	NotSig
Ap3m1	Ap3m1	55946	0.258542	6.38258	0.00712671	0.0164658	FALSE	FALSE	FALSE	NotSig
Ap3m2	Ap3m2	64933	-0.451266	3.07346	0.0123053	0.0265028	FALSE	FALSE	FALSE	NotSig
Ap3s1	Ap3s1	11777	0.26026	5.82864	0.0372276	0.0690506	FALSE	FALSE	FALSE	NotSig
Ap3s2	Ap3s2	11778	-0.0447254	5.24929	0.685942	0.761513	FALSE	FALSE	FALSE	NotSig
Ap4b1	Ap4b1	67489	0.214157	3.74316	0.179826	0.260943	FALSE	FALSE	FALSE	NotSig
Ap4e1	Ap4e1	108011	-0.274336	4.17798	0.0174963	0.0361151	FALSE	FALSE	FALSE	NotSig
Ap4m1	Ap4m1	11781	-0.341822	4.10029	0.00298965	0.00769487	FALSE	FALSE	FALSE	NotSig
Ap4s1	Ap4s1	11782	-0.0893053	4.15063	0.595655	0.685922	FALSE	FALSE	FALSE	NotSig
Ap5b1	Ap5b1	381201	0.000579595	3.9279	0.996906	0.997781	FALSE	FALSE	FALSE	NotSig
Ap5m1	Ap5m1	74385	0.0566358	4.30302	0.625613	0.711962	FALSE	FALSE	FALSE	NotSig
Ap5s1	Ap5s1	69596	-0.0580342	3.13873	0.711126	0.781228	FALSE	FALSE	FALSE	NotSig
Ap5z1	Ap5z1	231855	0.0959009	4.47667	0.449669	0.549781	FALSE	FALSE	FALSE	NotSig
Apaf1	Apaf1	11783	0.614895	4.50742	0.000123293	0.000454024	FALSE	FALSE	FALSE	NotSig
Apba1	Apba1	319924	-0.760285	3.48341	0.000100024	0.000375705	FALSE	FALSE	FALSE	NotSig
Apba2	Apba2	11784	-0.615068	1.12061	0.017376	0.0358867	FALSE	FALSE	FALSE	NotSig
Apba3	Apba3	57267	0.506963	6.27723	7.96801e-06	3.79542e-05	FALSE	FALSE	FALSE	NotSig
Apbb1	Apbb1	11785	-0.941038	4.42039	3.50759e-12	5.26068e-11	FALSE	FALSE	FALSE	NotSig
Apbb1ip	Apbb1ip	54519	0.555824	4.25169	0.000864633	0.00260039	FALSE	FALSE	FALSE	NotSig
Apbb2	Apbb2	11787	0.0289208	5.57179	0.816652	0.866221	FALSE	FALSE	FALSE	NotSig
Apbb3	Apbb3	225372	-0.425798	3.78783	0.00133544	0.003813	FALSE	FALSE	FALSE	NotSig
Apc	Apc	11789	-0.0187648	6.853	0.864001	0.90258	FALSE	FALSE	FALSE	NotSig
Apc2	Apc2	23805	-1.08384	3.36153	2.09847e-13	3.80987e-12	TRUE	FALSE	TRUE	Down
Apcdd1	Apcdd1	494504	-0.383882	6.60579	0.00068216	0.00210451	FALSE	FALSE	FALSE	NotSig
Apeh	Apeh	235606	0.319243	5.79755	0.00243013	0.00642533	FALSE	FALSE	FALSE	NotSig
Apex1	Apex1	11792	0.123689	5.7055	0.346323	0.44534	FALSE	FALSE	FALSE	NotSig
Apex2	Apex2	77622	0.0294908	2.84792	0.834308	0.880803	FALSE	FALSE	FALSE	NotSig
Aph1a	Aph1a	226548	0.287275	7.4718	0.0110609	0.0241451	FALSE	FALSE	FALSE	NotSig
Aph1b	Aph1b	208117	0.665914	-0.499629	0.0937253	0.150735	FALSE	FALSE	FALSE	NotSig
Api5	Api5	11800	0.733497	7.59606	1.22822e-10	1.48477e-09	FALSE	FALSE	FALSE	NotSig
Apip	Apip	56369	0.325799	2.27439	0.0701076	0.117676	FALSE	FALSE	FALSE	NotSig
Aplf	Aplf	72103	0.046318	3.7242	0.716499	0.785792	FALSE	FALSE	FALSE	NotSig
Apln	Apln	30878	-0.348798	2.60258	0.062486	0.106756	FALSE	FALSE	FALSE	NotSig
Aplnr	Aplnr	23796	-0.736255	4.6326	0.00214726	0.00576162	FALSE	FALSE	FALSE	NotSig
Aplp1	Aplp1	11803	-1.54522	2.48945	6.2057e-06	3.03192e-05	TRUE	FALSE	TRUE	Down
Aplp2	Aplp2	11804	0.155452	8.61538	0.251903	0.343869	FALSE	FALSE	FALSE	NotSig
Apmap	Apmap	71881	0.115561	6.48266	0.253094	0.345209	FALSE	FALSE	FALSE	NotSig
Apoa4	Apoa4	11808	-1.7708	8.06487	0.00132287	0.00378439	TRUE	FALSE	TRUE	Down
Apob	Apob	238055	-1.18815	3.09987	2.10505e-07	1.37794e-06	TRUE	FALSE	TRUE	Down
Apobec1	Apobec1	11810	0.555217	1.01736	0.0517798	0.0914563	FALSE	FALSE	FALSE	NotSig
Apobec2	Apobec2	11811	-1.1046	6.87469	2.53554e-08	1.97633e-07	TRUE	FALSE	TRUE	Down
Apobec3	Apobec3	80287	1.12308	3.02401	2.32906e-10	2.67392e-09	TRUE	TRUE	FALSE	Up
Apobr	Apobr	171504	2.00722	2.86864	2.12493e-24	1.47977e-22	TRUE	TRUE	FALSE	Up
Apoc1	Apoc1	11812	-0.405084	3.16772	0.0575605	0.0999175	FALSE	FALSE	FALSE	NotSig
Apod	Apod	11815	0.136234	5.45795	0.705023	0.77619	FALSE	FALSE	FALSE	NotSig
Apoe	Apoe	11816	-0.64502	11.0258	0.000328577	0.00109646	FALSE	FALSE	FALSE	NotSig
Apol6	Apol6	71939	-0.0158879	4.83558	0.942564	0.959578	FALSE	FALSE	FALSE	NotSig
Apol8	Apol8	239552	-0.563477	0.817416	0.0282794	0.054597	FALSE	FALSE	FALSE	NotSig
Apold1	Apold1	381823	-0.0626237	3.42916	0.823966	0.872992	FALSE	FALSE	FALSE	NotSig
Apom	Apom	55938	0.185176	1.18674	0.434473	0.534772	FALSE	FALSE	FALSE	NotSig
Apoo	Apoo	68316	0.12353	4.77924	0.264149	0.357102	FALSE	FALSE	FALSE	NotSig
Apool	Apool	68117	0.131533	4.93811	0.273791	0.368142	FALSE	FALSE	FALSE	NotSig
App	App	11820	-0.159604	8.60156	0.230499	0.3201	FALSE	FALSE	FALSE	NotSig
Appbp2	Appbp2	66884	0.32271	5.67711	0.00287861	0.00744264	FALSE	FALSE	FALSE	NotSig
Appl1	Appl1	72993	0.125918	7.07049	0.367531	0.466705	FALSE	FALSE	FALSE	NotSig
Appl2	Appl2	216190	-0.531798	6.0934	0.000124057	0.00045661	FALSE	FALSE	FALSE	NotSig
Aprt	Aprt	11821	0.252197	6.15127	0.0737996	0.122906	FALSE	FALSE	FALSE	NotSig
Aptx	Aptx	66408	-0.382354	4.18188	0.000450225	0.0014578	FALSE	FALSE	FALSE	NotSig
Aqp1	Aqp1	11826	0.431773	7.65607	0.00166031	0.00461101	FALSE	FALSE	FALSE	NotSig
Aqp11	Aqp11	66333	-0.804391	-0.327031	0.016122	0.0335631	FALSE	FALSE	FALSE	NotSig
Aqp2	Aqp2	11827	-2.25658	-0.0266128	7.22957e-05	0.000280429	TRUE	FALSE	TRUE	Down
Aqp3	Aqp3	11828	2.53565	8.52022	7.7338e-32	1.11374e-29	TRUE	TRUE	FALSE	Up
Aqp4	Aqp4	11829	-1.15523	4.35482	7.90274e-06	3.76796e-05	TRUE	FALSE	TRUE	Down
Aqp5	Aqp5	11830	-1.8145	1.85563	6.70817e-16	1.79283e-14	TRUE	FALSE	TRUE	Down
Aqp7	Aqp7	11832	-0.870425	4.4558	0.000987939	0.00292089	FALSE	FALSE	FALSE	NotSig
Aqp9	Aqp9	64008	4.13635	5.78584	1.62781e-38	3.95825e-36	TRUE	TRUE	FALSE	Up
Aqr	Aqr	11834	0.474724	6.25644	1.88496e-06	1.02266e-05	FALSE	FALSE	FALSE	NotSig
Ar	Ar	11835	-1.0796	7.00892	2.10624e-14	4.46952e-13	TRUE	FALSE	TRUE	Down
Araf	Araf	11836	0.00338162	5.87193	0.973876	0.981352	FALSE	FALSE	FALSE	NotSig
Arap1	Arap1	69710	0.107676	6.68626	0.377887	0.477159	FALSE	FALSE	FALSE	NotSig
Arap2	Arap2	212285	0.395591	6.94422	0.000852748	0.00256776	FALSE	FALSE	FALSE	NotSig
Arap3	Arap3	106952	0.107986	3.86987	0.457674	0.55805	FALSE	FALSE	FALSE	NotSig
Arc	Arc	11838	-0.82843	0.928538	0.00847456	0.0191405	FALSE	FALSE	FALSE	NotSig
Arcn1	Arcn1	213827	0.459172	7.87575	4.51874e-05	0.000184088	FALSE	FALSE	FALSE	NotSig
Areg	Areg	11839	1.29978	3.1316	1.64675e-11	2.25127e-10	TRUE	TRUE	FALSE	Up
Arel1	Arel1	68497	0.31441	6.1839	0.000892309	0.00267116	FALSE	FALSE	FALSE	NotSig
Arf1	Arf1	11840	0.422807	8.89105	0.00152492	0.0042807	FALSE	FALSE	FALSE	NotSig
Arf2	Arf2	11841	-0.0663152	4.7664	0.571223	0.664285	FALSE	FALSE	FALSE	NotSig
Arf3	Arf3	11842	0.234199	7.58232	0.0374398	0.0693747	FALSE	FALSE	FALSE	NotSig
Arf4	Arf4	11843	0.553633	7.00844	4.43695e-08	3.31386e-07	FALSE	FALSE	FALSE	NotSig
Arf5	Arf5	11844	0.252714	7.59944	0.0329917	0.0623635	FALSE	FALSE	FALSE	NotSig
Arf6	Arf6	11845	0.193046	8.44754	0.314732	0.412332	FALSE	FALSE	FALSE	NotSig
Arfgap1	Arfgap1	228998	-0.171769	6.21694	0.0947352	0.152145	FALSE	FALSE	FALSE	NotSig
Arfgap2	Arfgap2	77038	0.307614	5.98412	0.00152975	0.00429343	FALSE	FALSE	FALSE	NotSig
Arfgap3	Arfgap3	66251	0.222386	4.8352	0.0689437	0.115946	FALSE	FALSE	FALSE	NotSig
Arfgef1	Arfgef1	211673	0.25476	7.74588	0.0552873	0.0965477	FALSE	FALSE	FALSE	NotSig
Arfgef2	Arfgef2	99371	0.213358	6.87998	0.0486537	0.0867196	FALSE	FALSE	FALSE	NotSig
Arfgef3	Arfgef3	215821	-0.591737	2.81625	0.000107996	0.0004034	FALSE	FALSE	FALSE	NotSig
Arfip1	Arfip1	99889	0.32784	6.44023	0.00300703	0.00773556	FALSE	FALSE	FALSE	NotSig
Arfip2	Arfip2	76932	0.211519	5.17924	0.0794951	0.130973	FALSE	FALSE	FALSE	NotSig
Arfrp1	Arfrp1	76688	0.0425003	5.46231	0.755978	0.816888	FALSE	FALSE	FALSE	NotSig
Arg1	Arg1	11846	-2.55218	5.92679	7.28939e-10	7.56108e-09	TRUE	FALSE	TRUE	Down
Arg2	Arg2	11847	0.407367	3.12276	0.048344	0.0863024	FALSE	FALSE	FALSE	NotSig
Arglu1	Arglu1	234023	-0.142651	4.68509	0.206917	0.29275	FALSE	FALSE	FALSE	NotSig
Arhgap1	Arhgap1	228359	0.203458	5.93626	0.0746524	0.124083	FALSE	FALSE	FALSE	NotSig
Arhgap10	Arhgap10	78514	0.104946	5.98572	0.314326	0.411872	FALSE	FALSE	FALSE	NotSig
Arhgap11a	Arhgap11a	228482	1.22671	5.04194	3.36583e-18	1.18306e-16	TRUE	TRUE	FALSE	Up
Arhgap12	Arhgap12	75415	-0.319747	5.59236	0.0145362	0.0306925	FALSE	FALSE	FALSE	NotSig
Arhgap15	Arhgap15	76117	1.45667	2.05852	6.41486e-09	5.59715e-08	TRUE	TRUE	FALSE	Up
Arhgap17	Arhgap17	70497	0.169289	5.56359	0.14259	0.214965	FALSE	FALSE	FALSE	NotSig
Arhgap18	Arhgap18	73910	0.258138	4.47418	0.0835382	0.136761	FALSE	FALSE	FALSE	NotSig
Arhgap19	Arhgap19	71085	0.0387328	4.78102	0.74346	0.806712	FALSE	FALSE	FALSE	NotSig
Arhgap20	Arhgap20	244867	-0.257517	3.44148	0.0802673	0.132025	FALSE	FALSE	FALSE	NotSig
Arhgap21	Arhgap21	71435	-0.146012	6.55094	0.240666	0.331673	FALSE	FALSE	FALSE	NotSig
Arhgap22	Arhgap22	239027	-0.366011	3.17766	0.101237	0.161017	FALSE	FALSE	FALSE	NotSig
Arhgap23	Arhgap23	58996	-0.753512	6.50097	1.96423e-14	4.20424e-13	FALSE	FALSE	FALSE	NotSig
Arhgap24	Arhgap24	231532	-1.31135	3.73431	3.4024e-21	1.705e-19	TRUE	FALSE	TRUE	Down
Arhgap25	Arhgap25	232201	0.486275	4.40287	0.00129833	0.0037236	FALSE	FALSE	FALSE	NotSig
Arhgap26	Arhgap26	71302	-0.101208	4.66834	0.486639	0.585142	FALSE	FALSE	FALSE	NotSig
Arhgap27	Arhgap27	544817	-0.132549	5.97525	0.203173	0.288499	FALSE	FALSE	FALSE	NotSig
Arhgap28	Arhgap28	268970	0.0298732	3.03862	0.895509	0.9252	FALSE	FALSE	FALSE	NotSig
Arhgap29	Arhgap29	214137	-0.751326	6.08984	1.18321e-12	1.89942e-11	FALSE	FALSE	FALSE	NotSig
Arhgap30	Arhgap30	226652	1.17724	5.21977	1.73655e-13	3.21174e-12	TRUE	TRUE	FALSE	Up
Arhgap31	Arhgap31	12549	0.219761	5.99477	0.123146	0.190195	FALSE	FALSE	FALSE	NotSig
Arhgap32	Arhgap32	330914	0.0187227	7.06852	0.900048	0.928389	FALSE	FALSE	FALSE	NotSig
Arhgap33	Arhgap33	233071	-0.23347	2.42471	0.1882	0.271192	FALSE	FALSE	FALSE	NotSig
Arhgap35	Arhgap35	232906	-0.154016	6.71031	0.17218	0.251869	FALSE	FALSE	FALSE	NotSig
Arhgap39	Arhgap39	223666	-0.435871	4.9667	0.0151752	0.0318153	FALSE	FALSE	FALSE	NotSig
Arhgap4	Arhgap4	171207	0.894336	4.40779	8.63076e-08	6.09934e-07	FALSE	FALSE	FALSE	NotSig
Arhgap40	Arhgap40	545481	-1.0278	3.32695	3.02417e-11	3.9838e-10	TRUE	FALSE	TRUE	Down
Arhgap42	Arhgap42	71544	-0.558716	4.37283	2.09597e-05	9.17365e-05	FALSE	FALSE	FALSE	NotSig
Arhgap44	Arhgap44	216831	-1.20248	4.49108	3.65127e-15	8.73536e-14	TRUE	FALSE	TRUE	Down
Arhgap45	Arhgap45	70719	0.88639	5.54837	1.18502e-07	8.12642e-07	FALSE	FALSE	FALSE	NotSig
Arhgap5	Arhgap5	11855	-0.0963753	7.91693	0.477137	0.576474	FALSE	FALSE	FALSE	NotSig
Arhgap6	Arhgap6	11856	-0.417778	3.56361	0.0154789	0.0323788	FALSE	FALSE	FALSE	NotSig
Arhgap8	Arhgap8	73167	-0.0959171	2.45239	0.595306	0.685679	FALSE	FALSE	FALSE	NotSig
Arhgap9	Arhgap9	216445	0.694273	4.19504	0.000327087	0.00109248	FALSE	FALSE	FALSE	NotSig
Arhgdia	Arhgdia	192662	0.288893	8.58246	0.037097	0.0688772	FALSE	FALSE	FALSE	NotSig
Arhgdib	Arhgdib	11857	0.161498	6.06238	0.255978	0.348278	FALSE	FALSE	FALSE	NotSig
Arhgef1	Arhgef1	16801	0.7867	6.84077	8.8012e-15	1.98704e-13	FALSE	FALSE	FALSE	NotSig
Arhgef10	Arhgef10	234094	-0.578092	5.76785	3.0684e-07	1.94585e-06	FALSE	FALSE	FALSE	NotSig
Arhgef10l	Arhgef10l	72754	-0.372337	7.11151	0.00048534	0.00155857	FALSE	FALSE	FALSE	NotSig
Arhgef11	Arhgef11	213498	0.216891	6.06392	0.0271814	0.052731	FALSE	FALSE	FALSE	NotSig
Arhgef12	Arhgef12	69632	-0.24293	8.3794	0.0535872	0.0940772	FALSE	FALSE	FALSE	NotSig
Arhgef15	Arhgef15	442801	-0.0319633	3.22624	0.834303	0.880803	FALSE	FALSE	FALSE	NotSig
Arhgef16	Arhgef16	230972	0.304961	3.23049	0.0499081	0.0885829	FALSE	FALSE	FALSE	NotSig
Arhgef17	Arhgef17	207212	-0.56827	6.43003	2.78416e-06	1.46497e-05	FALSE	FALSE	FALSE	NotSig
Arhgef18	Arhgef18	102098	0.0270953	5.53784	0.816692	0.866221	FALSE	FALSE	FALSE	NotSig
Arhgef19	Arhgef19	213649	-0.732234	4.99711	5.33461e-05	0.000213802	FALSE	FALSE	FALSE	NotSig
Arhgef2	Arhgef2	16800	0.302842	6.24487	0.00417557	0.0103193	FALSE	FALSE	FALSE	NotSig
Arhgef25	Arhgef25	52666	-0.725325	4.00366	6.95282e-07	4.11373e-06	FALSE	FALSE	FALSE	NotSig
Arhgef26	Arhgef26	622434	-1.06239	3.97834	6.97627e-12	1.00173e-10	TRUE	FALSE	TRUE	Down
Arhgef28	Arhgef28	110596	-1.05233	4.57234	4.08292e-14	8.38809e-13	TRUE	FALSE	TRUE	Down
Arhgef3	Arhgef3	71704	-0.0531009	5.34654	0.732463	0.798195	FALSE	FALSE	FALSE	NotSig
Arhgef33	Arhgef33	381112	-0.81385	1.37941	0.000601682	0.00188884	FALSE	FALSE	FALSE	NotSig
Arhgef37	Arhgef37	328967	-0.0273385	5.71908	0.841113	0.886159	FALSE	FALSE	FALSE	NotSig
Arhgef38	Arhgef38	77669	-1.17407	-0.780647	0.009562	0.0212548	TRUE	FALSE	TRUE	Down
Arhgef39	Arhgef39	230098	-0.153815	3.95787	0.320476	0.418563	FALSE	FALSE	FALSE	NotSig
Arhgef4	Arhgef4	226970	-0.25452	6.15363	0.033688	0.0634531	FALSE	FALSE	FALSE	NotSig
Arhgef40	Arhgef40	268739	-0.542804	4.98209	4.54284e-05	0.000184917	FALSE	FALSE	FALSE	NotSig
Arhgef5	Arhgef5	54324	-0.208139	7.17941	0.210495	0.296907	FALSE	FALSE	FALSE	NotSig
Arhgef6	Arhgef6	73341	0.0364405	5.28848	0.776996	0.834191	FALSE	FALSE	FALSE	NotSig
Arhgef7	Arhgef7	54126	0.191958	5.43111	0.0699014	0.11741	FALSE	FALSE	FALSE	NotSig
Arhgef9	Arhgef9	236915	-1.11599	3.09998	2.94683e-09	2.72338e-08	TRUE	FALSE	TRUE	Down
Arid1a	Arid1a	93760	0.188669	7.49331	0.104223	0.165059	FALSE	FALSE	FALSE	NotSig
Arid1b	Arid1b	239985	-0.149866	7.70284	0.179112	0.26011	FALSE	FALSE	FALSE	NotSig
Arid2	Arid2	77044	-0.069332	6.62983	0.552576	0.647268	FALSE	FALSE	FALSE	NotSig
Arid3a	Arid3a	13496	-0.255389	4.36263	0.392307	0.492558	FALSE	FALSE	FALSE	NotSig
Arid3b	Arid3b	56380	0.453479	2.21003	0.0395155	0.0726132	FALSE	FALSE	FALSE	NotSig
Arid4a	Arid4a	238247	-0.0616955	5.04056	0.608727	0.697509	FALSE	FALSE	FALSE	NotSig
Arid4b	Arid4b	94246	-0.0779015	5.48237	0.544524	0.640213	FALSE	FALSE	FALSE	NotSig
Arid5a	Arid5a	214855	0.223515	5.06834	0.163097	0.240513	FALSE	FALSE	FALSE	NotSig
Arid5b	Arid5b	71371	0.406511	6.52011	0.000409254	0.0013377	FALSE	FALSE	FALSE	NotSig
Arih1	Arih1	23806	-0.126084	7.84168	0.312709	0.410189	FALSE	FALSE	FALSE	NotSig
Arih2	Arih2	23807	0.0780313	6.45978	0.401881	0.502725	FALSE	FALSE	FALSE	NotSig
Arl1	Arl1	104303	-0.00364569	6.60879	0.969205	0.977774	FALSE	FALSE	FALSE	NotSig
Arl10	Arl10	56795	0.0525984	4.6397	0.634358	0.719628	FALSE	FALSE	FALSE	NotSig
Arl11	Arl11	219144	1.39296	3.1765	6.61732e-14	1.31223e-12	TRUE	TRUE	FALSE	Up
Arl13b	Arl13b	68146	-0.17564	5.06572	0.117013	0.182259	FALSE	FALSE	FALSE	NotSig
Arl14ep	Arl14ep	212772	0.0259059	5.07114	0.828483	0.876363	FALSE	FALSE	FALSE	NotSig
Arl15	Arl15	218639	0.190826	5.76106	0.145558	0.218898	FALSE	FALSE	FALSE	NotSig
Arl16	Arl16	70317	0.108596	4.10662	0.371176	0.470252	FALSE	FALSE	FALSE	NotSig
Arl2	Arl2	56327	-0.426069	3.97212	0.0047636	0.0115682	FALSE	FALSE	FALSE	NotSig
Arl2bp	Arl2bp	107566	0.0265034	5.43287	0.801957	0.854434	FALSE	FALSE	FALSE	NotSig
Arl3	Arl3	56350	-0.139353	2.37516	0.406589	0.507355	FALSE	FALSE	FALSE	NotSig
Arl4a	Arl4a	11861	-1.05988	6.04771	5.02296e-11	6.43399e-10	TRUE	FALSE	TRUE	Down
Arl4c	Arl4c	320982	0.143573	6.248	0.180048	0.261213	FALSE	FALSE	FALSE	NotSig
Arl4d	Arl4d	80981	0.161819	5.9735	0.278675	0.373539	FALSE	FALSE	FALSE	NotSig
Arl5a	Arl5a	75423	0.190772	7.77495	0.125456	0.193319	FALSE	FALSE	FALSE	NotSig
Arl5b	Arl5b	75869	0.59529	6.91459	1.70998e-06	9.36639e-06	FALSE	FALSE	FALSE	NotSig
Arl5c	Arl5c	217151	-0.0945978	2.09468	0.741683	0.805431	FALSE	FALSE	FALSE	NotSig
Arl6	Arl6	56297	-0.0805789	2.4522	0.66437	0.745206	FALSE	FALSE	FALSE	NotSig
Arl6ip1	Arl6ip1	54208	0.363942	7.48645	0.00290161	0.00749296	FALSE	FALSE	FALSE	NotSig
Arl6ip4	Arl6ip4	65105	0.134045	4.20146	0.237942	0.32856	FALSE	FALSE	FALSE	NotSig
Arl6ip5	Arl6ip5	65106	-0.408407	6.18599	0.000517367	0.00164999	FALSE	FALSE	FALSE	NotSig
Arl6ip6	Arl6ip6	65103	0.270542	4.11156	0.0179068	0.0368292	FALSE	FALSE	FALSE	NotSig
Arl8a	Arl8a	68724	0.0637142	4.99086	0.563293	0.657072	FALSE	FALSE	FALSE	NotSig
Arl8b	Arl8b	67166	0.170097	7.93671	0.126845	0.195256	FALSE	FALSE	FALSE	NotSig
Armc1	Armc1	74252	0.22749	5.77718	0.0492753	0.0875959	FALSE	FALSE	FALSE	NotSig
Armc10	Armc10	67211	0.186056	5.62068	0.108563	0.170965	FALSE	FALSE	FALSE	NotSig
Armc2	Armc2	213402	0.404133	1.23043	0.0619285	0.105987	FALSE	FALSE	FALSE	NotSig
Armc5	Armc5	233912	-0.321284	5.19322	0.0456774	0.082175	FALSE	FALSE	FALSE	NotSig
Armc6	Armc6	76813	0.41548	3.42863	0.069981	0.117507	FALSE	FALSE	FALSE	NotSig
Armc7	Armc7	276905	0.0600513	3.20802	0.64071	0.72464	FALSE	FALSE	FALSE	NotSig
Armc8	Armc8	74125	-0.161109	5.27178	0.15671	0.232798	FALSE	FALSE	FALSE	NotSig
Armc9	Armc9	78795	-0.234989	3.05475	0.11342	0.177483	FALSE	FALSE	FALSE	NotSig
Armcx1	Armcx1	78248	-0.349197	2.93899	0.0434116	0.0786617	FALSE	FALSE	FALSE	NotSig
Armcx2	Armcx2	67416	-0.488912	3.20099	0.00119802	0.00346735	FALSE	FALSE	FALSE	NotSig
Armcx3	Armcx3	71703	-0.619648	4.97261	3.59909e-07	2.25065e-06	FALSE	FALSE	FALSE	NotSig
Armcx4	Armcx4	100503043	0.0402331	2.60573	0.854112	0.896035	FALSE	FALSE	FALSE	NotSig
Armcx5	Armcx5	494468	-0.017218	2.91756	0.911152	0.936339	FALSE	FALSE	FALSE	NotSig
Armcx6	Armcx6	278097	-0.857038	-0.583499	0.00834239	0.0189011	FALSE	FALSE	FALSE	NotSig
Armh3	Armh3	71617	0.121796	4.87818	0.263709	0.356645	FALSE	FALSE	FALSE	NotSig
Armt1	Armt1	73419	0.798056	3.25178	3.36191e-06	1.74057e-05	FALSE	FALSE	FALSE	NotSig
Arnt	Arnt	11863	-0.0939681	6.17628	0.328511	0.426804	FALSE	FALSE	FALSE	NotSig
Arnt2	Arnt2	11864	-1.33565	1.59502	5.45591e-07	3.29481e-06	TRUE	FALSE	TRUE	Down
Arntl	Arntl	11865	-0.136151	4.33851	0.322657	0.420856	FALSE	FALSE	FALSE	NotSig
Arntl2	Arntl2	272322	2.82693	0.558862	1.37343e-15	3.50637e-14	TRUE	TRUE	FALSE	Up
Arpc1a	Arpc1a	56443	0.395173	7.53863	0.00129084	0.00370637	FALSE	FALSE	FALSE	NotSig
Arpc1b	Arpc1b	11867	0.906997	7.38104	9.974e-11	1.21966e-09	FALSE	FALSE	FALSE	NotSig
Arpc2	Arpc2	76709	0.774743	8.2469	8.00537e-11	1.00121e-09	FALSE	FALSE	FALSE	NotSig
Arpc3	Arpc3	56378	1.03055	4.97896	4.18007e-18	1.44529e-16	TRUE	TRUE	FALSE	Up
Arpc4	Arpc4	68089	0.646503	6.99316	5.74429e-09	5.02981e-08	FALSE	FALSE	FALSE	NotSig
Arpc5	Arpc5	67771	0.714436	7.18393	8.42054e-13	1.38472e-11	FALSE	FALSE	FALSE	NotSig
Arpc5l	Arpc5l	74192	0.283354	6.09748	0.0146505	0.0308636	FALSE	FALSE	FALSE	NotSig
Arpin	Arpin	70420	-0.535393	4.46953	0.000863597	0.00259816	FALSE	FALSE	FALSE	NotSig
Arpp19	Arpp19	59046	0.057022	6.84679	0.572619	0.665295	FALSE	FALSE	FALSE	NotSig
Arpp21	Arpp21	74100	-0.786331	3.05036	0.000497834	0.00159421	FALSE	FALSE	FALSE	NotSig
Arrb1	Arrb1	109689	-0.116056	6.47049	0.345588	0.444627	FALSE	FALSE	FALSE	NotSig
Arrb2	Arrb2	216869	0.582994	4.73535	0.000875368	0.00262787	FALSE	FALSE	FALSE	NotSig
Arrdc1	Arrdc1	215705	0.374022	4.86058	0.00381601	0.00955347	FALSE	FALSE	FALSE	NotSig
Arrdc2	Arrdc2	70807	-0.254773	3.67188	0.161099	0.23803	FALSE	FALSE	FALSE	NotSig
Arrdc3	Arrdc3	105171	0.321223	7.23858	0.0522888	0.0921907	FALSE	FALSE	FALSE	NotSig
Arrdc4	Arrdc4	66412	0.437848	6.30446	0.000459953	0.00148638	FALSE	FALSE	FALSE	NotSig
Arsa	Arsa	11883	-0.556656	6.56921	0.000321118	0.00107351	FALSE	FALSE	FALSE	NotSig
Arsb	Arsb	11881	0.000315322	5.22831	0.997978	0.998584	FALSE	FALSE	FALSE	NotSig
Arsg	Arsg	74008	-0.344513	1.90153	0.0607937	0.104454	FALSE	FALSE	FALSE	NotSig
Arsi	Arsi	545260	-0.385553	4.51969	0.12041	0.18661	FALSE	FALSE	FALSE	NotSig
Arsj	Arsj	271970	0.365697	2.04341	0.155938	0.231813	FALSE	FALSE	FALSE	NotSig
Arsk	Arsk	77041	-0.435153	4.2751	0.000730483	0.00223961	FALSE	FALSE	FALSE	NotSig
Art1	Art1	11870	-1.23528	5.52592	6.87131e-08	4.95971e-07	TRUE	FALSE	TRUE	Down
Art3	Art3	109979	-0.560578	3.18546	0.0326445	0.0618095	FALSE	FALSE	FALSE	NotSig
Art4	Art4	109978	-0.434088	-0.853187	0.297845	0.394353	FALSE	FALSE	FALSE	NotSig
Art5	Art5	11875	-1.4341	3.2874	1.29438e-09	1.27657e-08	TRUE	FALSE	TRUE	Down
Artn	Artn	11876	0.243108	0.365864	0.359599	0.458636	FALSE	FALSE	FALSE	NotSig
Arv1	Arv1	68865	-0.447977	4.11171	0.00371647	0.00933082	FALSE	FALSE	FALSE	NotSig
Arvcf	Arvcf	11877	-1.7978	5.03921	3.32763e-33	5.15645e-31	TRUE	FALSE	TRUE	Down
Arxes2	Arxes2	76976	-1.51158	-0.233028	7.18146e-05	0.000278709	TRUE	FALSE	TRUE	Down
As3mt	As3mt	57344	0.229767	1.67108	0.400782	0.501586	FALSE	FALSE	FALSE	NotSig
Asah1	Asah1	11886	0.0955837	6.23899	0.380792	0.480174	FALSE	FALSE	FALSE	NotSig
Asah2	Asah2	54447	-0.248981	6.08089	0.273297	0.367726	FALSE	FALSE	FALSE	NotSig
Asap1	Asap1	13196	0.277595	5.65019	0.0221487	0.0442586	FALSE	FALSE	FALSE	NotSig
Asap2	Asap2	211914	-0.0138218	4.70844	0.926172	0.947885	FALSE	FALSE	FALSE	NotSig
Asap3	Asap3	230837	-1.48364	4.86831	1.54284e-19	6.35692e-18	TRUE	FALSE	TRUE	Down
Asb1	Asb1	65247	-0.538518	4.32178	1.43663e-06	7.96531e-06	FALSE	FALSE	FALSE	NotSig
Asb10	Asb10	117590	-1.1642	1.96663	2.26228e-06	1.21098e-05	TRUE	FALSE	TRUE	Down
Asb11	Asb11	68854	-1.06972	3.62068	0.000138509	0.000504297	TRUE	FALSE	TRUE	Down
Asb12	Asb12	70392	-1.12468	2.0954	6.25774e-08	4.56347e-07	TRUE	FALSE	TRUE	Down
Asb13	Asb13	142688	-0.489699	3.65604	0.00249544	0.00657108	FALSE	FALSE	FALSE	NotSig
Asb14	Asb14	142687	-0.89795	3.09339	8.18535e-05	0.000314061	FALSE	FALSE	FALSE	NotSig
Asb15	Asb15	78910	-1.95292	1.90315	1.04947e-12	1.69388e-11	TRUE	FALSE	TRUE	Down
Asb16	Asb16	217217	-1.3677	3.40742	5.22848e-17	1.58274e-15	TRUE	FALSE	TRUE	Down
Asb2	Asb2	65256	-1.75	5.65928	8.73803e-14	1.70541e-12	TRUE	FALSE	TRUE	Down
Asb3	Asb3	65257	-0.234848	4.13327	0.0400596	0.0734533	FALSE	FALSE	FALSE	NotSig
Asb4	Asb4	65255	-1.34929	3.10179	3.91907e-11	5.09479e-10	TRUE	FALSE	TRUE	Down
Asb5	Asb5	76294	-0.833569	3.81155	5.31372e-05	0.00021308	FALSE	FALSE	FALSE	NotSig
Asb6	Asb6	72323	0.187081	4.92381	0.107475	0.169414	FALSE	FALSE	FALSE	NotSig
Asb7	Asb7	117589	0.10127	4.64519	0.407447	0.508057	FALSE	FALSE	FALSE	NotSig
Asb8	Asb8	78541	-0.195641	5.35891	0.0971906	0.155432	FALSE	FALSE	FALSE	NotSig
Ascc1	Ascc1	69090	0.0701093	4.87109	0.52441	0.621888	FALSE	FALSE	FALSE	NotSig
Ascc2	Ascc2	75452	0.0850664	5.87513	0.430581	0.530951	FALSE	FALSE	FALSE	NotSig
Ascc3	Ascc3	77987	0.340641	6.88877	0.00549163	0.0131012	FALSE	FALSE	FALSE	NotSig
Ascl2	Ascl2	17173	-0.740763	0.913383	0.0229205	0.0455309	FALSE	FALSE	FALSE	NotSig
Ascl4	Ascl4	67341	-1.99021	-0.242078	0.030926	0.0589773	FALSE	FALSE	FALSE	NotSig
Asf1a	Asf1a	66403	0.32824	1.76133	0.114233	0.178435	FALSE	FALSE	FALSE	NotSig
Asf1b	Asf1b	66929	1.76364	2.80752	2.65587e-22	1.45906e-20	TRUE	TRUE	FALSE	Up
Ash1l	Ash1l	192195	-0.261846	7.58367	0.0384408	0.0709636	FALSE	FALSE	FALSE	NotSig
Ash2l	Ash2l	23808	0.379535	6.30879	0.000264489	0.000899809	FALSE	FALSE	FALSE	NotSig
Asic1	Asic1	11419	-0.561771	3.65496	0.0035202	0.00889072	FALSE	FALSE	FALSE	NotSig
Asic2	Asic2	11418	-1.63513	1.06469	1.01193e-10	1.2364e-09	TRUE	FALSE	TRUE	Down
Asic3	Asic3	171209	0.0664248	-0.599977	0.849341	0.892482	FALSE	FALSE	FALSE	NotSig
Asic4	Asic4	241118	-1.53376	-0.00866502	2.11502e-06	1.1379e-05	TRUE	FALSE	TRUE	Down
Asl	Asl	109900	-0.407505	3.4016	0.0587044	0.101511	FALSE	FALSE	FALSE	NotSig
Asns	Asns	27053	0.0425456	5.51705	0.794923	0.84889	FALSE	FALSE	FALSE	NotSig
Asnsd1	Asnsd1	70396	-0.0886465	5.47512	0.441465	0.541656	FALSE	FALSE	FALSE	NotSig
Aspa	Aspa	11484	0.553225	-0.272741	0.0838672	0.137201	FALSE	FALSE	FALSE	NotSig
Aspg	Aspg	104816	-0.134078	4.23537	0.423405	0.524019	FALSE	FALSE	FALSE	NotSig
Asph	Asph	65973	-0.413193	6.39642	0.000162604	0.000580064	FALSE	FALSE	FALSE	NotSig
Asphd2	Asphd2	72898	0.0667782	0.192045	0.796637	0.850326	FALSE	FALSE	FALSE	NotSig
Aspm	Aspm	12316	1.13796	5.42033	2.02004e-13	3.69006e-12	TRUE	TRUE	FALSE	Up
Aspn	Aspn	66695	-0.440397	5.71507	0.00260825	0.00683053	FALSE	FALSE	FALSE	NotSig
Asprv1	Asprv1	67855	0.198194	10.6332	0.274008	0.368348	FALSE	FALSE	FALSE	NotSig
Aspscr1	Aspscr1	68938	-0.0300598	5.49444	0.825431	0.874308	FALSE	FALSE	FALSE	NotSig
Asrgl1	Asrgl1	66514	-0.419402	2.32349	0.0292712	0.0562701	FALSE	FALSE	FALSE	NotSig
Ass1	Ass1	11898	0.0808084	5.44212	0.863568	0.902339	FALSE	FALSE	FALSE	NotSig
Aste1	Aste1	66595	0.0533883	3.17115	0.700172	0.772454	FALSE	FALSE	FALSE	NotSig
Astl	Astl	215095	-1.50419	-0.15508	4.11945e-06	2.08973e-05	TRUE	FALSE	TRUE	Down
Astn2	Astn2	56079	-0.470827	-0.421372	0.149782	0.223918	FALSE	FALSE	FALSE	NotSig
Asxl1	Asxl1	228790	0.118222	6.3794	0.217792	0.305609	FALSE	FALSE	FALSE	NotSig
Asxl2	Asxl2	75302	0.248344	6.67317	0.0390013	0.0718375	FALSE	FALSE	FALSE	NotSig
Asxl3	Asxl3	211961	-0.412971	-0.654304	0.495498	0.593581	FALSE	FALSE	FALSE	NotSig
Atad1	Atad1	67979	0.16941	6.44652	0.0966847	0.154773	FALSE	FALSE	FALSE	NotSig
Atad2	Atad2	70472	0.720813	4.78642	2.84464e-09	2.63716e-08	FALSE	FALSE	FALSE	NotSig
Atad2b	Atad2b	320817	-0.264745	6.33497	0.0168157	0.0348704	FALSE	FALSE	FALSE	NotSig
Atad3a	Atad3a	108888	0.446374	5.47871	0.000168482	0.000599591	FALSE	FALSE	FALSE	NotSig
Atad5	Atad5	237877	0.773786	4.39501	2.78826e-08	2.16196e-07	FALSE	FALSE	FALSE	NotSig
Atat1	Atat1	73242	-0.402292	2.18484	0.0352231	0.0658628	FALSE	FALSE	FALSE	NotSig
Atcay	Atcay	16467	-0.87612	1.5482	0.000413228	0.00134831	FALSE	FALSE	FALSE	NotSig
Ate1	Ate1	11907	0.0513215	6.30171	0.65383	0.736335	FALSE	FALSE	FALSE	NotSig
Atf1	Atf1	11908	0.311158	6.44814	0.00140726	0.00399348	FALSE	FALSE	FALSE	NotSig
Atf2	Atf2	11909	0.0183879	5.67678	0.863052	0.902151	FALSE	FALSE	FALSE	NotSig
Atf3	Atf3	11910	-0.84975	4.07839	2.38457e-05	0.000103332	FALSE	FALSE	FALSE	NotSig
Atf4	Atf4	11911	0.319041	7.53259	0.0581287	0.100721	FALSE	FALSE	FALSE	NotSig
Atf5	Atf5	107503	-0.614878	6.50853	2.98684e-05	0.000126727	FALSE	FALSE	FALSE	NotSig
Atf6	Atf6	226641	0.334307	5.98006	0.000882776	0.0026469	FALSE	FALSE	FALSE	NotSig
Atf6b	Atf6b	12915	0.39168	7.20045	0.000831191	0.0025105	FALSE	FALSE	FALSE	NotSig
Atf7	Atf7	223922	-0.0455972	6.6584	0.682369	0.758739	FALSE	FALSE	FALSE	NotSig
Atf7ip	Atf7ip	54343	-0.243943	6.8278	0.0206014	0.0415804	FALSE	FALSE	FALSE	NotSig
Atf7ip2	Atf7ip2	75329	0.719338	-0.862421	0.0945579	0.151876	FALSE	FALSE	FALSE	NotSig
Atg10	Atg10	66795	-0.161479	3.46216	0.286822	0.382317	FALSE	FALSE	FALSE	NotSig
Atg101	Atg101	68118	0.0792954	5.26809	0.558869	0.65299	FALSE	FALSE	FALSE	NotSig
Atg12	Atg12	67526	0.0530837	5.412	0.640672	0.72464	FALSE	FALSE	FALSE	NotSig
Atg13	Atg13	51897	-0.0100595	6.01142	0.917707	0.941184	FALSE	FALSE	FALSE	NotSig
Atg14	Atg14	100504663	0.187267	3.91942	0.119639	0.185668	FALSE	FALSE	FALSE	NotSig
Atg16l1	Atg16l1	77040	-0.0152513	4.83403	0.893238	0.923431	FALSE	FALSE	FALSE	NotSig
Atg16l2	Atg16l2	73683	-0.373435	2.80034	0.0141645	0.0300045	FALSE	FALSE	FALSE	NotSig
Atg2a	Atg2a	329015	0.0528008	6.31172	0.644483	0.728019	FALSE	FALSE	FALSE	NotSig
Atg2b	Atg2b	76559	0.0789441	6.08305	0.438564	0.538869	FALSE	FALSE	FALSE	NotSig
Atg3	Atg3	67841	0.174095	4.60999	0.120159	0.186318	FALSE	FALSE	FALSE	NotSig
Atg4a	Atg4a	666468	-0.173776	3.93817	0.151579	0.226171	FALSE	FALSE	FALSE	NotSig
Atg4b	Atg4b	66615	-0.467751	5.74883	0.00750161	0.0172114	FALSE	FALSE	FALSE	NotSig
Atg4c	Atg4c	242557	-0.118712	3.70253	0.418467	0.519183	FALSE	FALSE	FALSE	NotSig
Atg4d	Atg4d	235040	-0.0696603	5.09749	0.570359	0.66354	FALSE	FALSE	FALSE	NotSig
Atg5	Atg5	11793	0.257522	5.43829	0.0515248	0.0910602	FALSE	FALSE	FALSE	NotSig
Atg7	Atg7	74244	0.1125	5.16452	0.3052	0.402366	FALSE	FALSE	FALSE	NotSig
Atg9a	Atg9a	245860	-0.183135	6.14459	0.0642997	0.109251	FALSE	FALSE	FALSE	NotSig
Atg9b	Atg9b	213948	-0.3409	5.10633	0.151113	0.22568	FALSE	FALSE	FALSE	NotSig
Atic	Atic	108147	0.661504	6.40962	2.66215e-11	3.52884e-10	FALSE	FALSE	FALSE	NotSig
Atl1	Atl1	73991	-0.514487	2.34605	0.00132631	0.00379204	FALSE	FALSE	FALSE	NotSig
Atl2	Atl2	56298	-0.519867	7.38159	2.26716e-05	9.85314e-05	FALSE	FALSE	FALSE	NotSig
Atl3	Atl3	109168	-0.0940303	7.97763	0.48506	0.583527	FALSE	FALSE	FALSE	NotSig
Atm	Atm	11920	0.308858	6.26191	0.00512495	0.0123326	FALSE	FALSE	FALSE	NotSig
Atmin	Atmin	234776	0.488578	5.52294	6.64185e-05	0.000259875	FALSE	FALSE	FALSE	NotSig
Atn1	Atn1	13498	0.0426473	6.34304	0.722394	0.790503	FALSE	FALSE	FALSE	NotSig
Atoh8	Atoh8	71093	-0.59469	2.24118	0.0116122	0.0252003	FALSE	FALSE	FALSE	NotSig
Atox1	Atox1	11927	0.500914	5.92338	0.000779274	0.00237156	FALSE	FALSE	FALSE	NotSig
Atp10a	Atp10a	11982	1.49447	4.47511	2.10852e-15	5.22131e-14	TRUE	TRUE	FALSE	Up
Atp10b	Atp10b	319767	-0.559599	5.86569	0.00633762	0.014865	FALSE	FALSE	FALSE	NotSig
Atp11a	Atp11a	50770	0.868533	7.60603	1.14984e-09	1.14237e-08	FALSE	FALSE	FALSE	NotSig
Atp11b	Atp11b	76295	0.885324	8.11995	5.10458e-09	4.53662e-08	FALSE	FALSE	FALSE	NotSig
Atp11c	Atp11c	320940	0.0730648	5.6231	0.590999	0.681883	FALSE	FALSE	FALSE	NotSig
Atp12a	Atp12a	192113	0.711987	6.75307	2.45235e-06	1.30801e-05	FALSE	FALSE	FALSE	NotSig
Atp13a1	Atp13a1	170759	0.415871	6.15496	0.000232442	0.000799772	FALSE	FALSE	FALSE	NotSig
Atp13a2	Atp13a2	74772	-0.185699	7.04572	0.288092	0.383597	FALSE	FALSE	FALSE	NotSig
Atp13a3	Atp13a3	224088	0.170335	7.20472	0.19182	0.275303	FALSE	FALSE	FALSE	NotSig
Atp13a4	Atp13a4	224079	-0.711417	3.54509	0.0012387	0.00357323	FALSE	FALSE	FALSE	NotSig
Atp13a5	Atp13a5	268878	0.70841	4.2524	0.00425873	0.0105003	FALSE	FALSE	FALSE	NotSig
Atp1a1	Atp1a1	11928	0.867793	8.77111	9.84544e-11	1.20792e-09	FALSE	FALSE	FALSE	NotSig
Atp1a2	Atp1a2	98660	-0.983796	7.41709	1.39268e-05	6.30574e-05	FALSE	FALSE	FALSE	NotSig
Atp1b1	Atp1b1	11931	0.170397	7.30766	0.184056	0.266273	FALSE	FALSE	FALSE	NotSig
Atp1b2	Atp1b2	11932	-1.40462	4.20284	8.92768e-09	7.57576e-08	TRUE	FALSE	TRUE	Down
Atp1b3	Atp1b3	11933	1.19293	7.81695	3.30192e-23	1.9764e-21	TRUE	TRUE	FALSE	Up
Atp1b4	Atp1b4	67821	-0.140783	1.29375	0.548024	0.643053	FALSE	FALSE	FALSE	NotSig
Atp23	Atp23	68876	0.572997	3.22466	2.5065e-05	0.000108016	FALSE	FALSE	FALSE	NotSig
Atp2a1	Atp2a1	11937	-1.14574	12.5389	8.3633e-06	3.95829e-05	TRUE	FALSE	TRUE	Down
Atp2a2	Atp2a2	11938	0.397723	9.25428	0.00596533	0.014083	FALSE	FALSE	FALSE	NotSig
Atp2a3	Atp2a3	53313	0.257179	5.71026	0.048159	0.0860136	FALSE	FALSE	FALSE	NotSig
Atp2b1	Atp2b1	67972	0.212578	5.72846	0.0455263	0.0819429	FALSE	FALSE	FALSE	NotSig
Atp2b2	Atp2b2	11941	-0.80073	1.84663	0.00279074	0.00724703	FALSE	FALSE	FALSE	NotSig
Atp2b3	Atp2b3	320707	-1.07926	2.01869	1.98133e-05	8.71564e-05	TRUE	FALSE	TRUE	Down
Atp2b4	Atp2b4	381290	-0.839006	8.24858	2.87114e-10	3.23369e-09	FALSE	FALSE	FALSE	NotSig
Atp2c1	Atp2c1	235574	0.00534095	6.6951	0.961767	0.972719	FALSE	FALSE	FALSE	NotSig
Atp2c2	Atp2c2	69047	1.014	5.53132	7.22763e-16	1.91183e-14	TRUE	TRUE	FALSE	Up
Atp5a1	Atp5a1	11946	0.0896974	9.65403	0.55306	0.64758	FALSE	FALSE	FALSE	NotSig
Atp5b	Atp5b	11947	0.100278	10.1458	0.515524	0.613607	FALSE	FALSE	FALSE	NotSig
Atp5c1	Atp5c1	11949	0.12096	7.47165	0.243527	0.334498	FALSE	FALSE	FALSE	NotSig
Atp5d	Atp5d	66043	0.0564404	7.18579	0.699776	0.77219	FALSE	FALSE	FALSE	NotSig
Atp5e	Atp5e	67126	-0.0870399	5.8728	0.56737	0.660813	FALSE	FALSE	FALSE	NotSig
Atp5g1	Atp5g1	11951	-0.130027	6.6684	0.304334	0.401583	FALSE	FALSE	FALSE	NotSig
Atp5g2	Atp5g2	67942	-0.216188	7.33191	0.0360646	0.0671875	FALSE	FALSE	FALSE	NotSig
Atp5g3	Atp5g3	228033	0.463166	7.60042	0.000263084	0.000895439	FALSE	FALSE	FALSE	NotSig
Atp5h	Atp5h	71679	0.0684204	6.55119	0.524665	0.621991	FALSE	FALSE	FALSE	NotSig
Atp5j	Atp5j	11957	-0.153704	5.82823	0.411903	0.512564	FALSE	FALSE	FALSE	NotSig
Atp5j2	Atp5j2	57423	0.302716	6.34419	0.00473954	0.0115173	FALSE	FALSE	FALSE	NotSig
Atp5k	Atp5k	11958	0.200444	5.3248	0.164314	0.241912	FALSE	FALSE	FALSE	NotSig
Atp5l	Atp5l	27425	-0.117949	6.58982	0.356933	0.455901	FALSE	FALSE	FALSE	NotSig
Atp5md	Atp5md	66477	0.302235	5.13565	0.0271162	0.0526529	FALSE	FALSE	FALSE	NotSig
Atp5mpl	Atp5mpl	70257	-0.126881	6.24904	0.270392	0.364446	FALSE	FALSE	FALSE	NotSig
Atp5o	Atp5o	28080	0.180198	6.90882	0.0740469	0.123256	FALSE	FALSE	FALSE	NotSig
Atp5pb	Atp5pb	11950	0.117257	8.03373	0.309715	0.407094	FALSE	FALSE	FALSE	NotSig
Atp6ap1	Atp6ap1	54411	0.108875	7.35726	0.28058	0.375584	FALSE	FALSE	FALSE	NotSig
Atp6v0a1	Atp6v0a1	11975	0.383452	5.58294	0.000888878	0.00266197	FALSE	FALSE	FALSE	NotSig
Atp6v0a2	Atp6v0a2	21871	0.333985	7.41922	0.00203932	0.00550687	FALSE	FALSE	FALSE	NotSig
Atp6v0a4	Atp6v0a4	140494	-0.0957824	5.68046	0.594411	0.684808	FALSE	FALSE	FALSE	NotSig
Atp6v0b	Atp6v0b	114143	0.598689	6.62841	3.55593e-09	3.23987e-08	FALSE	FALSE	FALSE	NotSig
Atp6v0c	Atp6v0c	11984	0.696378	7.95583	5.10433e-08	3.77619e-07	FALSE	FALSE	FALSE	NotSig
Atp6v0d1	Atp6v0d1	11972	0.48434	7.368	3.50721e-06	1.80696e-05	FALSE	FALSE	FALSE	NotSig
Atp6v0d2	Atp6v0d2	242341	-5.21559	1.44428	4.86918e-11	6.2532e-10	TRUE	FALSE	TRUE	Down
Atp6v0e	Atp6v0e	11974	0.146121	5.99365	0.191768	0.275282	FALSE	FALSE	FALSE	NotSig
Atp6v0e2	Atp6v0e2	76252	-1.39156	2.31057	1.12848e-09	1.12416e-08	TRUE	FALSE	TRUE	Down
Atp6v1a	Atp6v1a	11964	0.283597	7.46267	0.00797891	0.0181883	FALSE	FALSE	FALSE	NotSig
Atp6v1b2	Atp6v1b2	11966	0.911557	7.07398	7.04116e-15	1.61175e-13	FALSE	FALSE	FALSE	NotSig
Atp6v1c1	Atp6v1c1	66335	0.107622	5.26964	0.402546	0.503138	FALSE	FALSE	FALSE	NotSig
Atp6v1c2	Atp6v1c2	68775	0.611641	5.18428	3.54086e-05	0.000147782	FALSE	FALSE	FALSE	NotSig
Atp6v1d	Atp6v1d	73834	0.0814294	5.97731	0.55036	0.645233	FALSE	FALSE	FALSE	NotSig
Atp6v1e1	Atp6v1e1	11973	0.370919	6.93018	0.000432154	0.00140481	FALSE	FALSE	FALSE	NotSig
Atp6v1f	Atp6v1f	66144	0.0619284	6.04234	0.588832	0.680177	FALSE	FALSE	FALSE	NotSig
Atp6v1g1	Atp6v1g1	66290	0.31249	7.16622	0.0143867	0.0304073	FALSE	FALSE	FALSE	NotSig
Atp6v1g2	Atp6v1g2	66237	-0.336603	-0.5291	0.283384	0.37862	FALSE	FALSE	FALSE	NotSig
Atp6v1h	Atp6v1h	108664	0.266242	6.32311	0.00838869	0.0189766	FALSE	FALSE	FALSE	NotSig
Atp7a	Atp7a	11977	0.0468804	7.3584	0.745137	0.808286	FALSE	FALSE	FALSE	NotSig
Atp7b	Atp7b	11979	1.0881	1.47156	1.6896e-05	7.53513e-05	TRUE	TRUE	FALSE	Up
Atp8a1	Atp8a1	11980	-0.370006	6.3595	0.00763493	0.0174902	FALSE	FALSE	FALSE	NotSig
Atp8a2	Atp8a2	50769	-1.11585	1.47012	0.00311334	0.0079731	TRUE	FALSE	TRUE	Down
Atp8b1	Atp8b1	54670	0.0496185	5.93102	0.726172	0.793419	FALSE	FALSE	FALSE	NotSig
Atp8b2	Atp8b2	54667	-0.406483	6.47178	8.10235e-06	3.85076e-05	FALSE	FALSE	FALSE	NotSig
Atp8b4	Atp8b4	241633	1.41999	2.89852	1.61252e-09	1.5633e-08	TRUE	TRUE	FALSE	Up
Atp9a	Atp9a	11981	-0.481919	6.89581	6.80593e-06	3.29479e-05	FALSE	FALSE	FALSE	NotSig
Atp9b	Atp9b	50771	-0.112024	5.20214	0.326493	0.424775	FALSE	FALSE	FALSE	NotSig
Atpaf1	Atpaf1	230649	0.0922995	4.24006	0.414797	0.515602	FALSE	FALSE	FALSE	NotSig
Atpaf2	Atpaf2	246782	0.0627418	4.65992	0.57336	0.66583	FALSE	FALSE	FALSE	NotSig
Atpif1	Atpif1	11983	0.152839	3.26196	0.405066	0.505667	FALSE	FALSE	FALSE	NotSig
Atpsckmt	Atpsckmt	68073	-0.0151601	2.70947	0.923578	0.945636	FALSE	FALSE	FALSE	NotSig
Atr	Atr	245000	0.231284	4.89548	0.0426868	0.0775378	FALSE	FALSE	FALSE	NotSig
Atraid	Atraid	381629	-0.285444	4.43372	0.0145921	0.0307784	FALSE	FALSE	FALSE	NotSig
Atrip	Atrip	235610	0.194671	3.15848	0.135998	0.206411	FALSE	FALSE	FALSE	NotSig
Atrn	Atrn	11990	-0.293347	6.51525	0.00844996	0.0190983	FALSE	FALSE	FALSE	NotSig
Atrnl1	Atrnl1	226255	-0.224482	4.92574	0.086767	0.141275	FALSE	FALSE	FALSE	NotSig
Atrx	Atrx	22589	-0.272447	6.78479	0.0255038	0.0499997	FALSE	FALSE	FALSE	NotSig
Atxn1	Atxn1	20238	-0.266712	6.74373	0.0108602	0.0237525	FALSE	FALSE	FALSE	NotSig
Atxn10	Atxn10	54138	0.0203175	5.87291	0.858184	0.898699	FALSE	FALSE	FALSE	NotSig
Atxn1l	Atxn1l	52335	0.069069	6.39219	0.546945	0.642245	FALSE	FALSE	FALSE	NotSig
Atxn2	Atxn2	20239	0.0511741	5.83192	0.645541	0.728936	FALSE	FALSE	FALSE	NotSig
Atxn2l	Atxn2l	233871	0.347152	6.43555	0.000622407	0.00194443	FALSE	FALSE	FALSE	NotSig
Atxn3	Atxn3	110616	0.165567	6.38376	0.125759	0.193746	FALSE	FALSE	FALSE	NotSig
Atxn7	Atxn7	246103	-0.032472	5.87737	0.793875	0.848143	FALSE	FALSE	FALSE	NotSig
Atxn7l1	Atxn7l1	380753	-0.0142387	4.57733	0.918241	0.94163	FALSE	FALSE	FALSE	NotSig
Atxn7l3	Atxn7l3	217218	0.201632	6.46755	0.0617022	0.10566	FALSE	FALSE	FALSE	NotSig
Atxn7l3b	Atxn7l3b	382423	0.0107307	4.46154	0.916658	0.940563	FALSE	FALSE	FALSE	NotSig
AU018091	AU018091	245128	-1.19763	3.09281	0.061439	0.105319	FALSE	FALSE	FALSE	NotSig
AU021092	AU021092	239691	0.344232	2.5899	0.192098	0.275543	FALSE	FALSE	FALSE	NotSig
AU022252	AU022252	230696	-0.0712911	3.34	0.604762	0.693823	FALSE	FALSE	FALSE	NotSig
AU040320	AU040320	100317	-0.251931	5.27966	0.0261958	0.0511334	FALSE	FALSE	FALSE	NotSig
AU041133	AU041133	216177	-0.0886479	3.61675	0.50654	0.604903	FALSE	FALSE	FALSE	NotSig
Auh	Auh	11992	-0.130784	4.33686	0.260742	0.353527	FALSE	FALSE	FALSE	NotSig
Aunip	Aunip	69885	0.676046	1.08143	0.0026644	0.0069616	FALSE	FALSE	FALSE	NotSig
Aup1	Aup1	11993	0.14161	6.10595	0.139017	0.210262	FALSE	FALSE	FALSE	NotSig
Aurka	Aurka	20878	1.36142	3.38538	7.39905e-14	1.45944e-12	TRUE	TRUE	FALSE	Up
Aurkaip1	Aurkaip1	66077	0.0093912	5.63106	0.944523	0.960584	FALSE	FALSE	FALSE	NotSig
Aurkb	Aurkb	20877	1.32455	4.3512	7.33792e-13	1.21885e-11	TRUE	TRUE	FALSE	Up
Aurkc	Aurkc	20871	1.47582	2.99247	7.09567e-14	1.40147e-12	TRUE	TRUE	FALSE	Up
Auts2	Auts2	319974	-0.609164	5.22248	1.86344e-05	8.2484e-05	FALSE	FALSE	FALSE	NotSig
Aven	Aven	74268	0.264208	3.52475	0.0323227	0.0612941	FALSE	FALSE	FALSE	NotSig
Avil	Avil	11567	-0.279148	0.92372	0.297351	0.393839	FALSE	FALSE	FALSE	NotSig
Avl9	Avl9	78937	0.114475	5.63508	0.35502	0.453811	FALSE	FALSE	FALSE	NotSig
Avpi1	Avpi1	69534	0.620965	4.14227	7.2971e-07	4.30198e-06	FALSE	FALSE	FALSE	NotSig
Avpr1a	Avpr1a	54140	-0.765908	1.63106	0.0133093	0.0283848	FALSE	FALSE	FALSE	NotSig
Avpr2	Avpr2	12000	0.296945	-0.562992	0.351076	0.449776	FALSE	FALSE	FALSE	NotSig
AW209491	AW209491	105351	0.175281	4.10349	0.232677	0.322453	FALSE	FALSE	FALSE	NotSig
AW549877	AW549877	NA	-0.0246357	5.45753	0.826758	0.875252	FALSE	FALSE	FALSE	NotSig
AW551984	AW551984	244810	0.548459	4.6458	3.23841e-05	0.000136078	FALSE	FALSE	FALSE	NotSig
AW554918	AW554918	225289	-0.202101	3.6245	0.105737	0.167029	FALSE	FALSE	FALSE	NotSig
Awat1	Awat1	245533	-0.270396	8.38079	0.158604	0.235093	FALSE	FALSE	FALSE	NotSig
Awat2	Awat2	245532	-0.309967	5.95652	0.143682	0.216501	FALSE	FALSE	FALSE	NotSig
Axin1	Axin1	12005	-0.0505544	6.18878	0.582314	0.674381	FALSE	FALSE	FALSE	NotSig
Axin2	Axin2	12006	-0.958908	5.88338	5.80091e-15	1.35137e-13	FALSE	FALSE	FALSE	NotSig
Axl	Axl	26362	-0.62003	7.80344	5.68745e-08	4.17841e-07	FALSE	FALSE	FALSE	NotSig
Azi2	Azi2	27215	0.164526	5.85582	0.146617	0.220253	FALSE	FALSE	FALSE	NotSig
Azin1	Azin1	54375	0.152656	6.89593	0.162996	0.240425	FALSE	FALSE	FALSE	NotSig
Azin2	Azin2	242669	-0.681057	1.96039	0.0182447	0.0374075	FALSE	FALSE	FALSE	NotSig
B230219D22Rik	B230219D22Rik	78521	-0.0692847	5.67035	0.526844	0.623777	FALSE	FALSE	FALSE	NotSig
B2m	B2m	12010	0.829719	9.3447	0.000133645	0.000488143	FALSE	FALSE	FALSE	NotSig
B3galnt1	B3galnt1	26879	1.47927	2.14016	6.20607e-09	5.42135e-08	TRUE	TRUE	FALSE	Up
B3galnt2	B3galnt2	97884	-0.374329	6.02946	0.00087593	0.00262903	FALSE	FALSE	FALSE	NotSig
B3galt1	B3galt1	26877	-0.435356	2.12865	0.0920791	0.14849	FALSE	FALSE	FALSE	NotSig
B3galt2	B3galt2	26878	-0.559491	2.7102	0.00523426	0.012557	FALSE	FALSE	FALSE	NotSig
B3galt4	B3galt4	54218	0.111271	4.53517	0.377442	0.476769	FALSE	FALSE	FALSE	NotSig
B3galt5	B3galt5	93961	-0.888737	5.45107	1.09578e-06	6.24421e-06	FALSE	FALSE	FALSE	NotSig
B3galt6	B3galt6	117592	-0.106027	3.66384	0.450338	0.550462	FALSE	FALSE	FALSE	NotSig
B3gat1	B3gat1	76898	0.00621321	-0.842975	0.986024	0.990163	FALSE	FALSE	FALSE	NotSig
B3gat2	B3gat2	280645	0.861791	0.457658	0.00362721	0.0091237	FALSE	FALSE	FALSE	NotSig
B3gat3	B3gat3	72727	-0.227064	5.26332	0.117429	0.182888	FALSE	FALSE	FALSE	NotSig
B3glct	B3glct	381694	0.0692695	3.26103	0.642605	0.726229	FALSE	FALSE	FALSE	NotSig
B3gnt2	B3gnt2	53625	0.529892	5.93364	1.76136e-06	9.6088e-06	FALSE	FALSE	FALSE	NotSig
B3gnt3	B3gnt3	72297	0.418745	0.179939	0.212007	0.298727	FALSE	FALSE	FALSE	NotSig
B3gnt5	B3gnt5	108105	0.270865	2.74913	0.294914	0.39117	FALSE	FALSE	FALSE	NotSig
B3gnt7	B3gnt7	227327	1.69675	4.25825	5.86569e-15	1.36373e-13	TRUE	TRUE	FALSE	Up
B3gnt8	B3gnt8	232984	-0.386868	3.1117	0.0119631	0.0258597	FALSE	FALSE	FALSE	NotSig
B3gnt9	B3gnt9	97440	-0.0524159	3.60599	0.725368	0.79288	FALSE	FALSE	FALSE	NotSig
B3gntl1	B3gntl1	210004	0.176353	3.07598	0.271231	0.365411	FALSE	FALSE	FALSE	NotSig
B4galnt1	B4galnt1	14421	0.645545	4.7086	4.0583e-06	2.06154e-05	FALSE	FALSE	FALSE	NotSig
B4galnt2	B4galnt2	14422	2.40682	-0.63209	8.3031e-11	1.03496e-09	TRUE	TRUE	FALSE	Up
B4galnt3	B4galnt3	330406	0.683727	4.19227	6.96534e-06	3.3599e-05	FALSE	FALSE	FALSE	NotSig
B4galnt4	B4galnt4	330671	0.0582968	3.5802	0.684669	0.760612	FALSE	FALSE	FALSE	NotSig
B4galt1	B4galt1	14595	0.652987	7.25019	8.10697e-09	6.93487e-08	FALSE	FALSE	FALSE	NotSig
B4galt2	B4galt2	53418	0.865048	3.43586	1.40577e-06	7.81845e-06	FALSE	FALSE	FALSE	NotSig
B4galt3	B4galt3	57370	0.433187	4.89286	0.00176833	0.00487539	FALSE	FALSE	FALSE	NotSig
B4galt4	B4galt4	56375	1.02178	2.68852	8.70616e-09	7.41749e-08	TRUE	TRUE	FALSE	Up
B4galt5	B4galt5	56336	0.410156	4.89991	0.00134892	0.0038463	FALSE	FALSE	FALSE	NotSig
B4galt6	B4galt6	56386	0.0877235	4.43861	0.529896	0.626739	FALSE	FALSE	FALSE	NotSig
B4galt7	B4galt7	218271	0.319613	4.61076	0.00781146	0.017845	FALSE	FALSE	FALSE	NotSig
B4gat1	B4gat1	108902	-0.160861	3.76307	0.224605	0.313235	FALSE	FALSE	FALSE	NotSig
B9d1	B9d1	27078	-0.160942	1.98869	0.370992	0.470215	FALSE	FALSE	FALSE	NotSig
B9d2	B9d2	232987	-0.263371	2.06809	0.111527	0.174927	FALSE	FALSE	FALSE	NotSig
Baalc	Baalc	118452	-0.607318	1.67465	0.00162142	0.00451601	FALSE	FALSE	FALSE	NotSig
Babam1	Babam1	68251	0.198475	6.17438	0.119066	0.184914	FALSE	FALSE	FALSE	NotSig
Babam2	Babam2	107976	-0.0241301	4.52094	0.83664	0.882574	FALSE	FALSE	FALSE	NotSig
Bace1	Bace1	23821	-0.601059	2.84416	0.00162667	0.00452691	FALSE	FALSE	FALSE	NotSig
Bace2	Bace2	56175	0.00382528	5.48738	0.972185	0.979914	FALSE	FALSE	FALSE	NotSig
Bach1	Bach1	12013	0.28521	7.43165	0.0210301	0.0423083	FALSE	FALSE	FALSE	NotSig
Bach2	Bach2	12014	-0.478385	3.85694	0.00855299	0.0192865	FALSE	FALSE	FALSE	NotSig
Bad	Bad	12015	0.471422	4.5328	0.000104831	0.000392468	FALSE	FALSE	FALSE	NotSig
Bag1	Bag1	12017	-0.0279004	5.89108	0.811781	0.862423	FALSE	FALSE	FALSE	NotSig
Bag2	Bag2	213539	-0.667465	4.04903	1.92868e-05	8.50167e-05	FALSE	FALSE	FALSE	NotSig
Bag3	Bag3	29810	-0.238903	6.41849	0.0307189	0.0586502	FALSE	FALSE	FALSE	NotSig
Bag4	Bag4	67384	-0.027586	4.65361	0.800102	0.85284	FALSE	FALSE	FALSE	NotSig
Bag5	Bag5	70369	-0.0419444	5.38484	0.701382	0.773329	FALSE	FALSE	FALSE	NotSig
Bag6	Bag6	224727	-0.0749968	8.00177	0.519804	0.617859	FALSE	FALSE	FALSE	NotSig
Bahcc1	Bahcc1	268515	-0.593353	4.95043	6.61473e-08	4.79787e-07	FALSE	FALSE	FALSE	NotSig
Bahd1	Bahd1	228536	-0.183237	5.93594	0.283262	0.378507	FALSE	FALSE	FALSE	NotSig
Baiap2	Baiap2	108100	-0.290671	5.70255	0.0137388	0.0291918	FALSE	FALSE	FALSE	NotSig
Baiap2l1	Baiap2l1	66898	-0.249889	4.3579	0.120613	0.186885	FALSE	FALSE	FALSE	NotSig
Baiap2l2	Baiap2l2	207495	-1.60478	-0.599737	3.59601e-06	1.84954e-05	TRUE	FALSE	TRUE	Down
Baiap3	Baiap3	545192	-0.34219	0.39573	0.245081	0.336258	FALSE	FALSE	FALSE	NotSig
Bak1	Bak1	12018	0.982035	5.23719	7.53381e-15	1.71922e-13	FALSE	FALSE	FALSE	NotSig
Bambi	Bambi	68010	-2.52192	4.57551	0.00217995	0.0058314	TRUE	FALSE	TRUE	Down
Banf1	Banf1	23825	0.362696	6.00219	0.00334331	0.00849022	FALSE	FALSE	FALSE	NotSig
Bank1	Bank1	242248	-0.0269595	0.89428	0.954501	0.967151	FALSE	FALSE	FALSE	NotSig
Banp	Banp	53325	0.530558	3.35104	0.0134312	0.0286228	FALSE	FALSE	FALSE	NotSig
Bap1	Bap1	104416	0.0579959	6.60611	0.580836	0.672931	FALSE	FALSE	FALSE	NotSig
Bard1	Bard1	12021	1.32987	3.36671	1.65946e-13	3.08456e-12	TRUE	TRUE	FALSE	Up
Barx2	Barx2	12023	-0.477514	6.36195	3.64612e-05	0.000151748	FALSE	FALSE	FALSE	NotSig
Basp1	Basp1	70350	0.858815	5.99137	0.000141234	0.00051321	FALSE	FALSE	FALSE	NotSig
Batf	Batf	53314	0.846868	2.50676	0.00205647	0.00554711	FALSE	FALSE	FALSE	NotSig
Batf2	Batf2	74481	1.12427	1.26266	0.00886604	0.0198956	TRUE	TRUE	FALSE	Up
Batf3	Batf3	381319	0.121234	-0.736864	0.767746	0.826114	FALSE	FALSE	FALSE	NotSig
Bax	Bax	12028	0.163764	4.56542	0.230037	0.319549	FALSE	FALSE	FALSE	NotSig
Baz1a	Baz1a	217578	0.842107	6.76637	5.53647e-13	9.47202e-12	FALSE	FALSE	FALSE	NotSig
Baz1b	Baz1b	22385	0.341494	6.50183	0.00036802	0.00121496	FALSE	FALSE	FALSE	NotSig
Baz2a	Baz2a	116848	0.101557	7.27131	0.36253	0.461699	FALSE	FALSE	FALSE	NotSig
Baz2b	Baz2b	407823	-0.0374993	6.07645	0.742372	0.80587	FALSE	FALSE	FALSE	NotSig
Bbc3	Bbc3	170770	-0.713041	2.76347	0.00151523	0.00425833	FALSE	FALSE	FALSE	NotSig
Bbip1	Bbip1	100503572	-0.0666686	3.47595	0.621583	0.708627	FALSE	FALSE	FALSE	NotSig
Bbof1	Bbof1	72873	-0.203687	2.52085	0.214303	0.301358	FALSE	FALSE	FALSE	NotSig
Bbox1	Bbox1	170442	-2.31815	6.10139	1.83935e-28	1.88159e-26	TRUE	FALSE	TRUE	Down
Bbs1	Bbs1	52028	-0.516239	3.45453	0.000392493	0.00128859	FALSE	FALSE	FALSE	NotSig
Bbs10	Bbs10	71769	-0.017644	2.45868	0.932207	0.952225	FALSE	FALSE	FALSE	NotSig
Bbs12	Bbs12	241950	-0.175179	2.39416	0.276623	0.371359	FALSE	FALSE	FALSE	NotSig
Bbs2	Bbs2	67378	-0.058954	4.84599	0.635683	0.720713	FALSE	FALSE	FALSE	NotSig
Bbs4	Bbs4	102774	-0.0935816	3.89138	0.477056	0.576424	FALSE	FALSE	FALSE	NotSig
Bbs5	Bbs5	72569	-0.299017	1.87391	0.205028	0.290577	FALSE	FALSE	FALSE	NotSig
Bbs7	Bbs7	71492	-0.237156	3.50842	0.065539	0.11095	FALSE	FALSE	FALSE	NotSig
Bbs9	Bbs9	319845	-0.225483	2.72991	0.160447	0.237232	FALSE	FALSE	FALSE	NotSig
Bbx	Bbx	70508	0.266733	6.04096	0.0379558	0.0702081	FALSE	FALSE	FALSE	NotSig
BC003965	BC003965	214489	0.0687917	3.31568	0.63285	0.718227	FALSE	FALSE	FALSE	NotSig
BC004004	BC004004	80748	-0.292868	5.84241	0.00435216	0.0106969	FALSE	FALSE	FALSE	NotSig
BC005537	BC005537	79555	0.232135	7.64788	0.032163	0.0610147	FALSE	FALSE	FALSE	NotSig
BC005624	BC005624	227707	0.324048	4.92537	0.00398383	0.00990945	FALSE	FALSE	FALSE	NotSig
BC016579	BC016579	212998	-1.71073	2.81016	1.61184e-18	5.803e-17	TRUE	FALSE	TRUE	Down
BC024139	BC024139	271278	-3.11687	0.223268	1.83562e-14	3.95753e-13	TRUE	FALSE	TRUE	Down
BC024978	BC024978	414069	0.0843502	4.36783	0.520101	0.618013	FALSE	FALSE	FALSE	NotSig
BC028528	BC028528	229600	-0.412742	0.406952	0.158852	0.235355	FALSE	FALSE	FALSE	NotSig
BC029722	BC029722	613262	-0.978348	3.98605	1.5497e-12	2.42965e-11	FALSE	FALSE	FALSE	NotSig
BC031181	BC031181	407819	0.0597376	5.62436	0.588353	0.67999	FALSE	FALSE	FALSE	NotSig
BC034090	BC034090	207792	-0.494227	1.6362	0.0209768	0.0422068	FALSE	FALSE	FALSE	NotSig
BC048403	BC048403	NA	-0.216033	4.19248	0.148713	0.222544	FALSE	FALSE	FALSE	NotSig
BC049352	BC049352	408059	2.62269	2.98569	2.99826e-27	2.72842e-25	TRUE	TRUE	FALSE	Up
BC051142	BC051142	407788	0.388701	-0.422438	0.303558	0.400732	FALSE	FALSE	FALSE	NotSig
BC055324	BC055324	381306	1.27686	2.77877	1.48151e-15	3.76288e-14	TRUE	TRUE	FALSE	Up
Bcam	Bcam	57278	-1.17642	6.58759	7.53795e-25	5.5079e-23	TRUE	FALSE	TRUE	Down
Bcan	Bcan	12032	-3.12382	0.969722	1.47692e-11	2.03598e-10	TRUE	FALSE	TRUE	Down
Bcap29	Bcap29	12033	-0.477085	5.75843	0.000108701	0.000405933	FALSE	FALSE	FALSE	NotSig
Bcap31	Bcap31	27061	0.117216	6.92079	0.235918	0.326281	FALSE	FALSE	FALSE	NotSig
Bcar1	Bcar1	12927	0.146194	5.24649	0.344552	0.443602	FALSE	FALSE	FALSE	NotSig
Bcar3	Bcar3	29815	0.255663	4.80966	0.0566909	0.0986389	FALSE	FALSE	FALSE	NotSig
Bcas1	Bcas1	76960	-1.16241	0.21897	0.0113565	0.0246996	TRUE	FALSE	TRUE	Down
Bcas2	Bcas2	68183	0.0107724	5.50478	0.928896	0.949966	FALSE	FALSE	FALSE	NotSig
Bcas3	Bcas3	192197	-0.292203	5.13101	0.0225955	0.0449872	FALSE	FALSE	FALSE	NotSig
Bcat1	Bcat1	12035	2.18487	4.09804	1.05861e-29	1.23605e-27	TRUE	TRUE	FALSE	Up
Bcat2	Bcat2	12036	-0.103055	7.04112	0.441945	0.542124	FALSE	FALSE	FALSE	NotSig
Bccip	Bccip	66165	0.607151	4.9268	3.59609e-06	1.84954e-05	FALSE	FALSE	FALSE	NotSig
Bcdin3d	Bcdin3d	75284	0.080454	3.15287	0.59549	0.685784	FALSE	FALSE	FALSE	NotSig
Bche	Bche	12038	-1.05521	3.2991	5.5193e-06	2.71896e-05	TRUE	FALSE	TRUE	Down
Bckdha	Bckdha	12039	-0.563558	6.58563	1.38444e-08	1.13143e-07	FALSE	FALSE	FALSE	NotSig
Bckdhb	Bckdhb	12040	-0.273007	5.48465	0.0249171	0.0490115	FALSE	FALSE	FALSE	NotSig
Bckdk	Bckdk	12041	-0.111439	6.15588	0.276858	0.371507	FALSE	FALSE	FALSE	NotSig
Bcl10	Bcl10	12042	-0.011843	5.52624	0.921991	0.944337	FALSE	FALSE	FALSE	NotSig
Bcl11a	Bcl11a	14025	-0.398819	5.76464	0.00934717	0.0208428	FALSE	FALSE	FALSE	NotSig
Bcl11b	Bcl11b	58208	0.209025	7.62517	0.256752	0.349107	FALSE	FALSE	FALSE	NotSig
Bcl2	Bcl2	12043	-0.635508	5.11739	2.07459e-06	1.11763e-05	FALSE	FALSE	FALSE	NotSig
Bcl2l1	Bcl2l1	12048	-0.233019	5.3425	0.198442	0.283109	FALSE	FALSE	FALSE	NotSig
Bcl2l11	Bcl2l11	12125	0.399166	4.84814	0.00793843	0.0181071	FALSE	FALSE	FALSE	NotSig
Bcl2l12	Bcl2l12	75736	0.526189	3.8119	0.00527656	0.0126441	FALSE	FALSE	FALSE	NotSig
Bcl2l13	Bcl2l13	94044	0.0215996	7.46873	0.85326	0.895331	FALSE	FALSE	FALSE	NotSig
Bcl2l14	Bcl2l14	66813	0.926659	0.972743	8.91727e-05	0.000338372	FALSE	FALSE	FALSE	NotSig
Bcl2l15	Bcl2l15	229672	2.27733	0.545554	1.78953e-16	5.15418e-15	TRUE	TRUE	FALSE	Up
Bcl2l2	Bcl2l2	12050	-0.31538	5.85894	0.00462565	0.0112738	FALSE	FALSE	FALSE	NotSig
Bcl3	Bcl3	12051	1.62645	4.37027	2.15633e-26	1.83821e-24	TRUE	TRUE	FALSE	Up
Bcl6	Bcl6	12053	-0.346195	6.78944	0.02394	0.0473154	FALSE	FALSE	FALSE	NotSig
Bcl6b	Bcl6b	12029	-0.799476	2.39902	2.45347e-06	1.30813e-05	FALSE	FALSE	FALSE	NotSig
Bcl7a	Bcl7a	77045	-0.991912	3.95639	9.64789e-18	3.21589e-16	FALSE	FALSE	FALSE	NotSig
Bcl7b	Bcl7b	12054	-0.0375347	4.68781	0.719347	0.787983	FALSE	FALSE	FALSE	NotSig
Bcl7c	Bcl7c	12055	-0.184909	6.0663	0.13128	0.200501	FALSE	FALSE	FALSE	NotSig
Bcl9	Bcl9	77578	-0.499221	4.93631	0.00145496	0.00410763	FALSE	FALSE	FALSE	NotSig
Bcl9l	Bcl9l	80288	-0.0876891	7.14816	0.474254	0.573832	FALSE	FALSE	FALSE	NotSig
Bclaf1	Bclaf1	72567	0.45242	7.41056	0.000262244	0.000893196	FALSE	FALSE	FALSE	NotSig
Bclaf3	Bclaf3	382252	-0.113069	4.113	0.483439	0.582002	FALSE	FALSE	FALSE	NotSig
Bco1	Bco1	63857	-2.52556	1.92694	3.31184e-34	5.45829e-32	TRUE	FALSE	TRUE	Down
Bco2	Bco2	170752	-2.17761	4.35952	1.06904e-23	6.80564e-22	TRUE	FALSE	TRUE	Down
Bcor	Bcor	71458	-0.0514432	5.65142	0.652245	0.734996	FALSE	FALSE	FALSE	NotSig
Bcorl1	Bcorl1	320376	-0.118452	4.78431	0.353549	0.452358	FALSE	FALSE	FALSE	NotSig
Bcr	Bcr	110279	-0.0534004	6.48989	0.614041	0.701917	FALSE	FALSE	FALSE	NotSig
Bcs1l	Bcs1l	66821	0.151499	3.0315	0.393597	0.493886	FALSE	FALSE	FALSE	NotSig
Bdh1	Bdh1	71911	-0.322968	6.46543	0.00201037	0.00543959	FALSE	FALSE	FALSE	NotSig
Bdh2	Bdh2	69772	-0.467836	3.35082	0.0255746	0.0501186	FALSE	FALSE	FALSE	NotSig
Bdkrb1	Bdkrb1	12061	-1.537	0.118928	7.00323e-05	0.000272863	TRUE	FALSE	TRUE	Down
Bdkrb2	Bdkrb2	12062	0.249268	5.14054	0.101659	0.161567	FALSE	FALSE	FALSE	NotSig
Bdnf	Bdnf	12064	-1.58142	1.05805	2.04704e-10	2.37588e-09	TRUE	FALSE	TRUE	Down
Bdp1	Bdp1	544971	0.0891925	6.10561	0.475762	0.575188	FALSE	FALSE	FALSE	NotSig
Bean1	Bean1	65115	-0.0993541	3.63091	0.557685	0.651812	FALSE	FALSE	FALSE	NotSig
Becn1	Becn1	56208	-0.146628	5.68841	0.170515	0.249715	FALSE	FALSE	FALSE	NotSig
Begain	Begain	380785	-1.46778	0.817719	0.000819849	0.00248129	TRUE	FALSE	TRUE	Down
Bend3	Bend3	331623	0.312432	3.90942	0.0650934	0.110321	FALSE	FALSE	FALSE	NotSig
Bend4	Bend4	666938	-0.519394	4.10753	0.0145893	0.0307784	FALSE	FALSE	FALSE	NotSig
Bend5	Bend5	67621	-1.45734	-0.272126	1.13485e-05	5.22934e-05	TRUE	FALSE	TRUE	Down
Bend6	Bend6	320705	-1.77919	2.5921	1.10904e-13	2.12537e-12	TRUE	FALSE	TRUE	Down
Bend7	Bend7	209645	-0.761129	2.7366	0.000145804	0.000527328	FALSE	FALSE	FALSE	NotSig
Best1	Best1	24115	0.605098	-0.475941	0.144787	0.217944	FALSE	FALSE	FALSE	NotSig
Best2	Best2	212989	-1.85715	1.45771	1.80456e-09	1.73025e-08	TRUE	FALSE	TRUE	Down
Best3	Best3	382427	-1.32733	1.4741	5.0241e-05	0.000202397	TRUE	FALSE	TRUE	Down
Bet1	Bet1	12068	0.224941	4.64208	0.0714024	0.119603	FALSE	FALSE	FALSE	NotSig
Bet1l	Bet1l	54399	0.0477037	5.6729	0.639486	0.723642	FALSE	FALSE	FALSE	NotSig
Bex3	Bex3	12070	-0.628184	1.83115	0.0241671	0.047726	FALSE	FALSE	FALSE	NotSig
Bfar	Bfar	67118	0.090611	4.50357	0.500121	0.598539	FALSE	FALSE	FALSE	NotSig
Bfsp1	Bfsp1	12075	0.277492	2.28248	0.401394	0.502258	FALSE	FALSE	FALSE	NotSig
Bgn	Bgn	12111	0.0337498	6.66861	0.851845	0.89438	FALSE	FALSE	FALSE	NotSig
Bhlha9	Bhlha9	320522	-2.60277	0.0584593	0.00220492	0.00589077	TRUE	FALSE	TRUE	Down
Bhlhb9	Bhlhb9	70237	-0.51554	2.68385	0.000673086	0.00208171	FALSE	FALSE	FALSE	NotSig
Bhlhe22	Bhlhe22	59058	-0.963709	1.25987	0.122786	0.189678	FALSE	FALSE	FALSE	NotSig
Bhlhe23	Bhlhe23	140489	-0.632794	-0.279935	0.0433434	0.0785764	FALSE	FALSE	FALSE	NotSig
Bhlhe40	Bhlhe40	20893	0.304525	7.09517	0.049153	0.0874309	FALSE	FALSE	FALSE	NotSig
Bhlhe41	Bhlhe41	79362	-0.8865	5.40131	9.49123e-10	9.59016e-09	FALSE	FALSE	FALSE	NotSig
Bicc1	Bicc1	83675	0.572716	5.27157	0.00027551	0.000933965	FALSE	FALSE	FALSE	NotSig
Bicd1	Bicd1	12121	-0.797087	2.27943	4.89532e-06	2.43911e-05	FALSE	FALSE	FALSE	NotSig
Bicd2	Bicd2	76895	0.263744	7.54573	0.039642	0.0728186	FALSE	FALSE	FALSE	NotSig
Bicdl1	Bicdl1	75665	-0.252939	5.16877	0.0635195	0.10816	FALSE	FALSE	FALSE	NotSig
Bicdl2	Bicdl2	212733	-1.3473	6.09657	1.50164e-11	2.06621e-10	TRUE	FALSE	TRUE	Down
Bicra	Bicra	243842	0.0527367	4.36284	0.70474	0.775993	FALSE	FALSE	FALSE	NotSig
Bicral	Bicral	210982	-0.38648	5.19351	0.00330074	0.00839935	FALSE	FALSE	FALSE	NotSig
Bid	Bid	12122	0.985275	4.36676	1.75477e-09	1.68797e-08	FALSE	FALSE	FALSE	NotSig
Bik	Bik	12124	0.075624	0.698868	0.746786	0.809255	FALSE	FALSE	FALSE	NotSig
Bin1	Bin1	30948	-0.84557	6.65671	1.05523e-07	7.31756e-07	FALSE	FALSE	FALSE	NotSig
Bin2	Bin2	668218	1.45872	3.85914	5.96223e-21	2.90914e-19	TRUE	TRUE	FALSE	Up
Bin3	Bin3	57784	0.132705	4.31379	0.281275	0.376311	FALSE	FALSE	FALSE	NotSig
Birc2	Birc2	11797	-0.106239	5.03978	0.320773	0.418877	FALSE	FALSE	FALSE	NotSig
Birc3	Birc3	11796	0.378759	6.53915	0.000872868	0.00262249	FALSE	FALSE	FALSE	NotSig
Birc6	Birc6	12211	0.0429626	8.13405	0.752868	0.81418	FALSE	FALSE	FALSE	NotSig
Bivm	Bivm	246229	-0.00183469	4.47627	0.989575	0.992318	FALSE	FALSE	FALSE	NotSig
Blcap	Blcap	53619	-0.29227	5.61069	0.00957348	0.0212718	FALSE	FALSE	FALSE	NotSig
Blk	Blk	12143	-0.505943	1.24449	0.0772587	0.127914	FALSE	FALSE	FALSE	NotSig
Blm	Blm	12144	0.830851	3.75033	7.46045e-07	4.38782e-06	FALSE	FALSE	FALSE	NotSig
Blmh	Blmh	104184	0.992825	8.53152	1.47851e-09	1.44047e-08	FALSE	FALSE	FALSE	NotSig
Blnk	Blnk	17060	-0.209421	4.69092	0.0556338	0.0970615	FALSE	FALSE	FALSE	NotSig
Bloc1s1	Bloc1s1	14533	0.516094	4.32333	6.82343e-06	3.30003e-05	FALSE	FALSE	FALSE	NotSig
Bloc1s2	Bloc1s2	73689	0.0130648	5.08738	0.914825	0.939138	FALSE	FALSE	FALSE	NotSig
Bloc1s3	Bloc1s3	232946	-0.00729667	4.10523	0.959862	0.971402	FALSE	FALSE	FALSE	NotSig
Bloc1s4	Bloc1s4	117197	-0.158163	3.78243	0.285045	0.380359	FALSE	FALSE	FALSE	NotSig
Bloc1s5	Bloc1s5	17828	0.359953	4.34436	0.00210078	0.00565226	FALSE	FALSE	FALSE	NotSig
Bloc1s6	Bloc1s6	18457	-0.13976	4.62344	0.222124	0.310476	FALSE	FALSE	FALSE	NotSig
Blvra	Blvra	109778	-1.2256	3.78618	7.60806e-09	6.53805e-08	TRUE	FALSE	TRUE	Down
Blvrb	Blvrb	233016	0.123644	4.59084	0.398295	0.499148	FALSE	FALSE	FALSE	NotSig
Blzf1	Blzf1	66352	0.483011	6.03078	0.000141898	0.000515245	FALSE	FALSE	FALSE	NotSig
Bmf	Bmf	171543	-0.175437	4.26874	0.260847	0.353605	FALSE	FALSE	FALSE	NotSig
Bmi1	Bmi1	12151	-0.133192	5.86294	0.253764	0.3459	FALSE	FALSE	FALSE	NotSig
Bmp1	Bmp1	12153	0.0262017	5.5083	0.865499	0.903615	FALSE	FALSE	FALSE	NotSig
Bmp2	Bmp2	12156	-1.18398	4.41304	2.24873e-09	2.1232e-08	TRUE	FALSE	TRUE	Down
Bmp2k	Bmp2k	140780	0.602418	6.60272	3.30049e-07	2.08324e-06	FALSE	FALSE	FALSE	NotSig
Bmp3	Bmp3	110075	-0.0505959	5.42881	0.743398	0.806703	FALSE	FALSE	FALSE	NotSig
Bmp4	Bmp4	12159	-1.30627	3.73773	3.82225e-05	0.000158279	TRUE	FALSE	TRUE	Down
Bmp5	Bmp5	12160	-0.424172	-0.100073	0.133435	0.203219	FALSE	FALSE	FALSE	NotSig
Bmp6	Bmp6	12161	-0.967982	2.31197	1.8136e-07	1.20255e-06	FALSE	FALSE	FALSE	NotSig
Bmp7	Bmp7	12162	-0.714275	6.39122	1.41747e-07	9.56422e-07	FALSE	FALSE	FALSE	NotSig
Bmp8a	Bmp8a	12163	-1.94703	0.984105	0.00256726	0.00672796	TRUE	FALSE	TRUE	Down
Bmper	Bmper	73230	-0.414379	3.12803	0.0310037	0.059088	FALSE	FALSE	FALSE	NotSig
Bmpr1a	Bmpr1a	12166	-0.130996	7.37215	0.278815	0.373693	FALSE	FALSE	FALSE	NotSig
Bmpr1b	Bmpr1b	12167	-0.451	2.72736	0.0564374	0.0982554	FALSE	FALSE	FALSE	NotSig
Bmpr2	Bmpr2	12168	-0.209656	8.04383	0.0944664	0.151746	FALSE	FALSE	FALSE	NotSig
Bms1	Bms1	213895	0.623148	5.24519	7.59336e-09	6.52941e-08	FALSE	FALSE	FALSE	NotSig
Bmt2	Bmt2	101148	0.285823	5.06629	0.0147212	0.0309905	FALSE	FALSE	FALSE	NotSig
Bmx	Bmx	12169	0.918284	0.773851	1.80222e-05	7.99879e-05	FALSE	FALSE	FALSE	NotSig
Bmyc	Bmyc	107771	-0.132087	3.89769	0.561478	0.655315	FALSE	FALSE	FALSE	NotSig
Bnc1	Bnc1	12173	1.02364	5.41948	8.85882e-06	4.17417e-05	TRUE	TRUE	FALSE	Up
Bnc2	Bnc2	242509	-0.711313	5.59842	0.000456257	0.00147604	FALSE	FALSE	FALSE	NotSig
Bnip1	Bnip1	224630	-0.12318	4.54781	0.275698	0.370319	FALSE	FALSE	FALSE	NotSig
Bnip2	Bnip2	12175	0.373987	6.4679	4.66952e-05	0.000189398	FALSE	FALSE	FALSE	NotSig
Bnip3	Bnip3	12176	0.0765624	6.76871	0.590647	0.681583	FALSE	FALSE	FALSE	NotSig
Bnip3l	Bnip3l	12177	-0.118751	7.88178	0.301025	0.397924	FALSE	FALSE	FALSE	NotSig
Bnipl	Bnipl	171388	-0.285649	6.36305	0.00646596	0.0151229	FALSE	FALSE	FALSE	NotSig
Boc	Boc	117606	-0.527965	6.75201	7.23503e-06	3.47417e-05	FALSE	FALSE	FALSE	NotSig
Bod1	Bod1	69556	0.194537	5.1482	0.0968078	0.15492	FALSE	FALSE	FALSE	NotSig
Bod1l	Bod1l	665775	0.1665	5.41672	0.20906	0.295247	FALSE	FALSE	FALSE	NotSig
Bok	Bok	51800	0.460336	4.62009	0.00182271	0.00500763	FALSE	FALSE	FALSE	NotSig
Bola1	Bola1	69168	0.0455667	4.1376	0.798089	0.851353	FALSE	FALSE	FALSE	NotSig
Bola2	Bola2	66162	0.402484	4.62529	0.0016489	0.00458448	FALSE	FALSE	FALSE	NotSig
Bola3	Bola3	78653	0.0506025	3.63794	0.720581	0.788926	FALSE	FALSE	FALSE	NotSig
Bop1	Bop1	12181	0.323195	5.64271	0.0195207	0.0396373	FALSE	FALSE	FALSE	NotSig
Bora	Bora	77744	1.04089	2.62493	1.76145e-09	1.6922e-08	TRUE	TRUE	FALSE	Up
Borcs5	Borcs5	67774	-0.0535194	3.7175	0.64466	0.728164	FALSE	FALSE	FALSE	NotSig
Borcs6	Borcs6	71923	-0.419373	5.267	0.00622878	0.0146235	FALSE	FALSE	FALSE	NotSig
Borcs7	Borcs7	66439	-0.64309	2.83812	0.000765287	0.0023333	FALSE	FALSE	FALSE	NotSig
Borcs8	Borcs8	72368	0.0028546	4.04535	0.985342	0.989612	FALSE	FALSE	FALSE	NotSig
Bpgm	Bpgm	12183	-0.0495825	5.29976	0.701798	0.773559	FALSE	FALSE	FALSE	NotSig
Bphl	Bphl	68021	-0.217094	3.7669	0.0680901	0.11477	FALSE	FALSE	FALSE	NotSig
Bpifb1	Bpifb1	228801	1.24327	1.05405	0.0173348	0.0358116	TRUE	TRUE	FALSE	Up
Bpifb5	Bpifb5	228802	1.03414	-0.48096	0.0329238	0.0622589	FALSE	FALSE	FALSE	NotSig
Bpifc	Bpifc	270757	-0.280713	6.39867	0.109951	0.172916	FALSE	FALSE	FALSE	NotSig
Bpnt1	Bpnt1	23827	0.650904	4.48814	2.21135e-06	1.18458e-05	FALSE	FALSE	FALSE	NotSig
Bpnt2	Bpnt2	242291	-0.0168394	7.72486	0.886627	0.918454	FALSE	FALSE	FALSE	NotSig
Bptf	Bptf	207165	-0.0603049	6.99329	0.616191	0.703635	FALSE	FALSE	FALSE	NotSig
Braf	Braf	109880	0.061077	6.37584	0.625179	0.711632	FALSE	FALSE	FALSE	NotSig
Brap	Brap	72399	0.0153253	6.74904	0.888026	0.919454	FALSE	FALSE	FALSE	NotSig
Brat1	Brat1	231841	-0.143915	4.44831	0.197834	0.282406	FALSE	FALSE	FALSE	NotSig
Brca1	Brca1	12189	1.06897	4.09847	2.54571e-09	2.37637e-08	TRUE	TRUE	FALSE	Up
Brca2	Brca2	12190	0.211052	4.30665	0.114695	0.179081	FALSE	FALSE	FALSE	NotSig
Brcc3	Brcc3	210766	0.267469	3.60903	0.0557439	0.0972191	FALSE	FALSE	FALSE	NotSig
Brd1	Brd1	223770	-0.369396	6.70542	0.000112545	0.000418708	FALSE	FALSE	FALSE	NotSig
Brd2	Brd2	14312	0.290401	7.57147	0.00588308	0.0139177	FALSE	FALSE	FALSE	NotSig
Brd3	Brd3	67382	-0.396182	5.96592	0.000149397	0.000538125	FALSE	FALSE	FALSE	NotSig
Brd3os	Brd3os	100504116	-0.800151	-0.0831517	0.00556636	0.0132501	FALSE	FALSE	FALSE	NotSig
Brd4	Brd4	57261	0.291741	6.78759	0.0130706	0.0279515	FALSE	FALSE	FALSE	NotSig
Brd7	Brd7	26992	0.188927	5.77705	0.0650567	0.110284	FALSE	FALSE	FALSE	NotSig
Brd8	Brd8	78656	0.0332463	5.68984	0.759627	0.819339	FALSE	FALSE	FALSE	NotSig
Brd9	Brd9	105246	0.294946	4.36065	0.0181739	0.0373061	FALSE	FALSE	FALSE	NotSig
Brdt	Brdt	114642	0.377926	0.152234	0.314043	0.41161	FALSE	FALSE	FALSE	NotSig
Brf1	Brf1	72308	-0.305929	5.75434	0.00252192	0.00662786	FALSE	FALSE	FALSE	NotSig
Brf2	Brf2	66653	-0.0943924	3.45643	0.433642	0.53406	FALSE	FALSE	FALSE	NotSig
Bri3	Bri3	55950	-0.0793518	5.69883	0.525347	0.62265	FALSE	FALSE	FALSE	NotSig
Bri3bp	Bri3bp	76809	0.101217	4.18332	0.411474	0.512158	FALSE	FALSE	FALSE	NotSig
Brinp1	Brinp1	56710	1.85869	2.55395	6.82205e-15	1.5713e-13	TRUE	TRUE	FALSE	Up
Brip1	Brip1	237911	0.868215	3.04828	3.09814e-10	3.44746e-09	FALSE	FALSE	FALSE	NotSig
Brix1	Brix1	67832	0.723785	4.40317	1.68057e-08	1.35331e-07	FALSE	FALSE	FALSE	NotSig
Brk1	Brk1	101314	0.00810713	6.04457	0.935679	0.954801	FALSE	FALSE	FALSE	NotSig
Brms1	Brms1	107392	0.560998	5.01467	3.59374e-07	2.24825e-06	FALSE	FALSE	FALSE	NotSig
Brms1l	Brms1l	52592	0.086672	3.90224	0.495346	0.593447	FALSE	FALSE	FALSE	NotSig
Brox	Brox	71678	0.0276796	6.05759	0.786333	0.841778	FALSE	FALSE	FALSE	NotSig
Brpf1	Brpf1	78783	0.0719747	5.77888	0.4593	0.559205	FALSE	FALSE	FALSE	NotSig
Brpf3	Brpf3	268936	0.00330038	4.83847	0.979238	0.985282	FALSE	FALSE	FALSE	NotSig
Brsk1	Brsk1	381979	-0.466648	1.24095	0.0392225	0.0721846	FALSE	FALSE	FALSE	NotSig
Brsk2	Brsk2	75770	-0.810515	0.959375	0.000817508	0.00247471	FALSE	FALSE	FALSE	NotSig
Brwd1	Brwd1	93871	0.109433	6.53019	0.348774	0.447485	FALSE	FALSE	FALSE	NotSig
Brwd3	Brwd3	382236	0.434652	6.12989	0.001929	0.00525996	FALSE	FALSE	FALSE	NotSig
Bscl2	Bscl2	14705	-0.134645	5.91706	0.283931	0.379188	FALSE	FALSE	FALSE	NotSig
Bsdc1	Bsdc1	100383	-0.0734765	6.30387	0.459945	0.559807	FALSE	FALSE	FALSE	NotSig
Bsg	Bsg	12215	-0.0212113	8.1363	0.875122	0.910159	FALSE	FALSE	FALSE	NotSig
Bsn	Bsn	12217	-1.27502	0.344474	0.000610254	0.00191251	TRUE	FALSE	TRUE	Down
Bspry	Bspry	192120	-0.245728	3.47944	0.127642	0.196137	FALSE	FALSE	FALSE	NotSig
Bst1	Bst1	12182	3.44028	2.94302	1.59099e-36	3.23276e-34	TRUE	TRUE	FALSE	Up
Bst2	Bst2	69550	1.04718	5.00279	1.36516e-05	6.20577e-05	TRUE	TRUE	FALSE	Up
Btaf1	Btaf1	107182	0.240094	6.72825	0.0188848	0.0385414	FALSE	FALSE	FALSE	NotSig
Btbd1	Btbd1	83962	-0.376678	7.08344	0.000108993	0.000406819	FALSE	FALSE	FALSE	NotSig
Btbd10	Btbd10	68815	0.597196	4.97837	5.98868e-06	2.93653e-05	FALSE	FALSE	FALSE	NotSig
Btbd11	Btbd11	74007	0.473074	6.31358	4.71078e-05	0.000190759	FALSE	FALSE	FALSE	NotSig
Btbd16	Btbd16	330660	-0.0183484	-0.910322	0.962457	0.973151	FALSE	FALSE	FALSE	NotSig
Btbd19	Btbd19	78611	0.492818	2.75958	0.00331969	0.00843889	FALSE	FALSE	FALSE	NotSig
Btbd2	Btbd2	208198	-0.0659663	5.96303	0.593787	0.684355	FALSE	FALSE	FALSE	NotSig
Btbd3	Btbd3	228662	0.863438	7.03312	1.63482e-07	1.0933e-06	FALSE	FALSE	FALSE	NotSig
Btbd6	Btbd6	399566	-0.445708	5.78939	0.000382325	0.00125715	FALSE	FALSE	FALSE	NotSig
Btbd7	Btbd7	238386	-0.0223339	6.85087	0.839485	0.884947	FALSE	FALSE	FALSE	NotSig
Btbd8	Btbd8	100503185	-0.256678	4.93042	0.0191568	0.0389891	FALSE	FALSE	FALSE	NotSig
Btbd9	Btbd9	224671	-0.370833	5.94348	0.00103471	0.00304099	FALSE	FALSE	FALSE	NotSig
Btc	Btc	12223	-0.808239	5.82511	4.4979e-05	0.000183289	FALSE	FALSE	FALSE	NotSig
Btd	Btd	26363	-0.137922	4.7487	0.243247	0.334243	FALSE	FALSE	FALSE	NotSig
Btf3	Btf3	218490	0.169811	7.98376	0.196807	0.281183	FALSE	FALSE	FALSE	NotSig
Btf3l4	Btf3l4	70533	-0.185531	5.17061	0.121887	0.188544	FALSE	FALSE	FALSE	NotSig
Btg1	Btg1	12226	-0.304619	8.33004	0.0551407	0.096361	FALSE	FALSE	FALSE	NotSig
Btg2	Btg2	12227	-0.00460553	6.75561	0.965031	0.974892	FALSE	FALSE	FALSE	NotSig
Btg3	Btg3	12228	-0.382728	4.82612	0.00379558	0.00951171	FALSE	FALSE	FALSE	NotSig
Btk	Btk	12229	1.00865	2.19472	2.78863e-07	1.78677e-06	TRUE	TRUE	FALSE	Up
Btla	Btla	208154	0.466287	0.0452393	0.0922124	0.148656	FALSE	FALSE	FALSE	NotSig
Btn2a2	Btn2a2	238555	0.937992	0.975046	0.000166688	0.000593632	FALSE	FALSE	FALSE	NotSig
Btnl9	Btnl9	237754	-1.87682	2.83532	6.45789e-22	3.44568e-20	TRUE	FALSE	TRUE	Down
Btrc	Btrc	12234	-0.638078	4.01543	7.72937e-07	4.53878e-06	FALSE	FALSE	FALSE	NotSig
Bub1	Bub1	12235	1.64557	4.1444	9.72825e-36	1.84999e-33	TRUE	TRUE	FALSE	Up
Bub1b	Bub1b	12236	1.5048	4.67293	1.19966e-18	4.37213e-17	TRUE	TRUE	FALSE	Up
Bub3	Bub3	12237	0.215845	6.01513	0.0527047	0.0928247	FALSE	FALSE	FALSE	NotSig
Bud13	Bud13	215051	0.34114	3.63402	0.00655393	0.0153045	FALSE	FALSE	FALSE	NotSig
Bud23	Bud23	66138	0.547499	4.75613	8.1138e-06	3.85249e-05	FALSE	FALSE	FALSE	NotSig
Bud31	Bud31	231889	0.501304	3.81287	0.0093921	0.0209367	FALSE	FALSE	FALSE	NotSig
Bves	Bves	23828	-0.50205	2.87279	0.0326393	0.0618076	FALSE	FALSE	FALSE	NotSig
Bysl	Bysl	53414	0.517402	4.386	0.00014495	0.000524784	FALSE	FALSE	FALSE	NotSig
Bzw1	Bzw1	66882	0.607495	8.86896	1.38565e-05	6.27774e-05	FALSE	FALSE	FALSE	NotSig
Bzw2	Bzw2	66912	0.531427	6.71624	8.85509e-05	0.000336357	FALSE	FALSE	FALSE	NotSig
C030006K11Rik	C030006K11Rik	223665	0.0659075	3.84828	0.658709	0.740692	FALSE	FALSE	FALSE	NotSig
C130050O18Rik	C130050O18Rik	319772	0.0967144	-0.375672	0.746703	0.809224	FALSE	FALSE	FALSE	NotSig
C130074G19Rik	C130074G19Rik	226777	-0.779752	5.27633	1.56666e-10	1.86354e-09	FALSE	FALSE	FALSE	NotSig
C1d	C1d	57316	0.175363	4.34158	0.127831	0.196326	FALSE	FALSE	FALSE	NotSig
C1galt1	C1galt1	94192	0.52546	5.45546	1.91881e-05	8.46571e-05	FALSE	FALSE	FALSE	NotSig
C1galt1c1	C1galt1c1	59048	0.433952	4.52509	0.000222529	0.000768873	FALSE	FALSE	FALSE	NotSig
C1qa	C1qa	12259	0.499007	5.69051	0.0557754	0.0972627	FALSE	FALSE	FALSE	NotSig
C1qb	C1qb	12260	0.753046	6.10046	0.000541795	0.00172086	FALSE	FALSE	FALSE	NotSig
C1qbp	C1qbp	12261	0.596048	6.3897	1.26793e-07	8.63309e-07	FALSE	FALSE	FALSE	NotSig
C1qc	C1qc	12262	0.24628	6.26104	0.345361	0.444374	FALSE	FALSE	FALSE	NotSig
C1ql1	C1ql1	23829	-0.713801	-0.723875	0.0544183	0.0953108	FALSE	FALSE	FALSE	NotSig
C1qtnf1	C1qtnf1	56745	-0.0505912	5.25501	0.789667	0.844516	FALSE	FALSE	FALSE	NotSig
C1qtnf12	C1qtnf12	67389	1.52609	4.6454	2.57974e-30	3.08591e-28	TRUE	TRUE	FALSE	Up
C1qtnf2	C1qtnf2	69183	-0.717908	2.01082	9.63077e-05	0.000362887	FALSE	FALSE	FALSE	NotSig
C1qtnf3	C1qtnf3	81799	0.647785	-0.085839	0.0920058	0.148388	FALSE	FALSE	FALSE	NotSig
C1qtnf4	C1qtnf4	67445	-2.39807	-0.109715	6.8794e-06	3.32276e-05	TRUE	FALSE	TRUE	Down
C1qtnf6	C1qtnf6	72709	-0.317759	5.1224	0.100572	0.16008	FALSE	FALSE	FALSE	NotSig
C1qtnf7	C1qtnf7	109323	-0.745206	2.27701	0.000375256	0.0012361	FALSE	FALSE	FALSE	NotSig
C1qtnf9	C1qtnf9	239126	-1.96382	1.60786	1.68069e-11	2.29344e-10	TRUE	FALSE	TRUE	Down
C1ra	C1ra	50909	0.403783	1.07462	0.269896	0.363876	FALSE	FALSE	FALSE	NotSig
C1rl	C1rl	232371	1.51467	0.382084	0.00049814	0.00159484	TRUE	TRUE	FALSE	Up
C1s1	C1s1	50908	1.07444	2.9136	1.72382e-07	1.14815e-06	TRUE	TRUE	FALSE	Up
C2	C2	12263	1.26158	5.86611	3.56551e-07	2.23375e-06	TRUE	TRUE	FALSE	Up
C2cd2	C2cd2	207781	-0.678127	7.1936	1.43381e-09	1.40011e-08	FALSE	FALSE	FALSE	NotSig
C2cd2l	C2cd2l	71764	0.291394	4.52283	0.0226712	0.0451082	FALSE	FALSE	FALSE	NotSig
C2cd3	C2cd3	277939	0.494935	4.68901	3.77861e-05	0.000156603	FALSE	FALSE	FALSE	NotSig
C2cd4b	C2cd4b	75697	2.22781	-0.141327	4.05981e-07	2.51437e-06	TRUE	TRUE	FALSE	Up
C2cd4c	C2cd4c	237397	-0.8876	0.427068	0.000708252	0.00217776	FALSE	FALSE	FALSE	NotSig
C2cd5	C2cd5	74741	0.0442152	5.33866	0.722717	0.790682	FALSE	FALSE	FALSE	NotSig
C3	C3	12266	1.79252	4.69084	0.000246773	0.000844575	TRUE	TRUE	FALSE	Up
C330007P06Rik	C330007P06Rik	NA	0.213884	5.16687	0.0563442	0.0981277	FALSE	FALSE	FALSE	NotSig
C330018D20Rik	C330018D20Rik	77422	-0.100559	2.77461	0.465363	0.565473	FALSE	FALSE	FALSE	NotSig
C3ar1	C3ar1	12267	0.285516	3.60766	0.112837	0.176664	FALSE	FALSE	FALSE	NotSig
C4b	C4b	12268	0.359107	7.31735	0.163845	0.241343	FALSE	FALSE	FALSE	NotSig
C4bp	C4bp	12269	2.06095	0.435083	2.31285e-08	1.81804e-07	TRUE	TRUE	FALSE	Up
C5ar1	C5ar1	12273	1.57564	4.81265	4.35541e-18	1.50241e-16	TRUE	TRUE	FALSE	Up
C5ar2	C5ar2	319430	0.693529	3.20338	0.000293079	0.000988009	FALSE	FALSE	FALSE	NotSig
C6	C6	12274	2.65329	0.196292	2.42537e-11	3.23521e-10	TRUE	TRUE	FALSE	Up
C7	C7	109828	0.896372	1.01931	0.00316831	0.00810267	FALSE	FALSE	FALSE	NotSig
C77080	C77080	97130	-0.135123	7.42738	0.402597	0.503138	FALSE	FALSE	FALSE	NotSig
C87436	C87436	232196	-0.103129	3.87918	0.47304	0.572737	FALSE	FALSE	FALSE	NotSig
C8g	C8g	69379	-0.625325	1.63443	0.00187056	0.00511918	FALSE	FALSE	FALSE	NotSig
C9orf72	C9orf72	73205	0.0542464	5.60408	0.660478	0.742299	FALSE	FALSE	FALSE	NotSig
Caap1	Caap1	67770	0.205488	4.04654	0.0912283	0.147358	FALSE	FALSE	FALSE	NotSig
Cab39	Cab39	12283	0.0925159	8.27195	0.439758	0.540067	FALSE	FALSE	FALSE	NotSig
Cab39l	Cab39l	69008	-0.416665	4.49044	0.00114183	0.0033242	FALSE	FALSE	FALSE	NotSig
Cabin1	Cabin1	104248	-0.106217	5.99674	0.343935	0.443076	FALSE	FALSE	FALSE	NotSig
Cables1	Cables1	63955	-0.249182	4.62446	0.0512105	0.090591	FALSE	FALSE	FALSE	NotSig
Cables2	Cables2	252966	0.551123	4.2087	1.27574e-06	7.17056e-06	FALSE	FALSE	FALSE	NotSig
Cabp1	Cabp1	29867	-1.51353	-0.219358	0.00387089	0.00966616	TRUE	FALSE	TRUE	Down
Cabp2	Cabp2	29866	-0.952249	3.09562	0.000186723	0.000656629	FALSE	FALSE	FALSE	NotSig
Cabyr	Cabyr	71132	-0.58598	0.831681	0.0332132	0.0626862	FALSE	FALSE	FALSE	NotSig
Cacfd1	Cacfd1	381356	-0.400288	5.09177	0.00267718	0.00699007	FALSE	FALSE	FALSE	NotSig
Cachd1	Cachd1	320508	-0.765954	5.02111	4.98808e-07	3.03853e-06	FALSE	FALSE	FALSE	NotSig
Cacna1a	Cacna1a	12286	-0.0845088	1.14607	0.670801	0.749811	FALSE	FALSE	FALSE	NotSig
Cacna1b	Cacna1b	12287	-1.95213	2.84006	3.52919e-18	1.23755e-16	TRUE	FALSE	TRUE	Down
Cacna1c	Cacna1c	12288	-0.445669	3.44931	0.00463603	0.0112917	FALSE	FALSE	FALSE	NotSig
Cacna1d	Cacna1d	12289	-0.740614	2.63942	2.40381e-06	1.28396e-05	FALSE	FALSE	FALSE	NotSig
Cacna1e	Cacna1e	12290	-0.238658	1.70372	0.215183	0.302398	FALSE	FALSE	FALSE	NotSig
Cacna1g	Cacna1g	12291	-1.15295	3.34157	3.64087e-13	6.39112e-12	TRUE	FALSE	TRUE	Down
Cacna1h	Cacna1h	58226	-0.755125	1.01914	0.0101655	0.0223948	FALSE	FALSE	FALSE	NotSig
Cacna1s	Cacna1s	12292	-1.03562	7.7169	9.90517e-07	5.68809e-06	TRUE	FALSE	TRUE	Down
Cacna2d1	Cacna2d1	12293	-0.996334	6.65042	1.08825e-09	1.08481e-08	FALSE	FALSE	FALSE	NotSig
Cacna2d2	Cacna2d2	56808	-0.39604	2.73763	0.0432923	0.0784933	FALSE	FALSE	FALSE	NotSig
Cacna2d3	Cacna2d3	12294	-1.45384	0.703064	8.20455e-06	3.89185e-05	TRUE	FALSE	TRUE	Down
Cacna2d4	Cacna2d4	319734	-0.143078	0.293071	0.599501	0.68912	FALSE	FALSE	FALSE	NotSig
Cacnb1	Cacnb1	12295	-1.26156	5.29647	4.78677e-08	3.55366e-07	TRUE	FALSE	TRUE	Down
Cacnb2	Cacnb2	12296	-0.418895	0.799852	0.0623643	0.106573	FALSE	FALSE	FALSE	NotSig
Cacnb3	Cacnb3	12297	-0.0933758	3.51032	0.600116	0.689723	FALSE	FALSE	FALSE	NotSig
Cacnb4	Cacnb4	12298	-0.028483	4.02666	0.873887	0.909448	FALSE	FALSE	FALSE	NotSig
Cacng1	Cacng1	12299	-0.0386095	3.69595	0.884122	0.916627	FALSE	FALSE	FALSE	NotSig
Cacng4	Cacng4	54377	-1.63629	-0.916414	0.00203137	0.00548939	TRUE	FALSE	TRUE	Down
Cacng5	Cacng5	140723	-2.71988	-0.196509	0.00610453	0.0143659	TRUE	FALSE	TRUE	Down
Cacng6	Cacng6	54378	-1.21115	4.8191	7.89836e-08	5.62441e-07	TRUE	FALSE	TRUE	Down
Cactin	Cactin	70312	0.278204	3.66226	0.0497904	0.0883844	FALSE	FALSE	FALSE	NotSig
Cacul1	Cacul1	78832	0.25052	6.97265	0.0135942	0.0289135	FALSE	FALSE	FALSE	NotSig
Cacybp	Cacybp	12301	0.491608	5.93723	7.54702e-06	3.61579e-05	FALSE	FALSE	FALSE	NotSig
Cad	Cad	69719	0.505031	6.42995	0.000211444	0.000734851	FALSE	FALSE	FALSE	NotSig
Cadm1	Cadm1	54725	-0.820961	4.84726	7.24802e-07	4.27645e-06	FALSE	FALSE	FALSE	NotSig
Cadm2	Cadm2	239857	-0.853639	2.74093	0.022605	0.0449947	FALSE	FALSE	FALSE	NotSig
Cadm3	Cadm3	94332	-0.504544	5.44639	0.000610834	0.00191392	FALSE	FALSE	FALSE	NotSig
Cadm4	Cadm4	260299	-0.438756	3.47354	0.0280959	0.054278	FALSE	FALSE	FALSE	NotSig
Cadps2	Cadps2	320405	-1.08957	1.49582	0.00314287	0.00804316	TRUE	FALSE	TRUE	Down
Cage1	Cage1	71213	-0.286249	-0.821687	0.421196	0.521894	FALSE	FALSE	FALSE	NotSig
Calb2	Calb2	12308	1.55153	-0.783268	0.000588041	0.00184954	TRUE	TRUE	FALSE	Up
Calcb	Calcb	116903	-2.13755	3.95109	1.01119e-09	1.01688e-08	TRUE	FALSE	TRUE	Down
Calcoco1	Calcoco1	67488	-0.560305	5.97944	0.000159099	0.000569205	FALSE	FALSE	FALSE	NotSig
Calcrl	Calcrl	54598	0.236824	4.66707	0.0414147	0.0755044	FALSE	FALSE	FALSE	NotSig
Cald1	Cald1	109624	-0.484522	6.74828	0.00712205	0.0164602	FALSE	FALSE	FALSE	NotSig
Calhm2	Calhm2	72691	-0.258562	3.57787	0.13615	0.206599	FALSE	FALSE	FALSE	NotSig
Calhm4	Calhm4	270711	-2.06417	6.18737	0.0467757	0.0839066	FALSE	FALSE	FALSE	NotSig
Calhm5	Calhm5	103511	-0.975316	3.6701	8.50668e-06	4.0223e-05	FALSE	FALSE	FALSE	NotSig
Calhm6	Calhm6	215900	1.50573	2.83819	1.15509e-07	7.93582e-07	TRUE	TRUE	FALSE	Up
Calm1	Calm1	12313	0.630518	9.42979	0.000377107	0.00124137	FALSE	FALSE	FALSE	NotSig
Calm2	Calm2	12314	-0.307715	8.11712	0.0132472	0.0282786	FALSE	FALSE	FALSE	NotSig
Calm3	Calm3	12315	-0.137274	7.7718	0.257156	0.349623	FALSE	FALSE	FALSE	NotSig
Calml3	Calml3	70405	-0.925315	6.70373	0.00201377	0.00544553	FALSE	FALSE	FALSE	NotSig
Calml4	Calml4	75600	-1.64896	3.1194	1.7087e-13	3.17212e-12	TRUE	FALSE	TRUE	Down
Caln1	Caln1	140904	0.791198	-0.712851	0.0506628	0.0897657	FALSE	FALSE	FALSE	NotSig
Calr	Calr	12317	0.936782	9.78351	1.94451e-09	1.85009e-08	FALSE	FALSE	FALSE	NotSig
Calr4	Calr4	108802	0.0898569	0.356396	0.845809	0.889716	FALSE	FALSE	FALSE	NotSig
Calu	Calu	12321	0.436863	7.46665	3.10326e-05	0.000130992	FALSE	FALSE	FALSE	NotSig
Camk1	Camk1	52163	-0.0727202	3.69978	0.587885	0.679506	FALSE	FALSE	FALSE	NotSig
Camk1d	Camk1d	227541	-1.57092	6.58877	1.14011e-23	7.16582e-22	TRUE	FALSE	TRUE	Down
Camk1g	Camk1g	215303	0.205745	-0.109645	0.454586	0.554878	FALSE	FALSE	FALSE	NotSig
Camk2a	Camk2a	12322	-1.19403	5.29197	7.58613e-10	7.83056e-09	TRUE	FALSE	TRUE	Down
Camk2b	Camk2b	12323	-1.04394	5.56959	4.52744e-08	3.37789e-07	TRUE	FALSE	TRUE	Down
Camk2d	Camk2d	108058	-0.202081	6.85647	0.0456203	0.0820823	FALSE	FALSE	FALSE	NotSig
Camk2g	Camk2g	12325	-0.333104	5.77487	0.00246413	0.00650133	FALSE	FALSE	FALSE	NotSig
Camk2n1	Camk2n1	66259	-0.547508	4.29759	0.00231965	0.00616618	FALSE	FALSE	FALSE	NotSig
Camk2n2	Camk2n2	73047	0.446132	2.72222	0.00357681	0.00901527	FALSE	FALSE	FALSE	NotSig
Camk4	Camk4	12326	0.887596	1.30609	1.76036e-05	7.82715e-05	FALSE	FALSE	FALSE	NotSig
Camkk1	Camkk1	55984	-1.46159	4.68519	2.2046e-40	5.9456e-38	TRUE	FALSE	TRUE	Down
Camkk2	Camkk2	207565	-0.557989	5.34128	2.03025e-06	1.09588e-05	FALSE	FALSE	FALSE	NotSig
Camkmt	Camkmt	73582	-0.360773	2.69741	0.0279164	0.0539805	FALSE	FALSE	FALSE	NotSig
Caml	Caml	12328	0.35588	3.73058	0.00246213	0.00649721	FALSE	FALSE	FALSE	NotSig
Camp	Camp	12796	-0.731526	1.58372	0.00412815	0.0102242	FALSE	FALSE	FALSE	NotSig
Camsap1	Camsap1	227634	-0.190203	6.17458	0.0586033	0.101395	FALSE	FALSE	FALSE	NotSig
Camsap2	Camsap2	67886	0.0769226	7.2858	0.47969	0.578569	FALSE	FALSE	FALSE	NotSig
Camsap3	Camsap3	69697	-0.801563	6.54904	5.33825e-12	7.79352e-11	FALSE	FALSE	FALSE	NotSig
Camta1	Camta1	100072	-1.03022	4.89038	3.13546e-11	4.11214e-10	TRUE	FALSE	TRUE	Down
Camta2	Camta2	216874	-0.321306	6.10368	0.00422268	0.0104235	FALSE	FALSE	FALSE	NotSig
Cand1	Cand1	71902	0.196001	7.30503	0.0763701	0.12657	FALSE	FALSE	FALSE	NotSig
Cand2	Cand2	67088	-0.731362	5.26044	1.83229e-07	1.21332e-06	FALSE	FALSE	FALSE	NotSig
Cant1	Cant1	76025	0.0563043	4.57888	0.648331	0.731419	FALSE	FALSE	FALSE	NotSig
Canx	Canx	12330	0.256125	9.12693	0.0659056	0.111494	FALSE	FALSE	FALSE	NotSig
Cap1	Cap1	12331	0.91401	8.13107	5.29797e-14	1.06773e-12	FALSE	FALSE	FALSE	NotSig
Cap2	Cap2	67252	-1.05161	5.8214	1.05057e-06	6.00044e-06	TRUE	FALSE	TRUE	Down
Capg	Capg	12332	1.0712	7.80286	3.89878e-19	1.52186e-17	TRUE	TRUE	FALSE	Up
Capn1	Capn1	12333	0.523359	7.62777	6.97579e-07	4.12567e-06	FALSE	FALSE	FALSE	NotSig
Capn10	Capn10	23830	-0.369651	4.9351	0.00271596	0.0070801	FALSE	FALSE	FALSE	NotSig
Capn12	Capn12	60594	-1.23373	4.55511	0.00590564	0.0139621	TRUE	FALSE	TRUE	Down
Capn15	Capn15	50817	-0.0235839	5.46201	0.839933	0.88517	FALSE	FALSE	FALSE	NotSig
Capn2	Capn2	12334	0.317707	6.6599	0.00206572	0.00556802	FALSE	FALSE	FALSE	NotSig
Capn3	Capn3	12335	-1.02801	6.20751	2.19648e-06	1.17789e-05	TRUE	FALSE	TRUE	Down
Capn5	Capn5	12337	-0.0394495	5.4848	0.744763	0.807948	FALSE	FALSE	FALSE	NotSig
Capn6	Capn6	12338	-0.678215	0.333781	0.0405862	0.0742311	FALSE	FALSE	FALSE	NotSig
Capn7	Capn7	12339	0.0356625	5.43882	0.73429	0.799745	FALSE	FALSE	FALSE	NotSig
Capn8	Capn8	170725	-2.08198	2.56304	0.0100965	0.022286	TRUE	FALSE	TRUE	Down
Capns1	Capns1	12336	0.689433	7.29116	5.44081e-10	5.75631e-09	FALSE	FALSE	FALSE	NotSig
Capns2	Capns2	69543	-0.159805	6.38139	0.319807	0.41791	FALSE	FALSE	FALSE	NotSig
Caprin1	Caprin1	53872	0.322624	8.3331	0.00740341	0.0170229	FALSE	FALSE	FALSE	NotSig
Caprin2	Caprin2	232560	-0.00212025	3.24096	0.988161	0.99153	FALSE	FALSE	FALSE	NotSig
Capsl	Capsl	75568	2.6598	0.175336	9.13302e-08	6.41734e-07	TRUE	TRUE	FALSE	Up
Capza1	Capza1	12340	0.751079	7.98583	7.06901e-11	8.90844e-10	FALSE	FALSE	FALSE	NotSig
Capza2	Capza2	12343	0.151668	7.59657	0.167858	0.246347	FALSE	FALSE	FALSE	NotSig
Capzb	Capzb	12345	0.543644	8.23286	7.76081e-06	3.71223e-05	FALSE	FALSE	FALSE	NotSig
Car11	Car11	12348	-1.74971	4.09273	2.7519e-33	4.34244e-31	TRUE	FALSE	TRUE	Down
Car12	Car12	76459	0.564884	5.81566	3.01626e-05	0.000127829	FALSE	FALSE	FALSE	NotSig
Car13	Car13	71934	0.0482814	5.84007	0.729278	0.795863	FALSE	FALSE	FALSE	NotSig
Car14	Car14	23831	-0.634678	1.46657	0.0122564	0.0264196	FALSE	FALSE	FALSE	NotSig
Car2	Car2	12349	-0.469397	7.3807	0.00497565	0.0119967	FALSE	FALSE	FALSE	NotSig
Car3	Car3	12350	-0.898351	11.1455	1.04897e-05	4.87449e-05	FALSE	FALSE	FALSE	NotSig
Car4	Car4	12351	2.51269	1.80113	1.41e-05	6.37446e-05	TRUE	TRUE	FALSE	Up
Car5b	Car5b	56078	-0.0890965	5.24918	0.556213	0.650399	FALSE	FALSE	FALSE	NotSig
Car6	Car6	12353	0.879047	3.48762	0.00246814	0.00650727	FALSE	FALSE	FALSE	NotSig
Car8	Car8	12319	1.56922	2.91032	6.20404e-14	1.23192e-12	TRUE	TRUE	FALSE	Up
Car9	Car9	230099	1.03473	2.95545	3.75749e-06	1.92388e-05	TRUE	TRUE	FALSE	Up
Card10	Card10	105844	0.486233	5.83455	7.12824e-05	0.000277006	FALSE	FALSE	FALSE	NotSig
Card11	Card11	108723	0.316034	2.3795	0.160894	0.237798	FALSE	FALSE	FALSE	NotSig
Card14	Card14	170720	-0.795343	6.03265	2.86931e-09	2.65671e-08	FALSE	FALSE	FALSE	NotSig
Card19	Card19	68480	0.0646853	3.55843	0.6143	0.702105	FALSE	FALSE	FALSE	NotSig
Card6	Card6	239319	0.0692193	4.48542	0.565086	0.658852	FALSE	FALSE	FALSE	NotSig
Card9	Card9	332579	-0.89581	3.26217	2.64091e-05	0.00011315	FALSE	FALSE	FALSE	NotSig
Carf	Carf	241066	-0.518409	3.27747	0.000655343	0.00203362	FALSE	FALSE	FALSE	NotSig
Carhsp1	Carhsp1	52502	0.596872	6.91572	1.14418e-07	7.86814e-07	FALSE	FALSE	FALSE	NotSig
Carm1	Carm1	59035	0.133007	5.64148	0.258709	0.351322	FALSE	FALSE	FALSE	NotSig
Carmil1	Carmil1	68732	-0.138464	5.29317	0.338994	0.4377	FALSE	FALSE	FALSE	NotSig
Carmil2	Carmil2	234695	0.736172	1.81336	0.000336539	0.00112076	FALSE	FALSE	FALSE	NotSig
Carmil3	Carmil3	268747	-1.64356	2.48715	6.26094e-15	1.4443e-13	TRUE	FALSE	TRUE	Down
Carnmt1	Carnmt1	67383	0.0990465	5.79304	0.419504	0.520277	FALSE	FALSE	FALSE	NotSig
Carns1	Carns1	107239	-1.09102	2.06655	7.44514e-06	3.57044e-05	TRUE	FALSE	TRUE	Down
Cars	Cars	27267	0.0468755	6.37548	0.75484	0.81587	FALSE	FALSE	FALSE	NotSig
Cars2	Cars2	71941	0.163405	3.81622	0.1912	0.274625	FALSE	FALSE	FALSE	NotSig
Casc1	Casc1	320662	-0.38147	-0.442387	0.244766	0.335919	FALSE	FALSE	FALSE	NotSig
Casc3	Casc3	192160	-0.0250861	6.3882	0.798217	0.851366	FALSE	FALSE	FALSE	NotSig
Casd1	Casd1	213819	0.0892506	4.84254	0.42616	0.526638	FALSE	FALSE	FALSE	NotSig
Cask	Cask	12361	0.158235	6.46196	0.13384	0.203761	FALSE	FALSE	FALSE	NotSig
Caskin1	Caskin1	268932	-1.02764	1.12589	6.72568e-05	0.000262878	TRUE	FALSE	TRUE	Down
Caskin2	Caskin2	140721	-0.318358	5.52846	0.00604583	0.0142481	FALSE	FALSE	FALSE	NotSig
Casp1	Casp1	12362	1.01026	4.34525	1.92538e-11	2.60339e-10	TRUE	TRUE	FALSE	Up
Casp12	Casp12	12364	0.20953	2.11139	0.261325	0.354091	FALSE	FALSE	FALSE	NotSig
Casp14	Casp14	12365	0.675204	9.89059	0.0120774	0.0260803	FALSE	FALSE	FALSE	NotSig
Casp2	Casp2	12366	0.0339505	5.54355	0.758599	0.818587	FALSE	FALSE	FALSE	NotSig
Casp3	Casp3	12367	0.891809	6.18616	2.72595e-13	4.88334e-12	FALSE	FALSE	FALSE	NotSig
Casp4	Casp4	12363	1.2015	4.3851	7.59806e-19	2.83884e-17	TRUE	TRUE	FALSE	Up
Casp6	Casp6	12368	0.713324	4.3553	5.32266e-07	3.22446e-06	FALSE	FALSE	FALSE	NotSig
Casp7	Casp7	12369	0.660123	4.5425	9.4683e-09	8.0116e-08	FALSE	FALSE	FALSE	NotSig
Casp8	Casp8	12370	0.86305	5.06498	1.58384e-10	1.88246e-09	FALSE	FALSE	FALSE	NotSig
Casp8ap2	Casp8ap2	26885	0.295691	4.85746	0.0256514	0.0502492	FALSE	FALSE	FALSE	NotSig
Casp9	Casp9	12371	0.0468399	4.3906	0.691807	0.766075	FALSE	FALSE	FALSE	NotSig
Casq1	Casq1	12372	-1.68754	7.9863	3.0442e-13	5.41421e-12	TRUE	FALSE	TRUE	Down
Casq2	Casq2	12373	-1.46273	3.23411	6.82149e-06	3.30003e-05	TRUE	FALSE	TRUE	Down
Casr	Casr	12374	-2.28048	0.477122	2.15469e-14	4.56579e-13	TRUE	FALSE	TRUE	Down
Cass4	Cass4	320664	1.31601	3.24609	1.31063e-10	1.57541e-09	TRUE	TRUE	FALSE	Up
Cast	Cast	12380	-0.203415	8.22579	0.135247	0.205524	FALSE	FALSE	FALSE	NotSig
Castor1	Castor1	71962	-0.477986	4.07865	0.00022506	0.000776533	FALSE	FALSE	FALSE	NotSig
Castor2	Castor2	80909	-0.646699	4.68418	6.08519e-06	2.97893e-05	FALSE	FALSE	FALSE	NotSig
Casz1	Casz1	69743	-0.176866	8.00781	0.19886	0.283657	FALSE	FALSE	FALSE	NotSig
Cat	Cat	12359	-0.609646	7.76306	1.92267e-05	8.4777e-05	FALSE	FALSE	FALSE	NotSig
Catsper1	Catsper1	225865	-0.0624973	1.50569	0.754871	0.81587	FALSE	FALSE	FALSE	NotSig
Catsper2	Catsper2	212670	0.0178556	0.782553	0.944838	0.960716	FALSE	FALSE	FALSE	NotSig
Catsperd	Catsperd	106757	-0.688786	-0.884255	0.0748088	0.124288	FALSE	FALSE	FALSE	NotSig
Catsperg2	Catsperg2	76718	-0.946671	-0.804263	0.00652899	0.0152559	FALSE	FALSE	FALSE	NotSig
Catsperz	Catsperz	67077	1.78005	1.25144	4.19138e-10	4.57811e-09	TRUE	TRUE	FALSE	Up
Cav1	Cav1	12389	-0.16692	7.93896	0.427268	0.5277	FALSE	FALSE	FALSE	NotSig
Cav2	Cav2	12390	0.135164	7.1883	0.547902	0.642962	FALSE	FALSE	FALSE	NotSig
Cav3	Cav3	12391	-0.36969	3.2861	0.0731392	0.121978	FALSE	FALSE	FALSE	NotSig
Cavin1	Cavin1	19285	-0.611194	9.18168	4.88759e-05	0.000197326	FALSE	FALSE	FALSE	NotSig
Cavin2	Cavin2	20324	-0.703559	6.29744	5.31954e-09	4.70231e-08	FALSE	FALSE	FALSE	NotSig
Cavin3	Cavin3	109042	-0.484098	5.38512	3.61448e-05	0.0001506	FALSE	FALSE	FALSE	NotSig
Cavin4	Cavin4	68016	-0.590583	4.26782	0.0035211	0.00889146	FALSE	FALSE	FALSE	NotSig
Cbarp	Cbarp	100503659	-0.229688	4.46902	0.122478	0.1893	FALSE	FALSE	FALSE	NotSig
Cbfa2t2	Cbfa2t2	12396	-0.0294199	5.54014	0.796744	0.850326	FALSE	FALSE	FALSE	NotSig
Cbfa2t3	Cbfa2t3	12398	-0.563063	4.3431	1.12052e-05	5.17455e-05	FALSE	FALSE	FALSE	NotSig
Cbfb	Cbfb	12400	0.501507	6.82341	1.84364e-07	1.21974e-06	FALSE	FALSE	FALSE	NotSig
Cbl	Cbl	12402	0.334399	7.08662	0.00787216	0.017967	FALSE	FALSE	FALSE	NotSig
Cblb	Cblb	208650	0.302599	5.04218	0.0527368	0.0928702	FALSE	FALSE	FALSE	NotSig
Cblc	Cblc	80794	-0.178286	3.42907	0.211921	0.298634	FALSE	FALSE	FALSE	NotSig
Cbll1	Cbll1	104836	0.16623	4.70929	0.172968	0.252747	FALSE	FALSE	FALSE	NotSig
Cbln1	Cbln1	12404	-3.33438	-0.441214	1.60819e-06	8.85129e-06	TRUE	FALSE	TRUE	Down
Cbr1	Cbr1	12408	0.381317	4.80547	0.00416892	0.010308	FALSE	FALSE	FALSE	NotSig
Cbr2	Cbr2	12409	-1.10168	4.0156	7.09086e-05	0.000275766	TRUE	FALSE	TRUE	Down
Cbr3	Cbr3	109857	0.172957	4.25188	0.222307	0.310625	FALSE	FALSE	FALSE	NotSig
Cbr4	Cbr4	234309	0.100004	3.09377	0.517103	0.61514	FALSE	FALSE	FALSE	NotSig
Cbs	Cbs	12411	-1.16607	5.34645	0.00516366	0.0124137	TRUE	FALSE	TRUE	Down
Cbwd1	Cbwd1	226043	-0.0730098	3.92734	0.542853	0.638855	FALSE	FALSE	FALSE	NotSig
Cbx1	Cbx1	12412	0.219861	6.06972	0.0442117	0.0799356	FALSE	FALSE	FALSE	NotSig
Cbx2	Cbx2	12416	-0.0609727	3.48444	0.66919	0.748625	FALSE	FALSE	FALSE	NotSig
Cbx3	Cbx3	12417	0.124866	6.65814	0.225141	0.313776	FALSE	FALSE	FALSE	NotSig
Cbx4	Cbx4	12418	-0.541491	5.43433	1.86005e-06	1.011e-05	FALSE	FALSE	FALSE	NotSig
Cbx5	Cbx5	12419	0.498256	5.86608	6.34091e-05	0.000249416	FALSE	FALSE	FALSE	NotSig
Cbx6	Cbx6	494448	-0.831678	5.14505	9.83705e-06	4.59135e-05	FALSE	FALSE	FALSE	NotSig
Cbx7	Cbx7	52609	-1.27174	4.14838	2.95427e-14	6.17221e-13	TRUE	FALSE	TRUE	Down
Cbx8	Cbx8	30951	-0.0695381	3.21114	0.597923	0.687572	FALSE	FALSE	FALSE	NotSig
Cby1	Cby1	73739	-0.47364	3.23936	0.0518713	0.0915851	FALSE	FALSE	FALSE	NotSig
Cby3	Cby3	76653	-0.844776	1.0324	0.000203968	0.000711537	FALSE	FALSE	FALSE	NotSig
Cc2d1a	Cc2d1a	212139	0.000555497	6.39169	0.99558	0.997044	FALSE	FALSE	FALSE	NotSig
Cc2d1b	Cc2d1b	319965	0.11041	5.98832	0.265922	0.359303	FALSE	FALSE	FALSE	NotSig
Cc2d2a	Cc2d2a	231214	-0.458639	3.20114	0.00347014	0.00876875	FALSE	FALSE	FALSE	NotSig
Cc2d2b	Cc2d2b	668310	-0.775115	0.549553	0.00708094	0.0163826	FALSE	FALSE	FALSE	NotSig
Ccar1	Ccar1	67500	0.385459	5.6994	0.000402868	0.00131886	FALSE	FALSE	FALSE	NotSig
Ccar2	Ccar2	219158	0.335127	6.19255	0.000845001	0.00254702	FALSE	FALSE	FALSE	NotSig
Ccbe1	Ccbe1	320924	0.463402	3.12083	0.0970066	0.155171	FALSE	FALSE	FALSE	NotSig
Ccdc102a	Ccdc102a	234582	-0.533649	3.23739	0.0161859	0.0336727	FALSE	FALSE	FALSE	NotSig
Ccdc106	Ccdc106	232821	-0.973321	2.25085	1.15328e-09	1.14427e-08	FALSE	FALSE	FALSE	NotSig
Ccdc107	Ccdc107	622404	-0.471844	3.92059	0.00061882	0.00193445	FALSE	FALSE	FALSE	NotSig
Ccdc112	Ccdc112	240261	0.194464	2.02191	0.286631	0.382097	FALSE	FALSE	FALSE	NotSig
Ccdc113	Ccdc113	244608	-3.33527	-0.0624286	2.21225e-15	5.46905e-14	TRUE	FALSE	TRUE	Down
Ccdc114	Ccdc114	NA	-0.604591	1.1933	0.0673257	0.113689	FALSE	FALSE	FALSE	NotSig
Ccdc115	Ccdc115	69668	0.187665	4.47171	0.0772571	0.127914	FALSE	FALSE	FALSE	NotSig
Ccdc116	Ccdc116	76872	-2.21595	0.0749886	7.99097e-08	5.68489e-07	TRUE	FALSE	TRUE	Down
Ccdc117	Ccdc117	104479	0.271089	5.52653	0.0332543	0.0627422	FALSE	FALSE	FALSE	NotSig
Ccdc12	Ccdc12	72654	0.383499	4.31156	0.00418745	0.0103452	FALSE	FALSE	FALSE	NotSig
Ccdc120	Ccdc120	54648	0.0770524	6.10642	0.474362	0.573916	FALSE	FALSE	FALSE	NotSig
Ccdc122	Ccdc122	108811	-0.466505	-0.979509	0.290385	0.38613	FALSE	FALSE	FALSE	NotSig
Ccdc124	Ccdc124	234388	0.0513908	4.71628	0.71644	0.785785	FALSE	FALSE	FALSE	NotSig
Ccdc125	Ccdc125	76041	-0.128492	3.69649	0.28475	0.380034	FALSE	FALSE	FALSE	NotSig
Ccdc126	Ccdc126	57895	0.233614	4.62166	0.0677456	0.114255	FALSE	FALSE	FALSE	NotSig
Ccdc127	Ccdc127	67433	-0.157356	5.41843	0.144234	0.217244	FALSE	FALSE	FALSE	NotSig
Ccdc130	Ccdc130	67736	-0.0135247	2.8632	0.937818	0.956519	FALSE	FALSE	FALSE	NotSig
Ccdc134	Ccdc134	76457	0.419223	3.13716	0.00922173	0.0206003	FALSE	FALSE	FALSE	NotSig
Ccdc136	Ccdc136	232664	-1.33566	3.12115	1.11281e-11	1.55867e-10	TRUE	FALSE	TRUE	Down
Ccdc137	Ccdc137	67291	0.195075	4.4232	0.103377	0.163876	FALSE	FALSE	FALSE	NotSig
Ccdc138	Ccdc138	76138	-0.153588	0.488705	0.509883	0.608125	FALSE	FALSE	FALSE	NotSig
Ccdc14	Ccdc14	239839	0.458534	1.2265	0.0268666	0.0522532	FALSE	FALSE	FALSE	NotSig
Ccdc141	Ccdc141	545428	-0.190363	1.55052	0.349226	0.447909	FALSE	FALSE	FALSE	NotSig
Ccdc142	Ccdc142	243510	0.0141691	2.95908	0.92802	0.949266	FALSE	FALSE	FALSE	NotSig
Ccdc146	Ccdc146	75172	0.40216	0.120813	0.202338	0.287506	FALSE	FALSE	FALSE	NotSig
Ccdc149	Ccdc149	100503884	-0.430036	3.37987	0.00184066	0.00504854	FALSE	FALSE	FALSE	NotSig
Ccdc15	Ccdc15	245902	0.0510625	2.97106	0.717489	0.786568	FALSE	FALSE	FALSE	NotSig
Ccdc154	Ccdc154	207209	-0.704953	2.1238	0.000497539	0.00159361	FALSE	FALSE	FALSE	NotSig
Ccdc157	Ccdc157	216516	-0.163362	3.42218	0.260636	0.353448	FALSE	FALSE	FALSE	NotSig
Ccdc158	Ccdc158	320696	1.38161	-0.0995971	3.26324e-05	0.000136965	TRUE	TRUE	FALSE	Up
Ccdc159	Ccdc159	67119	-0.870296	2.11495	1.31818e-05	6.00877e-05	FALSE	FALSE	FALSE	NotSig
Ccdc162	Ccdc162	75973	-0.218397	2.17783	0.328804	0.427071	FALSE	FALSE	FALSE	NotSig
Ccdc163	Ccdc163	68394	-0.344382	1.21806	0.093943	0.151052	FALSE	FALSE	FALSE	NotSig
Ccdc167	Ccdc167	68597	0.136766	4.1852	0.30831	0.405601	FALSE	FALSE	FALSE	NotSig
Ccdc169	Ccdc169	320604	0.449389	0.911657	0.127132	0.195558	FALSE	FALSE	FALSE	NotSig
Ccdc17	Ccdc17	622665	-0.797058	2.49809	1.43287e-06	7.95126e-06	FALSE	FALSE	FALSE	NotSig
Ccdc170	Ccdc170	100504234	-2.11627	-1.10837	4.18841e-06	2.12046e-05	TRUE	FALSE	TRUE	Down
Ccdc171	Ccdc171	320226	-0.930145	-0.939953	0.0149224	0.031359	FALSE	FALSE	FALSE	NotSig
Ccdc173	Ccdc173	75051	-0.0112925	-0.218639	0.968214	0.976974	FALSE	FALSE	FALSE	NotSig
Ccdc174	Ccdc174	232236	-0.0125779	4.18932	0.917573	0.94113	FALSE	FALSE	FALSE	NotSig
Ccdc18	Ccdc18	73254	0.121458	3.24724	0.33242	0.430825	FALSE	FALSE	FALSE	NotSig
Ccdc181	Ccdc181	74895	-0.972778	-1.09696	0.0248671	0.0489326	FALSE	FALSE	FALSE	NotSig
Ccdc186	Ccdc186	213993	0.190292	6.84411	0.0789038	0.130172	FALSE	FALSE	FALSE	NotSig
Ccdc189	Ccdc189	233899	-0.508852	-0.171823	0.0954381	0.153091	FALSE	FALSE	FALSE	NotSig
Ccdc191	Ccdc191	212153	-0.0432383	-0.0595264	0.869123	0.906207	FALSE	FALSE	FALSE	NotSig
Ccdc194	Ccdc194	619297	-0.0906505	0.140871	0.727123	0.794197	FALSE	FALSE	FALSE	NotSig
Ccdc22	Ccdc22	54638	0.378897	3.88439	0.00339805	0.00861908	FALSE	FALSE	FALSE	NotSig
Ccdc24	Ccdc24	381546	1.0873	-0.116133	0.00425757	0.0104992	TRUE	TRUE	FALSE	Up
Ccdc25	Ccdc25	67179	0.195577	4.42676	0.0874581	0.142166	FALSE	FALSE	FALSE	NotSig
Ccdc28a	Ccdc28a	215814	-0.294153	4.20317	0.0393343	0.0723249	FALSE	FALSE	FALSE	NotSig
Ccdc28b	Ccdc28b	66264	-0.4285	2.08293	0.0756727	0.125512	FALSE	FALSE	FALSE	NotSig
Ccdc3	Ccdc3	74186	-0.925495	5.81951	4.85882e-14	9.84574e-13	FALSE	FALSE	FALSE	NotSig
Ccdc30	Ccdc30	73332	-0.970439	-0.467317	0.00437161	0.0107393	FALSE	FALSE	FALSE	NotSig
Ccdc32	Ccdc32	269336	-0.0771794	4.28432	0.537768	0.633928	FALSE	FALSE	FALSE	NotSig
Ccdc34	Ccdc34	68201	0.264982	3.52036	0.0433802	0.0786144	FALSE	FALSE	FALSE	NotSig
Ccdc38	Ccdc38	237465	0.0886341	1.15465	0.693613	0.767256	FALSE	FALSE	FALSE	NotSig
Ccdc43	Ccdc43	52715	0.288669	4.56527	0.0115485	0.0250694	FALSE	FALSE	FALSE	NotSig
Ccdc47	Ccdc47	67163	0.175385	6.97092	0.155128	0.230956	FALSE	FALSE	FALSE	NotSig
Ccdc50	Ccdc50	67501	-0.350108	6.75808	0.00056004	0.00176972	FALSE	FALSE	FALSE	NotSig
Ccdc51	Ccdc51	66658	0.160225	2.31325	0.353436	0.452253	FALSE	FALSE	FALSE	NotSig
Ccdc57	Ccdc57	71276	-0.0651594	1.97124	0.735242	0.800488	FALSE	FALSE	FALSE	NotSig
Ccdc58	Ccdc58	381045	0.734548	2.80915	1.22201e-05	5.60137e-05	FALSE	FALSE	FALSE	NotSig
Ccdc59	Ccdc59	52713	0.175519	2.38012	0.231836	0.321385	FALSE	FALSE	FALSE	NotSig
Ccdc6	Ccdc6	76551	-0.256913	6.67035	0.0270406	0.0525335	FALSE	FALSE	FALSE	NotSig
Ccdc60	Ccdc60	269693	1.02297	-0.679333	0.0182599	0.0374257	TRUE	TRUE	FALSE	Up
Ccdc61	Ccdc61	232933	-0.273811	3.31053	0.104634	0.165603	FALSE	FALSE	FALSE	NotSig
Ccdc62	Ccdc62	208908	-0.269741	1.86568	0.193069	0.276641	FALSE	FALSE	FALSE	NotSig
Ccdc65	Ccdc65	105833	-0.346776	2.31241	0.112438	0.176151	FALSE	FALSE	FALSE	NotSig
Ccdc66	Ccdc66	320234	-0.064828	3.37312	0.665935	0.746228	FALSE	FALSE	FALSE	NotSig
Ccdc68	Ccdc68	381175	-2.45481	0.323828	0.000787934	0.00239496	TRUE	FALSE	TRUE	Down
Ccdc69	Ccdc69	52570	-0.0511468	3.45994	0.763553	0.822497	FALSE	FALSE	FALSE	NotSig
Ccdc71	Ccdc71	72454	0.013412	4.8357	0.90845	0.934664	FALSE	FALSE	FALSE	NotSig
Ccdc71l	Ccdc71l	72123	0.0996696	6.4153	0.410145	0.510933	FALSE	FALSE	FALSE	NotSig
Ccdc74a	Ccdc74a	72315	-1.43522	-0.554454	0.0017914	0.00493167	TRUE	FALSE	TRUE	Down
Ccdc77	Ccdc77	67200	1.17948	2.07237	3.3112e-09	3.03741e-08	TRUE	TRUE	FALSE	Up
Ccdc78	Ccdc78	381077	-3.5626	0.787606	4.27262e-22	2.30457e-20	TRUE	FALSE	TRUE	Down
Ccdc8	Ccdc8	434130	-0.619895	3.54532	0.00340785	0.00863547	FALSE	FALSE	FALSE	NotSig
Ccdc80	Ccdc80	67896	-0.426828	7.34685	0.0049473	0.0119439	FALSE	FALSE	FALSE	NotSig
Ccdc82	Ccdc82	66396	0.785059	3.35284	8.55574e-09	7.29352e-08	FALSE	FALSE	FALSE	NotSig
Ccdc84	Ccdc84	382073	-0.195133	1.39767	0.317165	0.41497	FALSE	FALSE	FALSE	NotSig
Ccdc85a	Ccdc85a	216613	-0.421428	1.65877	0.0442724	0.080022	FALSE	FALSE	FALSE	NotSig
Ccdc85b	Ccdc85b	240514	-0.296224	4.23853	0.110506	0.173582	FALSE	FALSE	FALSE	NotSig
Ccdc85c	Ccdc85c	668158	-0.102052	6.14886	0.574502	0.666846	FALSE	FALSE	FALSE	NotSig
Ccdc86	Ccdc86	108673	0.718838	4.83541	2.58392e-07	1.66568e-06	FALSE	FALSE	FALSE	NotSig
Ccdc88a	Ccdc88a	108686	0.262923	5.08208	0.0327887	0.0620508	FALSE	FALSE	FALSE	NotSig
Ccdc88b	Ccdc88b	78317	0.902298	3.3166	1.21435e-06	6.84884e-06	FALSE	FALSE	FALSE	NotSig
Ccdc88c	Ccdc88c	68339	-0.0998014	4.62991	0.376977	0.476375	FALSE	FALSE	FALSE	NotSig
Ccdc89	Ccdc89	70054	-0.460168	-0.880965	0.206269	0.291979	FALSE	FALSE	FALSE	NotSig
Ccdc9	Ccdc9	243846	-0.361282	4.43796	0.000656992	0.00203789	FALSE	FALSE	FALSE	NotSig
Ccdc90b	Ccdc90b	66365	-0.278184	3.72026	0.0616915	0.105654	FALSE	FALSE	FALSE	NotSig
Ccdc91	Ccdc91	67015	0.179017	5.18467	0.109958	0.172916	FALSE	FALSE	FALSE	NotSig
Ccdc92	Ccdc92	215707	-0.960251	3.46648	0.000132748	0.000485226	FALSE	FALSE	FALSE	NotSig
Ccdc92b	Ccdc92b	432582	-0.363801	0.865871	0.163786	0.241279	FALSE	FALSE	FALSE	NotSig
Ccdc93	Ccdc93	70829	0.140711	5.08737	0.224776	0.313415	FALSE	FALSE	FALSE	NotSig
Ccdc96	Ccdc96	66717	0.20655	-0.485474	0.5731	0.665737	FALSE	FALSE	FALSE	NotSig
Ccdc97	Ccdc97	52132	0.318212	4.95477	0.00642623	0.0150419	FALSE	FALSE	FALSE	NotSig
Ccdc9b	Ccdc9b	214239	-0.111474	4.71795	0.426373	0.526857	FALSE	FALSE	FALSE	NotSig
Ccer2	Ccer2	100504112	-0.768562	0.982798	0.0229127	0.0455216	FALSE	FALSE	FALSE	NotSig
Cchcr1	Cchcr1	240084	-0.20444	4.36345	0.201907	0.287196	FALSE	FALSE	FALSE	NotSig
Ccl1	Ccl1	20290	1.33964	1.20525	8.8319e-05	0.000335639	TRUE	TRUE	FALSE	Up
Ccl11	Ccl11	20292	0.53452	4.77804	0.00816281	0.0185527	FALSE	FALSE	FALSE	NotSig
Ccl12	Ccl12	20293	0.690195	4.02	0.0195234	0.0396373	FALSE	FALSE	FALSE	NotSig
Ccl17	Ccl17	20295	-0.888685	0.0555047	0.00818713	0.0186001	FALSE	FALSE	FALSE	NotSig
Ccl2	Ccl2	20296	1.1403	3.67534	5.66415e-09	4.96844e-08	TRUE	TRUE	FALSE	Up
Ccl20	Ccl20	20297	0.729284	2.60244	0.00332438	0.00844791	FALSE	FALSE	FALSE	NotSig
Ccl22	Ccl22	20299	-0.319044	3.93694	0.0265972	0.0518215	FALSE	FALSE	FALSE	NotSig
Ccl24	Ccl24	56221	-0.939131	2.28604	0.00438935	0.0107776	FALSE	FALSE	FALSE	NotSig
Ccl3	Ccl3	20302	4.14619	2.81334	8.23891e-40	2.144e-37	TRUE	TRUE	FALSE	Up
Ccl4	Ccl4	20303	3.78771	1.59175	2.92846e-19	1.16144e-17	TRUE	TRUE	FALSE	Up
Ccl5	Ccl5	20304	2.28593	2.12047	2.52746e-06	1.34179e-05	TRUE	TRUE	FALSE	Up
Ccl6	Ccl6	20305	-0.0601651	6.08443	0.647355	0.730651	FALSE	FALSE	FALSE	NotSig
Ccl7	Ccl7	20306	2.59976	4.41087	1.11243e-20	5.20527e-19	TRUE	TRUE	FALSE	Up
Ccl8	Ccl8	20307	2.66496	9.02642	3.3067e-29	3.6332e-27	TRUE	TRUE	FALSE	Up
Ccl9	Ccl9	20308	2.90341	-0.713509	8.28715e-09	7.07269e-08	TRUE	TRUE	FALSE	Up
Ccm2	Ccm2	216527	0.332489	5.0008	0.0145789	0.0307653	FALSE	FALSE	FALSE	NotSig
Ccm2l	Ccm2l	228788	0.213118	1.46913	0.339441	0.438163	FALSE	FALSE	FALSE	NotSig
Ccn1	Ccn1	16007	-0.878957	5.03552	0.00090377	0.00270057	FALSE	FALSE	FALSE	NotSig
Ccn2	Ccn2	14219	-0.337007	6.74053	0.08822	0.143232	FALSE	FALSE	FALSE	NotSig
Ccn3	Ccn3	18133	-0.848101	5.41409	1.08013e-05	5.00985e-05	FALSE	FALSE	FALSE	NotSig
Ccn4	Ccn4	22402	-0.506758	2.81014	0.0309198	0.0589731	FALSE	FALSE	FALSE	NotSig
Ccn5	Ccn5	22403	0.699023	5.36373	0.00159793	0.00446114	FALSE	FALSE	FALSE	NotSig
Ccna2	Ccna2	12428	1.86537	5.27173	6.77438e-33	1.03592e-30	TRUE	TRUE	FALSE	Up
Ccnb1	Ccnb1	268697	1.99737	5.43606	8.66412e-36	1.66902e-33	TRUE	TRUE	FALSE	Up
Ccnb2	Ccnb2	12442	1.61138	4.84432	1.19375e-17	3.90021e-16	TRUE	TRUE	FALSE	Up
Ccnc	Ccnc	51813	0.257071	4.37722	0.0523151	0.092226	FALSE	FALSE	FALSE	NotSig
Ccnd1	Ccnd1	12443	1.1595	7.12418	2.01866e-12	3.12555e-11	TRUE	TRUE	FALSE	Up
Ccnd2	Ccnd2	12444	-0.773545	8.51569	3.64082e-07	2.27291e-06	FALSE	FALSE	FALSE	NotSig
Ccnd3	Ccnd3	12445	0.249429	5.89128	0.11208	0.175627	FALSE	FALSE	FALSE	NotSig
Ccndbp1	Ccndbp1	17151	-0.00763445	3.66017	0.955653	0.968119	FALSE	FALSE	FALSE	NotSig
Ccne1	Ccne1	12447	1.40408	3.0665	4.88179e-09	4.36477e-08	TRUE	TRUE	FALSE	Up
[truncated: 12,834 more rows]

## Sheet: Mus
Geneid	GeneSymbol	Entrez	logFC_DTvsC	logCPM_DTvsC	PValue_DTvsC	PAdj_DTvsC	sig	up	down	sig_col
ENSMUSG00000000001	Gnai3	14679	0.194728	8.15188	0.0363509	0.0517972	FALSE	FALSE	FALSE	NotSig
ENSMUSG00000000028	Cdc45	12544	1.0971	3.09358	6.68778e-12	3.00605e-11	TRUE	TRUE	FALSE	Up
ENSMUSG00000000031	H19	14955	-1.93065	5.8607	4.56837e-20	3.71733e-19	TRUE	FALSE	TRUE	Down
ENSMUSG00000000037	Scml2	107815	-1.55692	2.56032	2.16697e-16	1.38544e-15	TRUE	FALSE	TRUE	Down
ENSMUSG00000000056	Narf	67608	-0.236101	6.08349	0.0135414	0.0207872	FALSE	FALSE	FALSE	NotSig
ENSMUSG00000000058	Cav2	12390	-1.24541	6.78022	3.76457e-28	4.78049e-27	TRUE	FALSE	TRUE	Down
ENSMUSG00000000078	Klf6	23849	-0.491962	7.72765	6.66889e-09	2.26756e-08	FALSE	FALSE	FALSE	NotSig
ENSMUSG00000000085	Scmh1	29871	-0.539644	4.67395	8.23936e-07	2.23665e-06	FALSE	FALSE	FALSE	NotSig
ENSMUSG00000000088	Cox5a	12858	0.136336	6.00381	0.23775	0.286716	FALSE	FALSE	FALSE	NotSig
ENSMUSG00000000093	Tbx2	21385	-0.337519	2.02053	0.115664	0.149608	FALSE	FALSE	FALSE	NotSig
ENSMUSG00000000094	Tbx4	21387	0.230955	0.482101	0.441849	0.49793	FALSE	FALSE	FALSE	NotSig
ENSMUSG00000000120	Ngfr	18053	-1.09514	4.23482	5.98073e-14	3.1673e-13	TRUE	FALSE	TRUE	Down
ENSMUSG00000000125	Wnt3	22415	-0.570665	5.16711	0.000107007	0.000223785	FALSE	FALSE	FALSE	NotSig
ENSMUSG00000000126	Wnt9a	216795	0.379048	3.30523	0.0268912	0.0392051	FALSE	FALSE	FALSE	NotSig
ENSMUSG00000000127	Fer	14158	-0.559846	5.61621	2.23141e-07	6.48926e-07	FALSE	FALSE	FALSE	NotSig
ENSMUSG00000000131	Xpo6	74204	0.518192	6.46257	1.86252e-09	6.70174e-09	FALSE	FALSE	FALSE	NotSig
ENSMUSG00000000134	Tfe3	209446	0.6659	5.78867	1.08343e-12	5.20771e-12	FALSE	FALSE	FALSE	NotSig
ENSMUSG00000000142	Axin2	12006	-0.190557	5.83917	0.150948	0.190296	FALSE	FALSE	FALSE	NotSig
ENSMUSG00000000148	Brat1	231841	-0.0369532	4.2679	0.746072	0.784444	FALSE	FALSE	FALSE	NotSig
ENSMUSG00000000149	Gna12	14673	0.312782	6.21415	0.00380665	0.00637548	FALSE	FALSE	FALSE	NotSig
ENSMUSG00000000154	Slc22a18	18400	0.353672	2.61959	0.0446122	0.0625251	FALSE	FALSE	FALSE	NotSig
ENSMUSG00000000167	Pih1d2	72614	0.556374	0.208114	0.0464139	0.0648646	FALSE	FALSE	FALSE	NotSig
ENSMUSG00000000168	Dlat	235339	-0.148242	6.11313	0.103454	0.135209	FALSE	FALSE	FALSE	NotSig
ENSMUSG00000000171	Sdhd	66925	-0.307151	6.35486	0.00316678	0.00537007	FALSE	FALSE	FALSE	NotSig
ENSMUSG00000000183	Fgf6	14177	-3.35358	-1.27412	4.74985e-10	1.80562e-09	TRUE	FALSE	TRUE	Down
ENSMUSG00000000184	Ccnd2	12444	0.408603	8.81299	0.000499723	0.000952563	FALSE	FALSE	FALSE	NotSig
ENSMUSG00000000194	Gpr107	277463	-0.195005	6.48304	0.0479823	0.0669141	FALSE	FALSE	FALSE	NotSig
ENSMUSG00000000197	Nalcn	338370	-2.11716	1.34017	5.26571e-14	2.80099e-13	TRUE	FALSE	TRUE	Down
ENSMUSG00000000204	Slfn4	20558	-2.24185	4.02988	4.95618e-08	1.54615e-07	TRUE	FALSE	TRUE	Down
ENSMUSG00000000214	Th	21823	-2.11985	0.438541	0.000642609	0.00120769	TRUE	FALSE	TRUE	Down
ENSMUSG00000000216	Scnn1g	20278	1.88085	3.69514	3.46811e-25	3.79567e-24	TRUE	TRUE	FALSE	Up
ENSMUSG00000000223	Drp2	13497	-1.63294	3.07408	1.77236e-16	1.13886e-15	TRUE	FALSE	TRUE	Down
ENSMUSG00000000244	Tspan32	27027	-0.765263	1.98062	0.00191437	0.00335877	FALSE	FALSE	FALSE	NotSig
ENSMUSG00000000247	Lhx2	16870	0.625704	5.70946	1.59807e-07	4.71924e-07	FALSE	FALSE	FALSE	NotSig
ENSMUSG00000000248	Clec2g	70809	-0.819546	3.47291	2.1291e-07	6.20483e-07	FALSE	FALSE	FALSE	NotSig
ENSMUSG00000000253	Gmpr	66355	-2.02457	4.13504	1.03131e-39	2.14811e-38	TRUE	FALSE	TRUE	Down
ENSMUSG00000000266	Mid2	23947	0.255419	6.30491	0.0208748	0.0310683	FALSE	FALSE	FALSE	NotSig
ENSMUSG00000000275	Trim25	217069	0.0435866	6.0377	0.679155	0.724062	FALSE	FALSE	FALSE	NotSig
ENSMUSG00000000276	Dgke	56077	-0.0311322	4.27474	0.783807	0.817836	FALSE	FALSE	FALSE	NotSig
ENSMUSG00000000278	Scpep1	74617	0.535551	6.39411	5.99812e-09	2.05128e-08	FALSE	FALSE	FALSE	NotSig
ENSMUSG00000000282	Mnt	17428	0.0117024	5.24022	0.933481	0.945355	FALSE	FALSE	FALSE	NotSig
ENSMUSG00000000290	Itgb2	16414	-0.634659	5.056	0.00132466	0.00237959	FALSE	FALSE	FALSE	NotSig
ENSMUSG00000000295	Hddc2	69692	0.617524	3.59742	1.24107e-05	2.91296e-05	FALSE	FALSE	FALSE	NotSig
ENSMUSG00000000296	Tpd52l1	21987	0.606811	4.1872	2.29715e-05	5.20719e-05	FALSE	FALSE	FALSE	NotSig
ENSMUSG00000000301	Pemt	18618	-0.0672025	0.709796	0.842796	0.868712	FALSE	FALSE	FALSE	NotSig
ENSMUSG00000000303	Cdh1	12550	0.846246	9.21554	2.39432e-08	7.71203e-08	FALSE	FALSE	FALSE	NotSig
ENSMUSG00000000305	Cdh4	12561	-2.9666	3.96863	1.43611e-42	3.28007e-41	TRUE	FALSE	TRUE	Down
ENSMUSG00000000308	Ckmt1	12716	1.02788	7.22268	2.26537e-15	1.34501e-14	TRUE	TRUE	FALSE	Up
ENSMUSG00000000317	Bcl6b	12029	-0.562857	1.68763	0.024206	0.0355764	FALSE	FALSE	FALSE	NotSig
ENSMUSG00000000318	Clec10a	17312	-1.05047	5.26838	4.61683e-08	1.44463e-07	TRUE	FALSE	TRUE	Down
ENSMUSG00000000320	Alox12	11684	0.177887	4.3068	0.106734	0.139078	FALSE	FALSE	FALSE	NotSig
ENSMUSG00000000326	Comt	12846	-0.555966	5.839	3.52425e-09	1.23509e-08	FALSE	FALSE	FALSE	NotSig
ENSMUSG00000000339	Rtca	66368	0.0639352	4.08427	0.61861	0.669033	FALSE	FALSE	FALSE	NotSig
ENSMUSG00000000340	Dbt	13171	-0.277925	4.85023	0.00461946	0.00764937	FALSE	FALSE	FALSE	NotSig
ENSMUSG00000000346	Dazap2	23994	0.145142	7.73619	0.114106	0.147835	FALSE	FALSE	FALSE	NotSig
ENSMUSG00000000355	Mcts1	68995	0.118527	4.6467	0.334803	0.38908	FALSE	FALSE	FALSE	NotSig
ENSMUSG00000000359	Rem1	19700	-1.32321	1.10953	3.84415e-07	1.08468e-06	TRUE	FALSE	TRUE	Down
ENSMUSG00000000374	Trappc10	216131	-0.0477276	6.73775	0.597075	0.648794	FALSE	FALSE	FALSE	NotSig
ENSMUSG00000000378	Ccm2	216527	0.45523	4.60297	0.000443333	0.000850951	FALSE	FALSE	FALSE	NotSig
ENSMUSG00000000384	Tbrg4	21379	0.775824	5.6305	1.48103e-16	9.56117e-16	FALSE	FALSE	FALSE	NotSig
ENSMUSG00000000385	Tmprss2	50528	1.51798	2.58727	4.97937e-13	2.46424e-12	TRUE	TRUE	FALSE	Up
ENSMUSG00000000386	Mx1	17857	-2.46094	2.23508	9.30852e-26	1.05431e-24	TRUE	FALSE	TRUE	Down
ENSMUSG00000000392	Fap	14089	-0.451703	3.89269	0.000956522	0.00175407	FALSE	FALSE	FALSE	NotSig
ENSMUSG00000000399	Ndufa9	66108	0.28098	5.93659	0.0050816	0.00835696	FALSE	FALSE	FALSE	NotSig
ENSMUSG00000000402	Egfl6	54156	-0.205189	1.75317	0.378375	0.433762	FALSE	FALSE	FALSE	NotSig
ENSMUSG00000000409	Lck	16818	-0.125361	1.76924	0.574453	0.626845	FALSE	FALSE	FALSE	NotSig
ENSMUSG00000000416	Cttnbp2	30785	-1.25952	5.1477	1.15795e-20	9.73818e-20	TRUE	FALSE	TRUE	Down
ENSMUSG00000000420	Galnt1	14423	-0.112749	6.52827	0.26574	0.316666	FALSE	FALSE	FALSE	NotSig
ENSMUSG00000000435	Myf5	17877	-2.40454	-0.367675	3.89134e-08	1.22807e-07	TRUE	FALSE	TRUE	Down
ENSMUSG00000000439	Mkrn2	67027	-0.0957562	4.61146	0.328401	0.382607	FALSE	FALSE	FALSE	NotSig
ENSMUSG00000000440	Pparg	19016	-0.876911	4.13866	4.80824e-09	1.66151e-08	FALSE	FALSE	FALSE	NotSig
ENSMUSG00000000441	Raf1	110157	-0.147388	5.87346	0.0879794	0.116464	FALSE	FALSE	FALSE	NotSig
ENSMUSG00000000486	Septin1	54204	-0.622529	2.10329	0.00131832	0.00236897	FALSE	FALSE	FALSE	NotSig
ENSMUSG00000000489	Pdgfb	18591	-1.14678	4.64879	2.91658e-15	1.72054e-14	TRUE	FALSE	TRUE	Down
ENSMUSG00000000530	Acvrl1	11482	-0.675488	4.89945	1.12704e-07	3.38153e-07	FALSE	FALSE	FALSE	NotSig
ENSMUSG00000000531	Tamalin	56149	0.541022	3.11267	0.0010152	0.00185488	FALSE	FALSE	FALSE	NotSig
ENSMUSG00000000532	Acvr1b	11479	0.519145	6.67317	3.43142e-06	8.63147e-06	FALSE	FALSE	FALSE	NotSig
ENSMUSG00000000538	Tom1l2	216810	0.248644	7.04655	0.00943096	0.0148504	FALSE	FALSE	FALSE	NotSig
ENSMUSG00000000552	Zfp385a	29813	0.605686	6.3805	2.19525e-06	5.66217e-06	FALSE	FALSE	FALSE	NotSig
ENSMUSG00000000555	Itga5	16402	0.0288813	5.07764	0.835056	0.861861	FALSE	FALSE	FALSE	NotSig
ENSMUSG00000000561	Wdr77	70465	0.555583	4.53385	9.03405e-07	2.44237e-06	FALSE	FALSE	FALSE	NotSig
ENSMUSG00000000562	Adora3	11542	-1.57433	0.541861	1.40103e-07	4.16287e-07	TRUE	FALSE	TRUE	Down
ENSMUSG00000000563	Atp5pb	11950	0.0500991	7.8018	0.594853	0.64675	FALSE	FALSE	FALSE	NotSig
ENSMUSG00000000567	Sox9	20682	1.5652	7.58491	3.77781e-56	1.20071e-54	TRUE	TRUE	FALSE	Up
ENSMUSG00000000568	Hnrnpd	11991	0.218871	6.15346	0.0174951	0.0263893	FALSE	FALSE	FALSE	NotSig
ENSMUSG00000000579	Dynlt1c	100040563	0.266368	2.08835	0.149914	0.189152	FALSE	FALSE	FALSE	NotSig
ENSMUSG00000000581	C1d	57316	-0.644982	5.3729	0.000122904	0.000255322	FALSE	FALSE	FALSE	NotSig
ENSMUSG00000000594	Gm2a	14667	0.375906	6.64587	4.80916e-05	0.000104783	FALSE	FALSE	FALSE	NotSig
ENSMUSG00000000600	Krit1	79264	-0.585664	5.43089	1.80994e-07	5.31303e-07	FALSE	FALSE	FALSE	NotSig
ENSMUSG00000000605	Clcn4	12727	-0.0661645	6.41489	0.414935	0.470725	FALSE	FALSE	FALSE	NotSig
ENSMUSG00000000627	Sema4f	20355	-1.29927	0.81625	0.000200936	0.000404978	TRUE	FALSE	TRUE	Down
ENSMUSG00000000628	Hk2	15277	0.478762	6.92703	8.19166e-05	0.000173493	FALSE	FALSE	FALSE	NotSig
ENSMUSG00000000631	Myo18a	360013	0.481771	8.11049	9.04485e-05	0.00019077	FALSE	FALSE	FALSE	NotSig
ENSMUSG00000000673	Haao	107766	-1.08284	0.34846	0.0230639	0.034051	TRUE	FALSE	TRUE	Down
ENSMUSG00000000682	Cd52	23833	-0.991427	3.67981	2.37539e-09	8.46623e-09	FALSE	FALSE	FALSE	NotSig
ENSMUSG00000000686	Abhd15	67477	-0.898357	2.34944	1.18659e-06	3.16507e-06	FALSE	FALSE	FALSE	NotSig
ENSMUSG00000000690	Hoxb6	15414	0.650196	3.53534	0.00025858	0.000512733	FALSE	FALSE	FALSE	NotSig
ENSMUSG00000000693	Loxl3	16950	-0.34895	2.74166	0.179651	0.222983	FALSE	FALSE	FALSE	NotSig
ENSMUSG00000000708	Kat2b	18519	-0.0435062	6.60443	0.609692	0.66038	FALSE	FALSE	FALSE	NotSig
ENSMUSG00000000711	Rab5b	19344	-0.141395	6.97214	0.13211	0.168564	FALSE	FALSE	FALSE	NotSig
ENSMUSG00000000724	Cryba1	12957	-0.881693	-0.846381	0.0232107	0.0342524	FALSE	FALSE	FALSE	NotSig
ENSMUSG00000000730	Dnmt3l	54427	3.38475	1.83401	9.10882e-40	1.90205e-38	TRUE	TRUE	FALSE	Up
ENSMUSG00000000732	Icosl	50723	0.723513	4.35773	2.47476e-08	7.95875e-08	FALSE	FALSE	FALSE	NotSig
ENSMUSG00000000738	Spg7	234847	-0.241853	5.25982	0.00971347	0.0152547	FALSE	FALSE	FALSE	NotSig
ENSMUSG00000000739	Sult5a1	57429	-2.56866	3.93067	1.3137e-82	7.08585e-81	TRUE	FALSE	TRUE	Down
ENSMUSG00000000740	Rpl13	270106	0.0357048	9.61955	0.728913	0.769089	FALSE	FALSE	FALSE	NotSig
ENSMUSG00000000743	Chmp1a	234852	0.184741	7.27899	0.0413712	0.0583382	FALSE	FALSE	FALSE	NotSig
ENSMUSG00000000751	Rpa1	68275	0.134546	6.18313	0.141007	0.178922	FALSE	FALSE	FALSE	NotSig
ENSMUSG00000000753	Serpinf1	20317	-0.92169	6.76554	6.58668e-09	2.24145e-08	FALSE	FALSE	FALSE	NotSig
ENSMUSG00000000759	Tubgcp3	259279	-0.0189071	5.33652	0.840544	0.866822	FALSE	FALSE	FALSE	NotSig
ENSMUSG00000000776	Polr3d	67065	0.500263	4.37447	1.41084e-06	3.7272e-06	FALSE	FALSE	FALSE	NotSig
ENSMUSG00000000782	Tcf7	21414	1.90223	4.79735	1.83454e-43	4.30286e-42	TRUE	TRUE	FALSE	Up
ENSMUSG00000000787	Ddx3x	13205	0.794708	8.86069	5.53208e-17	3.68783e-16	FALSE	FALSE	FALSE	NotSig
ENSMUSG00000000791	Il12rb1	16161	-0.262157	0.0587633	0.381599	0.43687	FALSE	FALSE	FALSE	NotSig
ENSMUSG00000000792	Slc5a5	114479	5.58073	2.36756	5.30574e-60	1.84188e-58	TRUE	TRUE	FALSE	Up
ENSMUSG00000000794	Kcnn3	140493	-2.67301	2.91389	3.62559e-15	2.12067e-14	TRUE	FALSE	TRUE	Down
ENSMUSG00000000804	Usp32	237898	0.110061	6.69027	0.243363	0.292867	FALSE	FALSE	FALSE	NotSig
ENSMUSG00000000805	Car4	12351	0.260013	0.516701	0.456722	0.512597	FALSE	FALSE	FALSE	NotSig
ENSMUSG00000000811	Txnrd3	232223	0.581003	4.93269	6.71812e-08	2.0666e-07	FALSE	FALSE	FALSE	NotSig
ENSMUSG00000000823	Zfp512b	269401	0.245295	5.46296	0.0254582	0.0372649	FALSE	FALSE	FALSE	NotSig
ENSMUSG00000000826	Dnajc5	13002	0.329108	7.0179	0.00103461	0.00188782	FALSE	FALSE	FALSE	NotSig
ENSMUSG00000000827	Tpd52l2	66314	-0.153059	6.26016	0.123084	0.158131	FALSE	FALSE	FALSE	NotSig
ENSMUSG00000000838	Fmr1	14265	-0.347223	6.5629	0.0127772	0.0197248	FALSE	FALSE	FALSE	NotSig
ENSMUSG00000000861	Bcl11a	14025	0.396095	5.11636	0.000503777	0.000959407	FALSE	FALSE	FALSE	NotSig
ENSMUSG00000000869	Il4	16189	-1.07034	0.292705	0.000421727	0.000811643	TRUE	FALSE	TRUE	Down
ENSMUSG00000000876	Pxmp4	59038	-1.34586	6.22234	3.24716e-33	5.2356e-32	TRUE	FALSE	TRUE	Down
ENSMUSG00000000881	Dlg3	53310	0.577645	5.58532	3.95335e-07	1.11314e-06	FALSE	FALSE	FALSE	NotSig
ENSMUSG00000000884	Gnb1l	13972	0.402921	2.52712	0.0356635	0.0509008	FALSE	FALSE	FALSE	NotSig
ENSMUSG00000000901	Mmp11	17385	1.49268	4.40885	2.87097e-19	2.21016e-18	TRUE	TRUE	FALSE	Up
ENSMUSG00000000902	Smarcb1	20587	0.719812	5.88783	2.68047e-14	1.46343e-13	FALSE	FALSE	FALSE	NotSig
ENSMUSG00000000915	Hip1r	29816	0.9197	7.38377	1.40022e-15	8.44673e-15	FALSE	FALSE	FALSE	NotSig
ENSMUSG00000000916	Nsun5	100609	0.507073	3.43151	0.00055785	0.00105619	FALSE	FALSE	FALSE	NotSig
ENSMUSG00000000934	Top1mt	72960	-0.0933087	3.04562	0.516801	0.571886	FALSE	FALSE	FALSE	NotSig
ENSMUSG00000000938	Hoxa10	15395	-1.8957	1.99722	5.49392e-15	3.16871e-14	TRUE	FALSE	TRUE	Down
ENSMUSG00000000942	Hoxa4	15401	-0.805483	0.62686	0.0153402	0.0233538	FALSE	FALSE	FALSE	NotSig
ENSMUSG00000000957	Mmp14	17387	0.104387	7.49679	0.341594	0.395916	FALSE	FALSE	FALSE	NotSig
ENSMUSG00000000958	Slc7a7	20540	0.182149	2.17648	0.392213	0.447969	FALSE	FALSE	FALSE	NotSig
ENSMUSG00000000959	Oxa1l	69089	0.0723953	5.25992	0.452743	0.508718	FALSE	FALSE	FALSE	NotSig
ENSMUSG00000000976	Heatr6	217026	0.310567	4.71831	0.00310613	0.00527652	FALSE	FALSE	FALSE	NotSig
ENSMUSG00000000982	Ccl3	20302	-0.106715	-0.00503018	0.821036	0.849993	FALSE	FALSE	FALSE	NotSig
ENSMUSG00000000983	Wfdc18	14038	4.96241	1.65062	2.62826e-35	4.68475e-34	TRUE	TRUE	FALSE	Up
ENSMUSG00000001016	Ilf2	67781	0.520555	5.69768	8.15952e-08	2.4837e-07	FALSE	FALSE	FALSE	NotSig
ENSMUSG00000001017	Chtop	66511	0.224848	6.76922	0.00556723	0.00909418	FALSE	FALSE	FALSE	NotSig
ENSMUSG00000001018	Snapin	20615	-0.582955	5.46491	4.33451e-08	1.36067e-07	FALSE	FALSE	FALSE	NotSig
ENSMUSG00000001020	S100a4	20198	-1.6677	2.13077	5.84191e-12	2.6409e-11	TRUE	FALSE	TRUE	Down
ENSMUSG00000001021	S100a3	20197	8.11778	8.31725	0	0	TRUE	TRUE	FALSE	Up
ENSMUSG00000001025	S100a6	20200	0.555747	8.4622	6.56205e-05	0.000140552	FALSE	FALSE	FALSE	NotSig
ENSMUSG00000001027	Scn4a	110880	-1.94816	5.59655	3.88193e-49	1.06074e-47	TRUE	FALSE	TRUE	Down
ENSMUSG00000001029	Icam2	15896	-0.580733	1.84763	0.0214632	0.0318609	FALSE	FALSE	FALSE	NotSig
ENSMUSG00000001034	Mapk7	23939	0.352546	4.14391	0.00883011	0.0139614	FALSE	FALSE	FALSE	NotSig
ENSMUSG00000001036	Epn2	13855	-0.257372	6.3636	0.0097323	0.0152813	FALSE	FALSE	FALSE	NotSig
ENSMUSG00000001039	B9d1	27078	0.162544	2.58779	0.328379	0.382607	FALSE	FALSE	FALSE	NotSig
ENSMUSG00000001052	Sec24b	99683	0.405913	6.05966	0.000158244	0.000323781	FALSE	FALSE	FALSE	NotSig
ENSMUSG00000001053	N4bp3	212706	0.689	5.47713	5.76266e-08	1.78407e-07	FALSE	FALSE	FALSE	NotSig
ENSMUSG00000001054	Rmnd5b	66089	0.708081	5.63889	6.40271e-10	2.40687e-09	FALSE	FALSE	FALSE	NotSig
ENSMUSG00000001056	Nhp2	52530	0.971189	5.94242	5.29988e-17	3.53874e-16	FALSE	FALSE	FALSE	NotSig
ENSMUSG00000001062	Vps9d1	72325	-0.0783397	4.88844	0.442022	0.498091	FALSE	FALSE	FALSE	NotSig
ENSMUSG00000001065	Zfp276	57247	0.221797	4.65497	0.064266	0.0875292	FALSE	FALSE	FALSE	NotSig
ENSMUSG00000001082	Mfsd10	68294	0.680314	4.97847	3.80018e-11	1.59876e-10	FALSE	FALSE	FALSE	NotSig
ENSMUSG00000001089	Luzp1	269593	1.14118	7.35997	2.50948e-22	2.33847e-21	TRUE	TRUE	FALSE	Up
ENSMUSG00000001095	Slc13a2	20500	3.0671	-1.12071	1.9958e-07	5.83276e-07	TRUE	TRUE	FALSE	Up
ENSMUSG00000001098	Kctd10	330171	0.139974	5.88775	0.166219	0.207855	FALSE	FALSE	FALSE	NotSig
ENSMUSG00000001100	Poldip2	67811	0.159646	6.2366	0.0529466	0.0732389	FALSE	FALSE	FALSE	NotSig
ENSMUSG00000001103	Sebox	18292	-1.03788	1.77712	0.00206615	0.003609	TRUE	FALSE	TRUE	Down
ENSMUSG00000001105	Ift20	55978	-0.104957	5.57764	0.36403	0.418987	FALSE	FALSE	FALSE	NotSig
ENSMUSG00000001119	Col6a1	12833	-0.0409543	7.55136	0.797092	0.829033	FALSE	FALSE	FALSE	NotSig
ENSMUSG00000001120	Pcbp3	59093	0.0263239	2.63889	0.887439	0.906545	FALSE	FALSE	FALSE	NotSig
ENSMUSG00000001123	Lgals9	16859	-0.179075	5.24621	0.307909	0.361466	FALSE	FALSE	FALSE	NotSig
ENSMUSG00000001127	Araf	11836	-0.522319	6.0584	1.62334e-09	5.86917e-09	FALSE	FALSE	FALSE	NotSig
ENSMUSG00000001128	Cfp	18636	-0.786288	5.54163	0.00691491	0.0111115	FALSE	FALSE	FALSE	NotSig
ENSMUSG00000001131	Timp1	21857	1.30189	3.09294	0.000384977	0.000745508	TRUE	TRUE	FALSE	Up
ENSMUSG00000001134	Uxt	22294	0.0119964	2.98244	0.940262	0.951234	FALSE	FALSE	FALSE	NotSig
ENSMUSG00000001138	Cnnm3	94218	-0.145006	5.04836	0.205605	0.251913	FALSE	FALSE	FALSE	NotSig
ENSMUSG00000001143	Lman2l	214895	-0.458599	4.28606	2.99876e-05	6.69496e-05	FALSE	FALSE	FALSE	NotSig
ENSMUSG00000001150	Mcm3ap	54387	0.363878	5.40922	0.000480175	0.000916884	FALSE	FALSE	FALSE	NotSig
ENSMUSG00000001151	Pcnt	18541	-0.330828	5.62035	0.00793945	0.012634	FALSE	FALSE	FALSE	NotSig
ENSMUSG00000001156	Mxd1	17119	1.52863	7.73542	5.38763e-49	1.46975e-47	TRUE	TRUE	FALSE	Up
ENSMUSG00000001157	Gmcl1	23885	1.07678	5.02489	5.7059e-23	5.52599e-22	TRUE	TRUE	FALSE	Up
ENSMUSG00000001158	Snrnp27	66618	-0.027107	4.79379	0.829823	0.857281	FALSE	FALSE	FALSE	NotSig
ENSMUSG00000001166	Oas1c	114643	-1.20667	1.99079	7.42525e-08	2.27273e-07	TRUE	FALSE	TRUE	Down
ENSMUSG00000001173	Ocrl	320634	-0.076293	5.11772	0.479397	0.535433	FALSE	FALSE	FALSE	NotSig
ENSMUSG00000001175	Calm1	12313	0.402305	9.24562	4.54929e-06	1.12688e-05	FALSE	FALSE	FALSE	NotSig
ENSMUSG00000001211	Agpat3	28169	0.443135	7.31993	3.22617e-06	8.14859e-06	FALSE	FALSE	FALSE	NotSig
ENSMUSG00000001227	Sema6b	20359	-0.536702	3.40448	0.00733271	0.0117294	FALSE	FALSE	FALSE	NotSig
ENSMUSG00000001228	Uhrf1	18140	1.66324	6.09171	2.21171e-34	3.78735e-33	TRUE	TRUE	FALSE	Up
ENSMUSG00000001229	Dpp9	224897	0.615093	5.63032	2.43444e-09	8.65805e-09	FALSE	FALSE	FALSE	NotSig
ENSMUSG00000001240	Ramp2	54409	-0.60696	4.1105	0.000668642	0.00125391	FALSE	FALSE	FALSE	NotSig
ENSMUSG00000001247	Lsr	54135	0.158543	5.5272	0.159429	0.200059	FALSE	FALSE	FALSE	NotSig
ENSMUSG00000001248	Gramd1a	52857	-0.650716	4.97353	2.69692e-09	9.55666e-09	FALSE	FALSE	FALSE	NotSig
ENSMUSG00000001249	Hpn	15451	-1.31076	1.47406	0.000249371	0.000495539	TRUE	FALSE	TRUE	Down
ENSMUSG00000001270	Ckb	12709	0.285018	4.80844	0.00366198	0.00615122	FALSE	FALSE	FALSE	NotSig
ENSMUSG00000001280	Sp1	20683	0.217485	7.58574	0.0396283	0.0560812	FALSE	FALSE	FALSE	NotSig
ENSMUSG00000001281	Itgb7	16421	-0.929436	3.65737	3.43587e-10	1.32313e-09	FALSE	FALSE	FALSE	NotSig
ENSMUSG00000001285	Myg1	60315	0.0421504	4.09364	0.755885	0.79305	FALSE	FALSE	FALSE	NotSig
ENSMUSG00000001288	Rarg	19411	0.302546	7.96466	0.00714215	0.0114411	FALSE	FALSE	FALSE	NotSig
ENSMUSG00000001289	Pfdn5	56612	-0.482364	6.04356	0.000151264	0.000310344	FALSE	FALSE	FALSE	NotSig
ENSMUSG00000001300	Efnb2	13642	0.300236	8.02285	0.00276211	0.0047323	FALSE	FALSE	FALSE	NotSig
ENSMUSG00000001305	Rrp15	67223	0.989542	3.07366	1.09961e-07	3.30222e-07	FALSE	FALSE	FALSE	NotSig
ENSMUSG00000001313	Rnd2	11858	0.767474	4.24238	2.00361e-08	6.50162e-08	FALSE	FALSE	FALSE	NotSig
ENSMUSG00000001323	Srr	27364	-0.255678	3.00797	0.146027	0.184726	FALSE	FALSE	FALSE	NotSig
ENSMUSG00000001333	Sync	68828	-1.31088	2.71566	1.7632e-07	5.18317e-07	TRUE	FALSE	TRUE	Down
ENSMUSG00000001334	Fndc5	384061	-1.21831	2.25067	1.0099e-07	3.04385e-07	TRUE	FALSE	TRUE	Down
ENSMUSG00000001348	Acp5	11433	0.338981	5.23103	0.000553066	0.00104773	FALSE	FALSE	FALSE	NotSig
ENSMUSG00000001349	Cnn1	12797	-1.00759	1.84022	4.62649e-05	0.000100975	TRUE	FALSE	TRUE	Down
ENSMUSG00000001366	Fbxo9	71538	-0.370312	5.38574	4.91746e-05	0.00010694	FALSE	FALSE	FALSE	NotSig
ENSMUSG00000001376	Vps50	73288	0.0135987	5.47922	0.900031	0.917654	FALSE	FALSE	FALSE	NotSig
ENSMUSG00000001380	Hars	15115	1.04417	6.12387	1.30891e-25	1.46945e-24	TRUE	TRUE	FALSE	Up
ENSMUSG00000001383	Zmat2	66492	0.161419	5.6946	0.109627	0.142557	FALSE	FALSE	FALSE	NotSig
ENSMUSG00000001403	Ube2c	68612	1.91537	4.16796	7.89898e-29	1.03562e-27	TRUE	TRUE	FALSE	Up
ENSMUSG00000001415	Smg5	229512	0.517088	6.48478	6.47393e-09	2.20534e-08	FALSE	FALSE	FALSE	NotSig
ENSMUSG00000001416	Cct3	12462	1.234	7.18799	1.6158e-49	4.47426e-48	TRUE	TRUE	FALSE	Up
ENSMUSG00000001418	Glmp	56700	0.547732	6.05501	1.39557e-08	4.59155e-08	FALSE	FALSE	FALSE	NotSig
ENSMUSG00000001419	Mef2d	17261	-0.135204	6.59928	0.1664	0.20805	FALSE	FALSE	FALSE	NotSig
ENSMUSG00000001420	Tmem79	71913	1.14602	5.7974	6.28797e-18	4.45921e-17	TRUE	TRUE	FALSE	Up
ENSMUSG00000001424	Snd1	56463	0.454905	6.86773	3.03018e-07	8.67509e-07	FALSE	FALSE	FALSE	NotSig
ENSMUSG00000001435	Col18a1	12822	1.57963	7.99936	4.6575e-55	1.44697e-53	TRUE	TRUE	FALSE	Up
ENSMUSG00000001436	Slc19a1	20509	0.96609	3.54505	5.14527e-12	2.34003e-11	FALSE	FALSE	FALSE	NotSig
ENSMUSG00000001440	Kpnb1	16211	1.13201	7.9121	3.80916e-22	3.50422e-21	TRUE	TRUE	FALSE	Up
ENSMUSG00000001441	Npepps	19155	0.184278	7.19812	0.0788012	0.105257	FALSE	FALSE	FALSE	NotSig
ENSMUSG00000001444	Tbx21	57765	-1.09644	-0.675977	0.00295255	0.00502996	TRUE	FALSE	TRUE	Down
ENSMUSG00000001445	Mrpl10	107732	0.305002	5.12682	0.00242165	0.00418756	FALSE	FALSE	FALSE	NotSig
ENSMUSG00000001467	Cyp51	13121	0.514808	7.9191	9.15789e-06	2.18604e-05	FALSE	FALSE	FALSE	NotSig
ENSMUSG00000001472	Tcf25	66855	0.45254	7.85204	9.72177e-07	2.61803e-06	FALSE	FALSE	FALSE	NotSig
ENSMUSG00000001473	Tubb6	67951	1.90458	6.58911	1.66693e-54	5.14018e-53	TRUE	TRUE	FALSE	Up
ENSMUSG00000001482	Def8	23854	0.394709	6.53353	2.5682e-06	6.56583e-06	FALSE	FALSE	FALSE	NotSig
ENSMUSG00000001493	Meox1	17285	0.14408	2.0838	0.629603	0.679148	FALSE	FALSE	FALSE	NotSig
ENSMUSG00000001504	Irx2	16372	1.09107	6.88822	3.0419e-24	3.17615e-23	TRUE	TRUE	FALSE	Up
ENSMUSG00000001506	Col1a1	12842	-0.486705	11.5311	0.0312409	0.0450038	FALSE	FALSE	FALSE	NotSig
ENSMUSG00000001507	Itga3	16400	0.889897	6.90751	2.14266e-10	8.42364e-10	FALSE	FALSE	FALSE	NotSig
ENSMUSG00000001508	Sgca	20391	-1.84826	3.86687	4.66139e-25	5.06483e-24	TRUE	FALSE	TRUE	Down
ENSMUSG00000001510	Dlx3	13393	4.37041	7.81665	8.9412e-218	1.57508e-215	TRUE	TRUE	FALSE	Up
ENSMUSG00000001517	Foxm1	14235	1.55301	4.56134	6.88351e-28	8.62862e-27	TRUE	TRUE	FALSE	Up
ENSMUSG00000001518	Itfg2	101142	0.0297322	3.81361	0.806844	0.837756	FALSE	FALSE	FALSE	NotSig
ENSMUSG00000001520	Nrip2	60345	-0.800091	1.19925	0.000403225	0.000778842	FALSE	FALSE	FALSE	NotSig
ENSMUSG00000001521	Tulp3	22158	1.26544	5.25312	1.14911e-35	2.07958e-34	TRUE	TRUE	FALSE	Up
ENSMUSG00000001524	Gtf2h4	14885	0.487667	4.00952	0.000151715	0.000311191	FALSE	FALSE	FALSE	NotSig
ENSMUSG00000001525	Tubb5	22154	1.07944	9.09841	9.75172e-32	1.45739e-30	TRUE	TRUE	FALSE	Up
ENSMUSG00000001542	Ell2	192657	1.18811	6.97986	3.61424e-32	5.54149e-31	TRUE	TRUE	FALSE	Up
ENSMUSG00000001552	Jup	16480	1.15485	10.4669	1.71553e-13	8.83041e-13	TRUE	TRUE	FALSE	Up
ENSMUSG00000001555	Fkbp10	14230	0.21715	4.74326	0.138459	0.176013	FALSE	FALSE	FALSE	NotSig
ENSMUSG00000001569	Nom1	433864	0.480827	5.1665	2.33419e-05	5.28969e-05	FALSE	FALSE	FALSE	NotSig
ENSMUSG00000001576	Ergic1	67458	-0.200817	5.82413	0.0391088	0.0553885	FALSE	FALSE	FALSE	NotSig
ENSMUSG00000001583	Tnk1	83813	-0.789729	3.71448	3.14871e-06	7.96265e-06	FALSE	FALSE	FALSE	NotSig
ENSMUSG00000001588	Acap1	216859	-0.524093	2.37903	0.00840756	0.0133379	FALSE	FALSE	FALSE	NotSig
ENSMUSG00000001604	Tcea3	21401	-1.80904	4.12151	5.98214e-21	5.11137e-20	TRUE	FALSE	TRUE	Down
ENSMUSG00000001622	Csn3	12994	8.57957	0.265445	5.64254e-32	8.52508e-31	TRUE	TRUE	FALSE	Up
ENSMUSG00000001627	Ifrd1	15982	0.340369	6.13165	0.000343763	0.000670637	FALSE	FALSE	FALSE	NotSig
ENSMUSG00000001630	Stk38l	232533	-0.38973	4.72888	0.000180847	0.00036708	FALSE	FALSE	FALSE	NotSig
ENSMUSG00000001632	Brpf1	78783	0.491263	5.71851	2.40078e-06	6.16063e-06	FALSE	FALSE	FALSE	NotSig
ENSMUSG00000001642	Akr1b3	11677	-0.132161	5.67789	0.179415	0.222758	FALSE	FALSE	FALSE	NotSig
ENSMUSG00000001655	Hoxc13	15422	4.65971	6.44798	1.6501e-199	2.62731e-197	TRUE	TRUE	FALSE	Up
ENSMUSG00000001657	Hoxc8	15426	-0.143162	4.41495	0.278469	0.330384	FALSE	FALSE	FALSE	NotSig
ENSMUSG00000001661	Hoxc6	15425	-0.301637	4.02099	0.0135274	0.0207696	FALSE	FALSE	FALSE	NotSig
ENSMUSG00000001663	Gstt1	14871	-1.17591	3.66156	2.78088e-14	1.51675e-13	TRUE	FALSE	TRUE	Down
ENSMUSG00000001665	Gstt3	103140	-1.01375	3.32073	5.64672e-09	1.9367e-08	TRUE	FALSE	TRUE	Down
ENSMUSG00000001666	Ddt	13202	-0.476663	2.87437	0.00101938	0.00186149	FALSE	FALSE	FALSE	NotSig
ENSMUSG00000001672	Marveld3	73608	-0.118943	3.20771	0.428328	0.484076	FALSE	FALSE	FALSE	NotSig
ENSMUSG00000001674	Ddx18	66942	0.921238	5.23174	2.01689e-22	1.89652e-21	FALSE	FALSE	FALSE	NotSig
ENSMUSG00000001687	Ubl3	24109	-0.370633	7.35288	1.77156e-05	4.07674e-05	FALSE	FALSE	FALSE	NotSig
ENSMUSG00000001700	Gramd3	107022	0.647406	6.12628	1.96876e-13	1.00775e-12	FALSE	FALSE	FALSE	NotSig
ENSMUSG00000001707	Eef1e1	66143	0.633038	4.11496	3.85468e-07	1.08683e-06	FALSE	FALSE	FALSE	NotSig
ENSMUSG00000001729	Akt1	11651	0.433455	7.55353	7.91127e-06	1.90411e-05	FALSE	FALSE	FALSE	NotSig
ENSMUSG00000001739	Cldn15	60363	-0.491972	0.96102	0.0401604	0.056742	FALSE	FALSE	FALSE	NotSig
ENSMUSG00000001741	Il16	16170	-1.03746	3.38667	8.36295e-11	3.43202e-10	TRUE	FALSE	TRUE	Down
ENSMUSG00000001750	Tcirg1	27060	-0.374247	5.21315	0.007344	0.0117463	FALSE	FALSE	FALSE	NotSig
ENSMUSG00000001751	Naglu	27419	-0.0266007	4.09235	0.876279	0.897249	FALSE	FALSE	FALSE	NotSig
ENSMUSG00000001755	Coasy	71743	0.110493	5.01274	0.262064	0.312623	FALSE	FALSE	FALSE	NotSig
ENSMUSG00000001761	Smo	319757	0.466284	6.81491	1.64794e-08	5.39081e-08	FALSE	FALSE	FALSE	NotSig
ENSMUSG00000001763	Tspan33	232670	0.665999	1.07108	0.00839177	0.0133154	FALSE	FALSE	FALSE	NotSig
ENSMUSG00000001767	Crnkl1	66877	0.551707	5.16464	9.63276e-09	3.22501e-08	FALSE	FALSE	FALSE	NotSig
ENSMUSG00000001768	Rin2	74030	0.527681	7.12328	9.46338e-10	3.50098e-09	FALSE	FALSE	FALSE	NotSig
ENSMUSG00000001773	Folh1	53320	-1.73538	0.132722	1.63853e-05	3.78785e-05	TRUE	FALSE	TRUE	Down
ENSMUSG00000001774	Chordc1	66917	0.375887	5.77179	0.00329286	0.00557189	FALSE	FALSE	FALSE	NotSig
ENSMUSG00000001783	Rtcb	28088	0.312641	6.17227	0.000144657	0.000297525	FALSE	FALSE	FALSE	NotSig
ENSMUSG00000001785	Pwp1	103136	0.584301	4.93154	4.03487e-08	1.27094e-07	FALSE	FALSE	FALSE	NotSig
ENSMUSG00000001786	Fbxo7	69754	0.0724456	4.47631	0.51943	0.574488	FALSE	FALSE	FALSE	NotSig
ENSMUSG00000001794	Capns1	12336	0.627519	7.42304	3.04587e-12	1.40609e-11	FALSE	FALSE	FALSE	NotSig
ENSMUSG00000001802	Lrp3	435965	-0.789135	3.22388	7.26875e-06	1.75636e-05	FALSE	FALSE	FALSE	NotSig
ENSMUSG00000001804	Dsg4	16769	8.32759	6.50848	0	0	TRUE	TRUE	FALSE	Up
ENSMUSG00000001827	Folr1	14275	1.30173	-1.04623	0.00403763	0.00673508	TRUE	TRUE	FALSE	Up
ENSMUSG00000001829	Clpb	20480	0.158228	4.9501	0.130553	0.16677	FALSE	FALSE	FALSE	NotSig
ENSMUSG00000001833	Septin7	235072	0.0152082	7.46313	0.87671	0.897579	FALSE	FALSE	FALSE	NotSig
ENSMUSG00000001844	Zdhhc4	72881	-0.411679	4.68197	4.53867e-05	9.91764e-05	FALSE	FALSE	FALSE	NotSig
ENSMUSG00000001847	Rac1	19353	0.363229	7.97678	0.00022031	0.000441126	FALSE	FALSE	FALSE	NotSig
ENSMUSG00000001855	Nup214	227720	0.427601	5.66989	0.000168057	0.000342631	FALSE	FALSE	FALSE	NotSig
ENSMUSG00000001864	Aif1l	108897	-1.30279	6.12311	3.63709e-38	7.16983e-37	TRUE	FALSE	TRUE	Down
ENSMUSG00000001865	Cpa3	12873	-0.691724	4.27994	8.46189e-06	2.03014e-05	FALSE	FALSE	FALSE	NotSig
ENSMUSG00000001870	Ltbp1	268977	-0.802665	5.55017	1.20273e-12	5.76606e-12	FALSE	FALSE	FALSE	NotSig
ENSMUSG00000001891	Ugp2	216558	-1.09733	7.33956	1.02234e-35	1.85421e-34	TRUE	FALSE	TRUE	Down
ENSMUSG00000001909	Trmt1	212528	-0.131586	5.50772	0.167279	0.20907	FALSE	FALSE	FALSE	NotSig
ENSMUSG00000001910	Nacc1	66830	0.812955	7.00742	7.2533e-18	5.11095e-17	FALSE	FALSE	FALSE	NotSig
ENSMUSG00000001911	Nfix	18032	-0.366508	8.65037	0.0102694	0.0160667	FALSE	FALSE	FALSE	NotSig
ENSMUSG00000001918	Slc1a5	20514	-1.32973	6.49078	4.62686e-13	2.29596e-12	TRUE	FALSE	TRUE	Down
ENSMUSG00000001924	Uba1	22201	1.15138	8.46943	1.55864e-23	1.55761e-22	TRUE	TRUE	FALSE	Up
ENSMUSG00000001930	Vwf	22371	-0.373016	5.31024	6.46267e-05	0.000138513	FALSE	FALSE	FALSE	NotSig
ENSMUSG00000001942	Siae	22619	-0.627794	3.75046	1.90647e-06	4.95592e-06	FALSE	FALSE	FALSE	NotSig
ENSMUSG00000001943	Vsig2	57276	-1.24953	-0.163795	0.000699098	0.00130688	TRUE	FALSE	TRUE	Down
ENSMUSG00000001946	Esam	69524	-0.664099	3.71646	4.26285e-06	1.05893e-05	FALSE	FALSE	FALSE	NotSig
ENSMUSG00000001948	Spa17	20686	-1.36011	-1.08291	0.00134052	0.00240546	TRUE	FALSE	TRUE	Down
ENSMUSG00000001962	Fam50a	108160	0.401632	4.35075	0.000704527	0.00131614	FALSE	FALSE	FALSE	NotSig
ENSMUSG00000001964	Emd	13726	0.490976	5.75155	1.30227e-06	3.4547e-06	FALSE	FALSE	FALSE	NotSig
ENSMUSG00000001983	Taco1	70207	0.138622	3.61573	0.294453	0.347209	FALSE	FALSE	FALSE	NotSig
ENSMUSG00000001985	Grik3	14807	2.49647	2.19897	1.5284e-34	2.63359e-33	TRUE	TRUE	FALSE	Up
ENSMUSG00000001986	Gria3	53623	-0.0997409	3.05187	0.596255	0.648073	FALSE	FALSE	FALSE	NotSig
ENSMUSG00000001988	Npas1	18142	-0.160958	-0.290053	0.69751	0.741007	FALSE	FALSE	FALSE	NotSig
ENSMUSG00000001995	Sipa1l2	244668	0.529065	6.05275	2.72646e-06	6.95003e-06	FALSE	FALSE	FALSE	NotSig
ENSMUSG00000001998	Ap4e1	108011	0.199004	4.53446	0.0862328	0.114353	FALSE	FALSE	FALSE	NotSig
ENSMUSG00000001999	Blvra	109778	0.0782367	3.89721	0.543162	0.597305	FALSE	FALSE	FALSE	NotSig
ENSMUSG00000002006	Pdzd4	245469	0.403644	4.13509	0.000754643	0.00140406	FALSE	FALSE	FALSE	NotSig
ENSMUSG00000002007	Srpk3	56504	-1.81058	2.47118	3.53141e-18	2.53695e-17	TRUE	FALSE	TRUE	Down
ENSMUSG00000002010	Idh3g	15929	-0.433982	6.17434	7.24075e-06	1.75036e-05	FALSE	FALSE	FALSE	NotSig
ENSMUSG00000002012	Pnck	93843	-1.7234	0.862334	4.04292e-07	1.13642e-06	TRUE	FALSE	TRUE	Down
ENSMUSG00000002014	Ssr4	20832	0.29361	6.4065	0.0183709	0.0275846	FALSE	FALSE	FALSE	NotSig
ENSMUSG00000002015	Bcap31	27061	0.0315607	6.65903	0.723084	0.763978	FALSE	FALSE	FALSE	NotSig
ENSMUSG00000002017	Fam98a	72722	0.891481	5.05456	1.58628e-16	1.02127e-15	FALSE	FALSE	FALSE	NotSig
ENSMUSG00000002020	Ltbp2	16997	-0.538829	4.17235	0.00877179	0.0138771	FALSE	FALSE	FALSE	NotSig
ENSMUSG00000002028	Kmt2a	214162	-0.366704	6.78722	0.00313201	0.00531437	FALSE	FALSE	FALSE	NotSig
ENSMUSG00000002031	Ift46	76568	-0.208821	4.36534	0.0594728	0.081524	FALSE	FALSE	FALSE	NotSig
ENSMUSG00000002032	Tmem25	71687	-1.85252	0.5899	5.32272e-09	1.82937e-08	TRUE	FALSE	TRUE	Down
ENSMUSG00000002033	Cd3g	12502	-2.31065	2.17836	1.93075e-33	3.16862e-32	TRUE	FALSE	TRUE	Down
ENSMUSG00000002043	Trappc6a	67091	-0.0860326	4.86693	0.533094	0.587638	FALSE	FALSE	FALSE	NotSig
ENSMUSG00000002052	Supt6	20926	0.962085	7.03257	1.17008e-19	9.24834e-19	FALSE	FALSE	FALSE	NotSig
ENSMUSG00000002055	Spag5	54141	1.55229	3.68282	1.80998e-28	2.32157e-27	TRUE	TRUE	FALSE	Up
ENSMUSG00000002057	Foxn1	15218	3.57593	6.01269	9.69801e-210	1.67281e-207	TRUE	TRUE	FALSE	Up
ENSMUSG00000002058	Unc119	22248	0.372941	3.5624	0.0105423	0.0164719	FALSE	FALSE	FALSE	NotSig
ENSMUSG00000002059	Rab34	19376	0.676293	5.4749	3.64826e-09	1.27639e-08	FALSE	FALSE	FALSE	NotSig
ENSMUSG00000002064	Sdf2	20316	0.438131	5.23517	7.63556e-05	0.000162224	FALSE	FALSE	FALSE	NotSig
ENSMUSG00000002068	Ccne1	12447	2.24696	3.00717	3.95372e-32	6.04521e-31	TRUE	TRUE	FALSE	Up
ENSMUSG00000002083	Bbc3	170770	-0.94699	3.30313	5.28904e-08	1.64348e-07	FALSE	FALSE	FALSE	NotSig
ENSMUSG00000002102	Psmc3	19182	0.666164	7.12745	2.43343e-13	1.23947e-12	FALSE	FALSE	FALSE	NotSig
ENSMUSG00000002103	Acp2	11432	-0.368224	4.6455	0.00056405	0.00106732	FALSE	FALSE	FALSE	NotSig
ENSMUSG00000002104	Rapsn	19400	-2.17728	2.20391	6.45328e-16	3.9888e-15	TRUE	FALSE	TRUE	Down
ENSMUSG00000002105	Slc39a13	68427	-0.360159	4.58629	0.00298592	0.0050842	FALSE	FALSE	FALSE	NotSig
ENSMUSG00000002107	Celf2	14007	-1.32454	6.00008	1.34146e-36	2.49868e-35	TRUE	FALSE	TRUE	Down
ENSMUSG00000002108	Nr1h3	22259	-1.17563	2.85318	3.50393e-10	1.3484e-09	TRUE	FALSE	TRUE	Down
ENSMUSG00000002109	Ddb2	107986	-1.22006	2.65023	7.19205e-14	3.79519e-13	TRUE	FALSE	TRUE	Down
ENSMUSG00000002111	Spi1	20375	-0.700306	4.14491	0.000668863	0.00125418	FALSE	FALSE	FALSE	NotSig
ENSMUSG00000002129	Sf3a1	67465	1.13314	6.35979	5.08945e-25	5.52268e-24	TRUE	TRUE	FALSE	Up
ENSMUSG00000002147	Stat6	20852	0.190319	6.94954	0.0651939	0.0886836	FALSE	FALSE	FALSE	NotSig
ENSMUSG00000002204	Napsa	16541	-1.18184	2.48451	2.99952e-07	8.59176e-07	TRUE	FALSE	TRUE	Down
ENSMUSG00000002205	Vrk3	101568	0.287679	4.11333	0.013623	0.0209028	FALSE	FALSE	FALSE	NotSig
ENSMUSG00000002210	Smg9	71997	0.475701	4.40546	1.0425e-05	2.46928e-05	FALSE	FALSE	FALSE	NotSig
ENSMUSG00000002221	Paxip1	55982	0.486091	5.16577	6.57835e-07	1.80798e-06	FALSE	FALSE	FALSE	NotSig
ENSMUSG00000002222	Rmnd5a	68477	-0.177675	8.18648	0.0486982	0.0678694	FALSE	FALSE	FALSE	NotSig
ENSMUSG00000002227	Mov10	17454	-0.493083	2.97218	0.00111155	0.00201916	FALSE	FALSE	FALSE	NotSig
ENSMUSG00000002228	Ppm1j	71887	-1.93989	2.23544	1.13661e-21	1.01571e-20	TRUE	FALSE	TRUE	Down
ENSMUSG00000002233	Rhoc	11853	-0.240191	4.92273	0.135708	0.172728	FALSE	FALSE	FALSE	NotSig
ENSMUSG00000002249	Tead3	21678	0.515384	6.34855	5.18641e-07	1.44242e-06	FALSE	FALSE	FALSE	NotSig
ENSMUSG00000002250	Ppard	19015	1.62924	6.31343	1.52096e-28	1.96302e-27	TRUE	TRUE	FALSE	Up
ENSMUSG00000002257	Def6	23853	0.492082	4.70185	1.44915e-06	3.82171e-06	FALSE	FALSE	FALSE	NotSig
ENSMUSG00000002265	Peg3	18616	-0.746289	4.06463	0.028033	0.0407441	FALSE	FALSE	FALSE	NotSig
ENSMUSG00000002266	Zim1	22776	0.134202	1.45774	0.759832	0.796433	FALSE	FALSE	FALSE	NotSig
ENSMUSG00000002274	Metrn	70083	-0.513127	3.00481	0.00211525	0.0036901	FALSE	FALSE	FALSE	NotSig
ENSMUSG00000002279	Lmf1	76483	-0.373234	3.35908	0.0051763	0.00850594	FALSE	FALSE	FALSE	NotSig
ENSMUSG00000002280	Ciao3	67563	-0.00178645	4.4323	0.986824	0.989513	FALSE	FALSE	FALSE	NotSig
ENSMUSG00000002289	Angptl4	57875	0.0328205	5.34273	0.778196	0.812807	FALSE	FALSE	FALSE	NotSig
ENSMUSG00000002297	Dbf4	27214	1.51656	4.42568	2.16337e-34	3.70841e-33	TRUE	TRUE	FALSE	Up
ENSMUSG00000002307	Daxx	13163	0.470049	5.24775	6.15311e-07	1.69787e-06	FALSE	FALSE	FALSE	NotSig
ENSMUSG00000002308	Cd320	54219	0.370043	3.24158	0.0526681	0.0728902	FALSE	FALSE	FALSE	NotSig
ENSMUSG00000002319	Ipo4	75751	0.685997	4.39466	8.15505e-10	3.03323e-09	FALSE	FALSE	FALSE	NotSig
ENSMUSG00000002320	Tm9sf1	74140	0.350383	5.69068	0.000165889	0.000338338	FALSE	FALSE	FALSE	NotSig
ENSMUSG00000002324	Rec8	56739	-1.06111	2.50128	2.42704e-09	8.63545e-09	TRUE	FALSE	TRUE	Down
ENSMUSG00000002325	Irf9	16391	-0.537022	5.20066	1.26719e-05	2.96922e-05	FALSE	FALSE	FALSE	NotSig
ENSMUSG00000002326	Gmpr2	105446	-0.42161	1.54239	0.0415476	0.0585671	FALSE	FALSE	FALSE	NotSig
ENSMUSG00000002329	Mdp1	67881	-0.284345	4.48591	0.00528767	0.00867603	FALSE	FALSE	FALSE	NotSig
ENSMUSG00000002332	Dhrs1	52585	0.960961	6.17085	3.40948e-23	3.34267e-22	FALSE	FALSE	FALSE	NotSig
ENSMUSG00000002341	Ncan	13004	0.449561	-1.09698	0.463466	0.519391	FALSE	FALSE	FALSE	NotSig
ENSMUSG00000002342	Tmem161a	234371	-0.0760104	4.90277	0.476713	0.532634	FALSE	FALSE	FALSE	NotSig
ENSMUSG00000002343	Armc6	76813	1.32004	3.68648	4.65558e-20	3.78458e-19	TRUE	TRUE	FALSE	Up
ENSMUSG00000002345	Borcs8	72368	0.515462	4.4375	3.27972e-06	8.27626e-06	FALSE	FALSE	FALSE	NotSig
ENSMUSG00000002346	Slc25a42	73095	0.0322476	4.13023	0.828471	0.856184	FALSE	FALSE	FALSE	NotSig
ENSMUSG00000002365	Snx9	66616	0.313305	6.74631	0.000358943	0.000698853	FALSE	FALSE	FALSE	NotSig
ENSMUSG00000002372	Ranbp3	71810	0.249371	6.01471	0.0254591	0.0372649	FALSE	FALSE	FALSE	NotSig
ENSMUSG00000002379	Ndufa11	69875	0.0878009	4.89964	0.464469	0.52041	FALSE	FALSE	FALSE	NotSig
ENSMUSG00000002393	Nr2f6	13864	0.19208	5.39612	0.142841	0.181055	FALSE	FALSE	FALSE	NotSig
ENSMUSG00000002395	Use1	67023	-0.806879	5.32237	5.75396e-09	1.97226e-08	FALSE	FALSE	FALSE	NotSig
ENSMUSG00000002396	Ocel1	77090	-0.542291	4.15712	9.55093e-06	2.27461e-05	FALSE	FALSE	FALSE	NotSig
ENSMUSG00000002409	Dyrk1b	13549	-0.809501	5.14461	5.44174e-16	3.38123e-15	FALSE	FALSE	FALSE	NotSig
ENSMUSG00000002413	Braf	109880	1.12145	6.71192	8.40978e-35	1.46587e-33	TRUE	TRUE	FALSE	Up
ENSMUSG00000002416	Ndufb2	68198	-0.257814	3.17448	0.0857065	0.113756	FALSE	FALSE	FALSE	NotSig
ENSMUSG00000002428	Hltf	20585	-0.0367221	5.31299	0.75905	0.795815	FALSE	FALSE	FALSE	NotSig
ENSMUSG00000002455	Prpf6	68879	0.67187	5.71443	7.12476e-10	2.66499e-09	FALSE	FALSE	FALSE	NotSig
ENSMUSG00000002458	Rgs19	56470	-0.103733	3.96226	0.383593	0.438941	FALSE	FALSE	FALSE	NotSig
ENSMUSG00000002459	Rgs20	58175	0.511438	3.51683	0.000613995	0.00115667	FALSE	FALSE	FALSE	NotSig
ENSMUSG00000002475	Abhd3	106861	-2.13279	3.67145	1.40342e-43	3.31042e-42	TRUE	FALSE	TRUE	Down
ENSMUSG00000002477	Snrpd1	20641	0.439181	4.80405	0.00025228	0.0005009	FALSE	FALSE	FALSE	NotSig
ENSMUSG00000002486	Tchp	77832	-0.28166	2.25591	0.114386	0.148164	FALSE	FALSE	FALSE	NotSig
ENSMUSG00000002489	Tiam1	21844	0.153673	8.33853	0.306662	0.360117	FALSE	FALSE	FALSE	NotSig
ENSMUSG00000002496	Tsc2	22084	0.0613936	6.52477	0.512804	0.568033	FALSE	FALSE	FALSE	NotSig
ENSMUSG00000002500	Rpl3l	66211	-1.88346	5.27984	6.40987e-22	5.80641e-21	TRUE	FALSE	TRUE	Down
ENSMUSG00000002504	Slc9a3r2	65962	-0.620587	3.87154	9.75954e-05	0.000205113	FALSE	FALSE	FALSE	NotSig
ENSMUSG00000002524	Puf60	67959	0.478649	6.67617	9.73358e-09	3.25744e-08	FALSE	FALSE	FALSE	NotSig
ENSMUSG00000002546	Golga2	99412	0.626078	6.69367	2.80567e-07	8.07001e-07	FALSE	FALSE	FALSE	NotSig
ENSMUSG00000002550	Uck1	22245	0.0749645	4.9342	0.414122	0.469848	FALSE	FALSE	FALSE	NotSig
ENSMUSG00000002565	Scin	20259	-1.49257	5.32679	5.18901e-35	9.11185e-34	TRUE	FALSE	TRUE	Down
ENSMUSG00000002578	Ikzf4	22781	0.00428443	0.354814	0.989746	0.991963	FALSE	FALSE	FALSE	NotSig
ENSMUSG00000002580	Mien1	103742	0.535156	4.22404	4.19818e-05	9.21617e-05	FALSE	FALSE	FALSE	NotSig
ENSMUSG00000002588	Pon1	18979	-4.91502	1.41026	2.78886e-19	2.14794e-18	TRUE	FALSE	TRUE	Down
ENSMUSG00000002602	Axl	26362	-0.312406	7.8858	0.00110233	0.00200345	FALSE	FALSE	FALSE	NotSig
ENSMUSG00000002603	Tgfb1	21803	0.451653	5.4682	2.24905e-05	5.10095e-05	FALSE	FALSE	FALSE	NotSig
ENSMUSG00000002608	Ccdc97	52132	0.66975	5.41708	2.14914e-11	9.23394e-11	FALSE	FALSE	FALSE	NotSig
ENSMUSG00000002617	Zfp40	22700	-1.55243	2.72453	1.91522e-19	1.49243e-18	TRUE	FALSE	TRUE	Down
ENSMUSG00000002625	Akap8l	54194	-0.788724	4.48779	3.86042e-15	2.25245e-14	FALSE	FALSE	FALSE	NotSig
ENSMUSG00000002633	Shh	20423	5.21157	2.09721	1.66284e-62	6.24377e-61	TRUE	TRUE	FALSE	Up
ENSMUSG00000002635	Pdcd2l	68079	-0.0797379	3.59507	0.601655	0.653171	FALSE	FALSE	FALSE	NotSig
ENSMUSG00000002658	Gtf2f1	98053	1.42188	5.2166	1.17621e-32	1.84614e-31	TRUE	TRUE	FALSE	Up
ENSMUSG00000002660	Clpp	53895	0.649509	4.48592	2.22912e-10	8.75107e-10	FALSE	FALSE	FALSE	NotSig
ENSMUSG00000002661	Alkbh7	66400	0.485796	3.00706	0.00865135	0.0136918	FALSE	FALSE	FALSE	NotSig
ENSMUSG00000002664	Pspn	19197	0.926682	-1.01316	0.0481122	0.067084	FALSE	FALSE	FALSE	NotSig
ENSMUSG00000002668	Dennd1c	70785	-0.351658	2.96738	0.0252502	0.036982	FALSE	FALSE	FALSE	NotSig
ENSMUSG00000002679	Med6	69792	0.169749	3.66173	0.280147	0.332066	FALSE	FALSE	FALSE	NotSig
ENSMUSG00000002688	Prkd1	18760	-1.00259	2.46377	1.43506e-07	4.25863e-07	TRUE	FALSE	TRUE	Down
ENSMUSG00000002699	Lcp2	16822	-0.671958	3.35234	0.00014699	0.000302136	FALSE	FALSE	FALSE	NotSig
ENSMUSG00000002718	Cse1l	110750	0.486129	6.5006	2.79331e-08	8.93113e-08	FALSE	FALSE	FALSE	NotSig
ENSMUSG00000002728	Naa20	67877	0.28112	5.59906	0.00250916	0.00432579	FALSE	FALSE	FALSE	NotSig
ENSMUSG00000002731	Prkra	23992	-0.551512	3.95816	2.64984e-06	6.76098e-06	FALSE	FALSE	FALSE	NotSig
ENSMUSG00000002732	Fkbp7	14231	-0.693116	2.96204	0.000719842	0.00134323	FALSE	FALSE	FALSE	NotSig
ENSMUSG00000002733	Plekha3	83435	-0.519642	4.18784	3.21013e-05	7.14278e-05	FALSE	FALSE	FALSE	NotSig
ENSMUSG00000002741	Ykt6	56418	0.401204	7.06202	6.05038e-06	1.47531e-05	FALSE	FALSE	FALSE	NotSig
ENSMUSG00000002748	Baz1b	22385	0.440522	6.91025	1.8374e-05	4.22166e-05	FALSE	FALSE	FALSE	NotSig
ENSMUSG00000002763	Pex6	224824	0.053226	5.54143	0.607549	0.658533	FALSE	FALSE	FALSE	NotSig
ENSMUSG00000002767	Mrpl2	27398	0.0135685	4.79607	0.90307	0.920301	FALSE	FALSE	FALSE	NotSig
ENSMUSG00000002768	Mea1	17256	0.269292	4.54778	0.0524126	0.072573	FALSE	FALSE	FALSE	NotSig
ENSMUSG00000002769	Gnmt	14711	1.20517	3.12974	0.0766606	0.102654	FALSE	FALSE	FALSE	NotSig
ENSMUSG00000002771	Grin2d	14814	-0.668493	1.30286	0.00600002	0.0097473	FALSE	FALSE	FALSE	NotSig
ENSMUSG00000002778	Kdelr1	68137	0.237674	6.79247	0.0077654	0.0123796	FALSE	FALSE	FALSE	NotSig
ENSMUSG00000002781	Tmem143	70209	-1.01583	3.94826	8.01504e-16	4.92471e-15	TRUE	FALSE	TRUE	Down
ENSMUSG00000002797	Ggct	110175	0.240433	6.12587	0.0773307	0.103493	FALSE	FALSE	FALSE	NotSig
ENSMUSG00000002799	Jag2	16450	-0.234223	7.58602	0.0610508	0.083535	FALSE	FALSE	FALSE	NotSig
ENSMUSG00000002803	Btbd6	399566	-0.40464	4.48086	0.00243034	0.00420172	FALSE	FALSE	FALSE	NotSig
ENSMUSG00000002804	Nudt14	66174	-0.128808	3.51798	0.422922	0.478816	FALSE	FALSE	FALSE	NotSig
ENSMUSG00000002808	Epdr1	105298	-1.22807	4.50602	1.15183e-14	6.46549e-14	TRUE	FALSE	TRUE	Down
ENSMUSG00000002812	Flii	14248	0.443105	6.99526	6.38228e-06	1.55349e-05	FALSE	FALSE	FALSE	NotSig
ENSMUSG00000002814	Top3a	21975	-0.170823	3.48737	0.223221	0.270951	FALSE	FALSE	FALSE	NotSig
ENSMUSG00000002820	Atg4d	235040	0.0725396	5.47443	0.500068	0.555485	FALSE	FALSE	FALSE	NotSig
ENSMUSG00000002825	Qtrt1	60507	1.02378	2.95296	2.72437e-09	9.64566e-09	TRUE	TRUE	FALSE	Up
ENSMUSG00000002831	Plin4	57435	-1.46019	7.65465	2.87433e-12	1.33098e-11	TRUE	FALSE	TRUE	Down
ENSMUSG00000002833	Hdgfl2	15193	0.177348	4.69024	0.0624573	0.0852778	FALSE	FALSE	FALSE	NotSig
ENSMUSG00000002835	Chaf1a	27221	1.03219	3.77812	3.29338e-16	2.07043e-15	TRUE	TRUE	FALSE	Up
ENSMUSG00000002844	Adprh	11544	0.0456672	5.33125	0.645844	0.69382	FALSE	FALSE	FALSE	NotSig
ENSMUSG00000002845	Tmem39a	67846	0.594587	4.49635	4.97208e-07	1.38537e-06	FALSE	FALSE	FALSE	NotSig
ENSMUSG00000002846	Timmdc1	76916	0.333476	4.73205	0.00103195	0.0018834	FALSE	FALSE	FALSE	NotSig
ENSMUSG00000002847	Pla1a	85031	-0.416705	3.53759	0.293856	0.346678	FALSE	FALSE	FALSE	NotSig
ENSMUSG00000002870	Mcm2	17216	1.33349	5.64782	1.61606e-38	3.22413e-37	TRUE	TRUE	FALSE	Up
ENSMUSG00000002871	Tpra1	24100	0.166149	5.48896	0.078627	0.10505	FALSE	FALSE	FALSE	NotSig
ENSMUSG00000002881	Nab1	17936	0.22735	6.67387	0.022143	0.0327966	FALSE	FALSE	FALSE	NotSig
ENSMUSG00000002885	Adgre5	26364	-0.46022	4.18372	0.000195869	0.00039568	FALSE	FALSE	FALSE	NotSig
ENSMUSG00000002897	Il17ra	16172	0.350322	5.22334	0.000541053	0.00102626	FALSE	FALSE	FALSE	NotSig
ENSMUSG00000002900	Lamb1	16777	1.78548	6.76731	1.08657e-67	4.52074e-66	TRUE	TRUE	FALSE	Up
ENSMUSG00000002908	Kcnn1	84036	-1.01681	2.50609	6.26141e-10	2.35696e-09	TRUE	FALSE	TRUE	Down
ENSMUSG00000002910	Arrdc2	70807	-0.954947	3.96574	2.36133e-11	1.01168e-10	FALSE	FALSE	FALSE	NotSig
ENSMUSG00000002944	Cd36	12491	-1.65077	7.83279	5.22727e-19	3.97604e-18	TRUE	FALSE	TRUE	Down
ENSMUSG00000002948	Map2k7	26400	0.156014	5.34289	0.216836	0.264285	FALSE	FALSE	FALSE	NotSig
ENSMUSG00000002949	Timm44	21856	0.0506158	5.25874	0.574652	0.62702	FALSE	FALSE	FALSE	NotSig
ENSMUSG00000002957	Ap2a2	11772	-0.0354355	6.91406	0.713876	0.755427	FALSE	FALSE	FALSE	NotSig
ENSMUSG00000002963	Pnkp	59047	0.117971	4.80415	0.33803	0.392307	FALSE	FALSE	FALSE	NotSig
ENSMUSG00000002968	Med25	75613	0.780917	6.38217	7.37276e-19	5.55439e-18	FALSE	FALSE	FALSE	NotSig
ENSMUSG00000002980	Bcam	57278	0.114628	7.80545	0.344582	0.399156	FALSE	FALSE	FALSE	NotSig
ENSMUSG00000002981	Clptm1	56457	0.471378	7.39432	2.91444e-08	9.2951e-08	FALSE	FALSE	FALSE	NotSig
ENSMUSG00000002983	Relb	19698	-0.63353	4.36268	3.82878e-08	1.20879e-07	FALSE	FALSE	FALSE	NotSig
ENSMUSG00000002984	Tomm40	53333	1.24869	6.16434	5.26244e-32	7.96516e-31	TRUE	TRUE	FALSE	Up
ENSMUSG00000002985	Apoe	11816	0.575654	10.8847	4.14117e-06	1.03087e-05	FALSE	FALSE	FALSE	NotSig
ENSMUSG00000002996	Hbp1	73389	0.00317711	6.33827	0.968556	0.974214	FALSE	FALSE	FALSE	NotSig
ENSMUSG00000002997	Prkar2b	19088	-0.638918	5.05961	3.31328e-06	8.3546e-06	FALSE	FALSE	FALSE	NotSig
ENSMUSG00000003031	Cdkn1b	12576	-0.273924	6.83245	0.00186811	0.00328074	FALSE	FALSE	FALSE	NotSig
ENSMUSG00000003032	Klf4	16600	0.300945	8.99591	0.017937	0.0270017	FALSE	FALSE	FALSE	NotSig
ENSMUSG00000003033	Ap1m1	11767	0.178604	5.08615	0.0764532	0.102393	FALSE	FALSE	FALSE	NotSig
ENSMUSG00000003037	Rab8a	17274	0.654903	6.38809	6.19099e-15	3.55098e-14	FALSE	FALSE	FALSE	NotSig
ENSMUSG00000003038	Hmgn2	15331	0.0837323	6.42248	0.418402	0.474263	FALSE	FALSE	FALSE	NotSig
ENSMUSG00000003039	Fam32a	67922	0.118817	6.07564	0.246912	0.296663	FALSE	FALSE	FALSE	NotSig
ENSMUSG00000003051	Elf3	13710	3.74175	2.69627	1.0128e-45	2.55265e-44	TRUE	TRUE	FALSE	Up
ENSMUSG00000003062	Stard3nl	76205	-0.453142	4.15544	0.0174357	0.0263069	FALSE	FALSE	FALSE	NotSig
ENSMUSG00000003068	Stk11	20869	0.132818	6.51024	0.127636	0.163509	FALSE	FALSE	FALSE	NotSig
ENSMUSG00000003070	Efna2	13637	2.5309	3.60599	1.72052e-49	4.75628e-48	TRUE	TRUE	FALSE	Up
ENSMUSG00000003072	Atp5d	66043	0.604825	7.99512	3.61337e-10	1.38922e-09	FALSE	FALSE	FALSE	NotSig
ENSMUSG00000003099	Ppp5c	19060	0.267764	5.69742	0.00317345	0.00538027	FALSE	FALSE	FALSE	NotSig
ENSMUSG00000003119	Cdk12	69131	0.364044	6.4721	0.000281129	0.000555129	FALSE	FALSE	FALSE	NotSig
ENSMUSG00000003123	Lipe	16890	-0.309613	6.3201	0.0676076	0.0916808	FALSE	FALSE	FALSE	NotSig
ENSMUSG00000003131	Pafah1b2	18475	0.511263	6.61574	9.0464e-09	3.0381e-08	FALSE	FALSE	FALSE	NotSig
ENSMUSG00000003134	Tbc1d8	54610	-0.599643	4.85696	3.87267e-09	1.35148e-08	FALSE	FALSE	FALSE	NotSig
ENSMUSG00000003135	Cnot11	52846	0.374611	5.2659	8.07463e-05	0.000171157	FALSE	FALSE	FALSE	NotSig
ENSMUSG00000003153	Slc2a3	20527	-0.930388	2.30482	2.89642e-07	8.30795e-07	FALSE	FALSE	FALSE	NotSig
ENSMUSG00000003154	Foxj2	60611	-0.0668896	5.84277	0.590918	0.64282	FALSE	FALSE	FALSE	NotSig
ENSMUSG00000003161	Sri	109552	-0.391043	5.77756	0.00014655	0.00030127	FALSE	FALSE	FALSE	NotSig
ENSMUSG00000003166	Dgcr2	13356	0.599947	6.04658	7.32669e-11	3.01648e-10	FALSE	FALSE	FALSE	NotSig
ENSMUSG00000003184	Irf3	54131	0.175214	5.65339	0.0536648	0.074158	FALSE	FALSE	FALSE	NotSig
ENSMUSG00000003190	Bcl2l12	75736	0.275504	2.91754	0.0867034	0.114876	FALSE	FALSE	FALSE	NotSig
ENSMUSG00000003198	Zfp959	224893	-0.484626	3.15459	0.00531681	0.00872125	FALSE	FALSE	FALSE	NotSig
ENSMUSG00000003199	Mpnd	68047	-0.539744	5.23184	1.22759e-07	3.67057e-07	FALSE	FALSE	FALSE	NotSig
ENSMUSG00000003200	Sh3gl1	20405	0.567641	6.43175	2.54099e-11	1.08472e-10	FALSE	FALSE	FALSE	NotSig
ENSMUSG00000003206	Ebi3	50498	-0.782527	0.146378	0.0102965	0.0161031	FALSE	FALSE	FALSE	NotSig
ENSMUSG00000003208	Yju2	72886	0.161224	2.55784	0.402552	0.458121	FALSE	FALSE	FALSE	NotSig
ENSMUSG00000003226	Ranbp2	19386	0.178761	8.05246	0.0842846	0.111987	FALSE	FALSE	FALSE	NotSig
ENSMUSG00000003227	Edar	13608	0.0663409	0.970195	0.793669	0.825965	FALSE	FALSE	FALSE	NotSig
ENSMUSG00000003228	Grk5	14773	-0.647293	4.50849	1.45553e-06	3.8367e-06	FALSE	FALSE	FALSE	NotSig
ENSMUSG00000003233	Dvl3	13544	0.961574	5.86322	3.95204e-12	1.81279e-11	FALSE	FALSE	FALSE	NotSig
ENSMUSG00000003234	Abcf3	27406	0.298172	5.57862	0.00326252	0.00552449	FALSE	FALSE	FALSE	NotSig
ENSMUSG00000003235	Eif2b5	224045	1.0773	6.3536	1.76416e-38	3.51537e-37	TRUE	TRUE	FALSE	Up
ENSMUSG00000003269	Cyth2	19158	0.221471	5.44658	0.0182272	0.0273963	FALSE	FALSE	FALSE	NotSig
ENSMUSG00000003271	Sult2b1	54200	1.86862	6.20295	2.1602e-45	5.41161e-44	TRUE	TRUE	FALSE	Up
ENSMUSG00000003273	Car11	12348	-1.02105	1.38638	2.60448e-06	6.65345e-06	TRUE	FALSE	TRUE	Down
ENSMUSG00000003279	Dlgap1	224997	-0.693357	0.162607	0.0175862	0.0265151	FALSE	FALSE	FALSE	NotSig
ENSMUSG00000003282	Plag1	56711	0.774003	3.04759	5.88637e-06	1.43722e-05	FALSE	FALSE	FALSE	NotSig
ENSMUSG00000003283	Hck	15162	-0.429166	2.7521	0.0272534	0.0397086	FALSE	FALSE	FALSE	NotSig
ENSMUSG00000003299	Mrpl4	66163	0.245313	5.47193	0.0064913	0.0104868	FALSE	FALSE	FALSE	NotSig
ENSMUSG00000003308	Keap1	50868	-0.187015	5.79009	0.0465358	0.0650228	FALSE	FALSE	FALSE	NotSig
ENSMUSG00000003309	Ap1m2	11768	1.00788	6.06891	1.21559e-28	1.57627e-27	TRUE	TRUE	FALSE	Up
ENSMUSG00000003316	Glg1	20340	0.253025	7.27343	0.014559	0.0222442	FALSE	FALSE	FALSE	NotSig
ENSMUSG00000003344	Btbd2	208198	-0.480197	5.21826	6.97291e-08	2.14061e-07	FALSE	FALSE	FALSE	NotSig
ENSMUSG00000003345	Csnk1g2	103236	0.315351	7.4307	9.6734e-05	0.000203328	FALSE	FALSE	FALSE	NotSig
ENSMUSG00000003346	Abhd17a	216169	0.176838	6.5124	0.139264	0.177008	FALSE	FALSE	FALSE	NotSig
ENSMUSG00000003348	Mob3a	208228	0.627483	5.18255	1.35241e-10	5.43424e-10	FALSE	FALSE	FALSE	NotSig
ENSMUSG00000003352	Cacnb3	12297	-0.510286	5.24378	3.82309e-05	8.43861e-05	FALSE	FALSE	FALSE	NotSig
ENSMUSG00000003355	Fkbp11	66120	0.297827	1.45871	0.151228	0.190621	FALSE	FALSE	FALSE	NotSig
ENSMUSG00000003360	Ddx23	74351	0.376479	5.87765	7.83467e-05	0.000166283	FALSE	FALSE	FALSE	NotSig
ENSMUSG00000003363	Pld3	18807	0.926104	6.9906	4.62334e-27	5.55573e-26	FALSE	FALSE	FALSE	NotSig
ENSMUSG00000003378	Grik5	14809	-0.57319	2.67288	0.000163818	0.000334483	FALSE	FALSE	FALSE	NotSig
ENSMUSG00000003380	Rabac1	14470	-1.01932	6.4743	1.66678e-16	1.07185e-15	TRUE	FALSE	TRUE	Down
ENSMUSG00000003382	Etv3	27049	0.338813	7.27719	0.00251693	0.00433653	FALSE	FALSE	FALSE	NotSig
ENSMUSG00000003402	Prkcsh	19089	0.912697	5.93684	5.09e-17	3.40272e-16	FALSE	FALSE	FALSE	NotSig
ENSMUSG00000003411	Rab3b	69908	-1.42236	0.93239	2.15724e-05	4.90886e-05	TRUE	FALSE	TRUE	Down
ENSMUSG00000003418	St8sia6	241230	2.65557	4.29365	1.32571e-57	4.36429e-56	TRUE	TRUE	FALSE	Up
ENSMUSG00000003420	Fcgrt	14132	-0.506704	6.46977	0.000923948	0.00169864	FALSE	FALSE	FALSE	NotSig
ENSMUSG00000003421	Nosip	66394	0.397497	5.05494	1.50472e-05	3.49149e-05	FALSE	FALSE	FALSE	NotSig
ENSMUSG00000003423	Pih1d1	68845	0.327388	4.23475	0.0132145	0.0203306	FALSE	FALSE	FALSE	NotSig
ENSMUSG00000003429	Rps11	27207	0.253741	8.13556	0.0125629	0.0194057	FALSE	FALSE	FALSE	NotSig
ENSMUSG00000003435	Supt5	20924	0.508922	6.57272	1.73631e-05	4.00272e-05	FALSE	FALSE	FALSE	NotSig
ENSMUSG00000003437	Paf1	54624	0.567193	5.2015	8.60817e-07	2.33224e-06	FALSE	FALSE	FALSE	NotSig
ENSMUSG00000003438	Timm50	66525	0.643398	5.30102	1.15544e-11	5.09666e-11	FALSE	FALSE	FALSE	NotSig
ENSMUSG00000003444	Med29	67224	0.340699	3.03015	0.0628924	0.0858278	FALSE	FALSE	FALSE	NotSig
ENSMUSG00000003452	Bicd1	12121	-1.11833	2.02211	1.27282e-05	2.98029e-05	TRUE	FALSE	TRUE	Down
ENSMUSG00000003458	Ncstn	59287	0.526483	6.87461	3.10604e-09	1.09315e-08	FALSE	FALSE	FALSE	NotSig
ENSMUSG00000003464	Pex19	19298	-0.34242	6.56375	2.82203e-05	6.32256e-05	FALSE	FALSE	FALSE	NotSig
ENSMUSG00000003469	Phyhip	105653	0.444373	6.90843	0.00133498	0.00239657	FALSE	FALSE	FALSE	NotSig
ENSMUSG00000003476	Crhr2	12922	-2.03737	2.77076	1.95725e-29	2.6307e-28	TRUE	FALSE	TRUE	Down
ENSMUSG00000003477	Inmt	21743	-1.34287	5.09047	2.29478e-06	5.90234e-06	TRUE	FALSE	TRUE	Down
ENSMUSG00000003484	Cyp4f18	72054	-0.53727	1.75568	0.0506823	0.0703831	FALSE	FALSE	FALSE	NotSig
ENSMUSG00000003500	Impdh1	23917	1.04893	4.9768	5.51472e-23	5.34964e-22	TRUE	TRUE	FALSE	Up
ENSMUSG00000003505	Psg18	26438	-0.766585	-0.0609117	0.0711139	0.0959797	FALSE	FALSE	FALSE	NotSig
ENSMUSG00000003518	Dusp3	72349	-0.826645	5.76379	4.58109e-11	1.9161e-10	FALSE	FALSE	FALSE	NotSig
ENSMUSG00000003526	Prodh	19125	-1.29083	3.81836	3.39219e-22	3.13107e-21	TRUE	FALSE	TRUE	Down
ENSMUSG00000003527	Ess2	27886	0.129572	4.31787	0.220349	0.267937	FALSE	FALSE	FALSE	NotSig
ENSMUSG00000003528	Slc25a1	13358	0.0345161	6.58568	0.70735	0.749968	FALSE	FALSE	FALSE	NotSig
ENSMUSG00000003531	Dgcr6	13353	-1.53096	5.54807	8.98008e-37	1.68024e-35	TRUE	FALSE	TRUE	Down
ENSMUSG00000003534	Ddr1	12305	0.463706	7.88552	5.48957e-06	1.34649e-05	FALSE	FALSE	FALSE	NotSig
ENSMUSG00000003541	Ier3	15937	1.226	6.13359	9.04349e-16	5.54018e-15	TRUE	TRUE	FALSE	Up
ENSMUSG00000003545	Fosb	14282	-1.14677	2.46069	1.756e-05	4.04304e-05	TRUE	FALSE	TRUE	Down
ENSMUSG00000003546	Klc4	74764	-0.483981	3.82187	5.78543e-05	0.000124692	FALSE	FALSE	FALSE	NotSig
ENSMUSG00000003549	Ercc1	13870	0.668042	4.11565	5.64124e-07	1.56393e-06	FALSE	FALSE	FALSE	NotSig
ENSMUSG00000003555	Cyp17a1	13074	0.208503	2.32386	0.406385	0.461925	FALSE	FALSE	FALSE	NotSig
ENSMUSG00000003559	As3mt	57344	-0.826368	2.37749	9.94478e-06	2.36263e-05	FALSE	FALSE	FALSE	NotSig
ENSMUSG00000003573	Homer3	26558	1.09652	4.16447	1.19571e-23	1.19999e-22	TRUE	TRUE	FALSE	Up
ENSMUSG00000003575	Crtc1	382056	0.438407	4.6286	0.000189597	0.000383713	FALSE	FALSE	FALSE	NotSig
ENSMUSG00000003581	Rnf215	71673	-0.0686098	4.09727	0.583166	0.635055	FALSE	FALSE	FALSE	NotSig
ENSMUSG00000003585	Sec14l2	67815	0.875101	5.51717	3.38481e-10	1.30499e-09	FALSE	FALSE	FALSE	NotSig
ENSMUSG00000003604	Aven	74268	0.348303	3.89797	0.00654876	0.0105724	FALSE	FALSE	FALSE	NotSig
ENSMUSG00000003617	Cp	12870	-0.693758	5.37556	3.02903e-06	7.6682e-06	FALSE	FALSE	FALSE	NotSig
ENSMUSG00000003623	Crot	74114	1.29953	6.49816	9.24404e-31	1.3299e-29	TRUE	TRUE	FALSE	Up
ENSMUSG00000003644	Rps6ka1	20111	0.729044	5.84328	3.32677e-14	1.80498e-13	FALSE	FALSE	FALSE	NotSig
ENSMUSG00000003660	Snrnp200	320632	0.435077	7.13033	5.64235e-05	0.000121814	FALSE	FALSE	FALSE	NotSig
ENSMUSG00000003662	Ciao1	26371	-0.138756	5.12484	0.156088	0.196195	FALSE	FALSE	FALSE	NotSig
ENSMUSG00000003665	Has1	15116	-0.793544	0.992777	0.00564936	0.00921562	FALSE	FALSE	FALSE	NotSig
ENSMUSG00000003680	Taf6l	225895	0.469602	2.73457	0.00937966	0.0147781	FALSE	FALSE	FALSE	NotSig
ENSMUSG00000003721	Insig2	72999	0.0557087	6.93075	0.619814	0.670029	FALSE	FALSE	FALSE	NotSig
ENSMUSG00000003731	Kpna6	16650	0.596592	6.90858	1.11067e-08	3.70052e-08	FALSE	FALSE	FALSE	NotSig
ENSMUSG00000003746	Man1a	17155	-1.13302	7.26975	3.07724e-24	3.21084e-23	TRUE	FALSE	TRUE	Down
ENSMUSG00000003752	Itpkc	233011	0.501795	5.99499	3.48794e-07	9.90003e-07	FALSE	FALSE	FALSE	NotSig
ENSMUSG00000003762	Coq8b	76889	0.0820457	4.62252	0.407713	0.463308	FALSE	FALSE	FALSE	NotSig
ENSMUSG00000003778	Brd8	78656	-0.102376	5.26644	0.278893	0.330792	FALSE	FALSE	FALSE	NotSig
ENSMUSG00000003779	Kif20a	19348	1.45133	4.39475	2.05568e-29	2.7585e-28	TRUE	TRUE	FALSE	Up
ENSMUSG00000003808	Farsa	66590	0.981709	5.23813	2.7365e-20	2.25554e-19	FALSE	FALSE	FALSE	NotSig
ENSMUSG00000003809	Gcdh	270076	-0.0401589	4.26498	0.720847	0.761889	FALSE	FALSE	FALSE	NotSig
ENSMUSG00000003810	Mast2	17776	0.0863646	6.37625	0.311176	0.365107	FALSE	FALSE	FALSE	NotSig
ENSMUSG00000003812	Dnase2a	13423	0.611616	6.31947	5.92046e-12	2.67422e-11	FALSE	FALSE	FALSE	NotSig
ENSMUSG00000003813	Rad23a	19358	0.0758451	6.04305	0.429508	0.485277	FALSE	FALSE	FALSE	NotSig
ENSMUSG00000003814	Calr	12317	1.28163	9.02204	2.7729e-27	3.36631e-26	TRUE	TRUE	FALSE	Up
ENSMUSG00000003824	Syce2	71846	1.30605	2.34221	1.39639e-08	4.59333e-08	TRUE	TRUE	FALSE	Up
ENSMUSG00000003847	Nfat5	54446	-0.527131	7.55491	2.55012e-08	8.19154e-08	FALSE	FALSE	FALSE	NotSig
ENSMUSG00000003848	Nob1	67619	0.576082	4.81727	1.08472e-07	3.25987e-07	FALSE	FALSE	FALSE	NotSig
ENSMUSG00000003849	Nqo1	18104	0.00104255	3.7424	0.993827	0.994909	FALSE	FALSE	FALSE	NotSig
ENSMUSG00000003863	Ppfia3	76787	0.616251	5.80796	3.76175e-05	8.31208e-05	FALSE	FALSE	FALSE	NotSig
ENSMUSG00000003865	Gys1	14936	-0.764139	6.49888	1.46145e-07	4.33151e-07	FALSE	FALSE	FALSE	NotSig
ENSMUSG00000003868	Ruvbl2	20174	1.17576	5.22087	1.02941e-27	1.27973e-26	TRUE	TRUE	FALSE	Up
ENSMUSG00000003872	Lin7b	22342	-0.345065	0.664394	0.215565	0.262892	FALSE	FALSE	FALSE	NotSig
ENSMUSG00000003873	Bax	12028	0.0844851	4.12073	0.59859	0.650312	FALSE	FALSE	FALSE	NotSig
ENSMUSG00000003882	Il7r	16197	-0.615015	3.20259	0.0184196	0.0276503	FALSE	FALSE	FALSE	NotSig
ENSMUSG00000003923	Tfam	21780	-0.095012	4.98647	0.33642	0.390713	FALSE	FALSE	FALSE	NotSig
ENSMUSG00000003929	Zfp81	224694	-0.427613	4.0155	0.000225315	0.000450169	FALSE	FALSE	FALSE	NotSig
ENSMUSG00000003934	Efnb3	13643	-0.348761	1.02308	0.187655	0.232015	FALSE	FALSE	FALSE	NotSig
ENSMUSG00000003948	Mmd	67468	-0.577065	5.66632	6.5619e-08	2.02155e-07	FALSE	FALSE	FALSE	NotSig
ENSMUSG00000003949	Hlf	217082	-2.12747	5.551	5.27815e-57	1.71711e-55	TRUE	FALSE	TRUE	Down
ENSMUSG00000003955	Fam162a	70186	0.972411	5.98188	4.84793e-15	2.80688e-14	FALSE	FALSE	FALSE	NotSig
ENSMUSG00000003970	Rpl8	26961	0.42932	9.80015	5.48761e-05	0.000118675	FALSE	FALSE	FALSE	NotSig
ENSMUSG00000003992	Ssbp2	66970	-0.711603	5.12788	3.60926e-12	1.6597e-11	FALSE	FALSE	FALSE	NotSig
ENSMUSG00000004018	Fancl	67030	-0.205979	2.13009	0.216928	0.264379	FALSE	FALSE	FALSE	NotSig
ENSMUSG00000004031	Brinp2	240843	5.30116	0.171692	2.53156e-26	2.93353e-25	TRUE	TRUE	FALSE	Up
ENSMUSG00000004032	Gstm5	14866	-0.555744	5.41278	4.59758e-07	1.2847e-06	FALSE	FALSE	FALSE	NotSig
ENSMUSG00000004035	Gstm7	68312	0.103601	1.05109	0.670339	0.716046	FALSE	FALSE	FALSE	NotSig
ENSMUSG00000004040	Stat3	20848	0.686451	7.72934	2.0163e-10	7.94949e-10	FALSE	FALSE	FALSE	NotSig
ENSMUSG00000004043	Stat5a	20850	-0.608282	4.79751	1.88652e-07	5.52675e-07	FALSE	FALSE	FALSE	NotSig
ENSMUSG00000004044	Cavin1	19285	-0.668307	8.32681	1.52758e-10	6.09965e-10	FALSE	FALSE	FALSE	NotSig
ENSMUSG00000004054	Map3k11	26403	0.652666	6.62863	4.71882e-10	1.79465e-09	FALSE	FALSE	FALSE	NotSig
ENSMUSG00000004056	Akt2	11652	-0.261974	7.616	0.00176095	0.00310472	FALSE	FALSE	FALSE	NotSig
ENSMUSG00000004069	Dnaja3	83945	0.353836	5.8369	0.000224293	0.000448342	FALSE	FALSE	FALSE	NotSig
ENSMUSG00000004070	Hmox2	15369	0.230944	4.8323	0.0242606	0.0356461	FALSE	FALSE	FALSE	NotSig
ENSMUSG00000004071	Cdip1	66626	0.105137	5.7872	0.275095	0.326872	FALSE	FALSE	FALSE	NotSig
ENSMUSG00000004085	Map3k20	65964	-0.186516	8.15676	0.0591287	0.0811047	FALSE	FALSE	FALSE	NotSig
ENSMUSG00000004096	Cwc15	66070	0.316356	5.13805	0.00271848	0.00466383	FALSE	FALSE	FALSE	NotSig
ENSMUSG00000004098	Col5a3	53867	-0.329749	5.67349	0.0240619	0.0353793	FALSE	FALSE	FALSE	NotSig
ENSMUSG00000004099	Dnmt1	13433	0.835625	6.66012	5.49729e-11	2.28547e-10	FALSE	FALSE	FALSE	NotSig
ENSMUSG00000004100	Ppan	235036	1.08587	4.94985	1.00122e-19	7.97077e-19	TRUE	TRUE	FALSE	Up
ENSMUSG00000004105	Angptl2	26360	-0.482872	6.74229	7.00737e-06	1.69765e-05	FALSE	FALSE	FALSE	NotSig
ENSMUSG00000004110	Cacna1e	12290	-2.85028	2.84246	1.40406e-20	1.1772e-19	TRUE	FALSE	TRUE	Down
ENSMUSG00000004127	Trmt10a	108943	-0.215168	3.67224	0.121496	0.15626	FALSE	FALSE	FALSE	NotSig
ENSMUSG00000004151	Etv1	14009	-0.690776	2.9782	0.000929307	0.00170735	FALSE	FALSE	FALSE	NotSig
ENSMUSG00000004187	Kifc2	16581	-0.533858	2.41653	0.000627557	0.00118101	FALSE	FALSE	FALSE	NotSig
ENSMUSG00000004207	Psap	19156	-0.101582	9.68696	0.370045	0.425349	FALSE	FALSE	FALSE	NotSig
ENSMUSG00000004221	Ikbkg	16151	-0.185588	5.58234	0.0377875	0.0536963	FALSE	FALSE	FALSE	NotSig
ENSMUSG00000004233	Wars2	70560	0.346322	2.88863	0.0204108	0.0304215	FALSE	FALSE	FALSE	NotSig
ENSMUSG00000004263	Atn1	13498	0.481479	2.37956	0.0277149	0.0403244	FALSE	FALSE	FALSE	NotSig
ENSMUSG00000004264	Phb2	12034	0.610183	6.98313	6.79137e-13	3.33111e-12	FALSE	FALSE	FALSE	NotSig
ENSMUSG00000004266	Ptpn6	15170	-0.59727	4.83743	6.44414e-09	2.197e-08	FALSE	FALSE	FALSE	NotSig
ENSMUSG00000004267	Eno2	13807	-0.798572	1.74801	0.00224715	0.00390703	FALSE	FALSE	FALSE	NotSig
ENSMUSG00000004268	Emg1	14791	0.110511	5.6354	0.23016	0.278536	FALSE	FALSE	FALSE	NotSig
ENSMUSG00000004270	Lpcat3	14792	0.20566	6.68972	0.0471723	0.0658511	FALSE	FALSE	FALSE	NotSig
ENSMUSG00000004285	Atp6v1f	66144	0.161357	5.81838	0.176386	0.219383	FALSE	FALSE	FALSE	NotSig
ENSMUSG00000004317	Clcn5	12728	0.907862	5.5121	7.36458e-13	3.59523e-12	FALSE	FALSE	FALSE	NotSig
ENSMUSG00000004319	Clcn3	12725	0.35398	6.90221	0.000417741	0.000804534	FALSE	FALSE	FALSE	NotSig
ENSMUSG00000004328	Hif3a	53417	-1.17218	-0.333051	0.00083982	0.00155294	TRUE	FALSE	TRUE	Down
ENSMUSG00000004347	Pde1c	18575	-1.02319	0.0328852	0.00286386	0.00489146	TRUE	FALSE	TRUE	Down
ENSMUSG00000004356	Utp20	70683	0.877164	6.00714	1.2559e-15	7.60384e-15	FALSE	FALSE	FALSE	NotSig
ENSMUSG00000004359	Spic	20728	-1.17266	-0.721947	0.0137006	0.021014	TRUE	FALSE	TRUE	Down
ENSMUSG00000004360	9330159F19Rik	212448	-2.07372	3.51038	8.17178e-50	2.2819e-48	TRUE	FALSE	TRUE	Down
ENSMUSG00000004364	Cul3	26554	-0.0813811	7.95429	0.356172	0.410914	FALSE	FALSE	FALSE	NotSig
ENSMUSG00000004371	Il11	16156	1.30401	-0.598072	0.000528137	0.00100315	TRUE	TRUE	FALSE	Up
ENSMUSG00000004383	Large1	16795	-0.799888	5.06426	6.43224e-15	3.68043e-14	FALSE	FALSE	FALSE	NotSig
ENSMUSG00000004393	Ddx56	52513	0.436448	5.31402	1.20652e-05	2.83669e-05	FALSE	FALSE	FALSE	NotSig
ENSMUSG00000004394	Tmed4	103694	-0.344903	5.1373	0.000238687	0.000475622	FALSE	FALSE	FALSE	NotSig
ENSMUSG00000004415	Col26a1	140709	1.29135	-0.509571	0.000878862	0.00162043	TRUE	TRUE	FALSE	Up
ENSMUSG00000004446	Bid	12122	-0.131254	3.1336	0.432582	0.488351	FALSE	FALSE	FALSE	NotSig
ENSMUSG00000004451	Ralb	64143	0.764521	5.96355	4.53079e-14	2.42644e-13	FALSE	FALSE	FALSE	NotSig
ENSMUSG00000004455	Ppp1cc	19047	-0.0222901	6.87159	0.793268	0.825656	FALSE	FALSE	FALSE	NotSig
ENSMUSG00000004460	Dnajb11	67838	0.928783	5.88518	5.69583e-18	4.04795e-17	FALSE	FALSE	FALSE	NotSig
ENSMUSG00000004462	Tbccd1	70573	-0.0122466	3.98698	0.923508	0.937437	FALSE	FALSE	FALSE	NotSig
ENSMUSG00000004473	Clec11a	20256	-0.759695	3.4882	1.56876e-05	3.63366e-05	FALSE	FALSE	FALSE	NotSig
ENSMUSG00000004500	Zfp324	243834	0.0976225	4.13954	0.408639	0.464232	FALSE	FALSE	FALSE	NotSig
ENSMUSG00000004508	Gab2	14389	-0.705844	4.26278	1.06349e-08	3.54975e-08	FALSE	FALSE	FALSE	NotSig
ENSMUSG00000004530	Coro1c	23790	0.833337	7.34558	1.44473e-14	8.03063e-14	FALSE	FALSE	FALSE	NotSig
ENSMUSG00000004535	Tax1bp1	52440	0.0543828	7.83294	0.543932	0.597925	FALSE	FALSE	FALSE	NotSig
ENSMUSG00000004552	Ctse	13034	6.56153	5.25284	1.30338e-286	3.17391e-284	TRUE	TRUE	FALSE	Up
ENSMUSG00000004558	Ndrg2	29811	-1.04689	8.22359	9.43448e-17	6.1896e-16	TRUE	FALSE	TRUE	Down
ENSMUSG00000004561	Mettl17	52535	-0.0299588	3.38321	0.839571	0.865981	FALSE	FALSE	FALSE	NotSig
ENSMUSG00000004562	Arhgef40	268739	-0.228214	4.69057	0.045506	0.0636807	FALSE	FALSE	FALSE	NotSig
ENSMUSG00000004565	Pnpla6	50767	0.543528	4.973	3.55781e-07	1.00845e-06	FALSE	FALSE	FALSE	NotSig
ENSMUSG00000004567	Mcoln1	94178	-0.398046	5.13638	2.08454e-05	4.75192e-05	FALSE	FALSE	FALSE	NotSig
ENSMUSG00000004568	Arhgef18	102098	-0.13277	5.90632	0.230692	0.279099	FALSE	FALSE	FALSE	NotSig
ENSMUSG00000004591	Pkn2	109333	-0.105058	6.77205	0.184767	0.228752	FALSE	FALSE	FALSE	NotSig
ENSMUSG00000004609	Cd33	12489	-0.739249	3.8189	0.000158507	0.000324259	FALSE	FALSE	FALSE	NotSig
ENSMUSG00000004610	Etfb	110826	0.36948	1.00114	0.243802	0.293332	FALSE	FALSE	FALSE	NotSig
ENSMUSG00000004612	Nkg7	72310	-2.10961	1.08392	3.65547e-17	2.46321e-16	TRUE	FALSE	TRUE	Down
ENSMUSG00000004626	Stxbp2	20911	0.52916	5.88225	5.02926e-09	1.73463e-08	FALSE	FALSE	FALSE	NotSig
ENSMUSG00000004631	Sgce	20392	-1.29598	3.8621	3.04158e-18	2.19553e-17	TRUE	FALSE	TRUE	Down
ENSMUSG00000004633	Chn2	69993	2.37031	3.45961	5.57509e-39	1.13274e-37	TRUE	TRUE	FALSE	Up
ENSMUSG00000004637	Wwox	80707	-0.0677985	3.60532	0.605348	0.656491	FALSE	FALSE	FALSE	NotSig
ENSMUSG00000004642	Slbp	20492	0.260744	4.73083	0.0113373	0.017631	FALSE	FALSE	FALSE	NotSig
ENSMUSG00000004651	Tyr	22173	5.68618	4.19555	1.02188e-87	6.10879e-86	TRUE	TRUE	FALSE	Up
ENSMUSG00000004655	Aqp1	11826	-0.150688	6.95303	0.278834	0.330765	FALSE	FALSE	FALSE	NotSig
ENSMUSG00000004661	Arid3b	56380	0.11364	1.77524	0.613319	0.663918	FALSE	FALSE	FALSE	NotSig
ENSMUSG00000004665	Cnn2	12798	0.263902	6.90192	0.00171101	0.00302376	FALSE	FALSE	FALSE	NotSig
ENSMUSG00000004667	Polr2e	66420	0.183471	5.27985	0.0941043	0.123928	FALSE	FALSE	FALSE	NotSig
ENSMUSG00000004677	Myo9b	17925	0.623982	6.77123	2.90625e-12	1.34501e-11	FALSE	FALSE	FALSE	NotSig
ENSMUSG00000004698	Hdac9	79221	-1.27525	3.17871	1.88186e-09	6.76839e-09	TRUE	FALSE	TRUE	Down
ENSMUSG00000004707	Ly9	17085	-1.58325	2.6314	9.74353e-15	5.50471e-14	TRUE	FALSE	TRUE	Down
ENSMUSG00000004709	Cd244a	18106	-1.62137	1.99851	5.52803e-16	3.43227e-15	TRUE	FALSE	TRUE	Down
ENSMUSG00000004730	Adgre1	13733	-0.954696	5.58355	8.0124e-07	2.17718e-06	FALSE	FALSE	FALSE	NotSig
ENSMUSG00000004748	Mtfp1	67900	-0.710881	2.43179	2.89152e-05	6.46861e-05	FALSE	FALSE	FALSE	NotSig
ENSMUSG00000004768	Rab23	19335	0.515701	4.18832	2.00285e-06	5.19342e-06	FALSE	FALSE	FALSE	NotSig
ENSMUSG00000004771	Rab11a	53869	0.396944	7.64474	6.27012e-06	1.52687e-05	FALSE	FALSE	FALSE	NotSig
ENSMUSG00000004788	Eif2b2	217715	1.20175	5.37411	1.07053e-30	1.53346e-29	TRUE	TRUE	FALSE	Up
ENSMUSG00000004789	Dlst	78920	0.232052	6.99339	0.00699059	0.0112228	FALSE	FALSE	FALSE	NotSig
ENSMUSG00000004791	Pgf	18654	1.36712	0.907073	0.000738323	0.00137586	TRUE	TRUE	FALSE	Up
ENSMUSG00000004798	Ulk2	29869	-0.676526	6.03786	3.49992e-15	2.05224e-14	FALSE	FALSE	FALSE	NotSig
ENSMUSG00000004814	Ccl24	56221	-1.68028	1.64728	5.12157e-09	1.76426e-08	TRUE	FALSE	TRUE	Down
ENSMUSG00000004815	Dgkq	110524	-0.153633	4.27654	0.219281	0.266892	FALSE	FALSE	FALSE	NotSig
ENSMUSG00000004837	Grap	71520	-0.100456	2.96936	0.602289	0.653687	FALSE	FALSE	FALSE	NotSig
ENSMUSG00000004843	Chmp2b	68942	0.221917	7.00951	0.0099816	0.0156535	FALSE	FALSE	FALSE	NotSig
ENSMUSG00000004846	Plod3	26433	0.108314	5.15547	0.237278	0.286246	FALSE	FALSE	FALSE	NotSig
ENSMUSG00000004849	Ap1s1	11769	0.868121	6.21575	1.44628e-25	1.61708e-24	FALSE	FALSE	FALSE	NotSig
ENSMUSG00000004864	Mapk13	26415	0.793689	6.84875	1.7743e-16	1.13967e-15	FALSE	FALSE	FALSE	NotSig
ENSMUSG00000004865	Srpk1	20815	-0.248437	7.30163	0.0377672	0.0536766	FALSE	FALSE	FALSE	NotSig
ENSMUSG00000004872	Pax3	18505	0.571177	0.668005	0.0604319	0.0827557	FALSE	FALSE	FALSE	NotSig
ENSMUSG00000004880	Lbr	98386	0.95536	6.43635	6.07238e-26	6.92034e-25	FALSE	FALSE	FALSE	NotSig
ENSMUSG00000004885	Crabp2	12904	2.02669	7.28312	2.34645e-102	1.69672e-100	TRUE	TRUE	FALSE	Up
ENSMUSG00000004891	Nes	18008	0.680446	4.30965	0.000397754	0.000768811	FALSE	FALSE	FALSE	NotSig
ENSMUSG00000004894	Hapln2	73940	-5.27987	-1.51873	2.7848e-13	1.40805e-12	TRUE	FALSE	TRUE	Down
ENSMUSG00000004895	Prcc	94315	0.465311	5.89391	9.47123e-07	2.5543e-06	FALSE	FALSE	FALSE	NotSig
ENSMUSG00000004896	Rrnad1	229503	-0.446146	3.7466	0.000649772	0.00122032	FALSE	FALSE	FALSE	NotSig
ENSMUSG00000004897	Hdgf	15191	0.299904	8.21601	0.00176508	0.00311101	FALSE	FALSE	FALSE	NotSig
ENSMUSG00000004902	Slc25a18	71803	-1.45797	0.430841	3.3439e-07	9.51892e-07	TRUE	FALSE	TRUE	Down
ENSMUSG00000004929	Thop1	50492	1.37526	7.08607	4.25829e-37	8.06785e-36	TRUE	TRUE	FALSE	Up
ENSMUSG00000004931	Apba3	57267	0.423131	5.83051	1.64357e-05	3.79791e-05	FALSE	FALSE	FALSE	NotSig
ENSMUSG00000004933	Matk	17179	-0.443765	2.34805	0.0120146	0.0186196	FALSE	FALSE	FALSE	NotSig
ENSMUSG00000004934	Pias4	59004	0.476631	5.25548	0.000100636	0.00021102	FALSE	FALSE	FALSE	NotSig
ENSMUSG00000004936	Map2k1	26395	0.745977	6.09798	3.21346e-14	1.74636e-13	FALSE	FALSE	FALSE	NotSig
ENSMUSG00000004937	Sgta	52551	0.562004	6.87726	7.31614e-10	2.73472e-09	FALSE	FALSE	FALSE	NotSig
ENSMUSG00000004939	Nmrk2	69564	-1.91593	2.32747	8.1525e-13	3.96235e-12	TRUE	FALSE	TRUE	Down
ENSMUSG00000004945	Tmem242	70544	-0.347977	5.24876	0.00265816	0.00456554	FALSE	FALSE	FALSE	NotSig
ENSMUSG00000004947	Dtx2	74198	0.0600227	5.97154	0.514202	0.569505	FALSE	FALSE	FALSE	NotSig
ENSMUSG00000004951	Hspb1	15507	0.220209	8.6368	0.0520306	0.0720923	FALSE	FALSE	FALSE	NotSig
ENSMUSG00000004952	Rasa4	54153	-1.23477	4.58187	2.15811e-17	1.47792e-16	TRUE	FALSE	TRUE	Down
ENSMUSG00000004980	Hnrnpa2b1	53379	0.371375	7.78431	0.000296222	0.000582835	FALSE	FALSE	FALSE	NotSig
ENSMUSG00000004988	Fxyd4	108017	3.23737	2.69258	3.46839e-42	7.87834e-41	TRUE	TRUE	FALSE	Up
ENSMUSG00000004994	Ccdc130	67736	-0.00284893	2.87964	0.985925	0.988851	FALSE	FALSE	FALSE	NotSig
ENSMUSG00000004996	Mri1	67873	-0.122735	4.54126	0.239259	0.288389	FALSE	FALSE	FALSE	NotSig
ENSMUSG00000005034	Prkacb	18749	-0.233867	6.25981	0.00809113	0.0128618	FALSE	FALSE	FALSE	NotSig
ENSMUSG00000005043	Sgsh	27029	-0.134369	3.97477	0.294956	0.347777	FALSE	FALSE	FALSE	NotSig
ENSMUSG00000005045	Chd5	269610	-1.68931	0.990697	1.45947e-06	3.84462e-06	TRUE	FALSE	TRUE	Down
ENSMUSG00000005054	Cstb	13014	1.82824	7.41642	1.42232e-56	4.54675e-55	TRUE	TRUE	FALSE	Up
ENSMUSG00000005057	Sh2b2	23921	-0.192767	2.86507	0.32974	0.38387	FALSE	FALSE	FALSE	NotSig
ENSMUSG00000005069	Pex5	19305	-0.016916	5.58693	0.862357	0.885457	FALSE	FALSE	FALSE	NotSig
ENSMUSG00000005078	Jkamp	104771	-0.145073	4.28787	0.222261	0.269885	FALSE	FALSE	FALSE	NotSig
ENSMUSG00000005087	Cd44	12505	1.08724	8.48627	3.64262e-28	4.63629e-27	TRUE	TRUE	FALSE	Up
ENSMUSG00000005089	Slc1a2	20511	-2.05693	-0.399477	0.000457215	0.000876175	TRUE	FALSE	TRUE	Down
ENSMUSG00000005102	Eif2ak4	27103	0.294175	4.16733	0.0259574	0.0379573	FALSE	FALSE	FALSE	NotSig
ENSMUSG00000005103	Wdr1	22388	1.02892	8.18186	4.98514e-33	7.95269e-32	TRUE	TRUE	FALSE	Up
ENSMUSG00000005107	Slc2a9	117591	-0.381766	2.24085	0.0221673	0.0328297	FALSE	FALSE	FALSE	NotSig
ENSMUSG00000005124	Ccn4	22402	1.87986	3.10268	1.43916e-12	6.8638e-12	TRUE	TRUE	FALSE	Up
ENSMUSG00000005125	Ndrg1	17988	-0.0803605	6.94727	0.415713	0.471492	FALSE	FALSE	FALSE	NotSig
ENSMUSG00000005131	4930550C14Rik	75311	-2.73957	0.522006	7.86668e-20	6.29905e-19	TRUE	FALSE	TRUE	Down
ENSMUSG00000005142	Man2b1	17159	-0.128923	6.38141	0.207027	0.253375	FALSE	FALSE	FALSE	NotSig
ENSMUSG00000005148	Klf5	12224	-0.0699935	7.8417	0.598766	0.650461	FALSE	FALSE	FALSE	NotSig
ENSMUSG00000005150	Wdr83	67836	0.179693	3.72812	0.161684	0.202598	FALSE	FALSE	FALSE	NotSig
ENSMUSG00000005161	Prdx2	21672	0.703467	7.65727	3.78497e-13	1.8918e-12	FALSE	FALSE	FALSE	NotSig
ENSMUSG00000005198	Polr2a	20020	0.416601	6.9185	4.2238e-05	9.26752e-05	FALSE	FALSE	FALSE	NotSig
ENSMUSG00000005204	Senp3	80886	0.530815	6.359	1.60304e-10	6.38093e-10	FALSE	FALSE	FALSE	NotSig
ENSMUSG00000005220	Corin	53419	4.40571	3.11351	1.21605e-59	4.16905e-58	TRUE	TRUE	FALSE	Up
ENSMUSG00000005225	Plekha8	231999	1.04391	4.87973	9.46518e-25	1.0138e-23	TRUE	TRUE	FALSE	Up
ENSMUSG00000005233	Spc25	66442	1.28177	3.20672	7.66708e-17	5.05813e-16	TRUE	TRUE	FALSE	Up
ENSMUSG00000005237	Dnah2	327954	-1.67813	0.792053	3.31866e-06	8.36687e-06	TRUE	FALSE	TRUE	Down
ENSMUSG00000005251	Ripk4	72388	0.514505	6.39099	4.27974e-08	1.34424e-07	FALSE	FALSE	FALSE	NotSig
ENSMUSG00000005262	Ufd1	22230	0.248329	5.59705	0.00683801	0.011004	FALSE	FALSE	FALSE	NotSig
ENSMUSG00000005267	Zfp287	170740	-0.871089	1.74494	1.60751e-05	3.7203e-05	FALSE	FALSE	FALSE	NotSig
ENSMUSG00000005268	Prlr	19116	-1.38555	5.34333	2.6812e-28	3.4205e-27	TRUE	FALSE	TRUE	Down
ENSMUSG00000005299	Letm1	56384	0.854971	6.23247	3.25995e-18	2.35009e-17	FALSE	FALSE	FALSE	NotSig
ENSMUSG00000005312	Ubqln1	56085	0.845644	7.90941	1.08975e-13	5.67637e-13	FALSE	FALSE	FALSE	NotSig
ENSMUSG00000005320	Fgfr4	14186	-1.81137	1.84468	2.03427e-11	8.76772e-11	TRUE	FALSE	TRUE	Down
ENSMUSG00000005338	Cadm3	94332	-2.19427	5.94258	4.67272e-101	3.34959e-99	TRUE	FALSE	TRUE	Down
ENSMUSG00000005339	Fcer1a	14125	-0.12207	1.44893	0.791491	0.824244	FALSE	FALSE	FALSE	NotSig
ENSMUSG00000005354	Txn2	56551	0.203716	6.54863	0.0407099	0.0574792	FALSE	FALSE	FALSE	NotSig
ENSMUSG00000005355	Casp14	12365	2.4725	7.84959	2.3668e-32	3.65937e-31	TRUE	TRUE	FALSE	Up
ENSMUSG00000005357	Slc1a6	20513	-1.1141	-1.2097	0.0100998	0.0158238	TRUE	FALSE	TRUE	Down
ENSMUSG00000005360	Slc1a3	20512	0.4052	5.0636	0.0719776	0.0969795	FALSE	FALSE	FALSE	NotSig
ENSMUSG00000005362	Crbn	58799	-0.775276	4.93456	1.61962e-15	9.72067e-15	FALSE	FALSE	FALSE	NotSig
ENSMUSG00000005364	Il5ra	16192	-1.60241	-0.414662	0.00111087	0.00201853	TRUE	FALSE	TRUE	Down
ENSMUSG00000005370	Msh6	17688	0.386896	5.39166	0.00028605	0.000564095	FALSE	FALSE	FALSE	NotSig
ENSMUSG00000005371	Fbxo11	225055	0.0539571	6.76861	0.557085	0.610761	FALSE	FALSE	FALSE	NotSig
ENSMUSG00000005373	Mlxipl	58805	-1.96524	3.20142	1.09812e-19	8.70039e-19	TRUE	FALSE	TRUE	Down
ENSMUSG00000005374	Tbl2	27368	0.674271	5.05154	1.37687e-10	5.5285e-10	FALSE	FALSE	FALSE	NotSig
ENSMUSG00000005378	Bud23	66138	0.88291	4.7019	8.65224e-17	5.69446e-16	FALSE	FALSE	FALSE	NotSig
ENSMUSG00000005397	Nid1	18073	-0.358086	7.37466	0.00488666	0.0080613	FALSE	FALSE	FALSE	NotSig
ENSMUSG00000005410	Mcm5	17218	1.53933	5.80837	1.7949e-35	3.22361e-34	TRUE	TRUE	FALSE	Up
ENSMUSG00000005413	Hmox1	15368	0.795395	6.77062	2.68456e-12	1.2459e-11	FALSE	FALSE	FALSE	NotSig
ENSMUSG00000005417	Mprip	26936	0.338094	8.32478	0.000942159	0.00172867	FALSE	FALSE	FALSE	NotSig
ENSMUSG00000005442	Cic	71722	0.355946	7.23834	0.00245217	0.00423592	FALSE	FALSE	FALSE	NotSig
ENSMUSG00000005447	Pafah1b3	18476	0.158364	4.30114	0.164443	0.20579	FALSE	FALSE	FALSE	NotSig
ENSMUSG00000005465	Il27ra	50931	0.123091	1.00744	0.671543	0.717101	FALSE	FALSE	FALSE	NotSig
ENSMUSG00000005469	Prkaca	18747	0.154562	6.61041	0.0793776	0.105958	FALSE	FALSE	FALSE	NotSig
ENSMUSG00000005470	Asf1b	66929	1.21023	3.43895	2.29434e-15	1.36074e-14	TRUE	TRUE	FALSE	Up
ENSMUSG00000005481	Ddx39a	68278	1.65392	6.04242	1.08199e-45	2.72291e-44	TRUE	TRUE	FALSE	Up
ENSMUSG00000005483	Dnajb1	81489	0.767071	6.67177	5.06319e-16	3.14838e-15	FALSE	FALSE	FALSE	NotSig
ENSMUSG00000005501	Usp40	227334	0.026886	5.22907	0.781052	0.815269	FALSE	FALSE	FALSE	NotSig
ENSMUSG00000005505	Kbtbd4	67136	0.1847	3.11863	0.179554	0.222898	FALSE	FALSE	FALSE	NotSig
ENSMUSG00000005506	Celf1	13046	0.425364	7.11832	7.49788e-06	1.8104e-05	FALSE	FALSE	FALSE	NotSig
ENSMUSG00000005510	Ndufs3	68349	-0.34579	5.95479	0.000412187	0.000794668	FALSE	FALSE	FALSE	NotSig
ENSMUSG00000005514	Por	18984	0.00132551	7.03223	0.990916	0.992655	FALSE	FALSE	FALSE	NotSig
ENSMUSG00000005533	Igf1r	16001	0.249933	6.91027	0.0584826	0.0803196	FALSE	FALSE	FALSE	NotSig
ENSMUSG00000005534	Insr	16337	-0.660757	6.44356	4.20578e-12	1.92492e-11	FALSE	FALSE	FALSE	NotSig
ENSMUSG00000005540	Fcer2a	14128	-1.03229	-0.344249	0.0300757	0.0434197	TRUE	FALSE	TRUE	Down
ENSMUSG00000005547	Cyp2a5	13087	-2.366	0.714588	0.0284856	0.0413149	TRUE	FALSE	TRUE	Down
ENSMUSG00000005553	Atp4a	11944	-0.18525	-0.275528	0.644202	0.692325	FALSE	FALSE	FALSE	NotSig
ENSMUSG00000005566	Trim28	21849	0.964396	7.23964	2.33144e-27	2.85128e-26	FALSE	FALSE	FALSE	NotSig
ENSMUSG00000005575	Ube2m	22192	0.819046	6.65912	3.24668e-21	2.82808e-20	FALSE	FALSE	FALSE	NotSig
ENSMUSG00000005580	Adcy9	11515	-0.572523	4.67263	1.99917e-06	5.18469e-06	FALSE	FALSE	FALSE	NotSig
ENSMUSG00000005583	Mef2c	17260	-1.79175	6.96462	1.19506e-27	1.48343e-26	TRUE	FALSE	TRUE	Down
ENSMUSG00000005609	Ctr9	22083	0.598575	5.5954	4.5558e-07	1.27367e-06	FALSE	FALSE	FALSE	NotSig
ENSMUSG00000005610	Eif4g2	13690	0.575684	10.2972	2.64228e-10	1.02998e-09	FALSE	FALSE	FALSE	NotSig
ENSMUSG00000005611	Irag1	17540	-1.40595	2.48813	6.64568e-09	2.26101e-08	TRUE	FALSE	TRUE	Down
ENSMUSG00000005615	Pcyt1a	13026	-0.303179	6.52329	0.00259651	0.00446661	FALSE	FALSE	FALSE	NotSig
ENSMUSG00000005621	Zfp592	233410	0.179661	5.50271	0.101909	0.133369	FALSE	FALSE	FALSE	NotSig
ENSMUSG00000005625	Psmd4	19185	0.434797	6.6206	8.27708e-07	2.24652e-06	FALSE	FALSE	FALSE	NotSig
ENSMUSG00000005628	Tmod4	50874	-2.4492	5.13184	2.59623e-39	5.33386e-38	TRUE	FALSE	TRUE	Down
ENSMUSG00000005656	Snx6	72183	0.433598	6.19277	7.17704e-06	1.73648e-05	FALSE	FALSE	FALSE	NotSig
ENSMUSG00000005667	Mthfd2	17768	1.72514	3.65288	8.39425e-34	1.40974e-32	TRUE	TRUE	FALSE	Up
ENSMUSG00000005672	Kit	16590	1.56498	4.59592	6.42357e-40	1.34643e-38	TRUE	TRUE	FALSE	Up
ENSMUSG00000005674	Tomm40l	641376	-0.0884561	3.07023	0.584103	0.636033	FALSE	FALSE	FALSE	NotSig
ENSMUSG00000005682	Pan2	103135	0.33352	5.20526	0.00555054	0.0090696	FALSE	FALSE	FALSE	NotSig
ENSMUSG00000005683	Cs	12974	0.306379	8.66405	0.00241861	0.00418319	FALSE	FALSE	FALSE	NotSig
ENSMUSG00000005686	Ampd3	11717	0.716919	5.41232	2.34938e-12	1.09402e-11	FALSE	FALSE	FALSE	NotSig
ENSMUSG00000005687	Bcas2	68183	0.116135	5.57229	0.237152	0.286142	FALSE	FALSE	FALSE	NotSig
ENSMUSG00000005698	Ctcf	13018	0.412113	6.31594	8.90708e-06	2.13139e-05	FALSE	FALSE	FALSE	NotSig
ENSMUSG00000005699	Pard6a	56513	-0.106774	2.39427	0.599331	0.650988	FALSE	FALSE	FALSE	NotSig
ENSMUSG00000005705	Agrp	11604	-0.835445	0.179004	0.0234555	0.0345736	FALSE	FALSE	FALSE	NotSig
ENSMUSG00000005716	Pvalb	19293	-3.00256	8.12651	7.00689e-104	5.17978e-102	TRUE	FALSE	TRUE	Down
ENSMUSG00000005718	Tfap4	83383	0.0903284	4.13937	0.448309	0.504326	FALSE	FALSE	FALSE	NotSig
ENSMUSG00000005732	Ranbp1	19385	1.13364	5.16428	1.99035e-24	2.09925e-23	TRUE	TRUE	FALSE	Up
ENSMUSG00000005763	Cd247	12503	-1.98981	1.93412	2.97469e-21	2.59389e-20	TRUE	FALSE	TRUE	Down
ENSMUSG00000005774	Rfx5	53970	-0.197748	3.72287	0.150319	0.18959	FALSE	FALSE	FALSE	NotSig
ENSMUSG00000005779	Psmb4	19172	0.564311	7.12774	6.17485e-09	2.10867e-08	FALSE	FALSE	FALSE	NotSig
ENSMUSG00000005800	Mmp8	17394	1.1386	0.239615	0.000163165	0.000333204	TRUE	TRUE	FALSE	Up
ENSMUSG00000005802	Slc30a4	22785	0.749784	7.12385	1.94208e-14	1.06876e-13	FALSE	FALSE	FALSE	NotSig
ENSMUSG00000005803	Sqor	59010	-0.798212	4.0801	1.09211e-09	4.01784e-09	FALSE	FALSE	FALSE	NotSig
ENSMUSG00000005804	Bloc1s6	18457	0.127035	4.48793	0.249834	0.299631	FALSE	FALSE	FALSE	NotSig
ENSMUSG00000005813	Metap1	75624	0.489881	5.87756	7.11178e-07	1.94394e-06	FALSE	FALSE	FALSE	NotSig
ENSMUSG00000005823	Gpr108	78308	-0.014963	5.61807	0.866233	0.888556	FALSE	FALSE	FALSE	NotSig
ENSMUSG00000005824	Tnfsf14	50930	0.189998	0.459104	0.675644	0.720783	FALSE	FALSE	FALSE	NotSig
ENSMUSG00000005836	Gata6	14465	-1.32337	4.29413	4.05317e-21	3.5066e-20	TRUE	FALSE	TRUE	Down
ENSMUSG00000005846	Rsl1d1	66409	0.614923	6.46125	5.42562e-14	2.88142e-13	FALSE	FALSE	FALSE	NotSig
ENSMUSG00000005871	Apc	11789	0.228415	7.07808	0.0141729	0.0216984	FALSE	FALSE	FALSE	NotSig
ENSMUSG00000005873	Reep5	13476	-0.274414	7.96009	0.00144924	0.00258822	FALSE	FALSE	FALSE	NotSig
ENSMUSG00000005881	Ergic3	66366	0.15426	6.42195	0.0618398	0.0845098	FALSE	FALSE	FALSE	NotSig
ENSMUSG00000005882	Uqcc1	56046	-0.652724	4.78284	7.32286e-10	2.73661e-09	FALSE	FALSE	FALSE	NotSig
ENSMUSG00000005883	Spo11	26972	1.75017	-0.604711	2.37902e-05	5.38467e-05	TRUE	TRUE	FALSE	Up
ENSMUSG00000005886	Ncoa2	17978	0.252807	7.02253	0.00816034	0.0129681	FALSE	FALSE	FALSE	NotSig
ENSMUSG00000005893	Nr2c2	22026	-0.151605	5.74192	0.0991237	0.12999	FALSE	FALSE	FALSE	NotSig
ENSMUSG00000005897	Nr2c1	22025	-0.124901	4.06733	0.274519	0.326258	FALSE	FALSE	FALSE	NotSig
ENSMUSG00000005899	Smpd4	77626	0.538121	4.78798	8.28998e-07	2.24965e-06	FALSE	FALSE	FALSE	NotSig
ENSMUSG00000005907	Pex1	71382	-0.349561	3.65276	0.00499484	0.00822489	FALSE	FALSE	FALSE	NotSig
ENSMUSG00000005917	Otx1	18423	1.47682	-0.571232	0.0123019	0.0190238	TRUE	TRUE	FALSE	Up
ENSMUSG00000005936	Kctd20	66989	0.0841415	6.5591	0.312265	0.366178	FALSE	FALSE	FALSE	NotSig
ENSMUSG00000005947	Itgae	16407	-0.37507	2.95057	0.0110465	0.0172158	FALSE	FALSE	FALSE	NotSig
ENSMUSG00000005949	Ctns	83429	1.44714	5.60888	2.14506e-43	5.00282e-42	TRUE	TRUE	FALSE	Up
ENSMUSG00000005950	P2rx5	94045	-0.0657402	2.19003	0.729453	0.769462	FALSE	FALSE	FALSE	NotSig
ENSMUSG00000005951	Shpk	74637	-0.380536	2.9431	0.0207121	0.0308456	FALSE	FALSE	FALSE	NotSig
ENSMUSG00000005952	Trpv1	193034	1.14147	0.888356	3.89054e-05	8.57837e-05	TRUE	TRUE	FALSE	Up
ENSMUSG00000005958	Ephb3	13845	1.66506	6.96024	1.13104e-52	3.3685e-51	TRUE	TRUE	FALSE	Up
ENSMUSG00000005968	Tuft1	22156	-0.311727	6.46792	0.00131602	0.0023656	FALSE	FALSE	FALSE	NotSig
ENSMUSG00000005973	Rcn1	19672	0.738535	7.3648	1.02538e-18	7.65869e-18	FALSE	FALSE	FALSE	NotSig
ENSMUSG00000005980	Dnase1	13419	-0.233131	0.897949	0.320762	0.375026	FALSE	FALSE	FALSE	NotSig
ENSMUSG00000005981	Trap1	68015	0.332626	6.12997	0.000155538	0.000318559	FALSE	FALSE	FALSE	NotSig
ENSMUSG00000005982	Naa60	74763	0.208713	5.27341	0.0181983	0.0273628	FALSE	FALSE	FALSE	NotSig
ENSMUSG00000005983	1700037C18Rik	73261	-0.236413	2.00207	0.249022	0.298809	FALSE	FALSE	FALSE	NotSig
ENSMUSG00000005986	Ankrd13d	68423	-0.0131017	3.10849	0.931459	0.943713	FALSE	FALSE	FALSE	NotSig
ENSMUSG00000005994	Tyrp1	22178	5.47603	5.53484	3.68798e-120	3.18069e-118	TRUE	TRUE	FALSE	Up
ENSMUSG00000006005	Tpr	108989	0.380654	7.38666	3.62846e-05	8.03257e-05	FALSE	FALSE	FALSE	NotSig
ENSMUSG00000006010	Odr4	226499	-0.273365	4.93327	0.0202967	0.030265	FALSE	FALSE	FALSE	NotSig
ENSMUSG00000006014	Prg4	96875	1.60639	3.49459	1.69896e-14	9.38706e-14	TRUE	TRUE	FALSE	Up
ENSMUSG00000006019	Dhx34	71723	0.772293	4.46454	7.44706e-13	3.63335e-12	FALSE	FALSE	FALSE	NotSig
ENSMUSG00000006021	Kptn	70394	0.164407	3.31247	0.250513	0.300402	FALSE	FALSE	FALSE	NotSig
ENSMUSG00000006024	Napa	108124	0.453567	6.93545	3.76922e-08	1.19021e-07	FALSE	FALSE	FALSE	NotSig
ENSMUSG00000006050	Sra1	24068	0.134432	4.98873	0.1921	0.236997	FALSE	FALSE	FALSE	NotSig
ENSMUSG00000006057	Atp5g1	11951	0.10077	6.56812	0.276941	0.328783	FALSE	FALSE	FALSE	NotSig
ENSMUSG00000006058	Snf8	27681	0.513052	5.04747	6.59725e-06	1.6044e-05	FALSE	FALSE	FALSE	NotSig
ENSMUSG00000006095	Tbcb	66411	0.500176	5.48489	1.30622e-07	3.89233e-07	FALSE	FALSE	FALSE	NotSig
ENSMUSG00000006127	Inpp5k	19062	-0.732048	5.2863	2.61114e-14	1.42699e-13	FALSE	FALSE	FALSE	NotSig
ENSMUSG00000006134	Crkl	12929	0.593583	6.17028	8.14226e-10	3.02916e-09	FALSE	FALSE	FALSE	NotSig
ENSMUSG00000006154	Eps8l1	67425	-0.130628	7.04806	0.380847	0.43607	FALSE	FALSE	FALSE	NotSig
ENSMUSG00000006169	Clint1	216705	0.587901	6.77277	1.53841e-11	6.70557e-11	FALSE	FALSE	FALSE	NotSig
ENSMUSG00000006179	Prss16	54373	-0.174445	0.505677	0.607838	0.658754	FALSE	FALSE	FALSE	NotSig
ENSMUSG00000006191	Cdkal1	68916	-0.365569	4.6142	0.0020556	0.00359172	FALSE	FALSE	FALSE	NotSig
ENSMUSG00000006204	Cdcp3	71395	-0.509838	1.1727	0.0638949	0.087074	FALSE	FALSE	FALSE	NotSig
ENSMUSG00000006205	Htra1	56213	-0.343439	6.94963	6.36796e-05	0.000136589	FALSE	FALSE	FALSE	NotSig
ENSMUSG00000006215	Zbtb17	22642	0.122381	5.14769	0.260798	0.311247	FALSE	FALSE	FALSE	NotSig
ENSMUSG00000006218	Fam131c	277743	2.11201	1.28757	1.68013e-12	7.95577e-12	TRUE	TRUE	FALSE	Up
ENSMUSG00000006219	Fblim1	74202	2.30601	4.67038	3.41077e-44	8.26924e-43	TRUE	TRUE	FALSE	Up
ENSMUSG00000006221	Hspb7	29818	-1.11082	6.92376	3.92462e-07	1.1058e-06	TRUE	FALSE	TRUE	Down
ENSMUSG00000006235	Epor	13857	-0.645876	0.903709	0.012233	0.0189244	FALSE	FALSE	FALSE	NotSig
ENSMUSG00000006241	Ccdc159	67119	-0.575428	0.30139	0.0993981	0.130299	FALSE	FALSE	FALSE	NotSig
ENSMUSG00000006262	Mob1b	68473	0.393948	7.12697	0.000209481	0.000420714	FALSE	FALSE	FALSE	NotSig
ENSMUSG00000006269	Atp6v1b1	110935	-0.469308	0.420778	0.112986	0.146487	FALSE	FALSE	FALSE	NotSig
ENSMUSG00000006273	Atp6v1b2	11966	1.1	7.4944	9.17646e-39	1.85083e-37	TRUE	TRUE	FALSE	Up
ENSMUSG00000006276	Eps15l1	13859	0.130921	5.96429	0.190194	0.234822	FALSE	FALSE	FALSE	NotSig
ENSMUSG00000006281	Tep1	21745	-0.360572	5.56072	0.000606309	0.00114297	FALSE	FALSE	FALSE	NotSig
ENSMUSG00000006288	Ttc5	219022	-0.166448	4.7088	0.195062	0.240204	FALSE	FALSE	FALSE	NotSig
ENSMUSG00000006289	Osgep	66246	-0.385542	4.90201	0.000694932	0.00129968	FALSE	FALSE	FALSE	NotSig
ENSMUSG00000006299	Aamp	227290	0.283652	6.53399	0.000806192	0.00149543	FALSE	FALSE	FALSE	NotSig
ENSMUSG00000006301	Tmbim1	69660	-0.353693	7.21778	2.22036e-05	5.03933e-05	FALSE	FALSE	FALSE	NotSig
ENSMUSG00000006304	Arpc2	76709	0.390632	8.16754	5.14068e-05	0.000111566	FALSE	FALSE	FALSE	NotSig
ENSMUSG00000006307	Kmt2b	75410	0.435471	6.59276	0.000682945	0.00127914	FALSE	FALSE	FALSE	NotSig
ENSMUSG00000006310	Zbtb32	58206	0.636574	1.41291	0.0107183	0.0167296	FALSE	FALSE	FALSE	NotSig
ENSMUSG00000006313	Upk1a	109637	0.843714	-0.881038	0.0485961	0.0677416	FALSE	FALSE	FALSE	NotSig
ENSMUSG00000006315	Tmem147	69804	0.36926	5.56406	3.96508e-05	8.73805e-05	FALSE	FALSE	FALSE	NotSig
ENSMUSG00000006333	Rps9	76846	0.235101	8.90466	0.106773	0.139118	FALSE	FALSE	FALSE	NotSig
ENSMUSG00000006335	Tfpt	69714	0.232316	3.2261	0.115212	0.149105	FALSE	FALSE	FALSE	NotSig
ENSMUSG00000006342	Susd2	71733	-0.864751	7.6961	1.09033e-06	2.92196e-06	FALSE	FALSE	FALSE	NotSig
ENSMUSG00000006344	Ggt5	23887	-0.0233584	3.54495	0.855973	0.880157	FALSE	FALSE	FALSE	NotSig
ENSMUSG00000006345	Ggt1	14598	7.75457	4.13357	6.55614e-208	1.11921e-205	TRUE	TRUE	FALSE	Up
ENSMUSG00000006356	Crip2	68337	0.128891	7.22102	0.224643	0.272457	FALSE	FALSE	FALSE	NotSig
ENSMUSG00000006360	Crip1	12925	-1.02031	5.96492	3.2464e-07	9.25253e-07	TRUE	FALSE	TRUE	Down
ENSMUSG00000006362	Cbfa2t3	12398	-0.791944	3.64759	7.25028e-07	1.97984e-06	FALSE	FALSE	FALSE	NotSig
ENSMUSG00000006369	Fbln1	14114	0.219179	6.01935	0.0129992	0.0200441	FALSE	FALSE	FALSE	NotSig
ENSMUSG00000006373	Pgrmc1	53328	-0.577454	6.88342	7.74897e-09	2.62135e-08	FALSE	FALSE	FALSE	NotSig
ENSMUSG00000006378	Gcat	26912	1.55615	4.34606	2.05217e-38	4.07946e-37	TRUE	TRUE	FALSE	Up
ENSMUSG00000006386	Tek	21687	-0.671889	4.30525	5.05759e-07	1.40825e-06	FALSE	FALSE	FALSE	NotSig
ENSMUSG00000006390	Elovl1	54325	-0.0168506	7.50273	0.879386	0.899874	FALSE	FALSE	FALSE	NotSig
ENSMUSG00000006392	Med8	80509	0.37183	5.13624	5.78191e-05	0.000124632	FALSE	FALSE	FALSE	NotSig
ENSMUSG00000006395	Hyi	68180	-1.07158	3.40098	4.06387e-14	2.1877e-13	TRUE	FALSE	TRUE	Down
ENSMUSG00000006398	Cdc20	107995	1.66523	5.15312	6.41874e-49	1.74529e-47	TRUE	TRUE	FALSE	Up
ENSMUSG00000006403	Adamts4	240913	2.0321	1.9377	3.35182e-11	1.41589e-10	TRUE	TRUE	FALSE	Up
ENSMUSG00000006411	Nectin4	71740	0.938989	7.77863	7.00534e-13	3.42895e-12	FALSE	FALSE	FALSE	NotSig
ENSMUSG00000006412	Pfdn2	18637	0.441868	4.02363	0.000252715	0.000501584	FALSE	FALSE	FALSE	NotSig
ENSMUSG00000006418	Rnf114	81018	0.044447	5.92725	0.645377	0.693395	FALSE	FALSE	FALSE	NotSig
ENSMUSG00000006423	Steep1	77644	-0.200378	5.6069	0.0296211	0.0428007	FALSE	FALSE	FALSE	NotSig
ENSMUSG00000006435	Neurl1a	18011	-1.78804	4.40791	4.11558e-22	3.77771e-21	TRUE	FALSE	TRUE	Down
ENSMUSG00000006442	Srm	20810	1.3828	5.27318	1.99062e-33	3.26363e-32	TRUE	TRUE	FALSE	Up
ENSMUSG00000006445	Epha2	13836	1.63789	6.94771	1.89443e-40	4.03731e-39	TRUE	TRUE	FALSE	Up
ENSMUSG00000006456	Rbm14	56275	1.17246	5.35391	5.60972e-22	5.10112e-21	TRUE	TRUE	FALSE	Up
ENSMUSG00000006457	Actn3	11474	-2.83717	7.9855	1.19945e-130	1.14148e-128	TRUE	FALSE	TRUE	Down
ENSMUSG00000006462	A530013C23Rik	329562	-0.130686	2.44043	0.437896	0.493743	FALSE	FALSE	FALSE	NotSig
ENSMUSG00000006463	Zdhhc24	70605	0.664157	3.24503	1.08366e-05	2.56202e-05	FALSE	FALSE	FALSE	NotSig
ENSMUSG00000006464	Bbs1	52028	0.169974	2.877	0.353753	0.40852	FALSE	FALSE	FALSE	NotSig
ENSMUSG00000006471	Ndor1	78797	0.260408	3.10637	0.131047	0.167387	FALSE	FALSE	FALSE	NotSig
ENSMUSG00000006476	Nsmf	56876	0.0890151	5.00567	0.386421	0.441841	FALSE	FALSE	FALSE	NotSig
ENSMUSG00000006494	Pdk1	228026	-0.419922	6.35204	1.48663e-05	3.45115e-05	FALSE	FALSE	FALSE	NotSig
ENSMUSG00000006498	Ptbp1	19205	1.41044	7.51007	3.93067e-39	7.99607e-38	TRUE	TRUE	FALSE	Up
ENSMUSG00000006517	Mvd	192156	0.769693	5.66907	8.14036e-09	2.74814e-08	FALSE	FALSE	FALSE	NotSig
ENSMUSG00000006519	Cyba	13057	-0.693134	4.70636	0.00501613	0.00825832	FALSE	FALSE	FALSE	NotSig
ENSMUSG00000006526	Stimate	69179	-0.220036	4.49456	0.0502015	0.0697857	FALSE	FALSE	FALSE	NotSig
ENSMUSG00000006527	Sfmbt1	54650	-0.241708	4.68941	0.02441	0.0358529	FALSE	FALSE	FALSE	NotSig
ENSMUSG00000006542	Prkag3	241113	-2.74552	2.53065	5.31075e-37	1.00275e-35	TRUE	FALSE	TRUE	Down
ENSMUSG00000006567	Atp7b	11979	0.987882	-0.803293	0.0323052	0.046452	FALSE	FALSE	FALSE	NotSig
ENSMUSG00000006574	Slc4a1	20533	5.41844	3.70178	1.59012e-97	1.08805e-95	TRUE	TRUE	FALSE	Up
ENSMUSG00000006575	Rundc3a	51799	0.82819	2.23631	1.12806e-05	2.6609e-05	FALSE	FALSE	FALSE	NotSig
ENSMUSG00000006576	Slc4a3	20536	-0.340682	3.48453	0.031249	0.0450114	FALSE	FALSE	FALSE	NotSig
ENSMUSG00000006585	Cdt1	67177	0.77058	4.22308	1.00815e-10	4.10573e-10	FALSE	FALSE	FALSE	NotSig
ENSMUSG00000006586	Runx1t1	12395	-0.935637	2.70913	1.1117e-07	3.33731e-07	FALSE	FALSE	FALSE	NotSig
ENSMUSG00000006587	Snai3	30927	0.542989	2.73231	0.0556486	0.0767009	FALSE	FALSE	FALSE	NotSig
ENSMUSG00000006589	Aprt	11821	0.69332	5.35577	2.41922e-12	1.12465e-11	FALSE	FALSE	FALSE	NotSig
ENSMUSG00000006599	Gtf2h1	14884	0.247601	5.69524	0.0107218	0.0167334	FALSE	FALSE	FALSE	NotSig
ENSMUSG00000006611	Hfe	15216	-0.604098	4.40916	1.99394e-06	5.17275e-06	FALSE	FALSE	FALSE	NotSig
ENSMUSG00000006641	Slc5a6	330064	-0.15687	3.75485	0.342401	0.396824	FALSE	FALSE	FALSE	NotSig
ENSMUSG00000006642	Tcf23	69852	3.89769	2.05399	6.94814e-38	1.35517e-36	TRUE	TRUE	FALSE	Up
ENSMUSG00000006651	Aplp1	11803	1.79325	2.75419	8.38008e-21	7.1089e-20	TRUE	TRUE	FALSE	Up
ENSMUSG00000006673	Qrich1	69232	0.308059	6.68143	0.000436713	0.00083912	FALSE	FALSE	FALSE	NotSig
ENSMUSG00000006675	P4htm	74443	-1.74365	1.36943	5.6924e-12	2.57824e-11	TRUE	FALSE	TRUE	Down
ENSMUSG00000006676	Usp19	71472	0.219183	7.12208	0.0170712	0.0257898	FALSE	FALSE	FALSE	NotSig
ENSMUSG00000006678	Pola1	18968	0.114833	4.56048	0.289978	0.342566	FALSE	FALSE	FALSE	NotSig
ENSMUSG00000006699	Cdc42	12540	0.147197	8.74911	0.152323	0.191869	FALSE	FALSE	FALSE	NotSig
ENSMUSG00000006705	Pknox1	18771	0.221279	4.89699	0.0361668	0.0515525	FALSE	FALSE	FALSE	NotSig
ENSMUSG00000006715	Gmnn	57441	0.989111	3.17611	8.08286e-08	2.46127e-07	FALSE	FALSE	FALSE	NotSig
ENSMUSG00000006717	Acot13	66834	-0.225806	3.8243	0.0741519	0.099601	FALSE	FALSE	FALSE	NotSig
ENSMUSG00000006720	Zfp184	193452	2.58355	0.216652	7.03345e-10	2.63142e-09	TRUE	TRUE	FALSE	Up
ENSMUSG00000006724	Cyp27b1	13115	2.57765	1.03505	5.32214e-13	2.63073e-12	TRUE	TRUE	FALSE	Up
ENSMUSG00000006728	Cdk4	12567	1.06564	7.10416	1.09021e-32	1.71278e-31	TRUE	TRUE	FALSE	Up
ENSMUSG00000006731	B4galnt1	14421	0.990172	5.47897	6.35737e-25	6.86256e-24	FALSE	FALSE	FALSE	NotSig
ENSMUSG00000006732	Mettl1	17299	0.967737	3.94896	1.11063e-14	6.24266e-14	FALSE	FALSE	FALSE	NotSig
ENSMUSG00000006736	Tspan31	67125	0.530876	5.29469	6.77514e-08	2.08337e-07	FALSE	FALSE	FALSE	NotSig
ENSMUSG00000006740	Kif5b	16573	0.309556	8.23633	0.000683161	0.0012794	FALSE	FALSE	FALSE	NotSig
ENSMUSG00000006763	Saal1	78935	0.154115	3.72556	0.234821	0.283598	FALSE	FALSE	FALSE	NotSig
ENSMUSG00000006777	Krt23	94179	0.0947146	7.41617	0.392365	0.448112	FALSE	FALSE	FALSE	NotSig
ENSMUSG00000006782	Cnp	12799	-0.968729	4.46961	5.95946e-10	2.24738e-09	FALSE	FALSE	FALSE	NotSig
ENSMUSG00000006784	Odad4	74407	-0.701608	-0.109876	0.116219	0.150185	FALSE	FALSE	FALSE	NotSig
ENSMUSG00000006800	Sulf2	72043	0.952508	7.13692	1.28566e-25	1.44432e-24	FALSE	FALSE	FALSE	NotSig
ENSMUSG00000006818	Sod2	20656	0.115436	6.90536	0.261724	0.312239	FALSE	FALSE	FALSE	NotSig
ENSMUSG00000006850	Tmco6	71983	-0.382058	3.18321	0.00687239	0.0110528	FALSE	FALSE	FALSE	NotSig
ENSMUSG00000006906	Stambp	70527	0.202872	4.86174	0.0714114	0.0963184	FALSE	FALSE	FALSE	NotSig
ENSMUSG00000006920	Ezh1	14055	-0.508397	5.87356	1.4684e-08	4.82062e-08	FALSE	FALSE	FALSE	NotSig
ENSMUSG00000006930	Hap1	15114	-0.419128	1.13005	0.0598527	0.0820243	FALSE	FALSE	FALSE	NotSig
ENSMUSG00000006931	P3h4	66180	-0.376923	4.90189	0.000318579	0.000624523	FALSE	FALSE	FALSE	NotSig
ENSMUSG00000006932	Ctnnb1	12387	1.15359	9.03888	6.19092e-35	1.08367e-33	TRUE	TRUE	FALSE	Up
ENSMUSG00000006941	Eif1b	68969	-0.277974	4.12816	0.0236312	0.0348016	FALSE	FALSE	FALSE	NotSig
ENSMUSG00000006958	Chrd	12667	-1.83033	2.35508	2.11495e-20	1.75283e-19	TRUE	FALSE	TRUE	Down
ENSMUSG00000006998	Psmd2	21762	0.867796	7.95564	2.30735e-21	2.0237e-20	FALSE	FALSE	FALSE	NotSig
ENSMUSG00000007021	Syngr3	20974	-0.62381	-1.17509	0.159932	0.20063	FALSE	FALSE	FALSE	NotSig
ENSMUSG00000007029	Vars	22321	1.12058	6.9627	3.56185e-35	6.29463e-34	TRUE	TRUE	FALSE	Up
ENSMUSG00000007030	Vwa7	27762	-0.580955	2.61008	0.00609296	0.00988956	FALSE	FALSE	FALSE	NotSig
ENSMUSG00000007033	Hspa1l	15482	-1.04464	0.735895	0.000265309	0.000525383	TRUE	FALSE	TRUE	Down
ENSMUSG00000007035	Msh5	17687	-0.760054	0.508421	0.00622093	0.0100864	FALSE	FALSE	FALSE	NotSig
ENSMUSG00000007036	Abhd16a	193742	-0.449383	6.23562	1.26399e-05	2.96254e-05	FALSE	FALSE	FALSE	NotSig
ENSMUSG00000007038	Neu1	18010	-0.140631	4.54005	0.247238	0.296971	FALSE	FALSE	FALSE	NotSig
ENSMUSG00000007039	Ddah2	51793	-0.351605	4.64319	0.0113251	0.0176153	FALSE	FALSE	FALSE	NotSig
ENSMUSG00000007041	Clic1	114584	0.11234	7.26987	0.203432	0.249454	FALSE	FALSE	FALSE	NotSig
ENSMUSG00000007050	Lsm2	27756	1.20828	3.95494	5.70653e-23	5.52599e-22	TRUE	TRUE	FALSE	Up
ENSMUSG00000007080	Pole	18973	1.04709	4.52354	6.10624e-15	3.50722e-14	TRUE	TRUE	FALSE	Up
ENSMUSG00000007097	Atp1a2	98660	-1.6688	7.95951	2.36753e-36	4.3657e-35	TRUE	FALSE	TRUE	Down
ENSMUSG00000007122	Casq1	12372	-2.58974	6.84414	2.06956e-51	6.00171e-50	TRUE	FALSE	TRUE	Down
ENSMUSG00000007207	Stx1a	20907	0.228752	1.47931	0.319693	0.373961	FALSE	FALSE	FALSE	NotSig
ENSMUSG00000007216	Zfp775	243372	-0.922154	2.0164	2.81707e-07	8.09859e-07	FALSE	FALSE	FALSE	NotSig
ENSMUSG00000007279	Scube2	56788	-0.347749	3.01107	0.0259929	0.0380026	FALSE	FALSE	FALSE	NotSig
ENSMUSG00000007338	Mrpl49	18120	0.319653	4.38076	0.00141284	0.00252839	FALSE	FALSE	FALSE	NotSig
ENSMUSG00000007379	Dennd2c	329727	0.27379	6.0735	0.00668151	0.0107699	FALSE	FALSE	FALSE	NotSig
ENSMUSG00000007411	Mark3	17169	0.430357	6.80678	2.43895e-06	6.25083e-06	FALSE	FALSE	FALSE	NotSig
ENSMUSG00000007415	Gatad1	67210	-0.00658049	6.06393	0.939497	0.950634	FALSE	FALSE	FALSE	NotSig
ENSMUSG00000007458	M6pr	17113	0.387942	6.97501	6.01531e-05	0.000129495	FALSE	FALSE	FALSE	NotSig
ENSMUSG00000007476	Lrrc8a	241296	0.855786	5.00916	6.40311e-17	4.24966e-16	FALSE	FALSE	FALSE	NotSig
ENSMUSG00000007480	Mc5r	17203	0.772927	4.4896	0.000474499	0.000906986	FALSE	FALSE	FALSE	NotSig
ENSMUSG00000007564	Ppp2r1a	51792	0.411848	7.64501	3.46811e-05	7.69199e-05	FALSE	FALSE	FALSE	NotSig
ENSMUSG00000007570	Fance	72775	-0.041696	4.86393	0.733421	0.772761	FALSE	FALSE	FALSE	NotSig
ENSMUSG00000007589	Tinf2	28113	-0.152568	4.03943	0.208235	0.254759	FALSE	FALSE	FALSE	NotSig
ENSMUSG00000007591	Tssk4	71099	-0.455414	0.265435	0.155577	0.195626	FALSE	FALSE	FALSE	NotSig
ENSMUSG00000007594	Hapln4	330790	0.637247	-1.08111	0.229123	0.277445	FALSE	FALSE	FALSE	NotSig
ENSMUSG00000007603	Dus3l	224907	0.0195562	4.80058	0.856895	0.880887	FALSE	FALSE	FALSE	NotSig
ENSMUSG00000007610	Gtpbp3	70359	-0.228499	4.1246	0.0539185	0.0744589	FALSE	FALSE	FALSE	NotSig
ENSMUSG00000007613	Tgfbr1	21812	0.116971	5.76807	0.28334	0.335562	FALSE	FALSE	FALSE	NotSig
ENSMUSG00000007617	Homer1	26556	0.408212	5.5769	1.06466e-05	2.51907e-05	FALSE	FALSE	FALSE	NotSig
ENSMUSG00000007646	Rad51c	114714	0.556629	1.63679	0.0123525	0.0190949	FALSE	FALSE	FALSE	NotSig
ENSMUSG00000007655	Cav1	12389	-1.31329	7.79283	1.09709e-44	2.69535e-43	TRUE	FALSE	TRUE	Down
ENSMUSG00000007656	Arpp19	59046	0.161491	6.41673	0.0963577	0.126684	FALSE	FALSE	FALSE	NotSig
ENSMUSG00000007659	Bcl2l1	12048	0.331501	6.22124	0.000534276	0.00101422	FALSE	FALSE	FALSE	NotSig
ENSMUSG00000007670	Khsrp	16549	0.941036	7.72263	4.23303e-18	3.02916e-17	FALSE	FALSE	FALSE	NotSig
ENSMUSG00000007682	Dio2	13371	-0.133154	3.05755	0.565574	0.618378	FALSE	FALSE	FALSE	NotSig
ENSMUSG00000007721	Ccdc124	234388	0.698059	5.33751	2.73513e-08	8.75526e-08	FALSE	FALSE	FALSE	NotSig
ENSMUSG00000007739	Cct4	12464	0.0800268	7.50373	0.352499	0.407237	FALSE	FALSE	FALSE	NotSig
ENSMUSG00000007777	0610009B22Rik	66050	-0.0871462	3.92772	0.524002	0.578913	FALSE	FALSE	FALSE	NotSig
ENSMUSG00000007783	Cpt1c	78070	-0.476523	2.28526	0.00412119	0.00687031	FALSE	FALSE	FALSE	NotSig
ENSMUSG00000007805	Twist2	13345	-0.535291	1.88856	0.0147148	0.0224594	FALSE	FALSE	FALSE	NotSig
ENSMUSG00000007812	Zfp655	72611	0.00879851	5.86548	0.931568	0.943765	FALSE	FALSE	FALSE	NotSig
ENSMUSG00000007815	Rhoa	11848	0.349233	8.23324	0.000459736	0.000880598	FALSE	FALSE	FALSE	NotSig
ENSMUSG00000007817	Zmiz1	328365	0.894887	7.42384	1.97533e-13	1.0108e-12	FALSE	FALSE	FALSE	NotSig
ENSMUSG00000007827	Ankrd26	232339	0.356121	3.23635	0.0113227	0.0176148	FALSE	FALSE	FALSE	NotSig
ENSMUSG00000007833	Aldh16a1	69748	0.744943	5.32378	7.13901e-13	3.49025e-12	FALSE	FALSE	FALSE	NotSig
ENSMUSG00000007836	Hnrnpa0	77134	0.770603	7.75167	3.927e-18	2.81503e-17	FALSE	FALSE	FALSE	NotSig
ENSMUSG00000007837	Prrg2	65116	0.0665173	5.09177	0.495569	0.551413	FALSE	FALSE	FALSE	NotSig
ENSMUSG00000007850	Hnrnph1	59013	0.0281006	7.16792	0.796659	0.828635	FALSE	FALSE	FALSE	NotSig
ENSMUSG00000007867	Ift43	76411	0.393245	2.98021	0.0301503	0.043516	FALSE	FALSE	FALSE	NotSig
ENSMUSG00000007872	Id3	15903	0.0776509	6.08775	0.491027	0.547021	FALSE	FALSE	FALSE	NotSig
ENSMUSG00000007877	Tcap	21393	-1.71373	8.01058	1.29288e-13	6.70282e-13	TRUE	FALSE	TRUE	Down
ENSMUSG00000007880	Arid1a	93760	0.784017	7.53198	3.30672e-11	1.39755e-10	FALSE	FALSE	FALSE	NotSig
ENSMUSG00000007888	Crlf1	12931	-2.09869	3.4074	2.92195e-33	4.73895e-32	TRUE	FALSE	TRUE	Down
ENSMUSG00000007891	Ctsd	13033	1.05611	9.43791	1.12646e-20	9.47816e-20	TRUE	TRUE	FALSE	Up
ENSMUSG00000007892	Rplp1	56040	0.0576441	10.1775	0.633521	0.682663	FALSE	FALSE	FALSE	NotSig
ENSMUSG00000007908	Hmgcll1	208982	-2.20096	-0.298619	1.08721e-09	4.00071e-09	TRUE	FALSE	TRUE	Down
ENSMUSG00000007950	Abhd8	64296	-0.35522	4.38044	0.0016378	0.00290461	FALSE	FALSE	FALSE	NotSig
ENSMUSG00000007987	Ift22	67286	-0.247261	3.28899	0.0761756	0.102063	FALSE	FALSE	FALSE	NotSig
ENSMUSG00000007989	Fzd3	14365	0.670054	5.36939	6.53849e-07	1.79822e-06	FALSE	FALSE	FALSE	NotSig
ENSMUSG00000008035	Mid1ip1	68041	0.467281	6.50756	2.22164e-08	7.18096e-08	FALSE	FALSE	FALSE	NotSig
ENSMUSG00000008036	Ap2s1	232910	0.652478	6.20659	8.71894e-09	2.93568e-08	FALSE	FALSE	FALSE	NotSig
ENSMUSG00000008090	Fgfrl1	116701	-0.648731	4.40844	4.1615e-09	1.448e-08	FALSE	FALSE	FALSE	NotSig
ENSMUSG00000008129	Brme1	74666	-1.12867	0.0083583	0.000895934	0.00165044	TRUE	FALSE	TRUE	Down
ENSMUSG00000008136	Fhl2	14200	3.05867	4.66479	1.14503e-62	4.31904e-61	TRUE	TRUE	FALSE	Up
ENSMUSG00000008140	Emc10	69683	0.370183	6.41117	1.73748e-05	4.00487e-05	FALSE	FALSE	FALSE	NotSig
ENSMUSG00000008153	Clstn3	232370	-0.269116	4.12577	0.0196202	0.0293355	FALSE	FALSE	FALSE	NotSig
ENSMUSG00000008167	Fbxw9	68628	0.149839	3.98119	0.203224	0.249254	FALSE	FALSE	FALSE	NotSig
ENSMUSG00000008193	Spib	272382	-0.00688065	-1.0432	0.987877	0.990389	FALSE	FALSE	FALSE	NotSig
ENSMUSG00000008200	Fnbp4	55935	-0.0612377	5.44717	0.526373	0.581119	FALSE	FALSE	FALSE	NotSig
ENSMUSG00000008206	Cers4	67260	-0.37005	7.0977	0.00423683	0.00705315	FALSE	FALSE	FALSE	NotSig
ENSMUSG00000008226	Scrn3	74616	-0.683463	4.07941	2.05491e-09	7.36362e-09	FALSE	FALSE	FALSE	NotSig
ENSMUSG00000008301	Phax	56698	0.179907	4.60918	0.0713284	0.0962269	FALSE	FALSE	FALSE	NotSig
ENSMUSG00000008305	Tle1	21885	0.128878	5.63705	0.185194	0.229229	FALSE	FALSE	FALSE	NotSig
ENSMUSG00000008307	1700109H08Rik	77036	-1.48517	1.46683	5.26778e-09	1.81199e-08	TRUE	FALSE	TRUE	Down
ENSMUSG00000008318	Relt	320100	-0.185869	2.5005	0.289237	0.341763	FALSE	FALSE	FALSE	NotSig
ENSMUSG00000008333	Snrpb2	20639	-0.141531	4.50979	0.29166	0.344381	FALSE	FALSE	FALSE	NotSig
ENSMUSG00000008348	Ubc	22190	0.378338	6.88543	0.000425416	0.000818361	FALSE	FALSE	FALSE	NotSig
ENSMUSG00000008373	Prpf31	68988	1.02025	4.72964	6.26844e-22	5.6845e-21	TRUE	TRUE	FALSE	Up
ENSMUSG00000008384	Sertad1	55942	0.65553	5.6833	8.19216e-05	0.000173493	FALSE	FALSE	FALSE	NotSig
ENSMUSG00000008393	Carhsp1	52502	-0.107482	6.6937	0.214078	0.261212	FALSE	FALSE	FALSE	NotSig
ENSMUSG00000008398	Elk3	13713	0.649252	4.68759	5.36027e-08	1.66468e-07	FALSE	FALSE	FALSE	NotSig
ENSMUSG00000008429	Herpud2	80517	0.228302	6.29642	0.00632014	0.0102322	FALSE	FALSE	FALSE	NotSig
ENSMUSG00000008435	Rdh13	108841	0.208279	5.18292	0.0470992	0.0657602	FALSE	FALSE	FALSE	NotSig
ENSMUSG00000008450	Nutf2	68051	0.714907	4.55295	2.78385e-10	1.08185e-09	FALSE	FALSE	FALSE	NotSig
ENSMUSG00000008461	Fut1	14343	-0.491208	4.14961	0.000286897	0.000565495	FALSE	FALSE	FALSE	NotSig
ENSMUSG00000008475	Arpc5	67771	0.503753	7.64417	1.38997e-08	4.57463e-08	FALSE	FALSE	FALSE	NotSig
ENSMUSG00000008496	Pou2f2	18987	-0.623934	1.39422	0.0370314	0.0526898	FALSE	FALSE	FALSE	NotSig
ENSMUSG00000008540	Mgst1	56615	-0.566031	7.2968	6.47892e-08	1.99673e-07	FALSE	FALSE	FALSE	NotSig
ENSMUSG00000008575	Nfib	18028	-0.095457	8.74245	0.331985	0.386131	FALSE	FALSE	FALSE	NotSig
ENSMUSG00000008601	Rab25	53868	1.11034	7.3156	2.36819e-22	2.21302e-21	TRUE	TRUE	FALSE	Up
ENSMUSG00000008604	Ubqln4	94232	0.601047	6.21854	4.70313e-10	1.7895e-09	FALSE	FALSE	FALSE	NotSig
ENSMUSG00000008658	Rbfox1	268859	-2.2428	4.04109	1.2591e-40	2.70071e-39	TRUE	FALSE	TRUE	Down
ENSMUSG00000008668	Rps18	20084	0.159344	8.7375	0.240625	0.289888	FALSE	FALSE	FALSE	NotSig
ENSMUSG00000008682	Rpl10	110954	0.360384	9.18586	0.000151969	0.000311674	FALSE	FALSE	FALSE	NotSig
ENSMUSG00000008683	Rps15a	267019	0.0849479	7.93213	0.427367	0.483155	FALSE	FALSE	FALSE	NotSig
ENSMUSG00000008690	Ncaph2	52683	-0.0506265	6.88566	0.614518	0.664998	FALSE	FALSE	FALSE	NotSig
ENSMUSG00000008730	Hipk1	15257	0.378968	7.61704	9.34204e-05	0.000196638	FALSE	FALSE	FALSE	NotSig
ENSMUSG00000008734	Gprc5b	64297	-0.442176	5.01544	4.88986e-05	0.000106373	FALSE	FALSE	FALSE	NotSig
ENSMUSG00000008763	Man1a2	17156	0.648961	7.06898	5.47363e-15	3.16032e-14	FALSE	FALSE	FALSE	NotSig
ENSMUSG00000008822	Acyp1	66204	-0.947382	2.4627	1.52326e-07	4.50664e-07	FALSE	FALSE	FALSE	NotSig
ENSMUSG00000008845	Cd163	93671	-0.152857	5.55093	0.356248	0.410973	FALSE	FALSE	FALSE	NotSig
ENSMUSG00000008855	Hdac5	15184	-0.54152	7.22958	4.45861e-07	1.24755e-06	FALSE	FALSE	FALSE	NotSig
ENSMUSG00000008859	Rala	56044	0.112004	5.89145	0.23419	0.282877	FALSE	FALSE	FALSE	NotSig
ENSMUSG00000008892	Vdac3	22335	-0.315008	6.17612	0.00102622	0.00187356	FALSE	FALSE	FALSE	NotSig
ENSMUSG00000008958	Vps72	21427	0.183445	5.29435	0.110722	0.143845	FALSE	FALSE	FALSE	NotSig
ENSMUSG00000008976	Gabpa	14390	0.116545	6.21623	0.176061	0.219021	FALSE	FALSE	FALSE	NotSig
ENSMUSG00000008999	Bmp7	12162	1.20861	6.48493	1.47206e-26	1.7239e-25	TRUE	TRUE	FALSE	Up
ENSMUSG00000009013	Dynll1	56455	1.17592	8.45539	3.53869e-33	5.68675e-32	TRUE	TRUE	FALSE	Up
ENSMUSG00000009030	Pdcl	67466	0.00455574	5.40501	0.960522	0.968122	FALSE	FALSE	FALSE	NotSig
ENSMUSG00000009035	Tmem184b	223693	0.242343	5.49785	0.0252285	0.03696	FALSE	FALSE	FALSE	NotSig
ENSMUSG00000009073	Nf2	18016	0.619426	6.8766	4.53911e-08	1.42139e-07	FALSE	FALSE	FALSE	NotSig
ENSMUSG00000009075	Cabp7	192650	-1.00555	-1.08754	0.028453	0.0412714	TRUE	FALSE	TRUE	Down
ENSMUSG00000009076	Zmat5	67178	-0.456512	2.32636	0.0804769	0.107322	FALSE	FALSE	FALSE	NotSig
ENSMUSG00000009079	Ewsr1	14030	0.461753	7.28571	9.86313e-07	2.65437e-06	FALSE	FALSE	FALSE	NotSig
ENSMUSG00000009090	Ap1b1	11764	0.235626	7.1556	0.00563135	0.00918987	FALSE	FALSE	FALSE	NotSig
ENSMUSG00000009092	Derl3	70377	0.75301	-0.0121083	0.0175922	0.0265212	FALSE	FALSE	FALSE	NotSig
ENSMUSG00000009097	Tbx1	21380	1.78952	5.30731	3.26239e-39	6.65294e-38	TRUE	TRUE	FALSE	Up
ENSMUSG00000009112	Bcl2l13	94044	0.269615	6.91931	0.00395039	0.00660019	FALSE	FALSE	FALSE	NotSig
ENSMUSG00000009145	Dqx1	93838	-0.968079	0.754276	0.000133887	0.000276784	FALSE	FALSE	FALSE	NotSig
ENSMUSG00000009185	Ccl8	20307	-0.605539	7.04109	0.0959232	0.126173	FALSE	FALSE	FALSE	NotSig
ENSMUSG00000009207	Lnpk	69605	-0.559815	5.606	4.76752e-09	1.64916e-08	FALSE	FALSE	FALSE	NotSig
ENSMUSG00000009210	Prr29	75573	-2.36276	-0.401299	9.68993e-10	3.5792e-09	TRUE	FALSE	TRUE	Down
ENSMUSG00000009214	Mymk	66139	-7.23822	0.253023	5.32397e-10	2.01462e-09	TRUE	FALSE	TRUE	Down
ENSMUSG00000009248	Ascl2	17173	-2.26703	2.03655	1.65076e-24	1.74776e-23	TRUE	FALSE	TRUE	Down
ENSMUSG00000009281	Rarres2	71660	-1.14856	4.42962	5.11316e-08	1.59212e-07	TRUE	FALSE	TRUE	Down
ENSMUSG00000009291	Pttg1ip	108705	-0.363183	6.5005	0.00268096	0.00460375	FALSE	FALSE	FALSE	NotSig
ENSMUSG00000009292	Trpm2	28240	0.233899	0.342024	0.575317	0.627581	FALSE	FALSE	FALSE	NotSig
ENSMUSG00000009293	Ube2g2	22213	0.0546269	6.17458	0.587057	0.639082	FALSE	FALSE	FALSE	NotSig
ENSMUSG00000009356	Lpo	76113	3.86436	3.44531	6.51224e-51	1.85924e-49	TRUE	TRUE	FALSE	Up
ENSMUSG00000009376	Met	17295	-0.0931646	5.82518	0.328003	0.3822	FALSE	FALSE	FALSE	NotSig
ENSMUSG00000009378	Slc16a12	240638	-0.6726	2.49726	3.4525e-05	7.65942e-05	FALSE	FALSE	FALSE	NotSig
ENSMUSG00000009394	Syn2	20965	0.617483	1.22669	0.00392719	0.00656475	FALSE	FALSE	FALSE	NotSig
ENSMUSG00000009406	Elk1	13712	0.0122307	4.20161	0.91802	0.93295	FALSE	FALSE	FALSE	NotSig
ENSMUSG00000009418	Nav1	215690	-0.625516	5.50287	5.22381e-12	2.37445e-11	FALSE	FALSE	FALSE	NotSig
ENSMUSG00000009470	Tnpo1	238799	0.408585	7.49249	2.09493e-05	4.77362e-05	FALSE	FALSE	FALSE	NotSig
ENSMUSG00000009471	Myod1	17927	-3.64496	2.47646	3.26619e-13	1.64242e-12	TRUE	FALSE	TRUE	Down
ENSMUSG00000009535	Rnmt	67897	0.150153	5.03876	0.13995	0.177772	FALSE	FALSE	FALSE	NotSig
ENSMUSG00000009545	Kcnq1	16535	0.949481	1.81345	4.04166e-05	8.89735e-05	FALSE	FALSE	FALSE	NotSig
ENSMUSG00000009549	Srp14	20813	-0.142333	5.0514	0.220125	0.267704	FALSE	FALSE	FALSE	NotSig
ENSMUSG00000009555	Cdk9	107951	0.237361	5.75231	0.0180351	0.0271371	FALSE	FALSE	FALSE	NotSig
ENSMUSG00000009563	Tor2a	30933	0.42906	4.54835	8.52806e-05	0.00018033	FALSE	FALSE	FALSE	NotSig
ENSMUSG00000009566	Fpgs	14287	-0.166493	4.2923	0.142237	0.180359	FALSE	FALSE	FALSE	NotSig
ENSMUSG00000009569	Mrtfb	239719	0.0306115	5.92641	0.746704	0.784909	FALSE	FALSE	FALSE	NotSig
ENSMUSG00000009575	Cbx5	12419	0.549951	7.10526	2.01677e-07	5.89092e-07	FALSE	FALSE	FALSE	NotSig
ENSMUSG00000009580	Odam	69592	6.90321	-1.21316	5.22137e-13	2.58169e-12	TRUE	TRUE	FALSE	Up
ENSMUSG00000009585	Apobec3	80287	-0.995325	3.7527	1.91885e-09	6.89996e-09	FALSE	FALSE	FALSE	NotSig
ENSMUSG00000009614	Sardh	192166	1.62562	4.71598	2.44505e-19	1.89194e-18	TRUE	TRUE	FALSE	Up
ENSMUSG00000009621	Vav2	22325	-0.0798347	4.30789	0.427804	0.483587	FALSE	FALSE	FALSE	NotSig
ENSMUSG00000009628	Tex15	104271	1.23136	0.754503	0.000133269	0.000275609	TRUE	TRUE	FALSE	Up
ENSMUSG00000009630	Ppp2cb	19053	0.681803	6.21306	3.08303e-14	1.67658e-13	FALSE	FALSE	FALSE	NotSig
ENSMUSG00000009633	G0s2	14373	-1.16077	3.21171	3.26097e-07	9.29084e-07	TRUE	FALSE	TRUE	Down
ENSMUSG00000009640	Dmap1	66233	0.0375258	3.83541	0.78852	0.821667	FALSE	FALSE	FALSE	NotSig
ENSMUSG00000009647	Mcu	215999	-1.04925	5.34737	5.92376e-23	5.72631e-22	TRUE	FALSE	TRUE	Down
ENSMUSG00000009681	Bcr	110279	1.22629	6.48363	6.84449e-17	4.53352e-16	TRUE	TRUE	FALSE	Up
ENSMUSG00000009687	Fxyd5	18301	-0.22587	4.30201	0.296702	0.349661	FALSE	FALSE	FALSE	NotSig
ENSMUSG00000009731	Kcnd1	16506	0.224033	0.755082	0.363398	0.418405	FALSE	FALSE	FALSE	NotSig
ENSMUSG00000009733	Tfcp2	21422	-0.227987	3.76168	0.110126	0.143149	FALSE	FALSE	FALSE	NotSig
ENSMUSG00000009739	Pou6f1	19009	-0.946353	4.03914	1.48233e-10	5.92752e-10	FALSE	FALSE	FALSE	NotSig
ENSMUSG00000009741	Ubp1	22221	-0.0687557	6.00812	0.498727	0.554294	FALSE	FALSE	FALSE	NotSig
ENSMUSG00000009772	Nuak2	74137	0.850307	4.88308	2.02886e-15	1.20849e-14	FALSE	FALSE	FALSE	NotSig
ENSMUSG00000009828	Cilk1	56542	-0.176819	4.59853	0.103969	0.135818	FALSE	FALSE	FALSE	NotSig
ENSMUSG00000009863	Sdhb	67680	-0.0930132	6.60154	0.398347	0.454223	FALSE	FALSE	FALSE	NotSig
ENSMUSG00000009876	Cox4i2	84682	0.916786	0.806694	0.00170752	0.00301791	FALSE	FALSE	FALSE	NotSig
ENSMUSG00000009894	Snap47	67826	0.780647	4.96691	1.00571e-14	5.66831e-14	FALSE	FALSE	FALSE	NotSig
ENSMUSG00000009900	Wnt3a	22416	-0.488779	3.86459	0.00168645	0.00298353	FALSE	FALSE	FALSE	NotSig
ENSMUSG00000009905	Kdsr	70750	-0.41513	6.25413	2.09723e-06	5.4237e-06	FALSE	FALSE	FALSE	NotSig
ENSMUSG00000009907	Vps4b	20479	0.199693	7.0608	0.0144435	0.022082	FALSE	FALSE	FALSE	NotSig
ENSMUSG00000009927	Rps25	75617	0.197968	8.42405	0.0862992	0.114414	FALSE	FALSE	FALSE	NotSig
ENSMUSG00000009995	Tafazzin	66826	-0.53171	5.21276	8.83417e-09	2.97267e-08	FALSE	FALSE	FALSE	NotSig
ENSMUSG00000010021	Kif19a	286942	-0.629373	0.777435	0.0162634	0.0246594	FALSE	FALSE	FALSE	NotSig
ENSMUSG00000010025	Aldh3a2	11671	-0.0204524	6.31221	0.811383	0.84173	FALSE	FALSE	FALSE	NotSig
ENSMUSG00000010045	Tmem115	56395	0.362192	5.53172	6.51132e-05	0.00013952	FALSE	FALSE	FALSE	NotSig
ENSMUSG00000010047	Hyal2	15587	0.809106	5.94032	1.06513e-12	5.1242e-12	FALSE	FALSE	FALSE	NotSig
ENSMUSG00000010048	Ifrd2	15983	0.707275	5.08342	1.17212e-08	3.89742e-08	FALSE	FALSE	FALSE	NotSig
ENSMUSG00000010051	Hyal1	15586	0.600219	3.66019	1.7513e-06	4.56977e-06	FALSE	FALSE	FALSE	NotSig
ENSMUSG00000010054	Tusc2	80385	-0.32457	4.72846	0.0147699	0.0225352	FALSE	FALSE	FALSE	NotSig
ENSMUSG00000010057	Nprl2	56032	0.521241	3.81738	1.84149e-05	4.2293e-05	FALSE	FALSE	FALSE	NotSig
ENSMUSG00000010064	Slc38a3	76257	0.0269914	4.44208	0.892386	0.910869	FALSE	FALSE	FALSE	NotSig
ENSMUSG00000010066	Cacna2d2	56808	-1.65207	1.8563	3.63068e-10	1.39555e-09	TRUE	FALSE	TRUE	Down
ENSMUSG00000010067	Rassf1	56289	0.294493	3.87207	0.0402992	0.056909	FALSE	FALSE	FALSE	NotSig
ENSMUSG00000010080	Epn3	71889	1.50512	7.53945	3.52702e-31	5.14573e-30	TRUE	TRUE	FALSE	Up
ENSMUSG00000010086	Rnf112	22671	-1.62239	-1.2332	0.00183044	0.00321808	TRUE	FALSE	TRUE	Down
ENSMUSG00000010095	Slc3a2	17254	1.41735	7.21993	4.90343e-53	1.46828e-51	TRUE	TRUE	FALSE	Up
ENSMUSG00000010097	Nxf1	53319	0.636049	6.39097	1.34754e-11	5.90474e-11	FALSE	FALSE	FALSE	NotSig
ENSMUSG00000010110	Stx5a	56389	0.0931131	5.06399	0.337695	0.392029	FALSE	FALSE	FALSE	NotSig
ENSMUSG00000010122	Slc47a1	67473	-1.34587	1.94032	1.02468e-08	3.42366e-08	TRUE	FALSE	TRUE	Down
ENSMUSG00000010142	Tnfrsf13b	57916	-0.802469	1.85015	0.000388471	0.000751922	FALSE	FALSE	FALSE	NotSig
ENSMUSG00000010154	Spire2	234857	1.3787	2.83142	2.33734e-14	1.28074e-13	TRUE	TRUE	FALSE	Up
ENSMUSG00000010175	Prox1	19130	-0.665987	2.62754	0.00122931	0.00222035	FALSE	FALSE	FALSE	NotSig
ENSMUSG00000010277	2610507B11Rik	72503	0.179078	8.21122	0.0729086	0.098106	FALSE	FALSE	FALSE	NotSig
ENSMUSG00000010290	AI597479	98404	0.282741	4.82795	0.00545008	0.00892306	FALSE	FALSE	FALSE	NotSig
ENSMUSG00000010307	Tmem86a	67893	0.341124	6.40081	0.00086659	0.00159887	FALSE	FALSE	FALSE	NotSig
ENSMUSG00000010311	Optc	269120	-2.58335	0.299319	2.35353e-15	1.39435e-14	TRUE	FALSE	TRUE	Down
ENSMUSG00000010342	Tex14	83560	0.103939	-0.880731	0.812901	0.842882	FALSE	FALSE	FALSE	NotSig
ENSMUSG00000010358	Ifi35	70110	-0.600599	3.80348	0.000360839	0.000701966	FALSE	FALSE	FALSE	NotSig
ENSMUSG00000010362	Rdm1	66599	-0.61762	3.77843	5.6677e-06	1.38792e-05	FALSE	FALSE	FALSE	NotSig
ENSMUSG00000010376	Nedd8	18002	0.446794	5.61944	0.000178483	0.000362504	FALSE	FALSE	FALSE	NotSig
ENSMUSG00000010392	Gosr1	53334	0.345541	5.64086	8.0283e-05	0.00017024	FALSE	FALSE	FALSE	NotSig
ENSMUSG00000010406	Mrpl52	68836	-0.0733394	5.55579	0.55167	0.605495	FALSE	FALSE	FALSE	NotSig
ENSMUSG00000010453	Kansl3	226976	-0.205326	5.81674	0.0288944	0.0418492	FALSE	FALSE	FALSE	NotSig
ENSMUSG00000010461	Eya4	14051	-2.12126	3.12286	8.13812e-29	1.06445e-27	TRUE	FALSE	TRUE	Down
ENSMUSG00000010476	Ebf3	13593	-1.42516	2.64474	2.70596e-11	1.15187e-10	TRUE	FALSE	TRUE	Down
ENSMUSG00000010492	Uckl1os	100271841	-1.79348	2.50541	2.54972e-13	1.29591e-12	TRUE	FALSE	TRUE	Down
ENSMUSG00000010517	Faf1	14084	0.263796	6.49112	0.000939354	0.00172409	FALSE	FALSE	FALSE	NotSig
ENSMUSG00000010529	Gm266	212539	1.35679	-0.0287822	0.0011914	0.00215541	TRUE	TRUE	FALSE	Up
ENSMUSG00000010538	Tsacc	76927	-1.17038	-0.701988	0.00193386	0.00339152	TRUE	FALSE	TRUE	Down
ENSMUSG00000010554	Mettl16	67493	0.470828	5.02018	4.8569e-06	1.1993e-05	FALSE	FALSE	FALSE	NotSig
ENSMUSG00000010601	Apol7a	75761	-2.47337	1.36742	3.14594e-25	3.45907e-24	TRUE	FALSE	TRUE	Down
ENSMUSG00000010607	Pigyl	66268	-0.26683	3.18499	0.151347	0.190741	FALSE	FALSE	FALSE	NotSig
ENSMUSG00000010608	Rbm25	67039	-0.271641	6.61097	0.00368306	0.0061835	FALSE	FALSE	FALSE	NotSig
ENSMUSG00000010609	Psen2	19165	-0.300226	4.02604	0.0237834	0.035007	FALSE	FALSE	FALSE	NotSig
ENSMUSG00000010651	Acaa1b	235674	-1.79327	2.34309	2.86765e-15	1.69228e-14	TRUE	FALSE	TRUE	Down
ENSMUSG00000010660	Plcd1	18799	1.16568	6.28072	1.43419e-27	1.77097e-26	TRUE	TRUE	FALSE	Up
ENSMUSG00000010663	Fads1	76267	0.705929	5.63222	1.45298e-09	5.28674e-09	FALSE	FALSE	FALSE	NotSig
ENSMUSG00000010721	Lmbr1	56873	-0.394091	4.43993	5.58946e-05	0.00012072	FALSE	FALSE	FALSE	NotSig
ENSMUSG00000010751	Tnfrsf22	79202	0.052078	2.18574	0.80529	0.836509	FALSE	FALSE	FALSE	NotSig
ENSMUSG00000010755	Cars	27267	1.32767	6.07268	4.044e-37	7.68824e-36	TRUE	TRUE	FALSE	Up
ENSMUSG00000010760	Phlda2	22113	3.31185	2.37077	2.02671e-53	6.12415e-52	TRUE	TRUE	FALSE	Up
ENSMUSG00000010797	Wnt2	22413	-2.67718	2.13079	1.37132e-09	5.00059e-09	TRUE	FALSE	TRUE	Down
ENSMUSG00000010825	Grid2ip	170935	0.688377	2.03604	0.000733853	0.00136815	FALSE	FALSE	FALSE	NotSig
ENSMUSG00000010830	Kdelr3	105785	-0.208244	3.57518	0.25874	0.309058	FALSE	FALSE	FALSE	NotSig
ENSMUSG00000010911	Apip	56369	-0.625044	3.16051	9.76489e-05	0.000205194	FALSE	FALSE	FALSE	NotSig
ENSMUSG00000010914	Pdhx	27402	-0.183063	4.48974	0.115314	0.149202	FALSE	FALSE	FALSE	NotSig
ENSMUSG00000010936	Vac14	234729	0.204316	5.15839	0.0541024	0.0746879	FALSE	FALSE	FALSE	NotSig
ENSMUSG00000011008	Mcoln2	68279	-0.686288	2.32302	0.00974881	0.0153015	FALSE	FALSE	FALSE	NotSig
ENSMUSG00000011034	Slc5a1	20537	2.68189	6.58356	1.1938e-31	1.77771e-30	TRUE	TRUE	FALSE	Up
ENSMUSG00000011096	Akt1s1	67605	0.266594	6.13338	0.00369014	0.00619413	FALSE	FALSE	FALSE	NotSig
ENSMUSG00000011114	Tbrg1	21376	0.533088	6.58256	3.3352e-10	1.28706e-09	FALSE	FALSE	FALSE	NotSig
ENSMUSG00000011118	Panx3	208098	-0.516321	3.70568	0.00894634	0.0141344	FALSE	FALSE	FALSE	NotSig
ENSMUSG00000011148	Adssl1	11565	-1.91624	6.28736	3.59427e-30	5.03106e-29	TRUE	FALSE	TRUE	Down
ENSMUSG00000011158	Brf1	72308	-0.201684	4.89144	0.110232	0.143276	FALSE	FALSE	FALSE	NotSig
ENSMUSG00000011171	Vipr2	22355	0.595871	0.642663	0.0684551	0.0927237	FALSE	FALSE	FALSE	NotSig
ENSMUSG00000011179	Odc1	18263	0.619528	6.5365	1.3732e-10	5.51512e-10	FALSE	FALSE	FALSE	NotSig
ENSMUSG00000011254	Thg1l	66628	0.325906	3.47855	0.0155347	0.0236325	FALSE	FALSE	FALSE	NotSig
ENSMUSG00000011256	Adam19	11492	-0.499303	4.42264	2.6293e-05	5.91638e-05	FALSE	FALSE	FALSE	NotSig
ENSMUSG00000011257	Pabpc4	230721	-0.16084	6.25102	0.0750985	0.100693	FALSE	FALSE	FALSE	NotSig
ENSMUSG00000011263	Exoc3l2	74463	-0.395603	3.99188	0.0028202	0.00482235	FALSE	FALSE	FALSE	NotSig
ENSMUSG00000011267	Zfp296	63872	0.376756	3.19775	0.0424492	0.0597211	FALSE	FALSE	FALSE	NotSig
ENSMUSG00000011305	Plin5	66968	-2.38934	1.62081	1.10398e-29	1.50583e-28	TRUE	FALSE	TRUE	Down
ENSMUSG00000011306	Sugp1	70616	0.357774	5.2183	0.000521135	0.000990755	FALSE	FALSE	FALSE	NotSig
ENSMUSG00000011382	Dhdh	71755	-1.57526	3.70563	5.76357e-26	6.58199e-25	TRUE	FALSE	TRUE	Down
ENSMUSG00000011427	Zfp790	233056	0.152022	4.2851	0.268891	0.32017	FALSE	FALSE	FALSE	NotSig
ENSMUSG00000011589	Fsd1	240121	-1.9751	-1.1908	0.000248086	0.000493163	TRUE	FALSE	TRUE	Down
ENSMUSG00000011632	Pinlyp	641361	6.32906	7.71223	6.56002e-238	1.29318e-235	TRUE	TRUE	FALSE	Up
ENSMUSG00000011658	Fuz	70300	-0.721166	3.33126	7.02577e-07	1.92297e-06	FALSE	FALSE	FALSE	NotSig
ENSMUSG00000011751	Sptbn4	80297	1.66918	0.637892	6.13373e-10	2.30942e-09	TRUE	TRUE	FALSE	Up
ENSMUSG00000011752	Pgam1	18648	1.29957	6.78012	4.79667e-41	1.05064e-39	TRUE	TRUE	FALSE	Up
ENSMUSG00000011831	Evi5	14020	0.0815641	6.13797	0.33395	0.388252	FALSE	FALSE	FALSE	NotSig
ENSMUSG00000011832	Evi5l	213027	0.0375793	5.14186	0.739993	0.779091	FALSE	FALSE	FALSE	NotSig
ENSMUSG00000011837	Snapc2	102209	0.21772	4.09524	0.0720914	0.0971091	FALSE	FALSE	FALSE	NotSig
ENSMUSG00000011877	Git1	216963	0.290636	6.39792	0.00638509	0.0103263	FALSE	FALSE	FALSE	NotSig
ENSMUSG00000011884	Gltp	56356	0.855576	9.45612	8.76254e-11	3.58889e-10	FALSE	FALSE	FALSE	NotSig
ENSMUSG00000011958	Bnip2	12175	0.238568	6.17039	0.00952448	0.0149792	FALSE	FALSE	FALSE	NotSig
ENSMUSG00000011960	Ccnt1	12455	0.364928	6.03812	0.000227767	0.000454958	FALSE	FALSE	FALSE	NotSig
ENSMUSG00000012017	Scarf2	224024	-0.634223	5.19644	5.70034e-05	0.000123018	FALSE	FALSE	FALSE	NotSig
ENSMUSG00000012076	Brms1l	52592	0.0377981	4.10631	0.745325	0.783807	FALSE	FALSE	FALSE	NotSig
ENSMUSG00000012114	Med15	94112	0.448426	5.69151	1.43916e-05	3.34613e-05	FALSE	FALSE	FALSE	NotSig
ENSMUSG00000012117	Dhdds	67422	0.0934288	4.98033	0.333816	0.388124	FALSE	FALSE	FALSE	NotSig
ENSMUSG00000012123	Crybg2	230806	1.05694	6.96064	4.56762e-15	2.65108e-14	TRUE	TRUE	FALSE	Up
ENSMUSG00000012126	Ubxn11	67586	-1.17644	0.788849	4.61122e-05	0.000100669	TRUE	FALSE	TRUE	Down
ENSMUSG00000012187	Mogat1	68393	-0.954799	-0.869931	0.0316472	0.0455454	FALSE	FALSE	FALSE	NotSig
ENSMUSG00000012296	Tjap1	74094	-0.63197	4.93354	7.02894e-08	2.15701e-07	FALSE	FALSE	FALSE	NotSig
ENSMUSG00000012350	Ehf	13661	2.14481	7.233	8.82339e-48	2.33935e-46	TRUE	TRUE	FALSE	Up
ENSMUSG00000012405	Rpl15	66480	0.210238	8.63041	0.0762178	0.102111	FALSE	FALSE	FALSE	NotSig
ENSMUSG00000012422	Tmem167	66074	0.143789	6.18001	0.223603	0.271336	FALSE	FALSE	FALSE	NotSig
ENSMUSG00000012428	Steap4	117167	0.0582568	6.41618	0.613146	0.663774	FALSE	FALSE	FALSE	NotSig
ENSMUSG00000012429	Mplkip	66308	-0.428273	4.27958	0.00209662	0.00365952	FALSE	FALSE	FALSE	NotSig
ENSMUSG00000012443	Kif11	16551	1.48527	5.68102	2.48374e-33	4.04407e-32	TRUE	TRUE	FALSE	Up
ENSMUSG00000012483	Rpa3	68240	0.137197	3.5613	0.300044	0.35303	FALSE	FALSE	FALSE	NotSig
ENSMUSG00000012519	Mlkl	74568	0.29526	3.12591	0.0679947	0.0921605	FALSE	FALSE	FALSE	NotSig
ENSMUSG00000012535	Tnpo3	320938	0.449573	6.53909	2.2089e-06	5.69384e-06	FALSE	FALSE	FALSE	NotSig
ENSMUSG00000012609	Ttll5	320244	0.262512	4.13361	0.0574165	0.0789405	FALSE	FALSE	FALSE	NotSig
ENSMUSG00000012640	Zfp715	69930	-0.570937	4.62791	1.3841e-05	3.22397e-05	FALSE	FALSE	FALSE	NotSig
ENSMUSG00000012705	Retn	57264	-2.43992	4.52442	1.93351e-11	8.37046e-11	TRUE	FALSE	TRUE	Down
ENSMUSG00000012777	Acp4	100503991	0.187686	-0.498307	0.613377	0.663937	FALSE	FALSE	FALSE	NotSig
ENSMUSG00000012819	Cdh23	22295	-1.80592	0.597329	2.91626e-08	9.29911e-08	TRUE	FALSE	TRUE	Down
ENSMUSG00000012848	Rps5	20103	0.0639316	9.16718	0.536288	0.590687	FALSE	FALSE	FALSE	NotSig
ENSMUSG00000012889	Podnl1	244550	-0.761562	0.189213	0.0267441	0.0390112	FALSE	FALSE	FALSE	NotSig
ENSMUSG00000013033	Adgrl1	330814	0.913124	5.51607	1.31846e-12	6.3063e-12	FALSE	FALSE	FALSE	NotSig
ENSMUSG00000013076	Amotl1	75723	-0.110705	8.22081	0.295311	0.348171	FALSE	FALSE	FALSE	NotSig
ENSMUSG00000013089	Etv5	104156	1.00589	4.95213	1.92711e-13	9.87345e-13	TRUE	TRUE	FALSE	Up
ENSMUSG00000013091	Tmem190	78052	0.729727	0.573445	0.00935594	0.0147421	FALSE	FALSE	FALSE	NotSig
ENSMUSG00000013150	Gfod2	70575	0.244934	4.01546	0.0728954	0.0980962	FALSE	FALSE	FALSE	NotSig
ENSMUSG00000013155	Enkd1	102124	0.46136	1.87148	0.0259857	0.0379953	FALSE	FALSE	FALSE	NotSig
ENSMUSG00000013160	Atp6v0d1	11972	0.683127	6.95464	4.9502e-15	2.8651e-14	FALSE	FALSE	FALSE	NotSig
ENSMUSG00000013236	Ptprs	19280	0.401578	7.64893	5.11913e-05	0.000111112	FALSE	FALSE	FALSE	NotSig
ENSMUSG00000013275	Slc41a1	98396	0.995459	6.46282	3.19524e-17	2.16047e-16	FALSE	FALSE	FALSE	NotSig
ENSMUSG00000013338	Fer1l4	74562	3.12805	0.0795768	2.55223e-14	1.39664e-13	TRUE	TRUE	FALSE	Up
ENSMUSG00000013367	Iglon5	210094	0.667276	1.53851	0.0331975	0.0476359	FALSE	FALSE	FALSE	NotSig
ENSMUSG00000013415	Igf2bp1	140486	3.93207	-1.01207	2.1925e-11	9.40805e-11	TRUE	TRUE	FALSE	Up
ENSMUSG00000013418	B4galnt2	14422	-2.47413	-1.0997	1.901e-06	4.94329e-06	TRUE	FALSE	TRUE	Down
ENSMUSG00000013419	Zfp651	270210	-1.03812	5.43981	4.92406e-13	2.43759e-12	TRUE	FALSE	TRUE	Down
ENSMUSG00000013465	Nelfb	58202	0.0414637	5.93162	0.652871	0.700415	FALSE	FALSE	FALSE	NotSig
ENSMUSG00000013483	Card14	170720	-0.760516	4.98718	4.08418e-07	1.14685e-06	FALSE	FALSE	FALSE	NotSig
ENSMUSG00000013495	Tmem175	72392	-0.243494	3.91189	0.0279992	0.0407058	FALSE	FALSE	FALSE	NotSig
ENSMUSG00000013523	Bcas1	76960	1.1026	1.59417	2.69401e-07	7.76637e-07	TRUE	TRUE	FALSE	Up
ENSMUSG00000013539	Tango2	27883	-0.641702	3.69361	7.5473e-06	1.82154e-05	FALSE	FALSE	FALSE	NotSig
ENSMUSG00000013584	Aldh1a2	19378	1.74034	1.74052	9.2872e-05	0.000195633	TRUE	TRUE	FALSE	Up
ENSMUSG00000013593	Ndufs2	226646	-0.142798	7.2833	0.0830544	0.110475	FALSE	FALSE	FALSE	NotSig
ENSMUSG00000013622	Atraid	381629	-0.49349	4.5913	7.02841e-05	0.000149901	FALSE	FALSE	FALSE	NotSig
ENSMUSG00000013629	Cad	69719	1.78556	6.51084	1.62769e-72	7.54982e-71	TRUE	TRUE	FALSE	Up
ENSMUSG00000013646	Sh3bp5l	79566	0.913674	6.17254	3.86945e-22	3.5577e-21	FALSE	FALSE	FALSE	NotSig
ENSMUSG00000013662	Atad1	67979	-0.195381	6.27707	0.0433485	0.0609241	FALSE	FALSE	FALSE	NotSig
ENSMUSG00000013663	Pten	19211	0.160058	8.19701	0.0970277	0.127514	FALSE	FALSE	FALSE	NotSig
ENSMUSG00000013698	Pea15a	18611	-0.696282	6.29757	3.2036e-12	1.47644e-11	FALSE	FALSE	FALSE	NotSig
ENSMUSG00000013701	Timm23	53600	0.0323035	5.81567	0.743758	0.782607	FALSE	FALSE	FALSE	NotSig
ENSMUSG00000013707	Tnfaip8l2	69769	-0.680352	2.99176	0.00372723	0.00625131	FALSE	FALSE	FALSE	NotSig
ENSMUSG00000013736	Trnt1	70047	-0.128245	5.23881	0.206686	0.253051	FALSE	FALSE	FALSE	NotSig
ENSMUSG00000013766	Ly6g6e	70274	-0.528417	4.67227	6.77647e-05	0.000144864	FALSE	FALSE	FALSE	NotSig
ENSMUSG00000013787	Ehmt2	110147	0.301414	6.99316	0.000370088	0.000718356	FALSE	FALSE	FALSE	NotSig
ENSMUSG00000013822	Elof1	66126	0.350083	5.5584	0.00066201	0.00124218	FALSE	FALSE	FALSE	NotSig
ENSMUSG00000013833	Med16	216154	0.227832	5.33131	0.0250339	0.0366976	FALSE	FALSE	FALSE	NotSig
ENSMUSG00000013846	St3gal1	20442	-0.12683	5.42845	0.204571	0.250758	FALSE	FALSE	FALSE	NotSig
ENSMUSG00000013858	Tmem259	216157	0.0251247	7.14606	0.757302	0.794285	FALSE	FALSE	FALSE	NotSig
ENSMUSG00000013878	Rnf170	77733	-0.527954	4.61074	6.32139e-07	1.74257e-06	FALSE	FALSE	FALSE	NotSig
ENSMUSG00000013921	Clip3	76686	0.00707661	3.0599	0.965857	0.97216	FALSE	FALSE	FALSE	NotSig
ENSMUSG00000013936	Myl2	17906	-2.62481	0.338466	0.000108013	0.000225747	TRUE	FALSE	TRUE	Down
ENSMUSG00000013973	Dedd	21945	-0.037867	2.39034	0.820191	0.849324	FALSE	FALSE	FALSE	NotSig
ENSMUSG00000013974	Mcemp1	69189	0.350682	0.0685465	0.446249	0.502341	FALSE	FALSE	FALSE	NotSig
ENSMUSG00000013997	Nit1	27045	0.177119	4.66747	0.0914875	0.120741	FALSE	FALSE	FALSE	NotSig
ENSMUSG00000014039	Prdm15	114604	0.680022	4.38642	9.40728e-07	2.5383e-06	FALSE	FALSE	FALSE	NotSig
ENSMUSG00000014074	Rnf168	70238	0.202447	5.48298	0.0286064	0.0414684	FALSE	FALSE	FALSE	NotSig
ENSMUSG00000014075	Dynlt2b	66061	-0.985164	2.1684	3.34878e-07	9.53118e-07	FALSE	FALSE	FALSE	NotSig
ENSMUSG00000014077	Chp1	56398	0.55116	7.72128	2.71269e-07	7.81752e-07	FALSE	FALSE	FALSE	NotSig
ENSMUSG00000014158	Trpv4	63873	0.220436	4.19362	0.0413914	0.0583567	FALSE	FALSE	FALSE	NotSig
ENSMUSG00000014164	Klhl3	100503085	0.00919628	1.63378	0.968327	0.974151	FALSE	FALSE	FALSE	NotSig
ENSMUSG00000014177	Tvp23b	67510	-0.241346	4.4137	0.0457362	0.0639819	FALSE	FALSE	FALSE	NotSig
ENSMUSG00000014195	Dnajc7	56354	0.652008	6.0466	3.48324e-14	1.88617e-13	FALSE	FALSE	FALSE	NotSig
ENSMUSG00000014198	Zfp385c	278304	-1.19339	0.288202	0.000602469	0.00113599	TRUE	FALSE	TRUE	Down
ENSMUSG00000014226	Cacybp	12301	0.255377	6.06056	0.0430745	0.0605647	FALSE	FALSE	FALSE	NotSig
ENSMUSG00000014232	Cluap1	76779	-0.481304	2.62157	0.00514208	0.00845055	FALSE	FALSE	FALSE	NotSig
ENSMUSG00000014243	Zswim7	69747	-1.3947	1.61695	4.17514e-06	1.03808e-05	TRUE	FALSE	TRUE	Down
ENSMUSG00000014245	Pigl	327942	0.350334	2.18802	0.0581682	0.0799143	FALSE	FALSE	FALSE	NotSig
ENSMUSG00000014294	Ndufa2	17991	-0.346748	5.26916	0.0493004	0.068631	FALSE	FALSE	FALSE	NotSig
ENSMUSG00000014301	Pam16	66449	-0.0509984	3.62152	0.732425	0.772056	FALSE	FALSE	FALSE	NotSig
ENSMUSG00000014303	Glis2	83396	-0.229667	3.86254	0.0746949	0.100233	FALSE	FALSE	FALSE	NotSig
ENSMUSG00000014313	Cox6c	12864	-0.490851	6.34333	0.00109517	0.00199175	FALSE	FALSE	FALSE	NotSig
ENSMUSG00000014329	Bicc1	83675	-0.365411	5.11677	0.00839542	0.0133199	FALSE	FALSE	FALSE	NotSig
ENSMUSG00000014349	Ube2z	268470	0.0883299	6.90943	0.30313	0.356323	FALSE	FALSE	FALSE	NotSig
ENSMUSG00000014353	Tmem87b	72477	0.00122111	5.75584	0.988787	0.991061	FALSE	FALSE	FALSE	NotSig
ENSMUSG00000014355	Anapc1	17222	0.472263	7.18852	1.91749e-07	5.61083e-07	FALSE	FALSE	FALSE	NotSig
ENSMUSG00000014361	Mertk	17289	-0.282286	4.29653	0.0338443	0.0484925	FALSE	FALSE	FALSE	NotSig
ENSMUSG00000014402	Tsg101	22088	0.268846	6.39344	0.00520461	0.00854737	FALSE	FALSE	FALSE	NotSig
ENSMUSG00000014418	Hps5	246694	-0.216294	4.96342	0.0365204	0.0520207	FALSE	FALSE	FALSE	NotSig
ENSMUSG00000014426	Map3k4	26407	-0.227267	6.00623	0.0295175	0.0426658	FALSE	FALSE	FALSE	NotSig
ENSMUSG00000014444	Piezo1	234839	0.495212	6.71286	3.45663e-07	9.81453e-07	FALSE	FALSE	FALSE	NotSig
ENSMUSG00000014453	Blk	12143	-0.218327	0.207451	0.539064	0.593232	FALSE	FALSE	FALSE	NotSig
ENSMUSG00000014470	Rnf166	68718	-0.321913	4.65238	0.00401654	0.00670328	FALSE	FALSE	FALSE	NotSig
ENSMUSG00000014496	Ankrd28	105522	-0.379715	5.91694	5.86038e-05	0.000126275	FALSE	FALSE	FALSE	NotSig
ENSMUSG00000014498	Ankrd52	237615	0.853054	6.44243	7.60813e-16	4.68687e-15	FALSE	FALSE	FALSE	NotSig
ENSMUSG00000014503	Pkd2l2	53871	-0.289895	2.32231	0.0867743	0.114961	FALSE	FALSE	FALSE	NotSig
ENSMUSG00000014504	Srp19	66384	0.114499	4.43513	0.340662	0.395029	FALSE	FALSE	FALSE	NotSig
ENSMUSG00000014547	Wdfy2	268752	-0.076801	6.22568	0.436876	0.492661	FALSE	FALSE	FALSE	NotSig
ENSMUSG00000014550	Rbsn	78287	0.725711	6.05111	2.66909e-13	1.35326e-12	FALSE	FALSE	FALSE	NotSig
ENSMUSG00000014551	Mrps25	64658	0.706869	4.00092	1.6672e-08	5.45057e-08	FALSE	FALSE	FALSE	NotSig
ENSMUSG00000014554	Dguok	27369	-0.749341	3.84399	6.78371e-09	2.30613e-08	FALSE	FALSE	FALSE	NotSig
ENSMUSG00000014592	Camta1	100072	-0.631068	6.26506	4.79521e-11	2.00211e-10	FALSE	FALSE	FALSE	NotSig
ENSMUSG00000014599	Csf1	12977	-0.652436	5.67209	7.55861e-08	2.31056e-07	FALSE	FALSE	FALSE	NotSig
ENSMUSG00000014601	Strip1	229707	0.553245	6.34938	3.4916e-08	1.10634e-07	FALSE	FALSE	FALSE	NotSig
ENSMUSG00000014602	Kif1a	16560	0.0285508	2.76531	0.880586	0.900823	FALSE	FALSE	FALSE	NotSig
ENSMUSG00000014606	Slc25a11	67863	-0.211891	6.60716	0.0244282	0.0358764	FALSE	FALSE	FALSE	NotSig
ENSMUSG00000014609	Chrne	11448	-1.81638	0.0498817	1.04517e-07	3.14614e-07	TRUE	FALSE	TRUE	Down
ENSMUSG00000014633	Cmc2	66531	0.879246	3.20997	2.35442e-08	7.58943e-08	FALSE	FALSE	FALSE	NotSig
ENSMUSG00000014668	Chfr	231600	0.418837	5.80754	2.2844e-06	5.87901e-06	FALSE	FALSE	FALSE	NotSig
ENSMUSG00000014704	Hoxa2	15399	-2.21658	0.690609	4.02182e-11	1.68815e-10	TRUE	FALSE	TRUE	Down
ENSMUSG00000014747	Ankrd53	75305	-1.75496	-1.23085	0.00017144	0.000349057	TRUE	FALSE	TRUE	Down
ENSMUSG00000014748	Tex261	21766	-0.354941	6.25215	5.47629e-05	0.000118446	FALSE	FALSE	FALSE	NotSig
ENSMUSG00000014763	Fam120b	67544	-0.352523	5.07774	0.000195324	0.000394628	FALSE	FALSE	FALSE	NotSig
ENSMUSG00000014767	Tbp	21374	-0.0566741	4.53471	0.678289	0.723233	FALSE	FALSE	FALSE	NotSig
ENSMUSG00000014769	Psmb1	19170	0.00461314	7.22004	0.969885	0.975363	FALSE	FALSE	FALSE	NotSig
ENSMUSG00000014773	Dll1	13388	-0.477383	4.98255	3.86916e-05	8.53883e-05	FALSE	FALSE	FALSE	NotSig
ENSMUSG00000014776	Nol3	78688	0.187432	4.22635	0.135158	0.172125	FALSE	FALSE	FALSE	NotSig
ENSMUSG00000014778	Fhod1	234686	-0.608865	3.97861	1.47751e-06	3.88845e-06	FALSE	FALSE	FALSE	NotSig
ENSMUSG00000014786	Slc9a5	277973	-0.403418	0.248578	0.146831	0.185686	FALSE	FALSE	FALSE	NotSig
ENSMUSG00000014791	Elmo3	234683	-0.134359	4.80308	0.225148	0.273011	FALSE	FALSE	FALSE	NotSig
ENSMUSG00000014813	Stc1	20855	1.39655	2.76099	2.0172e-11	8.7009e-11	TRUE	TRUE	FALSE	Up
ENSMUSG00000014837	4931428F04Rik	74356	0.703893	1.67514	0.00420579	0.0070057	FALSE	FALSE	FALSE	NotSig
ENSMUSG00000014846	Tppp3	67971	-1.19449	5.69624	3.60933e-19	2.76187e-18	TRUE	FALSE	TRUE	Down
ENSMUSG00000014850	Msh3	17686	-0.347475	4.40804	0.000908619	0.00167232	FALSE	FALSE	FALSE	NotSig
ENSMUSG00000014856	Tmem208	66320	0.352126	4.64188	0.0231795	0.0342125	FALSE	FALSE	FALSE	NotSig
ENSMUSG00000014859	E2f4	104394	0.845345	5.43318	3.86811e-18	2.77402e-17	FALSE	FALSE	FALSE	NotSig
ENSMUSG00000014867	Surf4	20932	0.428888	7.60607	1.31428e-06	3.4849e-06	FALSE	FALSE	FALSE	NotSig
ENSMUSG00000014873	Surf2	20931	0.689198	3.43919	2.52599e-06	6.4619e-06	FALSE	FALSE	FALSE	NotSig
ENSMUSG00000014905	Dnajb9	27362	0.376764	5.48436	0.00764596	0.0121939	FALSE	FALSE	FALSE	NotSig
ENSMUSG00000014907	Naf1	234344	0.482875	4.67188	1.13764e-06	3.04135e-06	FALSE	FALSE	FALSE	NotSig
ENSMUSG00000014932	Yes1	22612	0.0799435	5.97273	0.374264	0.429691	FALSE	FALSE	FALSE	NotSig
ENSMUSG00000014956	Ppp1cb	19046	0.331029	9.02999	0.00181512	0.00319285	FALSE	FALSE	FALSE	NotSig
ENSMUSG00000014959	Gorasp2	70231	0.699794	6.63171	1.06779e-15	6.4982e-15	FALSE	FALSE	FALSE	NotSig
ENSMUSG00000014980	Tsen15	66637	-0.00295827	3.25191	0.984815	0.987858	FALSE	FALSE	FALSE	NotSig
ENSMUSG00000015002	Efr3a	76740	0.0861654	6.88599	0.355549	0.41031	FALSE	FALSE	FALSE	NotSig
ENSMUSG00000015013	Trappc2l	59005	-0.246085	3.97556	0.0803445	0.10718	FALSE	FALSE	FALSE	NotSig
ENSMUSG00000015016	Acsf3	257633	0.251767	3.80559	0.0562016	0.077418	FALSE	FALSE	FALSE	NotSig
ENSMUSG00000015023	Ddx19a	13680	0.439298	5.40372	5.27197e-05	0.00011428	FALSE	FALSE	FALSE	NotSig
ENSMUSG00000015027	Galns	50917	-0.283673	2.81551	0.0689269	0.0932866	FALSE	FALSE	FALSE	NotSig
ENSMUSG00000015053	Gata2	14461	-0.984206	2.57845	2.72058e-09	9.6364e-09	FALSE	FALSE	FALSE	NotSig
ENSMUSG00000015083	C8g	69379	-1.11446	0.650071	0.00054618	0.00103528	TRUE	FALSE	TRUE	Down
ENSMUSG00000015085	Entpd2	12496	-1.66984	4.17628	4.72097e-24	4.84653e-23	TRUE	FALSE	TRUE	Down
ENSMUSG00000015087	Rabl6	227624	0.174051	6.42012	0.0320629	0.0461197	FALSE	FALSE	FALSE	NotSig
ENSMUSG00000015090	Ptgds	19215	2.76893	3.39841	4.94462e-63	1.88659e-61	TRUE	TRUE	FALSE	Up
ENSMUSG00000015092	Edf1	59022	0.470639	5.63594	0.000492567	0.000939897	FALSE	FALSE	FALSE	NotSig
ENSMUSG00000015093	Clic3	69454	-0.196237	6.13878	0.0527968	0.07305	FALSE	FALSE	FALSE	NotSig
ENSMUSG00000015094	Npdc1	18146	-0.421491	5.02331	0.000132859	0.000274796	FALSE	FALSE	FALSE	NotSig
ENSMUSG00000015095	Fbxw5	30839	-0.343392	5.36763	0.000191395	0.000387115	FALSE	FALSE	FALSE	NotSig
ENSMUSG00000015112	Slc25a13	50799	1.38765	4.86822	8.82235e-34	1.47943e-32	TRUE	TRUE	FALSE	Up
ENSMUSG00000015120	Ube2i	22196	0.557568	6.70955	1.17198e-10	4.73914e-10	FALSE	FALSE	FALSE	NotSig
ENSMUSG00000015126	Tsr3	68327	0.248907	3.21377	0.112232	0.14559	FALSE	FALSE	FALSE	NotSig
ENSMUSG00000015127	Unkl	74154	-0.224868	3.98789	0.0487674	0.0679461	FALSE	FALSE	FALSE	NotSig
ENSMUSG00000015133	Lrrk1	233328	-0.053428	6.17278	0.569345	0.621681	FALSE	FALSE	FALSE	NotSig
ENSMUSG00000015134	Aldh1a3	56847	3.16383	6.74325	2.34346e-54	7.18617e-53	TRUE	TRUE	FALSE	Up
ENSMUSG00000015143	Actn1	109711	1.6444	7.87064	1.94688e-43	4.55344e-42	TRUE	TRUE	FALSE	Up
ENSMUSG00000015149	Sirt2	64383	-0.149811	5.85851	0.0997894	0.130729	FALSE	FALSE	FALSE	NotSig
ENSMUSG00000015165	Hnrnpl	15388	0.503724	8.31383	1.01111e-08	3.38107e-08	FALSE	FALSE	FALSE	NotSig
ENSMUSG00000015176	Nolc1	70769	1.6392	5.4785	3.54087e-27	4.28293e-26	TRUE	TRUE	FALSE	Up
ENSMUSG00000015189	Casd1	213819	0.197599	4.83285	0.0963235	0.126649	FALSE	FALSE	FALSE	NotSig
ENSMUSG00000015202	Cnksr3	215748	0.766032	4.92568	2.17186e-13	1.1076e-12	FALSE	FALSE	FALSE	NotSig
ENSMUSG00000015214	Mtmr1	53332	0.0340127	6.33633	0.743406	0.782386	FALSE	FALSE	FALSE	NotSig
ENSMUSG00000015217	Hmgb3	15354	1.27891	3.71776	6.06802e-21	5.18207e-20	TRUE	TRUE	FALSE	Up
ENSMUSG00000015222	Map2	17756	-0.195977	6.95371	0.149066	0.188196	FALSE	FALSE	FALSE	NotSig
ENSMUSG00000015224	Cyp2j9	74519	-1.76878	3.80717	2.36397e-43	5.50563e-42	TRUE	FALSE	TRUE	Down
ENSMUSG00000015243	Abca1	11303	0.0536331	8.00004	0.555489	0.609283	FALSE	FALSE	FALSE	NotSig
ENSMUSG00000015247	Nipsnap3b	66536	0.0894285	3.85705	0.547963	0.601985	FALSE	FALSE	FALSE	NotSig
ENSMUSG00000015289	Lage3	66192	0.131429	3.98812	0.327018	0.381183	FALSE	FALSE	FALSE	NotSig
ENSMUSG00000015290	Ubl4a	27643	0.162606	5.43349	0.0806554	0.107525	FALSE	FALSE	FALSE	NotSig
ENSMUSG00000015291	Gdi1	14567	-0.117371	5.99722	0.159268	0.199888	FALSE	FALSE	FALSE	NotSig
ENSMUSG00000015305	Sash1	70097	0.440349	7.16883	1.54931e-06	4.06512e-06	FALSE	FALSE	FALSE	NotSig
ENSMUSG00000015312	Gadd45b	17873	0.160204	4.63305	0.404768	0.46034	FALSE	FALSE	FALSE	NotSig
ENSMUSG00000015314	Slamf6	30925	-0.383724	-0.573235	0.297195	0.350118	FALSE	FALSE	FALSE	NotSig
ENSMUSG00000015335	Zdhhc12	66220	0.39422	2.17623	0.110453	0.143529	FALSE	FALSE	FALSE	NotSig
ENSMUSG00000015337	Endog	13804	-0.647238	2.72938	0.000740237	0.00137896	FALSE	FALSE	FALSE	NotSig
ENSMUSG00000015340	Cybb	13058	-1.05001	5.02655	1.10937e-08	3.69692e-08	TRUE	FALSE	TRUE	Down
ENSMUSG00000015341	Golga7	57437	0.43834	6.32453	5.27097e-08	1.63818e-07	FALSE	FALSE	FALSE	NotSig
ENSMUSG00000015342	Xk	22439	-0.0390447	1.5649	0.861859	0.885056	FALSE	FALSE	FALSE	NotSig
ENSMUSG00000015354	Pcolce2	76477	-2.13385	5.9227	2.01828e-61	7.23393e-60	TRUE	FALSE	TRUE	Down
ENSMUSG00000015355	Cd48	12506	-1.37615	3.35065	4.18343e-10	1.6017e-09	TRUE	FALSE	TRUE	Down
ENSMUSG00000015357	Clpx	270166	0.120661	6.03459	0.153257	0.192943	FALSE	FALSE	FALSE	NotSig
ENSMUSG00000015363	Trabd	67976	0.354215	6.48892	0.000151178	0.000310245	FALSE	FALSE	FALSE	NotSig
ENSMUSG00000015377	Dennd6b	69440	-0.505773	2.38169	0.00216565	0.00377326	FALSE	FALSE	FALSE	NotSig
ENSMUSG00000015396	Cd83	12522	-1.3421	2.41029	3.19899e-09	1.1242e-08	TRUE	FALSE	TRUE	Down
ENSMUSG00000015405	Ace2	70008	1.86198	6.66214	1.96175e-66	7.94243e-65	TRUE	TRUE	FALSE	Up
ENSMUSG00000015437	Gzmb	14939	-0.0346709	-0.187606	0.924878	0.93848	FALSE	FALSE	FALSE	NotSig
ENSMUSG00000015451	C4a	625018	-0.923051	0.25889	0.00130128	0.00234089	FALSE	FALSE	FALSE	NotSig
ENSMUSG00000015452	Ager	11596	-0.195398	-0.185994	0.619317	0.669598	FALSE	FALSE	FALSE	NotSig
ENSMUSG00000015461	Atf6b	12915	0.727519	6.39473	1.84847e-16	1.18639e-15	FALSE	FALSE	FALSE	NotSig
ENSMUSG00000015467	Egfl8	81701	-0.709613	0.506253	0.00944666	0.0148723	FALSE	FALSE	FALSE	NotSig
ENSMUSG00000015468	Notch4	18132	-0.0600566	2.88632	0.747165	0.785244	FALSE	FALSE	FALSE	NotSig
ENSMUSG00000015474	Ppt2	54397	1.19413	4.00408	4.82772e-19	3.6755e-18	TRUE	TRUE	FALSE	Up
ENSMUSG00000015476	Prrt1	260297	1.49844	0.836715	6.20075e-09	2.11686e-08	TRUE	TRUE	FALSE	Up
ENSMUSG00000015478	Rnf5	54197	0.0940907	3.64337	0.511515	0.566756	FALSE	FALSE	FALSE	NotSig
ENSMUSG00000015488	Cacfd1	381356	0.206195	4.6755	0.064961	0.0884322	FALSE	FALSE	FALSE	NotSig
ENSMUSG00000015501	Hivep2	15273	-0.848573	6.30749	2.57427e-16	1.6326e-15	FALSE	FALSE	FALSE	NotSig
ENSMUSG00000015522	Arnt	11863	0.0122105	6.32306	0.889688	0.908515	FALSE	FALSE	FALSE	NotSig
ENSMUSG00000015533	Itga2	16398	-0.603289	4.83189	2.11932e-05	4.82721e-05	FALSE	FALSE	FALSE	NotSig
ENSMUSG00000015536	Mocs2	17434	-0.776975	5.53384	2.0102e-17	1.38063e-16	FALSE	FALSE	FALSE	NotSig
ENSMUSG00000015542	Nat9	66176	-0.00590363	3.27283	0.97164	0.97689	FALSE	FALSE	FALSE	NotSig
ENSMUSG00000015568	Lpl	16956	-0.964937	8.42255	1.88675e-07	5.52675e-07	FALSE	FALSE	FALSE	NotSig
ENSMUSG00000015575	Atp6v0e	11974	0.12915	6.41486	0.251873	0.301835	FALSE	FALSE	FALSE	NotSig
ENSMUSG00000015597	Zfp318	57908	-0.449322	5.16194	1.25417e-06	3.33246e-06	FALSE	FALSE	FALSE	NotSig
ENSMUSG00000015605	Srf	20807	0.547028	6.0906	4.60663e-09	1.59551e-08	FALSE	FALSE	FALSE	NotSig
ENSMUSG00000015619	Gata3	14462	-0.189048	7.86319	0.144435	0.18288	FALSE	FALSE	FALSE	NotSig
ENSMUSG00000015647	Lama5	16776	0.708703	7.10809	8.78969e-09	2.9583e-08	FALSE	FALSE	FALSE	NotSig
ENSMUSG00000015652	Steap1	70358	3.16344	1.77937	1.15846e-34	2.00658e-33	TRUE	TRUE	FALSE	Up
ENSMUSG00000015653	Steap2	74051	0.702662	4.39571	5.22207e-08	1.62389e-07	FALSE	FALSE	FALSE	NotSig
ENSMUSG00000015656	Hspa8	15481	1.34339	9.98719	1.02619e-29	1.40552e-28	TRUE	TRUE	FALSE	Up
ENSMUSG00000015659	Serac1	321007	-0.387386	3.10354	0.00616672	0.0100014	FALSE	FALSE	FALSE	NotSig
ENSMUSG00000015665	Awat1	245533	-0.788342	5.87913	1.45389e-10	5.82085e-10	FALSE	FALSE	FALSE	NotSig
ENSMUSG00000015668	Pdzd11	72621	0.0949393	4.95274	0.305604	0.358951	FALSE	FALSE	FALSE	NotSig
ENSMUSG00000015671	Psma2	19166	0.264797	7.00867	0.0117868	0.0182836	FALSE	FALSE	FALSE	NotSig
ENSMUSG00000015672	Mrpl32	75398	-0.0165331	4.24704	0.896154	0.914151	FALSE	FALSE	FALSE	NotSig
ENSMUSG00000015697	Setdb1	84505	0.312641	5.7378	0.00315638	0.00535408	FALSE	FALSE	FALSE	NotSig
ENSMUSG00000015702	Anxa9	71790	0.46135	6.77369	6.08183e-06	1.48276e-05	FALSE	FALSE	FALSE	NotSig
ENSMUSG00000015709	Arnt2	11864	-1.33904	1.8825	3.08061e-08	9.80998e-08	TRUE	FALSE	TRUE	Down
ENSMUSG00000015711	Prune1	229589	-0.326489	4.64183	0.00913276	0.0144124	FALSE	FALSE	FALSE	NotSig
ENSMUSG00000015714	Cers2	76893	-0.285424	5.40379	0.00707762	0.0113531	FALSE	FALSE	FALSE	NotSig
ENSMUSG00000015733	Capza2	12343	-0.464474	7.50387	5.4583e-06	1.33922e-05	FALSE	FALSE	FALSE	NotSig
ENSMUSG00000015745	Plekho1	67220	-0.986258	4.39472	3.72838e-06	9.34438e-06	FALSE	FALSE	FALSE	NotSig
ENSMUSG00000015747	Vps45	22365	0.160578	4.03552	0.145741	0.184406	FALSE	FALSE	FALSE	NotSig
ENSMUSG00000015748	Prpf3	70767	0.786326	4.72608	2.75084e-10	1.07053e-09	FALSE	FALSE	FALSE	NotSig
ENSMUSG00000015749	Anp32e	66471	1.06844	6.43029	5.54775e-25	6.00818e-24	TRUE	TRUE	FALSE	Up
ENSMUSG00000015750	Aph1a	226548	0.185556	6.08657	0.0440755	0.0618462	FALSE	FALSE	FALSE	NotSig
ENSMUSG00000015755	Tab2	68652	0.400644	7.15168	0.000252324	0.000500927	FALSE	FALSE	FALSE	NotSig
ENSMUSG00000015757	Ppil4	67418	0.155162	5.10788	0.11803	0.152204	FALSE	FALSE	FALSE	NotSig
ENSMUSG00000015759	Cnih1	12793	-0.165046	5.82898	0.0732817	0.0985441	FALSE	FALSE	FALSE	NotSig
ENSMUSG00000015766	Eps8	13860	0.278466	5.40381	0.0246209	0.0361306	FALSE	FALSE	FALSE	NotSig
ENSMUSG00000015776	Med22	20933	0.584411	6.29628	2.02497e-12	9.50979e-12	FALSE	FALSE	FALSE	NotSig
ENSMUSG00000015790	Surf1	20930	-0.556642	4.48422	1.80355e-07	5.29522e-07	FALSE	FALSE	FALSE	NotSig
ENSMUSG00000015804	Med28	66999	-0.16092	5.009	0.171302	0.213679	FALSE	FALSE	FALSE	NotSig
ENSMUSG00000015806	Qdpr	110391	-0.16885	4.5857	0.155382	0.195396	FALSE	FALSE	FALSE	NotSig
ENSMUSG00000015812	Gnrh1	14714	-1.19012	-0.0160337	0.000411419	0.000793401	TRUE	FALSE	TRUE	Down
ENSMUSG00000015837	Sqstm1	18412	-0.44365	7.80328	3.86154e-06	9.65909e-06	FALSE	FALSE	FALSE	NotSig
ENSMUSG00000015839	Nfe2l2	18024	0.538552	6.65977	1.29513e-08	4.28229e-08	FALSE	FALSE	FALSE	NotSig
ENSMUSG00000015843	Rxrg	20183	-2.50714	1.91333	4.08446e-27	4.92605e-26	TRUE	FALSE	TRUE	Down
ENSMUSG00000015846	Rxra	20181	0.0423013	8.31875	0.720519	0.761639	FALSE	FALSE	FALSE	NotSig
ENSMUSG00000015850	Adamtsl4	229595	-1.45426	5.02238	5.47908e-30	7.56697e-29	TRUE	FALSE	TRUE	Down
ENSMUSG00000015852	Fcrls	80891	-0.974651	4.53082	1.96841e-05	4.50517e-05	FALSE	FALSE	FALSE	NotSig
ENSMUSG00000015854	Cd5l	11801	-0.73988	-0.140918	0.203912	0.250024	FALSE	FALSE	FALSE	NotSig
ENSMUSG00000015869	Prpsap1	67763	0.536397	5.26729	6.92926e-08	2.128e-07	FALSE	FALSE	FALSE	NotSig
ENSMUSG00000015879	Fam184b	58227	-1.19658	-0.879576	0.00252651	0.00435252	TRUE	FALSE	TRUE	Down
ENSMUSG00000015880	Ncapg	54392	1.28401	4.00424	2.67409e-18	1.93618e-17	TRUE	TRUE	FALSE	Up
ENSMUSG00000015882	Lcorl	209707	-0.27798	4.86662	0.0380067	0.0539707	FALSE	FALSE	FALSE	NotSig
ENSMUSG00000015889	Lta4h	16993	0.643262	5.90758	1.46618e-11	6.40594e-11	FALSE	FALSE	FALSE	NotSig
ENSMUSG00000015890	Amdhd1	71761	0.601429	-0.337853	0.282554	0.334727	FALSE	FALSE	FALSE	NotSig
ENSMUSG00000015932	Dstn	56431	0.519834	9.23297	9.64285e-07	2.59762e-06	FALSE	FALSE	FALSE	NotSig
ENSMUSG00000015937	Macroh2a1	26914	0.478477	6.28831	1.87469e-06	4.87866e-06	FALSE	FALSE	FALSE	NotSig
ENSMUSG00000015942	Gtf2ird2	114674	0.400151	2.91459	0.011394	0.0177158	FALSE	FALSE	FALSE	NotSig
ENSMUSG00000015943	Bola1	69168	-0.0517064	2.83951	0.807698	0.838485	FALSE	FALSE	FALSE	NotSig
ENSMUSG00000015944	Castor2	80909	0.292622	5.31729	0.00271979	0.00466559	FALSE	FALSE	FALSE	NotSig
ENSMUSG00000015947	Fcgr1	14129	-1.31766	3.44748	1.84368e-06	4.801e-06	TRUE	FALSE	TRUE	Down
ENSMUSG00000015950	Ncf1	17969	-0.540306	4.10355	0.00570113	0.00929275	FALSE	FALSE	FALSE	NotSig
ENSMUSG00000015957	Wnt11	22411	2.46185	5.14444	5.28084e-60	1.83709e-58	TRUE	TRUE	FALSE	Up
ENSMUSG00000015961	Adss	11566	-0.433065	5.76848	1.94198e-05	4.44836e-05	FALSE	FALSE	FALSE	NotSig
ENSMUSG00000015966	Il17rb	50905	-1.23204	1.74739	3.74789e-07	1.0597e-06	TRUE	FALSE	TRUE	Down
ENSMUSG00000015968	Cacna1d	12289	-0.860277	2.22576	0.000122136	0.000253821	FALSE	FALSE	FALSE	NotSig
ENSMUSG00000015970	Chdh	218865	-0.706763	5.64295	7.78678e-07	2.1197e-06	FALSE	FALSE	FALSE	NotSig
ENSMUSG00000015971	Actr8	56249	-0.162556	4.83414	0.127952	0.163813	FALSE	FALSE	FALSE	NotSig
ENSMUSG00000015980	Lrrc27	76612	-0.263053	0.558684	0.408338	0.463955	FALSE	FALSE	FALSE	NotSig
ENSMUSG00000015981	Stk32c	57740	-0.940081	0.488065	0.0130681	0.0201391	FALSE	FALSE	FALSE	NotSig
ENSMUSG00000015994	Fnta	14272	-0.153866	6.02562	0.0686581	0.0929759	FALSE	FALSE	FALSE	NotSig
ENSMUSG00000016018	Mtrex	72198	0.287917	5.79742	0.00144711	0.00258498	FALSE	FALSE	FALSE	NotSig
ENSMUSG00000016024	Lbp	16803	-0.449557	5.76117	0.0600047	0.082226	FALSE	FALSE	FALSE	NotSig
ENSMUSG00000016028	Celsr1	12614	0.686272	7.98698	6.98117e-06	1.6923e-05	FALSE	FALSE	FALSE	NotSig
ENSMUSG00000016087	Fli1	14247	-0.779029	4.47617	3.44582e-06	8.66372e-06	FALSE	FALSE	FALSE	NotSig
ENSMUSG00000016128	Stard13	243362	-0.88097	4.25543	1.00801e-12	4.85928e-12	FALSE	FALSE	FALSE	NotSig
ENSMUSG00000016179	Camk1g	215303	-2.10572	-0.369347	5.55732e-10	2.10052e-09	TRUE	FALSE	TRUE	Down
ENSMUSG00000016181	Utp25	215193	0.778494	4.26063	1.00197e-10	4.08159e-10	FALSE	FALSE	FALSE	NotSig
ENSMUSG00000016194	Hsd11b1	15483	-0.708807	3.34844	0.00630841	0.0102142	FALSE	FALSE	FALSE	NotSig
ENSMUSG00000016200	Syt14	329324	-2.6637	-0.889988	1.34079e-07	3.99103e-07	TRUE	FALSE	TRUE	Down
ENSMUSG00000016206	H2-M3	14991	-1.4892	3.12402	5.07757e-15	2.93676e-14	TRUE	FALSE	TRUE	Down
ENSMUSG00000016239	Lonrf3	74365	-0.546937	2.15955	0.00134706	0.00241642	FALSE	FALSE	FALSE	NotSig
ENSMUSG00000016252	Atp5e	67126	-0.185778	6.40006	0.159085	0.199703	FALSE	FALSE	FALSE	NotSig
ENSMUSG00000016253	Nelfcd	57314	0.37739	4.6263	7.00423e-05	0.000149405	FALSE	FALSE	FALSE	NotSig
ENSMUSG00000016256	Ctsz	64138	0.326476	6.3089	0.0357589	0.0510194	FALSE	FALSE	FALSE	NotSig
ENSMUSG00000016257	Prelid3b	66390	0.766649	6.12946	3.98848e-19	3.04637e-18	FALSE	FALSE	FALSE	NotSig
ENSMUSG00000016262	Sertad4	214791	0.0107006	5.13639	0.919313	0.93392	FALSE	FALSE	FALSE	NotSig
ENSMUSG00000016283	H2-M2	14990	-2.81259	2.76599	2.66345e-28	3.40046e-27	TRUE	FALSE	TRUE	Down
ENSMUSG00000016308	Ube2a	22209	0.43743	5.59675	2.41267e-06	6.18825e-06	FALSE	FALSE	FALSE	NotSig
ENSMUSG00000016319	Slc25a5	11740	1.20829	8.93513	1.53317e-40	3.27584e-39	TRUE	TRUE	FALSE	Up
ENSMUSG00000016327	Atp1b4	67821	-2.34251	-0.77585	6.51052e-09	2.21644e-08	TRUE	FALSE	TRUE	Down
ENSMUSG00000016344	Ppdpf	66496	0.337351	4.99462	0.00206706	0.00361022	FALSE	FALSE	FALSE	NotSig
ENSMUSG00000016349	Eef1a2	13628	-1.73487	7.06826	5.38353e-30	7.44123e-29	TRUE	FALSE	TRUE	Down
ENSMUSG00000016356	Col20a1	73368	-2.25305	1.2282	6.83573e-13	3.35188e-12	TRUE	FALSE	TRUE	Down
ENSMUSG00000016382	Pls3	102866	0.818905	8.18345	2.6904e-17	1.83033e-16	FALSE	FALSE	FALSE	NotSig
ENSMUSG00000016386	Mpped2	77015	0.7571	-0.0198185	0.0194269	0.0290623	FALSE	FALSE	FALSE	NotSig
ENSMUSG00000016409	Nkap	67050	-0.0584573	4.88667	0.54575	0.599832	FALSE	FALSE	FALSE	NotSig
ENSMUSG00000016427	Ndufa1	54405	0.0417754	4.7116	0.737778	0.777006	FALSE	FALSE	FALSE	NotSig
ENSMUSG00000016477	E2f3	13557	1.64896	4.6069	7.50058e-51	2.13406e-49	TRUE	TRUE	FALSE	Up
ENSMUSG00000016481	Cr1l	12946	-0.381003	5.97381	2.03417e-05	4.64413e-05	FALSE	FALSE	FALSE	NotSig
ENSMUSG00000016487	Ppfibp1	67533	0.0276701	6.6417	0.743508	0.782443	FALSE	FALSE	FALSE	NotSig
ENSMUSG00000016493	Cd46	17221	-2.6167	1.87678	1.34284e-21	1.19421e-20	TRUE	FALSE	TRUE	Down
ENSMUSG00000016494	Cd34	12490	-1.56113	7.4737	3.54197e-32	5.43572e-31	TRUE	FALSE	TRUE	Down
ENSMUSG00000016495	Plgrkt	67759	-0.289333	4.62924	0.00718805	0.0115124	FALSE	FALSE	FALSE	NotSig
ENSMUSG00000016496	Cd274	60533	-0.101536	3.01083	0.567677	0.620227	FALSE	FALSE	FALSE	NotSig
ENSMUSG00000016503	Gtf3a	66596	-0.0504178	3.13185	0.72177	0.762717	FALSE	FALSE	FALSE	NotSig
ENSMUSG00000016510	Mtif3	76366	-0.237947	3.60254	0.0936424	0.123359	FALSE	FALSE	FALSE	NotSig
ENSMUSG00000016520	Lnx2	140887	0.381628	5.21615	0.00260616	0.00448228	FALSE	FALSE	FALSE	NotSig
ENSMUSG00000016524	Il19	329244	4.86738	0.552871	1.09868e-09	4.04019e-09	TRUE	TRUE	FALSE	Up
ENSMUSG00000016526	Dyrk3	226419	2.1687	1.98723	1.38179e-25	1.54916e-24	TRUE	TRUE	FALSE	Up
ENSMUSG00000016528	Mapkapk2	17164	0.286141	7.50738	0.0014211	0.00254153	FALSE	FALSE	FALSE	NotSig
ENSMUSG00000016529	Il10	16153	-1.18743	-1.23432	0.00551761	0.00902114	TRUE	FALSE	TRUE	Down
ENSMUSG00000016534	Lamp2	16784	0.100726	8.75266	0.385763	0.44115	FALSE	FALSE	FALSE	NotSig
ENSMUSG00000016541	Atxn10	54138	-0.147712	6.17048	0.11553	0.149458	FALSE	FALSE	FALSE	NotSig
ENSMUSG00000016552	Foxred2	239554	-0.994892	3.87531	3.34685e-16	2.10324e-15	FALSE	FALSE	FALSE	NotSig
ENSMUSG00000016554	Eif3d	55944	1.1123	6.23891	3.82233e-33	6.13314e-32	TRUE	TRUE	FALSE	Up
ENSMUSG00000016559	H3f3b	15081	0.292846	8.7816	0.00360562	0.00606394	FALSE	FALSE	FALSE	NotSig
ENSMUSG00000016619	Nup50	18141	0.972073	6.09036	2.05149e-24	2.15961e-23	FALSE	FALSE	FALSE	NotSig
ENSMUSG00000016624	Phf21b	271305	-0.798404	0.470366	0.00468496	0.00774853	FALSE	FALSE	FALSE	NotSig
ENSMUSG00000016637	Ift27	67042	-0.0421012	3.14675	0.765844	0.801568	FALSE	FALSE	FALSE	NotSig
ENSMUSG00000016664	Pacsin2	23970	0.331571	6.298	0.000133376	0.000275795	FALSE	FALSE	FALSE	NotSig
ENSMUSG00000016756	Cmah	12763	3.28245	6.31805	7.99517e-69	3.43876e-67	TRUE	TRUE	FALSE	Up
ENSMUSG00000016757	Ttll12	223723	0.917921	5.27156	3.9004e-21	3.3762e-20	FALSE	FALSE	FALSE	NotSig
ENSMUSG00000016758	Bik	12124	-1.10012	-0.338765	0.0017296	0.00305368	TRUE	FALSE	TRUE	Down
ENSMUSG00000016763	Scube1	64706	1.91563	1.12535	1.13836e-10	4.61332e-10	TRUE	TRUE	FALSE	Up
ENSMUSG00000016831	Tox4	268741	0.766871	6.55969	1.42414e-16	9.20824e-16	FALSE	FALSE	FALSE	NotSig
ENSMUSG00000016833	Mrps18c	68735	-0.246657	3.44154	0.0997138	0.130651	FALSE	FALSE	FALSE	NotSig
ENSMUSG00000016918	Sulf1	240725	-0.576434	4.48021	0.000120148	0.000249784	FALSE	FALSE	FALSE	NotSig
ENSMUSG00000016921	Srsf6	67996	0.384083	7.45325	6.09581e-06	1.48551e-05	FALSE	FALSE	FALSE	NotSig
ENSMUSG00000016933	Plcg1	18803	0.45373	6.65766	6.43695e-06	1.56657e-05	FALSE	FALSE	FALSE	NotSig
ENSMUSG00000016940	Kctd2	70382	-0.652316	4.68181	4.50274e-09	1.5605e-08	FALSE	FALSE	FALSE	NotSig
ENSMUSG00000016942	Tmprss6	71753	-2.17805	0.181702	0.00209707	0.00365992	TRUE	FALSE	TRUE	Down
ENSMUSG00000016946	Kctd5	69259	0.669436	6.2042	1.26415e-11	5.54959e-11	FALSE	FALSE	FALSE	NotSig
ENSMUSG00000016984	Etaa1	68145	-0.176135	4.24638	0.114299	0.148062	FALSE	FALSE	FALSE	NotSig
ENSMUSG00000016995	Matn4	17183	2.22566	1.86298	8.43949e-12	3.76277e-11	TRUE	TRUE	FALSE	Up
ENSMUSG00000017002	Slpi	20568	3.76155	5.61077	9.97026e-55	3.09171e-53	TRUE	TRUE	FALSE	Up
ENSMUSG00000017009	Sdc4	20971	-0.305873	8.47917	0.00143018	0.00255665	FALSE	FALSE	FALSE	NotSig
ENSMUSG00000017057	Il13ra1	16164	-0.202337	7.37552	0.0292314	0.0422893	FALSE	FALSE	FALSE	NotSig
ENSMUSG00000017119	Nbr1	17966	0.152324	7.09848	0.084286	0.111987	FALSE	FALSE	FALSE	NotSig
ENSMUSG00000017132	Cyth1	19157	0.233278	6.16486	0.011261	0.0175254	FALSE	FALSE	FALSE	NotSig
ENSMUSG00000017144	Rnd3	74194	0.704974	6.85018	6.97357e-18	4.92432e-17	FALSE	FALSE	FALSE	NotSig
ENSMUSG00000017146	Brca1	12189	1.64967	3.73998	3.06418e-31	4.4744e-30	TRUE	TRUE	FALSE	Up
ENSMUSG00000017167	Cntnap1	53321	0.633069	3.01859	4.9451e-05	0.000107476	FALSE	FALSE	FALSE	NotSig
ENSMUSG00000017176	Nt5c3b	68106	0.0408722	4.16404	0.71909	0.760298	FALSE	FALSE	FALSE	NotSig
ENSMUSG00000017188	Coa3	52469	0.113507	4.65205	0.42734	0.483155	FALSE	FALSE	FALSE	NotSig
ENSMUSG00000017204	Gsdma	57911	2.13612	7.99322	1.13625e-80	5.95416e-79	TRUE	TRUE	FALSE	Up
ENSMUSG00000017210	Med24	23989	0.916732	5.88262	1.05952e-19	8.40254e-19	FALSE	FALSE	FALSE	NotSig
ENSMUSG00000017211	Gsdma2	76758	-0.336799	1.60226	0.13819	0.175684	FALSE	FALSE	FALSE	NotSig
ENSMUSG00000017221	Psmd3	22123	0.915361	7.51238	7.82437e-25	8.39687e-24	FALSE	FALSE	FALSE	NotSig
ENSMUSG00000017264	Exosc10	50912	0.469878	5.55515	7.62296e-06	1.83766e-05	FALSE	FALSE	FALSE	NotSig
ENSMUSG00000017286	Glod4	67201	0.0390768	5.54218	0.69005	0.734259	FALSE	FALSE	FALSE	NotSig
ENSMUSG00000017288	Vps53	68299	0.793641	5.81684	1.52785e-12	7.26166e-12	FALSE	FALSE	FALSE	NotSig
ENSMUSG00000017291	Taok1	216965	-0.2551	8.41229	0.0105569	0.0164933	FALSE	FALSE	FALSE	NotSig
ENSMUSG00000017299	Dnttip1	76233	0.190316	3.3537	0.264751	0.315578	FALSE	FALSE	FALSE	NotSig
ENSMUSG00000017307	Acot8	170789	0.272735	3.69285	0.0349884	0.0500373	FALSE	FALSE	FALSE	NotSig
ENSMUSG00000017309	Cd300lg	52685	-1.05779	4.02536	1.6878e-12	7.98751e-12	TRUE	FALSE	TRUE	Down
ENSMUSG00000017311	Pyy	217212	-5.70288	-1.17701	2.40507e-15	1.42438e-14	TRUE	FALSE	TRUE	Down
ENSMUSG00000017314	Mpp2	50997	0.0703449	2.51133	0.799895	0.83168	FALSE	FALSE	FALSE	NotSig
ENSMUSG00000017344	Vtn	22370	-2.10477	2.60456	8.99063e-07	2.43182e-06	TRUE	FALSE	TRUE	Down
ENSMUSG00000017376	Nlk	18099	0.805863	4.85364	1.45745e-13	7.53245e-13	FALSE	FALSE	FALSE	NotSig
ENSMUSG00000017386	Traf4	22032	1.27544	4.23501	6.48642e-25	6.99275e-24	TRUE	TRUE	FALSE	Up
ENSMUSG00000017390	Aldoc	11676	-0.217772	3.95316	0.121837	0.156638	FALSE	FALSE	FALSE	NotSig
ENSMUSG00000017400	Stac2	217154	1.99601	3.05968	1.39005e-33	2.29491e-32	TRUE	TRUE	FALSE	Up
ENSMUSG00000017404	Rpl19	19921	0.117795	8.19379	0.394226	0.449927	FALSE	FALSE	FALSE	NotSig
ENSMUSG00000017405	Nek8	140859	0.0454642	3.1266	0.763764	0.799863	FALSE	FALSE	FALSE	NotSig
ENSMUSG00000017412	Cacnb4	12298	-0.0949447	1.13187	0.726895	0.767448	FALSE	FALSE	FALSE	NotSig
ENSMUSG00000017417	Plxdc1	72324	-0.438398	3.55676	0.000532825	0.00101159	FALSE	FALSE	FALSE	NotSig
ENSMUSG00000017418	Arl5b	75869	0.712416	6.55347	1.00254e-11	4.44389e-11	FALSE	FALSE	FALSE	NotSig
ENSMUSG00000017421	Zfp207	22680	0.374241	7.71179	8.44027e-05	0.000178565	FALSE	FALSE	FALSE	NotSig
ENSMUSG00000017428	Psmd11	69077	0.784071	7.34362	8.64728e-16	5.30334e-15	FALSE	FALSE	FALSE	NotSig
ENSMUSG00000017446	C1qtnf1	56745	-0.932988	4.87134	1.91601e-15	1.14332e-14	FALSE	FALSE	FALSE	NotSig
ENSMUSG00000017466	Timp2	21858	-0.733478	8.68031	1.04665e-09	3.85745e-09	FALSE	FALSE	FALSE	NotSig
ENSMUSG00000017478	Zc3h18	76014	0.926703	5.95436	2.10533e-15	1.25268e-14	FALSE	FALSE	FALSE	NotSig
ENSMUSG00000017485	Top2b	21974	0.258634	8.08593	0.00582424	0.00948594	FALSE	FALSE	FALSE	NotSig
ENSMUSG00000017491	Rarb	218772	-0.870785	0.786561	0.000788568	0.00146405	FALSE	FALSE	FALSE	NotSig
ENSMUSG00000017493	Igfbp4	16010	0.422566	8.18014	0.00396478	0.00662356	FALSE	FALSE	FALSE	NotSig
ENSMUSG00000017499	Cdc6	23834	1.25415	2.85486	2.16244e-14	1.18805e-13	TRUE	TRUE	FALSE	Up
ENSMUSG00000017548	Suz12	52615	0.333762	6.3223	0.000396677	0.000766999	FALSE	FALSE	FALSE	NotSig
ENSMUSG00000017550	Atad5	237877	0.473184	3.99644	0.00152351	0.00271442	FALSE	FALSE	FALSE	NotSig
ENSMUSG00000017561	Crlf3	54394	0.396551	4.87154	0.000500094	0.000953161	FALSE	FALSE	FALSE	NotSig
ENSMUSG00000017588	Krt27	16675	10.7523	11.0496	7.92641e-24	8.01792e-23	TRUE	TRUE	FALSE	Up
ENSMUSG00000017607	Tns4	217169	-0.125314	7.5998	0.38402	0.439369	FALSE	FALSE	FALSE	NotSig
ENSMUSG00000017615	Tnfaip1	21927	0.503371	6.77615	1.53691e-09	5.57792e-09	FALSE	FALSE	FALSE	NotSig
ENSMUSG00000017631	Abr	109934	-0.227022	6.39815	0.0168759	0.0255228	FALSE	FALSE	FALSE	NotSig
ENSMUSG00000017639	Rab11fip4	268451	-2.66093	5.72054	2.65487e-56	8.45423e-55	TRUE	FALSE	TRUE	Down
ENSMUSG00000017652	Cd40	21939	-0.660117	1.39599	0.0165733	0.0250994	FALSE	FALSE	FALSE	NotSig
ENSMUSG00000017664	Slc35c2	228875	-0.00443209	4.68838	0.964681	0.971309	FALSE	FALSE	FALSE	NotSig
ENSMUSG00000017667	Zfp334	228876	0.587924	3.1437	0.000846396	0.00156423	FALSE	FALSE	FALSE	NotSig
ENSMUSG00000017670	Elmo2	140579	0.527904	5.96599	1.2454e-09	4.56051e-09	FALSE	FALSE	FALSE	NotSig
ENSMUSG00000017677	Wsb1	78889	-0.361565	5.54241	5.92266e-05	0.00012755	FALSE	FALSE	FALSE	NotSig
ENSMUSG00000017679	Ttpal	76080	0.390583	6.72387	0.000115915	0.000241559	FALSE	FALSE	FALSE	NotSig
ENSMUSG00000017686	Rhot1	59040	-0.0692061	5.96797	0.460169	0.516081	FALSE	FALSE	FALSE	NotSig
ENSMUSG00000017692	Rhbdl3	246104	-0.665153	4.14607	8.03654e-07	2.18302e-06	FALSE	FALSE	FALSE	NotSig
ENSMUSG00000017697	Ada	11486	2.38235	3.19188	7.8192e-33	1.23548e-31	TRUE	TRUE	FALSE	Up
ENSMUSG00000017707	Serinc3	26943	-0.383471	8.38386	0.000134907	0.000278683	FALSE	FALSE	FALSE	NotSig
ENSMUSG00000017713	Tha1	71776	-0.993116	1.32712	2.59322e-05	5.84233e-05	FALSE	FALSE	FALSE	NotSig
ENSMUSG00000017715	Pgs1	74451	0.225144	6.07001	0.0214522	0.0318483	FALSE	FALSE	FALSE	NotSig
ENSMUSG00000017716	Birc5	11799	1.55075	3.79958	1.50571e-29	2.03701e-28	TRUE	TRUE	FALSE	Up
ENSMUSG00000017718	Afmid	71562	-1.41856	0.104433	7.9201e-07	2.15316e-06	TRUE	FALSE	TRUE	Down
ENSMUSG00000017721	Pigt	78928	0.93478	6.55589	3.31476e-22	3.0613e-21	FALSE	FALSE	FALSE	NotSig
ENSMUSG00000017724	Etv4	18612	2.06637	4.59103	2.08144e-31	3.06097e-30	TRUE	TRUE	FALSE	Up
ENSMUSG00000017734	Dbndd2	52840	-0.130612	1.71657	0.527318	0.582007	FALSE	FALSE	FALSE	NotSig
ENSMUSG00000017737	Mmp9	17395	0.728522	5.74071	0.0653416	0.0888699	FALSE	FALSE	FALSE	NotSig
ENSMUSG00000017740	Slc12a5	57138	-1.97139	0.166291	5.49734e-11	2.28547e-10	TRUE	FALSE	TRUE	Down
ENSMUSG00000017747	Ghdc	80860	0.661445	3.8767	2.3262e-06	5.97573e-06	FALSE	FALSE	FALSE	NotSig
ENSMUSG00000017754	Pltp	18830	-0.711119	6.08374	0.000418302	0.000805426	FALSE	FALSE	FALSE	NotSig
ENSMUSG00000017756	Slc12a7	20499	0.194592	5.04701	0.0564979	0.0777809	FALSE	FALSE	FALSE	NotSig
ENSMUSG00000017760	Ctsa	19025	0.46277	7.64643	6.85464e-07	1.87893e-06	FALSE	FALSE	FALSE	NotSig
ENSMUSG00000017764	Zswim1	71971	1.08896	4.41084	6.28053e-15	3.59984e-14	TRUE	TRUE	FALSE	Up
ENSMUSG00000017765	Slc12a4	20498	-0.303419	5.68983	0.00379163	0.0063529	FALSE	FALSE	FALSE	NotSig
ENSMUSG00000017774	Myo1c	17913	0.111999	7.96533	0.241916	0.291316	FALSE	FALSE	FALSE	NotSig
ENSMUSG00000017776	Crk	12928	0.294873	7.30981	0.000801588	0.00148706	FALSE	FALSE	FALSE	NotSig
ENSMUSG00000017778	Cox7c	12867	-0.218162	7.00373	0.0518366	0.0718355	FALSE	FALSE	FALSE	NotSig
ENSMUSG00000017781	Pitpna	18738	0.564629	7.36369	3.07741e-08	9.80355e-08	FALSE	FALSE	FALSE	NotSig
ENSMUSG00000017801	Mlx	21428	0.671817	4.91033	1.2996e-11	5.70068e-11	FALSE	FALSE	FALSE	NotSig
ENSMUSG00000017802	Retreg3	67998	0.380143	6.84705	1.92142e-05	4.4031e-05	FALSE	FALSE	FALSE	NotSig
ENSMUSG00000017817	Jph2	59091	-2.04416	6.35006	1.52609e-43	3.59467e-42	TRUE	FALSE	TRUE	Down
ENSMUSG00000017830	Dhx58	80861	-1.58924	2.81045	6.63356e-08	2.04249e-07	TRUE	FALSE	TRUE	Down
ENSMUSG00000017831	Rab5a	271457	0.0122611	7.1807	0.884921	0.90442	FALSE	FALSE	FALSE	NotSig
ENSMUSG00000017832	Hspb9	75482	-0.164205	-0.917235	0.696847	0.740405	FALSE	FALSE	FALSE	NotSig
ENSMUSG00000017837	Nkiras2	71966	0.228629	5.99487	0.0225008	0.033276	FALSE	FALSE	FALSE	NotSig
ENSMUSG00000017843	Ppp2r5c	26931	0.0553727	7.17224	0.523277	0.578164	FALSE	FALSE	FALSE	NotSig
ENSMUSG00000017858	Ift52	245866	-0.0864786	4.98278	0.369152	0.424381	FALSE	FALSE	FALSE	NotSig
ENSMUSG00000017861	Mybl2	17865	2.74251	3.93694	2.77535e-81	1.47298e-79	TRUE	TRUE	FALSE	Up
ENSMUSG00000017868	Sgk2	27219	0.702106	-1.04077	0.350976	0.40574	FALSE	FALSE	FALSE	NotSig
ENSMUSG00000017897	Eya2	14049	2.71099	4.02528	1.53527e-36	2.85005e-35	TRUE	TRUE	FALSE	Up
ENSMUSG00000017929	B4galt5	56336	-0.470461	4.66478	0.0332893	0.0477592	FALSE	FALSE	FALSE	NotSig
ENSMUSG00000017969	Ptgis	19223	-2.62689	1.98745	2.39564e-09	8.5329e-09	TRUE	FALSE	TRUE	Down
ENSMUSG00000017978	Cadps2	320405	-2.32102	1.02667	7.40508e-21	6.30441e-20	TRUE	FALSE	TRUE	Down
ENSMUSG00000017999	Ddx27	228889	0.889701	5.21653	1.47704e-14	8.20197e-14	FALSE	FALSE	FALSE	NotSig
ENSMUSG00000018001	Cyth3	19159	0.119252	6.25378	0.185031	0.229049	FALSE	FALSE	FALSE	NotSig
ENSMUSG00000018008	Cyth4	72318	-0.840987	4.78871	7.09563e-07	1.94081e-06	FALSE	FALSE	FALSE	NotSig
ENSMUSG00000018012	Rac3	170758	-0.46957	3.38607	0.000411252	0.000793235	FALSE	FALSE	FALSE	NotSig
ENSMUSG00000018040	Rrp7a	74778	0.530196	5.90395	1.32383e-08	4.36681e-08	FALSE	FALSE	FALSE	NotSig
ENSMUSG00000018042	Cyb5r3	109754	-0.162939	7.28478	0.0813384	0.108384	FALSE	FALSE	FALSE	NotSig
ENSMUSG00000018068	Ints2	70422	0.845221	4.94163	3.95456e-12	1.81345e-11	FALSE	FALSE	FALSE	NotSig
ENSMUSG00000018076	Med13l	76199	0.193306	7.50804	0.126494	0.162148	FALSE	FALSE	FALSE	NotSig
ENSMUSG00000018102	H2bc4	68024	1.3347	6.07049	1.22604e-40	2.63321e-39	TRUE	TRUE	FALSE	Up
ENSMUSG00000018126	Baiap2l2	207495	-1.26275	0.328588	0.000268712	0.000531867	TRUE	FALSE	TRUE	Down
ENSMUSG00000018143	Mafk	17135	-0.048677	5.48617	0.657026	0.704097	FALSE	FALSE	FALSE	NotSig
ENSMUSG00000018160	Med1	19014	0.658983	6.52518	3.09923e-09	1.09099e-08	FALSE	FALSE	FALSE	NotSig
ENSMUSG00000018166	Erbb3	13867	0.357227	7.91099	0.00547793	0.00896246	FALSE	FALSE	FALSE	NotSig
ENSMUSG00000018167	Stard3	59045	0.0387777	4.72119	0.743988	0.782787	FALSE	FALSE	FALSE	NotSig
ENSMUSG00000018168	Ikzf3	22780	0.0822589	1.4423	0.75673	0.793785	FALSE	FALSE	FALSE	NotSig
ENSMUSG00000018169	Mfng	17305	-1.83156	3.52585	2.30084e-16	1.46763e-15	TRUE	FALSE	TRUE	Down
ENSMUSG00000018171	Vmp1	75909	0.420367	6.70123	0.0006847	0.00128214	FALSE	FALSE	FALSE	NotSig
ENSMUSG00000018189	Uchl5	56207	0.64181	4.35316	1.3132e-08	4.33432e-08	FALSE	FALSE	FALSE	NotSig
ENSMUSG00000018196	Glrx2	69367	-0.0851065	5.23836	0.363162	0.418221	FALSE	FALSE	FALSE	NotSig
ENSMUSG00000018199	Ro60	20822	-0.284563	6.21575	0.00904213	0.0142816	FALSE	FALSE	FALSE	NotSig
ENSMUSG00000018209	Stk4	58231	0.45505	6.40012	1.57217e-05	3.64106e-05	FALSE	FALSE	FALSE	NotSig
ENSMUSG00000018217	Pmp22	18858	-1.09839	6.39678	5.03112e-16	3.13079e-15	TRUE	FALSE	TRUE	Down
ENSMUSG00000018238	Gdf9	14566	-0.0959215	-0.691111	0.787761	0.82103	FALSE	FALSE	FALSE	NotSig
ENSMUSG00000018239	Zcchc10	67966	0.658762	3.1541	2.62974e-06	6.71175e-06	FALSE	FALSE	FALSE	NotSig
ENSMUSG00000018286	Psmb6	19175	0.436859	7.23707	5.25516e-06	1.29321e-05	FALSE	FALSE	FALSE	NotSig
ENSMUSG00000018287	Spag7	216873	-0.13237	4.13698	0.348745	0.403582	FALSE	FALSE	FALSE	NotSig
ENSMUSG00000018293	Pfn1	18643	1.07907	8.59756	1.30888e-23	1.31038e-22	TRUE	TRUE	FALSE	Up
ENSMUSG00000018322	Tomm34	67145	-0.00568054	4.73071	0.961414	0.968667	FALSE	FALSE	FALSE	NotSig
ENSMUSG00000018326	Ywhab	54401	0.433811	8.04368	5.84939e-06	1.42903e-05	FALSE	FALSE	FALSE	NotSig
ENSMUSG00000018334	Ksr1	16706	-0.444242	5.54916	7.43936e-05	0.000158197	FALSE	FALSE	FALSE	NotSig
ENSMUSG00000018339	Gpx3	14778	-1.08636	8.33064	2.60683e-06	6.65739e-06	TRUE	FALSE	TRUE	Down
ENSMUSG00000018340	Anxa6	11749	-0.406145	6.7618	3.06525e-05	6.83602e-05	FALSE	FALSE	FALSE	NotSig
ENSMUSG00000018341	Il12rb2	16162	-3.63665	3.33798	5.96454e-24	6.09295e-23	TRUE	FALSE	TRUE	Down
ENSMUSG00000018347	Zkscan6	52712	0.468792	4.0926	0.000218438	0.000437589	FALSE	FALSE	FALSE	NotSig
ENSMUSG00000018362	Kpna2	16647	1.56877	6.50305	1.16796e-54	3.60826e-53	TRUE	TRUE	FALSE	Up
ENSMUSG00000018363	Smurf2	66313	0.254039	6.51619	0.00312721	0.0053084	FALSE	FALSE	FALSE	NotSig
ENSMUSG00000018372	Cep95	320162	-0.113797	3.02099	0.436605	0.492422	FALSE	FALSE	FALSE	NotSig
ENSMUSG00000018377	Vezf1	22344	-0.478653	6.14962	4.15171e-07	1.16463e-06	FALSE	FALSE	FALSE	NotSig
ENSMUSG00000018378	2210416O15Rik	70393	-1.00331	5.3181	7.12146e-16	4.39688e-15	TRUE	FALSE	TRUE	Down
ENSMUSG00000018379	Srsf1	110809	0.672015	7.76359	7.00672e-10	2.62261e-09	FALSE	FALSE	FALSE	NotSig
ENSMUSG00000018381	Abi3	66610	-1.02058	0.19198	0.000416677	0.000802577	TRUE	FALSE	TRUE	Down
ENSMUSG00000018387	Shroom1	71774	0.145554	-0.0962896	0.675005	0.720193	FALSE	FALSE	FALSE	NotSig
ENSMUSG00000018395	Kif3a	16568	0.230386	3.67657	0.0713045	0.0962056	FALSE	FALSE	FALSE	NotSig
ENSMUSG00000018398	Septin8	20362	0.300012	7.47249	0.00666996	0.0107534	FALSE	FALSE	FALSE	NotSig
ENSMUSG00000018401	Mtmr4	170749	0.9347	6.19308	4.87184e-21	4.20171e-20	FALSE	FALSE	FALSE	NotSig
ENSMUSG00000018405	Mrm1	217038	-0.153801	3.01601	0.299366	0.352399	FALSE	FALSE	FALSE	NotSig
ENSMUSG00000018411	Mapt	17762	-0.676332	3.52095	6.59863e-05	0.000141281	FALSE	FALSE	FALSE	NotSig
ENSMUSG00000018412	Kansl1	76719	0.337376	6.52271	0.000636278	0.00119647	FALSE	FALSE	FALSE	NotSig
ENSMUSG00000018415	Gid4	66771	-0.227679	6.17135	0.0262503	0.038345	FALSE	FALSE	FALSE	NotSig
ENSMUSG00000018417	Myo1b	17912	1.89963	6.41255	1.80586e-76	8.89975e-75	TRUE	TRUE	FALSE	Up
ENSMUSG00000018425	Dhx40	67487	0.00576614	5.22091	0.950567	0.959607	FALSE	FALSE	FALSE	NotSig
ENSMUSG00000018427	Ypel2	77864	-0.320712	5.58596	0.00148763	0.0026542	FALSE	FALSE	FALSE	NotSig
ENSMUSG00000018428	Akap1	11640	-0.0218924	5.24179	0.859909	0.883327	FALSE	FALSE	FALSE	NotSig
ENSMUSG00000018433	Nol11	68979	0.866032	5.17827	1.35504e-14	7.54981e-14	FALSE	FALSE	FALSE	NotSig
ENSMUSG00000018442	Derl2	116891	0.0393813	5.64621	0.696667	0.740301	FALSE	FALSE	FALSE	NotSig
ENSMUSG00000018446	C1qbp	12261	0.939431	6.27849	1.38695e-25	1.5539e-24	FALSE	FALSE	FALSE	NotSig
ENSMUSG00000018449	Rpain	69723	-0.297864	3.03427	0.0681281	0.0923262	FALSE	FALSE	FALSE	NotSig
ENSMUSG00000018451	6330403K07Rik	103712	2.63984	0.244274	3.75998e-15	2.1954e-14	TRUE	TRUE	FALSE	Up
ENSMUSG00000018459	Slc13a3	114644	-0.242204	1.36276	0.565216	0.618028	FALSE	FALSE	FALSE	NotSig
ENSMUSG00000018470	Kcnab3	16499	0.530947	-0.319413	0.145001	0.18354	FALSE	FALSE	FALSE	NotSig
ENSMUSG00000018474	Chd3	216848	0.577152	6.14878	5.71025e-06	1.3969e-05	FALSE	FALSE	FALSE	NotSig
ENSMUSG00000018476	Kdm6b	216850	1.12497	6.71647	2.20979e-16	1.41173e-15	TRUE	TRUE	FALSE	Up
ENSMUSG00000018481	Appbp2	66884	0.654184	6.52852	3.82537e-14	2.06602e-13	FALSE	FALSE	FALSE	NotSig
ENSMUSG00000018486	Wnt9b	22412	-0.85157	-1.11721	0.0692155	0.0936388	FALSE	FALSE	FALSE	NotSig
ENSMUSG00000018500	Adora2b	11541	-1.20218	4.21603	5.51202e-26	6.30342e-25	TRUE	FALSE	TRUE	Down
ENSMUSG00000018501	Ncor1	20185	0.180235	7.64475	0.10313	0.134817	FALSE	FALSE	FALSE	NotSig
ENSMUSG00000018507	Trpv2	22368	-0.430739	3.06349	0.0105909	0.0165432	FALSE	FALSE	FALSE	NotSig
ENSMUSG00000018509	Cenpv	73139	-0.731933	3.31984	3.89253e-07	1.09695e-06	FALSE	FALSE	FALSE	NotSig
ENSMUSG00000018537	Pcgf2	22658	0.178561	4.10115	0.243769	0.293312	FALSE	FALSE	FALSE	NotSig
ENSMUSG00000018541	Cwc25	67480	0.605725	4.61617	5.18399e-08	1.61296e-07	FALSE	FALSE	FALSE	NotSig
ENSMUSG00000018547	Pip4k2b	108083	-0.055838	5.89975	0.577849	0.629886	FALSE	FALSE	FALSE	NotSig
ENSMUSG00000018548	Trim37	68729	0.111488	4.97431	0.24487	0.29453	FALSE	FALSE	FALSE	NotSig
ENSMUSG00000018554	Ybx2	53422	-0.183728	0.731982	0.47062	0.526482	FALSE	FALSE	FALSE	NotSig
ENSMUSG00000018559	Ctdnep1	67181	0.389471	5.95384	3.31381e-05	7.36161e-05	FALSE	FALSE	FALSE	NotSig
ENSMUSG00000018565	Elp5	54351	0.720948	5.06267	2.75076e-12	1.2759e-11	FALSE	FALSE	FALSE	NotSig
ENSMUSG00000018566	Slc2a4	20528	-1.4678	5.78559	7.48181e-21	6.36646e-20	TRUE	FALSE	TRUE	Down
ENSMUSG00000018567	Gabarap	56486	0.160124	7.82063	0.13792	0.175368	FALSE	FALSE	FALSE	NotSig
ENSMUSG00000018569	Cldn7	53624	1.21117	-0.408726	0.000589069	0.00111161	TRUE	TRUE	FALSE	Up
ENSMUSG00000018570	2810408A11Rik	70419	0.574518	1.08918	0.0494264	0.0687832	FALSE	FALSE	FALSE	NotSig
ENSMUSG00000018572	Phf23	78246	0.53087	5.77889	4.19572e-08	1.3191e-07	FALSE	FALSE	FALSE	NotSig
ENSMUSG00000018574	Acadvl	11370	0.00357564	5.69902	0.969632	0.975168	FALSE	FALSE	FALSE	NotSig
ENSMUSG00000018581	Dnah11	13411	1.03678	-0.955513	0.0201975	0.0301279	TRUE	TRUE	FALSE	Up
ENSMUSG00000018583	G3bp1	27041	0.441775	7.39003	1.47417e-06	3.88027e-06	FALSE	FALSE	FALSE	NotSig
ENSMUSG00000018585	Atox1	11927	0.666958	6.42516	1.41817e-12	6.77148e-12	FALSE	FALSE	FALSE	NotSig
ENSMUSG00000018593	Sparc	20692	-0.497813	10.1569	0.00503702	0.00829024	FALSE	FALSE	FALSE	NotSig
ENSMUSG00000018599	Mief2	237781	-1.29134	4.70654	6.07811e-20	4.91203e-19	TRUE	FALSE	TRUE	Down
ENSMUSG00000018604	Tbx3	21386	-1.68354	3.00869	1.30007e-16	8.43238e-16	TRUE	FALSE	TRUE	Down
ENSMUSG00000018620	Mmp20	30800	6.9737	-1.14084	2.23783e-12	1.04561e-11	TRUE	TRUE	FALSE	Up
ENSMUSG00000018634	Crhr1	12921	6.27264	1.45025	6.81201e-50	1.90541e-48	TRUE	TRUE	FALSE	Up
ENSMUSG00000018648	Dusp14	56405	3.52816	7.38225	1.46756e-138	1.49088e-136	TRUE	TRUE	FALSE	Up
ENSMUSG00000018651	Tada2a	217031	0.540117	3.77894	1.15801e-05	2.72727e-05	FALSE	FALSE	FALSE	NotSig
ENSMUSG00000018654	Ikzf1	22778	-1.04867	3.94064	4.59255e-13	2.2803e-12	TRUE	FALSE	TRUE	Down
ENSMUSG00000018659	Pnpo	103711	-0.0809794	4.30118	0.444213	0.500219	FALSE	FALSE	FALSE	NotSig
ENSMUSG00000018661	Cog1	16834	0.245593	5.07984	0.0310043	0.0446707	FALSE	FALSE	FALSE	NotSig
ENSMUSG00000018666	Cbx1	12412	0.437195	5.47761	4.27307e-06	1.06131e-05	FALSE	FALSE	FALSE	NotSig
ENSMUSG00000018669	Cdk5rap3	80280	-0.0756348	4.47531	0.489169	0.545207	FALSE	FALSE	FALSE	NotSig
ENSMUSG00000018672	Copz2	56358	-0.394261	4.72963	0.00112903	0.00204973	FALSE	FALSE	FALSE	NotSig
ENSMUSG00000018677	Slc25a39	68066	0.994934	6.62609	4.49861e-25	4.90083e-24	FALSE	FALSE	FALSE	NotSig
ENSMUSG00000018678	Sp2	78912	0.230985	3.83579	0.188416	0.232887	FALSE	FALSE	FALSE	NotSig
ENSMUSG00000018697	Aatf	56321	0.626633	4.08598	7.48315e-08	2.28918e-07	FALSE	FALSE	FALSE	NotSig
ENSMUSG00000018707	Dync1h1	13424	0.379883	9.22728	0.00105826	0.00192887	FALSE	FALSE	FALSE	NotSig
ENSMUSG00000018727	Cpsf4l	52670	2.62803	2.64499	4.12841e-29	5.46025e-28	TRUE	TRUE	FALSE	Up
ENSMUSG00000018733	Pex12	103737	-0.00592678	3.54733	0.966036	0.97226	FALSE	FALSE	FALSE	NotSig
ENSMUSG00000018736	Ndel1	83431	0.10589	7.51279	0.236789	0.285724	FALSE	FALSE	FALSE	NotSig
ENSMUSG00000018740	Slc25a35	71998	0.276872	2.31312	0.245079	0.294761	FALSE	FALSE	FALSE	NotSig
ENSMUSG00000018750	Zbtb4	75580	-0.769021	6.57383	7.45884e-13	3.63802e-12	FALSE	FALSE	FALSE	NotSig
ENSMUSG00000018752	Tnfsfm13	619441	-0.944358	-0.0588294	0.00310274	0.00527172	FALSE	FALSE	FALSE	NotSig
ENSMUSG00000018761	Mpdu1	24070	0.388529	5.39167	0.000580904	0.00109708	FALSE	FALSE	FALSE	NotSig
ENSMUSG00000018765	Fxr2	23879	0.0758011	6.47457	0.420188	0.476079	FALSE	FALSE	FALSE	NotSig
ENSMUSG00000018770	Atp5g3	228033	0.469924	7.46784	7.31583e-06	1.76748e-05	FALSE	FALSE	FALSE	NotSig
ENSMUSG00000018774	Cd68	12514	-0.525052	5.39287	0.037505	0.0533223	FALSE	FALSE	FALSE	NotSig
ENSMUSG00000018796	Acsl1	14081	-0.618469	7.66362	3.7261e-05	8.23991e-05	FALSE	FALSE	FALSE	NotSig
ENSMUSG00000018800	Abca5	217265	-3.25249	6.17066	2.28818e-169	3.08048e-167	TRUE	FALSE	TRUE	Down
ENSMUSG00000018809	Smyd4	319822	-0.378857	3.10966	0.0161613	0.0245136	FALSE	FALSE	FALSE	NotSig
ENSMUSG00000018819	Lsp1	16985	-0.954163	5.41813	4.54456e-15	2.63862e-14	FALSE	FALSE	FALSE	NotSig
ENSMUSG00000018820	Zfyve27	319740	0.0515506	5.20205	0.621121	0.67131	FALSE	FALSE	FALSE	NotSig
ENSMUSG00000018821	Avpi1	69534	1.06617	6.58267	5.66082e-21	4.84933e-20	TRUE	TRUE	FALSE	Up
ENSMUSG00000018822	Sfrp5	54612	-1.86163	3.70146	4.17474e-10	1.59874e-09	TRUE	FALSE	TRUE	Down
ENSMUSG00000018830	Myh11	17880	-1.38981	4.6525	2.53762e-10	9.91283e-10	TRUE	FALSE	TRUE	Down
ENSMUSG00000018841	Rad51d	19364	-0.318058	4.1403	0.0133325	0.0204951	FALSE	FALSE	FALSE	NotSig
ENSMUSG00000018845	Unc45b	217012	-1.77823	4.18177	1.29394e-39	2.68502e-38	TRUE	FALSE	TRUE	Down
ENSMUSG00000018846	Pank3	211347	0.118015	7.4744	0.285598	0.337898	FALSE	FALSE	FALSE	NotSig
ENSMUSG00000018848	Rars	104458	1.63133	6.55646	6.60774e-76	3.23721e-74	TRUE	TRUE	FALSE	Up
ENSMUSG00000018849	Wwc1	211652	1.16142	6.19958	2.26769e-17	1.55089e-16	TRUE	TRUE	FALSE	Up
ENSMUSG00000018858	Mrpl58	68572	0.251219	4.52646	0.0437859	0.0614972	FALSE	FALSE	FALSE	NotSig
ENSMUSG00000018861	Fdxr	14149	0.208229	3.0806	0.158151	0.198622	FALSE	FALSE	FALSE	NotSig
ENSMUSG00000018862	Otop3	69602	-1.02605	3.2496	2.86917e-07	8.23977e-07	TRUE	FALSE	TRUE	Down
ENSMUSG00000018868	Pnpla5	75772	-1.16324	5.5968	1.36969e-22	1.3005e-21	TRUE	FALSE	TRUE	Down
ENSMUSG00000018882	Mrpl45	67036	0.319414	4.58983	0.00308929	0.00525103	FALSE	FALSE	FALSE	NotSig
ENSMUSG00000018893	Mb	17189	-2.32448	7.6276	2.64832e-18	1.91835e-17	TRUE	FALSE	TRUE	Down
ENSMUSG00000018899	Irf1	16362	-0.803258	4.45046	1.14499e-09	4.20583e-09	FALSE	FALSE	FALSE	NotSig
ENSMUSG00000018900	Slc22a5	20520	0.622676	4.3602	6.05705e-08	1.87124e-07	FALSE	FALSE	FALSE	NotSig
ENSMUSG00000018906	P4ha2	18452	-0.273648	3.93215	0.0211468	0.031442	FALSE	FALSE	FALSE	NotSig
ENSMUSG00000018907	Alox12e	11685	-1.87358	7.40817	1.31054e-33	2.16579e-32	TRUE	FALSE	TRUE	Down
ENSMUSG00000018909	Arrb1	109689	-1.02443	6.64233	4.78342e-22	4.36652e-21	TRUE	FALSE	TRUE	Down
ENSMUSG00000018920	Cxcl16	66102	-0.120984	5.403	0.207668	0.254122	FALSE	FALSE	FALSE	NotSig
ENSMUSG00000018921	Pelp1	75273	0.789761	5.12469	1.08285e-10	4.40023e-10	FALSE	FALSE	FALSE	NotSig
ENSMUSG00000018923	Med11	66172	0.0785372	4.0953	0.546339	0.6004	FALSE	FALSE	FALSE	NotSig
ENSMUSG00000018924	Alox15	11687	0.360881	1.64368	0.192719	0.237637	FALSE	FALSE	FALSE	NotSig
ENSMUSG00000018927	Ccl6	20305	-0.696519	6.74107	0.0407362	0.0575114	FALSE	FALSE	FALSE	NotSig
ENSMUSG00000018930	Ccl4	20303	-0.663513	0.682011	0.197206	0.242664	FALSE	FALSE	FALSE	NotSig
ENSMUSG00000018931	Natd1	24083	0.54937	5.57306	4.38981e-07	1.22934e-06	FALSE	FALSE	FALSE	NotSig
ENSMUSG00000018932	Map2k3	26397	0.605214	7.29357	1.78363e-11	7.73777e-11	FALSE	FALSE	FALSE	NotSig
ENSMUSG00000018965	Ywhah	22629	0.322545	6.10293	0.00020877	0.000419542	FALSE	FALSE	FALSE	NotSig
ENSMUSG00000018974	Sart3	53890	0.81526	5.03061	1.54554e-12	7.33943e-12	FALSE	FALSE	FALSE	NotSig
ENSMUSG00000018983	E2f2	242705	1.20785	5.22501	5.43313e-34	9.18033e-33	TRUE	TRUE	FALSE	Up
ENSMUSG00000018986	Slfn3	20557	-0.82396	1.05249	0.000115178	0.000240084	FALSE	FALSE	FALSE	NotSig
ENSMUSG00000018995	Nars2	244141	-0.425388	3.13307	0.00350146	0.00590551	FALSE	FALSE	FALSE	NotSig
ENSMUSG00000018999	Slc35b4	58246	0.361587	4.74468	0.000297797	0.000585725	FALSE	FALSE	FALSE	NotSig
ENSMUSG00000019027	Dnah1	110084	-0.269398	0.739119	0.35458	0.409363	FALSE	FALSE	FALSE	NotSig
ENSMUSG00000019039	Dalrd3	67789	0.194373	4.27414	0.077375	0.103544	FALSE	FALSE	FALSE	NotSig
ENSMUSG00000019054	Fis1	66437	-0.0155142	6.45315	0.893773	0.912172	FALSE	FALSE	FALSE	NotSig
ENSMUSG00000019055	Plod1	18822	-0.406857	5.17311	0.000416068	0.000801498	FALSE	FALSE	FALSE	NotSig
ENSMUSG00000019066	Rab3d	19340	-0.653457	7.46754	5.11384e-09	1.76197e-08	FALSE	FALSE	FALSE	NotSig
ENSMUSG00000019080	Mfsd3	69572	-0.134138	2.43337	0.436796	0.492604	FALSE	FALSE	FALSE	NotSig
ENSMUSG00000019082	Slc25a22	68267	-0.244273	4.02598	0.0650813	0.0885742	FALSE	FALSE	FALSE	NotSig
ENSMUSG00000019087	Atp6ap1	54411	0.374491	7.48346	1.25382e-05	2.94078e-05	FALSE	FALSE	FALSE	NotSig
ENSMUSG00000019088	Dnase1l1	69537	-1.5988	4.62428	8.26851e-37	1.54885e-35	TRUE	FALSE	TRUE	Down
ENSMUSG00000019102	Aldh3a1	11670	-1.81785	5.18527	1.25173e-36	2.33418e-35	TRUE	FALSE	TRUE	Down
ENSMUSG00000019122	Ccl9	20308	-1.23989	5.98073	5.64293e-06	1.38206e-05	TRUE	FALSE	TRUE	Down
ENSMUSG00000019124	Scrn1	69938	-0.539386	3.21019	0.000810669	0.00150273	FALSE	FALSE	FALSE	NotSig
ENSMUSG00000019132	BC005537	79555	0.209383	8.2868	0.0154927	0.0235708	FALSE	FALSE	FALSE	NotSig
ENSMUSG00000019139	Isyna1	71780	1.44841	5.48433	1.02868e-43	2.44038e-42	TRUE	TRUE	FALSE	Up
ENSMUSG00000019143	Hars2	70791	0.00958322	4.44418	0.925375	0.938812	FALSE	FALSE	FALSE	NotSig
ENSMUSG00000019158	Tmem160	69094	-0.559011	4.01666	0.0001278	0.000264961	FALSE	FALSE	FALSE	NotSig
ENSMUSG00000019173	Rab5c	19345	0.352873	7.73265	1.32633e-05	3.09682e-05	FALSE	FALSE	FALSE	NotSig
ENSMUSG00000019179	Mdh2	17448	0.498265	7.67565	9.5237e-08	2.87674e-07	FALSE	FALSE	FALSE	NotSig
ENSMUSG00000019188	H13	14950	0.637258	6.58772	9.2144e-14	4.82089e-13	FALSE	FALSE	FALSE	NotSig
ENSMUSG00000019189	Rnf145	74315	0.489877	6.77861	1.52379e-08	4.99651e-08	FALSE	FALSE	FALSE	NotSig
ENSMUSG00000019194	Scn1b	20266	-1.54993	6.32387	6.96198e-20	5.60172e-19	TRUE	FALSE	TRUE	Down
ENSMUSG00000019210	Atp6v1e1	11973	0.22413	7.14813	0.0222007	0.0328645	FALSE	FALSE	FALSE	NotSig
ENSMUSG00000019214	Chtf18	214901	1.2184	2.72768	9.7475e-10	3.59806e-09	TRUE	TRUE	FALSE	Up
ENSMUSG00000019235	Rps6kl1	238323	-0.0156516	0.492618	0.954852	0.963111	FALSE	FALSE	FALSE	NotSig
ENSMUSG00000019254	Ppp1r12c	232807	-0.209029	5.7347	0.0296954	0.0429043	FALSE	FALSE	FALSE	NotSig
ENSMUSG00000019256	Ahr	11622	-1.2219	6.59569	4.20599e-37	7.97789e-36	TRUE	FALSE	TRUE	Down
ENSMUSG00000019261	Map1s	270058	-0.33715	3.66331	0.0169262	0.0255941	FALSE	FALSE	FALSE	NotSig
ENSMUSG00000019278	Dpep1	13479	-0.511989	6.04264	0.0023576	0.00408662	FALSE	FALSE	FALSE	NotSig
ENSMUSG00000019295	Tmem129	68366	0.157957	4.34469	0.191253	0.236076	FALSE	FALSE	FALSE	NotSig
ENSMUSG00000019297	Nop9	67842	0.75432	4.83656	1.97706e-13	1.01137e-12	FALSE	FALSE	FALSE	NotSig
ENSMUSG00000019302	Atp6v0a1	11975	0.517619	6.67067	3.85158e-07	1.08633e-06	FALSE	FALSE	FALSE	NotSig
ENSMUSG00000019303	Psmc3ip	19183	0.434949	1.24619	0.0857609	0.113791	FALSE	FALSE	FALSE	NotSig
ENSMUSG00000019312	Grb7	14786	0.657012	5.70716	4.47793e-09	1.55256e-08	FALSE	FALSE	FALSE	NotSig
ENSMUSG00000019320	Noxo1	71893	-0.365531	-0.94993	0.491892	0.547911	FALSE	FALSE	FALSE	NotSig
ENSMUSG00000019326	Aoc3	11754	-0.904599	5.55404	7.03122e-05	0.000149942	FALSE	FALSE	FALSE	NotSig
ENSMUSG00000019338	Zfp687	78266	0.182903	5.05218	0.0722938	0.0973738	FALSE	FALSE	FALSE	NotSig
ENSMUSG00000019359	Gdpd2	71584	-2.17848	4.49301	2.9376e-23	2.8903e-22	TRUE	FALSE	TRUE	Down
ENSMUSG00000019362	D8Ertd738e	101966	0.137075	5.71416	0.284134	0.336381	FALSE	FALSE	FALSE	NotSig
ENSMUSG00000019368	Sec14l4	103655	-0.842524	6.37981	3.71492e-09	1.29861e-08	FALSE	FALSE	FALSE	NotSig
ENSMUSG00000019370	Calm3	12315	-0.0689365	7.44162	0.486072	0.54201	FALSE	FALSE	FALSE	NotSig
ENSMUSG00000019373	Cops3	26572	-0.105917	5.35469	0.255206	0.305278	FALSE	FALSE	FALSE	NotSig
ENSMUSG00000019428	Fkbp8	14232	0.269897	7.70062	0.0098466	0.0154491	FALSE	FALSE	FALSE	NotSig
ENSMUSG00000019432	Ddx39b	53817	0.537475	6.87943	3.7643e-08	1.18888e-07	FALSE	FALSE	FALSE	NotSig
ENSMUSG00000019433	Gipc1	67903	0.693689	6.78992	3.07392e-12	1.41786e-11	FALSE	FALSE	FALSE	NotSig
ENSMUSG00000019437	Tlcd1	68385	-0.159628	4.74124	0.0909898	0.120113	FALSE	FALSE	FALSE	NotSig
ENSMUSG00000019461	Plscr3	70310	0.657133	6.05263	5.16408e-10	1.9559e-09	FALSE	FALSE	FALSE	NotSig
ENSMUSG00000019467	Arhgef25	52666	0.00294322	4.02638	0.980852	0.984777	FALSE	FALSE	FALSE	NotSig
ENSMUSG00000019470	Xab2	67439	0.288554	5.38962	0.0011313	0.0020534	FALSE	FALSE	FALSE	NotSig
ENSMUSG00000019471	Cdc37	12539	0.529699	7.05913	1.47181e-10	5.89115e-10	FALSE	FALSE	FALSE	NotSig
ENSMUSG00000019478	Rab4a	19341	-0.568877	2.33608	0.0297915	0.0430356	FALSE	FALSE	FALSE	NotSig
ENSMUSG00000019487	Trip10	106628	-0.819417	5.46203	1.16275e-11	5.12519e-11	FALSE	FALSE	FALSE	NotSig
ENSMUSG00000019494	Cops6	26893	0.53344	5.99764	2.94848e-09	1.04013e-08	FALSE	FALSE	FALSE	NotSig
ENSMUSG00000019505	Ubb	22187	-0.0231079	8.88496	0.808026	0.838668	FALSE	FALSE	FALSE	NotSig
ENSMUSG00000019518	Ap4m1	11781	-0.184169	4.04038	0.095862	0.126103	FALSE	FALSE	FALSE	NotSig
ENSMUSG00000019528	Gyg	27357	-1.48079	5.65723	4.13821e-32	6.30982e-31	TRUE	FALSE	TRUE	Down
ENSMUSG00000019539	Rcn3	52377	-0.470774	4.96194	0.000489621	0.000934706	FALSE	FALSE	FALSE	NotSig
ENSMUSG00000019558	Slc6a8	102857	-0.0989444	7.88845	0.261066	0.311499	FALSE	FALSE	FALSE	NotSig
ENSMUSG00000019564	Arid3a	13496	2.52143	5.63667	7.73469e-85	4.34165e-83	TRUE	TRUE	FALSE	Up
ENSMUSG00000019577	Pdk4	27273	-2.41904	5.80203	3.54592e-29	4.72001e-28	TRUE	FALSE	TRUE	Down
ENSMUSG00000019578	Ubxn6	66530	-0.281266	4.3782	0.0226458	0.0334725	FALSE	FALSE	FALSE	NotSig
ENSMUSG00000019579	Mydgf	28106	0.302812	5.28546	0.00890266	0.0140681	FALSE	FALSE	FALSE	NotSig
ENSMUSG00000019590	Cyb561	13056	0.260855	5.73083	0.00710459	0.0113898	FALSE	FALSE	FALSE	NotSig
ENSMUSG00000019647	Sema6a	20358	1.3559	5.87606	1.88139e-30	2.66501e-29	TRUE	TRUE	FALSE	Up
ENSMUSG00000019659	Ccdc12	72654	0.354745	4.77016	0.00933428	0.0147108	FALSE	FALSE	FALSE	NotSig
ENSMUSG00000019689	Fmc1	66117	-0.396847	3.86772	0.028523	0.0413656	FALSE	FALSE	FALSE	NotSig
ENSMUSG00000019699	Akt3	23797	-0.783315	4.68632	1.90436e-15	1.13678e-14	FALSE	FALSE	FALSE	NotSig
ENSMUSG00000019710	Mrpl24	67707	-0.0738272	4.58037	0.506778	0.562109	FALSE	FALSE	FALSE	NotSig
ENSMUSG00000019715	Gle1	74412	0.251706	5.39983	0.0120014	0.0186008	FALSE	FALSE	FALSE	NotSig
ENSMUSG00000019718	L3hypdh	67217	-0.461342	3.06805	0.0169809	0.0256674	FALSE	FALSE	FALSE	NotSig
ENSMUSG00000019726	Lyst	17101	0.120846	6.89852	0.233525	0.282176	FALSE	FALSE	FALSE	NotSig
ENSMUSG00000019731	Slc35e1	270066	0.61693	6.67152	1.98592e-10	7.83347e-10	FALSE	FALSE	FALSE	NotSig
ENSMUSG00000019732	Calr3	73316	-1.82369	0.675475	9.18706e-08	2.77962e-07	TRUE	FALSE	TRUE	Down
ENSMUSG00000019734	Tmc4	353499	-0.543868	0.884817	0.0224449	0.0332051	FALSE	FALSE	FALSE	NotSig
ENSMUSG00000019738	Polr2i	69920	0.139123	4.01085	0.385941	0.441323	FALSE	FALSE	FALSE	NotSig
ENSMUSG00000019761	Krt10	16661	-0.276044	11.8804	0.0868634	0.115051	FALSE	FALSE	FALSE	NotSig
ENSMUSG00000019763	Rmnd1	66084	-0.706123	3.33454	2.6852e-07	7.74368e-07	FALSE	FALSE	FALSE	NotSig
ENSMUSG00000019767	Ccdc170	100504234	-1.40152	0.235408	4.58366e-05	0.00010008	TRUE	FALSE	TRUE	Down
ENSMUSG00000019768	Esr1	13982	-1.77913	4.89871	3.33553e-62	1.23841e-60	TRUE	FALSE	TRUE	Down
ENSMUSG00000019773	Fbxo5	67141	0.770655	3.67781	4.29777e-08	1.34939e-07	FALSE	FALSE	FALSE	NotSig
ENSMUSG00000019774	Mtrf1l	108853	-0.018438	2.89191	0.90685	0.923525	FALSE	FALSE	FALSE	NotSig
ENSMUSG00000019777	Hdac2	15182	0.502087	6.27016	3.62235e-09	1.26759e-08	FALSE	FALSE	FALSE	NotSig
ENSMUSG00000019779	Frk	14302	-0.655683	2.92318	4.19774e-05	9.21617e-05	FALSE	FALSE	FALSE	NotSig
ENSMUSG00000019782	Rwdd1	66521	0.313904	4.73542	0.00299395	0.00509735	FALSE	FALSE	FALSE	NotSig
ENSMUSG00000019787	Trdn	76757	-2.44322	6.54131	4.60394e-65	1.80656e-63	TRUE	FALSE	TRUE	Down
ENSMUSG00000019789	Hey2	15214	0.0209548	0.306094	0.957981	0.966031	FALSE	FALSE	FALSE	NotSig
ENSMUSG00000019790	Stxbp5	78808	-0.0717845	6.39593	0.412733	0.468497	FALSE	FALSE	FALSE	NotSig
ENSMUSG00000019791	Hint3	66847	-0.844378	3.75797	7.91154e-08	2.41177e-07	FALSE	FALSE	FALSE	NotSig
ENSMUSG00000019792	Trmt11	73681	-0.222058	3.30558	0.162376	0.203403	FALSE	FALSE	FALSE	NotSig
ENSMUSG00000019794	Katna1	23924	0.245608	5.08781	0.0113315	0.0176236	FALSE	FALSE	FALSE	NotSig
ENSMUSG00000019795	Pcmt1	18537	-0.135538	5.75613	0.129914	0.165992	FALSE	FALSE	FALSE	NotSig
ENSMUSG00000019796	Lrp11	237253	-0.684949	2.07547	0.000221145	0.000442638	FALSE	FALSE	FALSE	NotSig
ENSMUSG00000019797	Mtres1	67851	-0.168449	3.44112	0.315284	0.369378	FALSE	FALSE	FALSE	NotSig
ENSMUSG00000019802	Sec63	140740	0.345586	6.42919	0.000234019	0.00046677	FALSE	FALSE	FALSE	NotSig
ENSMUSG00000019804	Snx3	54198	0.655325	6.80957	1.06279e-11	4.70304e-11	FALSE	FALSE	FALSE	NotSig
ENSMUSG00000019806	Aig1	66253	-0.130559	4.58244	0.241842	0.291248	FALSE	FALSE	FALSE	NotSig
ENSMUSG00000019808	Adat2	66757	0.18245	2.45381	0.283575	0.335792	FALSE	FALSE	FALSE	NotSig
ENSMUSG00000019809	Pex3	56535	-0.808589	5.28076	1.54632e-13	7.98178e-13	FALSE	FALSE	FALSE	NotSig
ENSMUSG00000019810	Fuca2	66848	0.158224	5.56093	0.10637	0.138626	FALSE	FALSE	FALSE	NotSig
ENSMUSG00000019813	Cep57l1	103268	-0.0712697	2.09386	0.707993	0.750362	FALSE	FALSE	FALSE	NotSig
ENSMUSG00000019814	Ltv1	353258	0.798704	4.4917	3.56397e-13	1.78727e-12	FALSE	FALSE	FALSE	NotSig
ENSMUSG00000019817	Plagl1	22634	-0.426348	3.46656	0.0241742	0.0355348	FALSE	FALSE	FALSE	NotSig
ENSMUSG00000019818	Cd164	53599	0.0516327	8.50607	0.70548	0.748273	FALSE	FALSE	FALSE	NotSig
ENSMUSG00000019820	Utrn	22288	-0.989758	7.64478	2.12959e-21	1.87574e-20	FALSE	FALSE	FALSE	NotSig
ENSMUSG00000019822	Smpd2	20598	0.557889	4.6796	5.95281e-08	1.84076e-07	FALSE	FALSE	FALSE	NotSig
ENSMUSG00000019823	Mical1	171580	0.36146	4.82413	0.00535051	0.00877131	FALSE	FALSE	FALSE	NotSig
ENSMUSG00000019826	Zbtb24	268294	0.050259	3.83636	0.69475	0.738596	FALSE	FALSE	FALSE	NotSig
ENSMUSG00000019831	Wasf1	83767	2.62685	2.30712	3.18997e-37	6.10666e-36	TRUE	TRUE	FALSE	Up
ENSMUSG00000019832	Rab32	67844	-0.540834	4.76354	0.000107438	0.000224572	FALSE	FALSE	FALSE	NotSig
ENSMUSG00000019837	Gtf3c6	67371	0.235449	4.19585	0.0630487	0.0860199	FALSE	FALSE	FALSE	NotSig
ENSMUSG00000019838	Slc16a10	72472	-0.825087	4.54004	1.72804e-11	7.50843e-11	FALSE	FALSE	FALSE	NotSig
ENSMUSG00000019841	Rev3l	19714	-1.03842	6.2289	1.65754e-18	1.21448e-17	TRUE	FALSE	TRUE	Down
ENSMUSG00000019842	Traf3ip2	103213	0.174976	4.58387	0.106799	0.139141	FALSE	FALSE	FALSE	NotSig
ENSMUSG00000019843	Fyn	14360	0.991358	5.77279	3.89494e-22	3.57915e-21	FALSE	FALSE	FALSE	NotSig
ENSMUSG00000019845	Tube1	71924	0.187646	1.43614	0.428783	0.484557	FALSE	FALSE	FALSE	NotSig
ENSMUSG00000019846	Lama4	16775	-0.735691	6.14264	2.56239e-13	1.30195e-12	FALSE	FALSE	FALSE	NotSig
ENSMUSG00000019848	Popdc3	78977	-1.3572	3.39035	2.14918e-19	1.67002e-18	TRUE	FALSE	TRUE	Down
ENSMUSG00000019849	Prep	19072	1.57829	6.74347	1.31057e-58	4.38418e-57	TRUE	TRUE	FALSE	Up
ENSMUSG00000019850	Tnfaip3	21929	-0.0889021	4.78467	0.541612	0.595719	FALSE	FALSE	FALSE	NotSig
ENSMUSG00000019851	Perp	64058	0.17667	11.3695	0.0897807	0.118687	FALSE	FALSE	FALSE	NotSig
ENSMUSG00000019852	Arfgef3	215821	1.77213	2.5425	6.68418e-15	3.82062e-14	TRUE	TRUE	FALSE	Up
ENSMUSG00000019853	Hebp2	56016	-0.174769	6.48431	0.0537675	0.0742875	FALSE	FALSE	FALSE	NotSig
ENSMUSG00000019854	Reps1	19707	0.834048	5.90888	2.17437e-21	1.90909e-20	FALSE	FALSE	FALSE	NotSig
ENSMUSG00000019856	Fam184a	75906	-0.958714	-0.892981	0.116414	0.150402	FALSE	FALSE	FALSE	NotSig
ENSMUSG00000019857	Asf1a	66403	-0.478106	3.98835	0.0028769	0.00491084	FALSE	FALSE	FALSE	NotSig
ENSMUSG00000019861	Gopc	94221	0.130243	5.57804	0.221833	0.269444	FALSE	FALSE	FALSE	NotSig
ENSMUSG00000019863	Qrsl1	76563	0.427555	3.15119	0.00370804	0.00622165	FALSE	FALSE	FALSE	NotSig
ENSMUSG00000019864	Rtn4ip1	170728	0.132921	3.80683	0.399463	0.455213	FALSE	FALSE	FALSE	NotSig
ENSMUSG00000019866	Crybg1	11630	1.00344	8.51065	1.29199e-10	5.20411e-10	TRUE	TRUE	FALSE	Up
ENSMUSG00000019868	Vta1	66201	0.178844	4.92308	0.0651727	0.0886621	FALSE	FALSE	FALSE	NotSig
ENSMUSG00000019872	Smpdl3a	57319	0.600194	6.96756	2.05199e-07	5.98959e-07	FALSE	FALSE	FALSE	NotSig
ENSMUSG00000019873	Reep3	28193	0.122616	7.60936	0.277337	0.329159	FALSE	FALSE	FALSE	NotSig
ENSMUSG00000019874	Fabp7	12140	1.76668	-0.799951	0.000137722	0.000284357	TRUE	TRUE	FALSE	Up
ENSMUSG00000019876	Pkib	18768	-4.08281	4.36064	5.67901e-116	4.65538e-114	TRUE	FALSE	TRUE	Down
ENSMUSG00000019877	Serinc1	56442	-0.42246	7.39896	4.44381e-06	1.10273e-05	FALSE	FALSE	FALSE	NotSig
ENSMUSG00000019878	Hsf2	15500	-1.64772	5.30007	1.32613e-68	5.63062e-67	TRUE	FALSE	TRUE	Down
ENSMUSG00000019880	Rspo3	72780	-1.79503	2.01718	2.73495e-21	2.39239e-20	TRUE	FALSE	TRUE	Down
ENSMUSG00000019883	Echdc1	52665	-0.653278	4.71558	2.14618e-05	4.88503e-05	FALSE	FALSE	FALSE	NotSig
ENSMUSG00000019889	Ptprk	19272	1.02433	5.94818	5.62853e-25	6.09168e-24	TRUE	TRUE	FALSE	Up
ENSMUSG00000019891	Dcbld1	66686	1.95153	4.59545	1.40569e-68	5.95314e-67	TRUE	TRUE	FALSE	Up
ENSMUSG00000019894	Slc6a15	103098	-0.151063	-0.0154633	0.635729	0.684596	FALSE	FALSE	FALSE	NotSig
ENSMUSG00000019897	Ccdc59	52713	0.166786	4.28161	0.113551	0.147139	FALSE	FALSE	FALSE	NotSig
ENSMUSG00000019899	Lama2	16773	-0.887613	6.46473	9.43516e-09	3.16077e-08	FALSE	FALSE	FALSE	NotSig
ENSMUSG00000019906	Lin7a	108030	-1.95252	-0.515802	6.02863e-05	0.000129748	TRUE	FALSE	TRUE	Down
ENSMUSG00000019907	Ppp1r12a	17931	-0.119	7.01993	0.200132	0.245954	FALSE	FALSE	FALSE	NotSig
ENSMUSG00000019913	Sim1	20464	-2.23378	0.260949	1.26691e-12	6.06499e-12	TRUE	FALSE	TRUE	Down
ENSMUSG00000019916	P4ha1	18451	-0.46037	5.35862	9.60073e-07	2.58754e-06	FALSE	FALSE	FALSE	NotSig
ENSMUSG00000019917	Septin10	103080	-0.533341	4.92092	1.76357e-07	5.18333e-07	FALSE	FALSE	FALSE	NotSig
ENSMUSG00000019920	Lims1	110829	-0.357227	6.74689	0.00247427	0.0042692	FALSE	FALSE	FALSE	NotSig
ENSMUSG00000019923	Zwint	52696	0.211798	5.26574	0.0172221	0.0260059	FALSE	FALSE	FALSE	NotSig
ENSMUSG00000019927	Ube2d1	216080	-0.233825	5.02962	0.0654446	0.088988	FALSE	FALSE	FALSE	NotSig
ENSMUSG00000019929	Dcn	13179	-1.47425	9.92932	2.11809e-29	2.83536e-28	TRUE	FALSE	TRUE	Down
ENSMUSG00000019932	Kera	16545	-0.242619	-0.320796	0.49251	0.548525	FALSE	FALSE	FALSE	NotSig
ENSMUSG00000019933	Mrln	69563	-2.90426	0.860619	6.41392e-12	2.88687e-11	TRUE	FALSE	TRUE	Down
ENSMUSG00000019942	Cdk1	12534	1.59461	4.83946	6.18579e-39	1.25374e-37	TRUE	TRUE	FALSE	Up
ENSMUSG00000019943	Atp2b1	67972	-0.0296202	7.30305	0.728559	0.768862	FALSE	FALSE	FALSE	NotSig
ENSMUSG00000019944	Rhobtb1	69288	-1.24674	3.84247	1.62494e-18	1.19217e-17	TRUE	FALSE	TRUE	Down
ENSMUSG00000019947	Arid5b	71371	0.337807	7.00308	0.0019956	0.00349572	FALSE	FALSE	FALSE	NotSig
ENSMUSG00000019948	Actr6	67019	-0.734351	3.17806	0.000184833	0.000374895	FALSE	FALSE	FALSE	NotSig
ENSMUSG00000019951	Uhrf1bp1l	75089	0.433354	6.2726	1.24349e-06	3.30619e-06	FALSE	FALSE	FALSE	NotSig
ENSMUSG00000019952	Poc1b	382406	0.495448	3.71003	4.25545e-05	9.32707e-05	FALSE	FALSE	FALSE	NotSig
ENSMUSG00000019960	Dusp6	67603	1.97666	6.7679	5.57876e-81	2.9514e-79	TRUE	TRUE	FALSE	Up
ENSMUSG00000019961	Tmpo	21917	0.31492	7.25429	0.000686158	0.00128458	FALSE	FALSE	FALSE	NotSig
ENSMUSG00000019966	Kitl	17311	0.0746863	5.65718	0.659186	0.705999	FALSE	FALSE	FALSE	NotSig
ENSMUSG00000019969	Psen1	19164	0.150381	6.94237	0.175362	0.218218	FALSE	FALSE	FALSE	NotSig
ENSMUSG00000019970	Sgk1	20393	0.637834	7.55548	8.99195e-13	4.35246e-12	FALSE	FALSE	FALSE	NotSig
ENSMUSG00000019971	Cep290	216274	-0.314274	3.71693	0.0232291	0.0342704	FALSE	FALSE	FALSE	NotSig
ENSMUSG00000019975	Ikbip	67454	-0.498697	4.67802	0.000243121	0.000483876	FALSE	FALSE	FALSE	NotSig
ENSMUSG00000019977	Hbs1l	56422	0.865349	6.01371	5.47578e-18	3.8949e-17	FALSE	FALSE	FALSE	NotSig
ENSMUSG00000019978	Epb41l2	13822	-1.15579	6.27551	3.00655e-41	6.67365e-40	TRUE	FALSE	TRUE	Down
ENSMUSG00000019979	Apaf1	11783	0.0423676	4.70267	0.742045	0.781004	FALSE	FALSE	FALSE	NotSig
ENSMUSG00000019982	Myb	17863	2.31526	2.91669	1.48519e-40	3.17743e-39	TRUE	TRUE	FALSE	Up
ENSMUSG00000019984	Med23	70208	0.139018	5.15068	0.221291	0.268924	FALSE	FALSE	FALSE	NotSig
ENSMUSG00000019986	Ahi1	52906	0.0774205	3.60607	0.541043	0.595172	FALSE	FALSE	FALSE	NotSig
ENSMUSG00000019987	Arg1	11846	1.79866	6.62807	1.61473e-74	7.72785e-73	TRUE	TRUE	FALSE	Up
ENSMUSG00000019988	Nedd1	17997	-0.0950262	4.57569	0.374194	0.429641	FALSE	FALSE	FALSE	NotSig
ENSMUSG00000019989	Enpp3	209558	-1.31065	2.46727	4.8157e-13	2.38752e-12	TRUE	FALSE	TRUE	Down
ENSMUSG00000019990	Pde7b	29863	-1.06893	3.67327	1.87506e-13	9.6187e-13	TRUE	FALSE	TRUE	Down
ENSMUSG00000019992	Mtfr2	71804	1.60093	1.62977	3.42368e-10	1.31905e-09	TRUE	TRUE	FALSE	Up
ENSMUSG00000019996	Map7	17761	0.796945	6.13968	7.33726e-11	3.02008e-10	FALSE	FALSE	FALSE	NotSig
ENSMUSG00000019997	Ccn2	14219	-0.1782	5.61848	0.15352	0.193259	FALSE	FALSE	FALSE	NotSig
ENSMUSG00000019998	Stx7	53331	-0.169884	5.86946	0.0749663	0.100545	FALSE	FALSE	FALSE	NotSig
ENSMUSG00000020000	Moxd1	59012	-0.2255	6.07206	0.0650969	0.088588	FALSE	FALSE	FALSE	NotSig
ENSMUSG00000020003	Pex7	18634	-0.286775	5.27053	0.00439594	0.00730114	FALSE	FALSE	FALSE	NotSig
ENSMUSG00000020007	Il20ra	237313	-4.64078	3.82689	2.75683e-46	7.09957e-45	TRUE	FALSE	TRUE	Down
ENSMUSG00000020009	Ifngr1	15979	-1.0924	6.57669	1.08241e-42	2.48593e-41	TRUE	FALSE	TRUE	Down
ENSMUSG00000020010	Vnn3	26464	0.241587	1.25527	0.471964	0.527736	FALSE	FALSE	FALSE	NotSig
ENSMUSG00000020014	Cfap54	380654	2.18868	-0.412585	1.62401e-08	5.31566e-08	TRUE	TRUE	FALSE	Up
ENSMUSG00000020015	Cdk17	237459	0.906487	5.20994	3.6036e-17	2.42964e-16	FALSE	FALSE	FALSE	NotSig
ENSMUSG00000020017	Hal	15109	-0.749145	7.73898	7.43964e-07	2.02987e-06	FALSE	FALSE	FALSE	NotSig
ENSMUSG00000020019	Ntn4	57764	1.38396	6.02991	5.20675e-38	1.02034e-36	TRUE	TRUE	FALSE	Up
ENSMUSG00000020020	Usp44	327799	-0.617542	-0.803648	0.119298	0.153648	FALSE	FALSE	FALSE	NotSig
ENSMUSG00000020021	Fgd6	13998	0.714138	5.35197	2.04377e-10	8.05206e-10	FALSE	FALSE	FALSE	NotSig
ENSMUSG00000020022	Ndufa12	66414	0.288931	6.12392	0.00341448	0.00576824	FALSE	FALSE	FALSE	NotSig
ENSMUSG00000020023	Tmcc3	319880	0.464836	6.88648	2.9169e-05	6.52274e-05	FALSE	FALSE	FALSE	NotSig
ENSMUSG00000020024	Cep83	77048	0.194649	4.67001	0.0622225	0.0849865	FALSE	FALSE	FALSE	NotSig
ENSMUSG00000020027	Socs2	216233	-0.78075	3.24065	0.000151637	0.00031107	FALSE	FALSE	FALSE	NotSig
ENSMUSG00000020029	Nudt4	71207	-0.134757	7.32934	0.0921423	0.121528	FALSE	FALSE	FALSE	NotSig
ENSMUSG00000020032	Nuak1	77976	-0.163122	6.49966	0.194054	0.239105	FALSE	FALSE	FALSE	NotSig
ENSMUSG00000020034	Tcp11l2	216198	0.695828	5.78279	8.47651e-15	4.80364e-14	FALSE	FALSE	FALSE	NotSig
ENSMUSG00000020038	Cry1	12952	0.685705	4.39246	4.27412e-08	1.34273e-07	FALSE	FALSE	FALSE	NotSig
ENSMUSG00000020042	Btbd11	74007	0.564625	5.74973	4.59067e-06	1.13645e-05	FALSE	FALSE	FALSE	NotSig
ENSMUSG00000020044	Timp3	21859	0.500987	8.01379	2.06851e-07	6.03674e-07	FALSE	FALSE	FALSE	NotSig
ENSMUSG00000020048	Hsp90b1	22027	0.821171	7.90236	1.9305e-10	7.62576e-10	FALSE	FALSE	FALSE	NotSig
ENSMUSG00000020053	Igf1	16000	-0.769581	6.39485	1.31424e-08	4.3369e-08	FALSE	FALSE	FALSE	NotSig
ENSMUSG00000020056	Washc3	67282	-0.340276	4.20644	0.00642311	0.0103857	FALSE	FALSE	FALSE	NotSig
ENSMUSG00000020057	Dram1	71712	-0.89595	4.59406	2.56801e-13	1.30441e-12	FALSE	FALSE	FALSE	NotSig
ENSMUSG00000020061	Mybpc1	109272	-1.82506	7.8954	1.36746e-30	1.94869e-29	TRUE	FALSE	TRUE	Down
ENSMUSG00000020062	Slc5a8	216225	2.12206	5.67896	5.08744e-54	1.54858e-52	TRUE	TRUE	FALSE	Up
ENSMUSG00000020063	Sirt1	93759	0.127288	5.28647	0.187448	0.231846	FALSE	FALSE	FALSE	NotSig
ENSMUSG00000020064	Herc4	67345	0.533154	6.65059	6.87205e-09	2.3352e-08	FALSE	FALSE	FALSE	NotSig
[truncated: 14,560 more rows]
