# Supplementary material for: African spiny mice show resistance to DMBA/TPA-induced squamous carcinogenesis with distinct benign tumor profile
Source: Protein Cell. 2025 Mar 22;16(10):896–904. doi: 10.1093/procel/pwaf024 (PMC12578293; doi:10.1093/procel/pwaf024)
Supplement: pwaf024_suppl_Supplementary_Materials [file pwaf024_suppl_supplementary_materials.zip › pwaf024_suppl_Supplementary_Datas_S5.xlsx]

## Sheet: Legend
Spreadsheet	Explanation	Sample	Comparison
Combined	All gsea GO BP terms for	A. cahirinus, C57BL6 lab mouse	DMBA/TPA vs Acetone
dLogFC	Significant (padj < 0.01) gsea GO BP terms for	Difference of A. cahirinus and mouse logFC	DMBA/TPA vs Acetone
Baseline	Significant (padj < 0.01) gsea GO BP terms for	Difference of A. cahirinus and mouse control treated expression	A. cahirinus vs mouse
Aco DTvsC	Significant (padj < 0.01) gsea GO BP terms for	A. cahirinus	DMBA/TPA vs Acetone
Mus DTvsC	Significant (padj < 0.01) gsea GO BP terms for	C57BL6 lab mouse	DMBA/TPA vs Acetone
Column	Explanation
ID	GO gene set id
Description	GO gene set description
setSize	GO gene set size
enrichmentScore	Enrichment score
NES	Normalized enrichment score
pvalue	P value
p.adjust	Adjusted p value
qvalue	Q value
rank	Rank
leading_edge	Enrichment leading edge
core_enrichment	Genes driving enrichmet (gene symbols)

## Sheet: Combined
ID	Description	NES_musDTvsC	NES_acoDTvsC	padj_musDTvsC	padj_acoDTvsC	padj_min
GO:0030216	keratinocyte differentiation	2.81823	-1.29543	4.32643e-08	0.19484	4.32643e-08
GO:0045104	intermediate filament cytoskeleton organization	2.78904	-2.37739	4.32643e-08	4.66899e-09	4.66899e-09
GO:0045109	intermediate filament organization	2.7803	-2.39054	4.32643e-08	5.16168e-09	5.16168e-09
GO:0045103	intermediate filament-based process	2.77494	-2.3588	4.32643e-08	4.66899e-09	4.66899e-09
GO:0031424	keratinization	2.73295	-1.47193	4.32643e-08	0.0589176	4.32643e-08
GO:0009913	epidermal cell differentiation	2.67852	-1.31414	4.32643e-08	0.0824293	4.32643e-08
GO:0043588	skin development	2.66978	-1.43439	4.32643e-08	0.0093582	4.32643e-08
GO:0008544	epidermis development	2.60788	-1.46412	4.32643e-08	0.00612218	4.32643e-08
GO:0042303	molting cycle	2.40675	-1.65291	4.32643e-08	0.00379388	4.32643e-08
GO:0042633	hair cycle	2.40675	-1.65291	4.32643e-08	0.00379388	4.32643e-08
GO:0055001	muscle cell development	-2.22102	-2.13233	4.32643e-08	4.66899e-09	4.66899e-09
GO:0042254	ribosome biogenesis	2.15695	2.29358	4.32643e-08	4.66899e-09	4.66899e-09
GO:0022613	ribonucleoprotein complex biogenesis	2.07722	2.31162	4.32643e-08	4.66899e-09	4.66899e-09
GO:0003012	muscle system process	-1.96047	-1.87346	4.32643e-08	7.56959e-09	7.56959e-09
GO:0051146	striated muscle cell differentiation	-1.97975	-1.82261	6.05463e-08	4.90994e-07	6.05463e-08
GO:0042692	muscle cell differentiation	-1.85268	-1.82398	1.11763e-07	4.6318e-08	4.6318e-08
GO:0016072	rRNA metabolic process	2.11206	2.21372	2.27307e-07	4.66899e-09	4.66899e-09
GO:0006936	muscle contraction	-1.94117	-1.91135	3.4897e-07	6.02653e-08	6.02653e-08
GO:0035456	response to interferon-beta	-2.35279	2.55034	6.04348e-07	4.66899e-09	4.66899e-09
GO:0022404	molting cycle process	2.25263	-1.69795	1.13822e-06	0.00154497	1.13822e-06
GO:0022405	hair cycle process	2.25263	-1.69795	1.13822e-06	0.00154497	1.13822e-06
GO:0035458	cellular response to interferon-beta	-2.3438	2.43961	1.15841e-06	4.99709e-08	4.99709e-08
GO:0001942	hair follicle development	2.24407	-1.68157	2.84751e-06	0.00348805	2.84751e-06
GO:0006364	rRNA processing	2.08754	2.27062	3.09204e-06	4.66899e-09	4.66899e-09
GO:0034762	regulation of transmembrane transport	-1.69249	-1.46342	3.81617e-06	0.000789993	3.81617e-06
GO:0060537	muscle tissue development	-1.77041	-1.86052	4.04336e-06	4.66899e-09	4.66899e-09
GO:0006941	striated muscle contraction	-2.00736	-2.08405	5.42387e-06	6.47929e-08	6.47929e-08
GO:0034765	regulation of ion transmembrane transport	-1.72767	-1.54722	8.53714e-06	0.000256815	8.53714e-06
GO:0098773	skin epidermis development	2.19844	-1.66802	9.1385e-06	0.00343105	9.1385e-06
GO:0007519	skeletal muscle tissue development	-1.92226	-1.84166	3.65918e-05	4.02998e-05	3.65918e-05
GO:0003009	skeletal muscle contraction	-2.24213	-2.30879	4.08764e-05	9.31041e-08	9.31041e-08
GO:0030239	myofibril assembly	-2.16917	-2.22896	4.08764e-05	2.838e-07	2.838e-07
GO:0055002	striated muscle cell development	-2.16917	-2.22896	4.08764e-05	2.838e-07	2.838e-07
GO:0048741	skeletal muscle fiber development	-2.21801	-1.82886	4.54471e-05	0.00416175	4.54471e-05
GO:0014904	myotube cell development	-2.17473	-1.85426	6.28548e-05	0.00236342	6.28548e-05
GO:0007517	muscle organ development	-1.73436	-1.93507	6.90235e-05	4.66899e-09	4.66899e-09
GO:0050879	multicellular organismal movement	-2.15212	-2.31192	8.3721e-05	2.24173e-08	2.24173e-08
GO:0050881	musculoskeletal movement	-2.15212	-2.31192	8.3721e-05	2.24173e-08	2.24173e-08
GO:0050778	positive regulation of immune response	-1.62105	2.56471	0.000106849	4.66899e-09	4.66899e-09
GO:0002253	activation of immune response	-1.72608	2.33672	0.000188103	4.66899e-09	4.66899e-09
GO:0000070	mitotic sister chromatid segregation	1.99135	2.55937	0.000194714	4.66899e-09	4.66899e-09
GO:0034470	ncRNA processing	1.74621	1.85273	0.000236488	5.01661e-08	5.01661e-08
GO:0034660	ncRNA metabolic process	1.69427	1.68392	0.000241611	9.16417e-07	9.16417e-07
GO:0002764	immune response-regulating signaling pathway	-1.66255	2.34285	0.000283127	4.66899e-09	4.66899e-09
GO:0002449	lymphocyte mediated immunity	-1.70763	2.50185	0.00029383	4.66899e-09	4.66899e-09
GO:0000819	sister chromatid segregation	1.93302	2.45956	0.000381282	4.66899e-09	4.66899e-09
GO:0060538	skeletal muscle organ development	-1.82158	-1.91074	0.00068606	3.36306e-06	3.36306e-06
GO:0090257	regulation of muscle system process	-1.75041	-1.4918	0.000948863	0.00772761	0.000948863
GO:0010927	cellular component assembly involved in morphogenesis	-1.9217	-2.13496	0.00099372	1.20966e-07	1.20966e-07
GO:0045088	regulation of innate immune response	-1.74582	2.39304	0.00099372	4.66899e-09	4.66899e-09
GO:0140014	mitotic nuclear division	1.74961	2.37575	0.00178959	4.66899e-09	4.66899e-09
GO:0002443	leukocyte mediated immunity	-1.55507	2.63703	0.00178959	4.66899e-09	4.66899e-09
GO:0050905	neuromuscular process	-1.73571	-1.90996	0.00199318	4.51544e-06	4.51544e-06
GO:0055007	cardiac muscle cell differentiation	-1.83539	-1.64746	0.00212069	0.00523935	0.00212069
GO:0014902	myotube differentiation	-1.80461	-1.46485	0.00212069	0.0434283	0.00212069
GO:0051607	defense response to virus	-1.66644	2.58351	0.00212069	4.66899e-09	4.66899e-09
GO:0140546	defense response to symbiont	-1.66644	2.58351	0.00212069	4.66899e-09	4.66899e-09
GO:0048738	cardiac muscle tissue development	-1.66178	-1.648	0.00214795	0.000410513	0.000410513
GO:0031341	regulation of cell killing	-1.88183	2.11955	0.00279927	1.41273e-05	1.41273e-05
GO:0014888	striated muscle adaptation	-2.02566	-2.01001	0.00280489	0.000219848	0.000219848
GO:0051983	regulation of chromosome segregation	1.96814	2.31765	0.00280489	1.33191e-07	1.33191e-07
GO:0010959	regulation of metal ion transport	-1.53674	-1.27514	0.00291515	0.0593736	0.00291515
GO:0043500	muscle adaptation	-1.84889	-1.44451	0.00314756	0.0428487	0.00314756
GO:0008015	blood circulation	-1.51236	-1.40739	0.00314756	0.00569247	0.00314756
GO:0042475	odontogenesis of dentin-containing tooth	2.00054	-1.8993	0.00316235	0.000234482	0.000234482
GO:0055013	cardiac muscle cell development	-1.88472	-1.83663	0.00316235	0.000514888	0.000514888
GO:0043473	pigmentation	1.94899	-0.733146	0.00325717	0.98975	0.00325717
GO:0014819	regulation of skeletal muscle contraction	-1.99784	-2.01798	0.00326269	0.000206762	0.000206762
GO:0001906	cell killing	-1.70471	2.49715	0.00326269	4.66899e-09	4.66899e-09
GO:0003013	circulatory system process	-1.48617	-1.32135	0.00326269	0.0254922	0.00326269
GO:0002250	adaptive immune response	-1.5228	2.64949	0.00377317	4.66899e-09	4.66899e-09
GO:0034341	response to interferon-gamma	-1.79207	2.39069	0.00392868	4.66899e-09	4.66899e-09
GO:0031069	hair follicle morphogenesis	2.03754	-1.80483	0.00447236	0.00409103	0.00409103
GO:0002706	regulation of lymphocyte mediated immunity	-1.67976	2.28278	0.00493428	4.66899e-09	4.66899e-09
GO:0048730	epidermis morphogenesis	2.05979	-1.87487	0.00526497	0.00206131	0.00206131
GO:0007059	chromosome segregation	1.67648	2.46976	0.00527344	4.66899e-09	4.66899e-09
GO:0006639	acylglycerol metabolic process	-1.77229	-1.29784	0.0060216	0.198775	0.0060216
GO:0002831	regulation of response to biotic stimulus	-1.50637	2.47948	0.0060216	4.66899e-09	4.66899e-09
GO:0033044	regulation of chromosome organization	1.78259	2.24962	0.00612123	4.66899e-09	4.66899e-09
GO:0045089	positive regulation of innate immune response	-1.78302	2.4116	0.00643721	4.66899e-09	4.66899e-09
GO:0042476	odontogenesis	1.8656	-1.84147	0.00696548	0.000242705	0.000242705
GO:0006334	nucleosome assembly	1.96598	2.01203	0.00721572	0.000152595	0.000152595
GO:0006805	xenobiotic metabolic process	-1.91517	-1.52884	0.0073111	0.0381442	0.0073111
GO:0031343	positive regulation of cell killing	-1.8576	2.07345	0.00814993	4.89255e-05	4.89255e-05
GO:0002768	immune response-regulating cell surface receptor signaling pathway	-1.61045	2.22672	0.00814993	4.66899e-09	4.66899e-09
GO:0003015	heart process	-1.63627	-1.5423	0.00859957	0.00460506	0.00460506
GO:0044848	biological phase	2.01847	1.04801	0.00892757	0.58165	0.00892757
GO:0019835	cytolysis	-1.93439	1.78465	0.00892757	0.024958	0.00892757
GO:0014897	striated muscle hypertrophy	-1.75724	-1.38175	0.00892757	0.155472	0.00892757
GO:1904062	regulation of cation transmembrane transport	-1.52425	-1.36332	0.00892757	0.0287947	0.00892757
GO:0006260	DNA replication	1.65991	2.29435	0.00910178	4.66899e-09	4.66899e-09
GO:0003228	atrial cardiac muscle tissue development	-1.92737	-1.45803	0.00978564	0.156242	0.00978564
GO:0008608	attachment of spindle microtubules to kinetochore	1.97611	2.16893	0.00990555	0.000132725	0.000132725
GO:0006638	neutral lipid metabolic process	-1.76054	-1.34689	0.0106074	0.150774	0.0106074
GO:0070296	sarcoplasmic reticulum calcium ion transport	-1.97284	-1.6021	0.0107365	0.0470647	0.0107365
GO:0060047	heart contraction	-1.63681	-1.60127	0.0107365	0.00228228	0.00228228
GO:0014896	muscle hypertrophy	-1.77426	-1.40696	0.0109346	0.0858353	0.0109346
GO:0035051	cardiocyte differentiation	-1.63068	-1.5847	0.0109346	0.00406417	0.00406417
GO:0002708	positive regulation of lymphocyte mediated immunity	-1.75627	2.36946	0.0110173	4.66899e-09	4.66899e-09
GO:0002757	immune response-activating signal transduction	-1.57072	2.17162	0.011601	2.12854e-08	2.12854e-08
GO:0043501	skeletal muscle adaptation	-1.93515	-2.04513	0.0123185	0.000252892	0.000252892
GO:0071466	cellular response to xenobiotic stimulus	-1.71729	-0.990592	0.0123411	0.660372	0.0123411
GO:0090068	positive regulation of cell cycle process	1.64118	1.92114	0.0123411	2.20673e-06	2.20673e-06
GO:0060048	cardiac muscle contraction	-1.71362	-1.79448	0.0128871	0.00035109	0.00035109
GO:0000280	nuclear division	1.57312	2.21849	0.0128871	4.66899e-09	4.66899e-09
GO:0018958	phenol-containing compound metabolic process	1.89767	-1.26725	0.0129001	0.238236	0.0129001
GO:0055006	cardiac cell development	-1.77271	-1.88665	0.0131451	8.25029e-05	8.25029e-05
GO:0014706	striated muscle tissue development	-1.56342	-1.69729	0.0131451	9.70109e-05	9.70109e-05
GO:0009615	response to virus	-1.53047	2.64017	0.0131451	4.66899e-09	4.66899e-09
GO:0042438	melanin biosynthetic process	1.95853	-0.863352	0.0134445	0.815263	0.0134445
GO:1905818	regulation of chromosome separation	1.89847	2.26541	0.0138133	8.96532e-07	8.96532e-07
GO:0002228	natural killer cell mediated immunity	-1.82311	1.79336	0.0138133	0.00481561	0.00481561
GO:0098813	nuclear chromosome segregation	1.61882	2.40132	0.0138791	4.66899e-09	4.66899e-09
GO:0042391	regulation of membrane potential	-1.45234	-1.76922	0.0139551	7.32953e-07	7.32953e-07
GO:0006582	melanin metabolic process	1.96531	-0.923268	0.0145382	0.753293	0.0145382
GO:0070252	actin-mediated cell contraction	-1.78201	-1.80693	0.0145382	0.000792347	0.000792347
GO:0006937	regulation of muscle contraction	-1.64721	-1.57269	0.0145382	0.0072458	0.0072458
GO:0048820	hair follicle maturation	1.98144	-1.0623	0.0148248	0.585701	0.0148248
GO:0010880	regulation of release of sequestered calcium ion into cytosol by sarcoplasmic reticulum	-1.89894	-1.64724	0.0149454	0.0351984	0.0149454
GO:0001910	regulation of leukocyte mediated cytotoxicity	-1.75352	2.00569	0.0150015	0.000241662	0.000241662
GO:0002429	immune response-activating cell surface receptor signaling pathway	-1.56237	2.16044	0.0150015	2.75537e-08	2.75537e-08
GO:0032612	interleukin-1 production	-1.72019	1.99312	0.0159247	0.000119393	0.000119393
GO:0045214	sarcomere organization	-1.88142	-2.11955	0.0159833	1.28741e-05	1.28741e-05
GO:0006813	potassium ion transport	-1.55436	-1.88645	0.016449	3.91471e-06	3.91471e-06
GO:0044851	hair cycle phase	1.93472	-1.05005	0.0165975	0.607079	0.0165975
GO:0010883	regulation of lipid storage	-1.82948	-0.802438	0.0189376	0.900571	0.0189376
GO:0014808	release of sequestered calcium ion into cytosol by sarcoplasmic reticulum	-1.90263	-1.52254	0.0190366	0.101394	0.0190366
GO:1903514	release of sequestered calcium ion into cytosol by endoplasmic reticulum	-1.90263	-1.32272	0.0190366	0.267795	0.0190366
GO:0065004	protein-DNA complex assembly	1.76772	2.16386	0.0190366	2.4523e-07	2.4523e-07
GO:0048742	regulation of skeletal muscle fiber development	-1.88244	-1.76005	0.019307	0.0154105	0.0154105
GO:0042133	neurotransmitter metabolic process	-1.90082	-1.42643	0.021132	0.205312	0.021132
GO:0071346	cellular response to interferon-gamma	-1.71956	2.27864	0.0217263	2.79556e-07	2.79556e-07
GO:0001909	leukocyte mediated cytotoxicity	-1.65526	2.28175	0.0224313	2.53651e-08	2.53651e-08
GO:0048525	negative regulation of viral process	-1.73584	2.44951	0.0228628	4.66899e-09	4.66899e-09
GO:0042640	anagen	1.92227	-1.26053	0.0233347	0.41162	0.0233347
GO:0044550	secondary metabolite biosynthetic process	1.92608	-0.87278	0.0234097	0.80815	0.0234097
GO:0002705	positive regulation of leukocyte mediated immunity	-1.62865	2.43118	0.0235413	4.66899e-09	4.66899e-09
GO:0048630	skeletal muscle tissue growth	-1.88665	-1.19137	0.0236063	0.478298	0.0236063
GO:0002218	activation of innate immune response	-1.81621	2.19664	0.0249568	2.53678e-05	2.53678e-05
GO:0046148	pigment biosynthetic process	1.89271	-0.679471	0.0262078	0.990247	0.0262078
GO:0001508	action potential	-1.67034	-1.77127	0.0263601	0.000550367	0.000550367
GO:0009410	response to xenobiotic stimulus	-1.54765	1.08993	0.0266354	0.432243	0.0266354
GO:1901989	positive regulation of cell cycle phase transition	1.79662	1.53643	0.0268713	0.0126971	0.0126971
GO:0055074	calcium ion homeostasis	-1.3835	1.42805	0.0296324	0.00409801	0.00409801
GO:0060191	regulation of lipase activity	-1.80327	-0.818136	0.0299808	0.90697	0.0299808
GO:0033045	regulation of sister chromatid segregation	1.83833	2.14816	0.0312061	3.05955e-05	3.05955e-05
GO:0071639	positive regulation of monocyte chemotactic protein-1 production	-1.82656	1.52256	0.0318768	0.149278	0.0318768
GO:0001912	positive regulation of leukocyte mediated cytotoxicity	-1.75647	2.09074	0.0318768	0.00023696	0.00023696
GO:0044784	metaphase/anaphase transition of cell cycle	1.85767	2.13414	0.0324662	1.41109e-05	1.41109e-05
GO:0002715	regulation of natural killer cell mediated immunity	-1.82926	1.64575	0.0336193	0.0417909	0.0336193
GO:0097186	amelogenesis	1.88237	-1.06615	0.0336264	0.593286	0.0336264
GO:0006641	triglyceride metabolic process	-1.68272	-1.15126	0.0341341	0.398998	0.0341341
GO:0002683	negative regulation of immune system process	-1.38884	2.26427	0.0341913	4.66899e-09	4.66899e-09
GO:0030071	regulation of mitotic metaphase/anaphase transition	1.83323	2.23652	0.0345201	4.74493e-06	4.74493e-06
GO:0043653	mitochondrial fragmentation involved in apoptotic process	-1.83027	-1.03781	0.0345201	0.629237	0.0345201
GO:0051306	mitotic sister chromatid separation	1.80595	2.29329	0.0345201	2.27237e-06	2.27237e-06
GO:0007091	metaphase/anaphase transition of mitotic cell cycle	1.87468	2.27352	0.0357051	9.95634e-07	9.95634e-07
GO:0071805	potassium ion transmembrane transport	-1.56239	-1.95303	0.0357051	2.60478e-06	2.60478e-06
GO:0043502	regulation of muscle adaptation	-1.65837	-1.21097	0.0385004	0.313516	0.0385004
GO:0010830	regulation of myotube differentiation	-1.81283	-1.75246	0.0391611	0.00784012	0.00784012
GO:0002476	antigen processing and presentation of endogenous peptide antigen via MHC class Ib	-1.80501	NA	0.0391611	NA	0.0391611
GO:0002484	antigen processing and presentation of endogenous peptide antigen via MHC class I via ER pathway	-1.80501	NA	0.0391611	NA	0.0391611
GO:0019915	lipid storage	-1.70886	0.884731	0.0391611	0.850454	0.0391611
GO:0043266	regulation of potassium ion transport	-1.66865	-1.75126	0.0391611	0.00222614	0.00222614
GO:0045787	positive regulation of cell cycle	1.55769	1.90644	0.0391611	1.49771e-07	1.49771e-07
GO:0051480	regulation of cytosolic calcium ion concentration	-1.43404	1.51072	0.0417445	0.00175787	0.00175787
GO:0002697	regulation of immune effector process	-1.40742	2.55044	0.0434638	4.66899e-09	4.66899e-09
GO:0002486	antigen processing and presentation of endogenous peptide antigen via MHC class I via ER pathway, TAP-independent	-1.81144	NA	0.0457332	NA	0.0457332
GO:0042267	natural killer cell mediated cytotoxicity	-1.76199	1.82672	0.0465821	0.00678076	0.00678076
GO:0002833	positive regulation of response to biotic stimulus	-1.5337	2.40674	0.0465821	4.66899e-09	4.66899e-09
GO:0032412	regulation of ion transmembrane transporter activity	-1.48907	-1.63792	0.0465821	0.000424604	0.000424604
GO:0050851	antigen receptor-mediated signaling pathway	-1.53545	1.89195	0.0479114	7.32225e-05	7.32225e-05
GO:0006874	cellular calcium ion homeostasis	-1.40017	1.36703	0.0479114	0.011797	0.011797
GO:0010965	regulation of mitotic sister chromatid separation	1.82491	2.29421	0.0482391	4.90994e-07	4.90994e-07
GO:1902099	regulation of metaphase/anaphase transition of cell cycle	1.81527	2.10546	0.0482391	0.000122512	0.000122512
GO:0035994	response to muscle stretch	-1.81703	-0.882945	0.0488006	0.79895	0.0488006
GO:1903522	regulation of blood circulation	-1.48807	-1.37986	0.0497627	0.0381104	0.0381104
GO:0019216	regulation of lipid metabolic process	-1.387	1.00429	0.0497627	0.605475	0.0497627
GO:0032652	regulation of interleukin-1 production	-1.6697	1.95748	0.0502379	0.000656111	0.000656111
GO:0042246	tissue regeneration	-1.74686	-1.32492	0.0512995	0.24203	0.0512995
GO:0062013	positive regulation of small molecule metabolic process	-1.58148	1.02822	0.0515268	0.551011	0.0515268
GO:0001959	regulation of cytokine-mediated signaling pathway	-1.57137	1.88859	0.053175	0.000250162	0.000250162
GO:0042273	ribosomal large subunit biogenesis	1.77988	1.81585	0.0537518	0.00184578	0.00184578
GO:0071826	ribonucleoprotein complex subunit organization	1.63034	1.87176	0.0541256	4.7167e-05	4.7167e-05
GO:0032611	interleukin-1 beta production	-1.62335	1.98116	0.0541256	0.00029752	0.00029752
GO:0060759	regulation of response to cytokine stimulus	-1.55474	1.9211	0.0541256	6.06957e-05	6.06957e-05
GO:0035455	response to interferon-alpha	-1.76864	1.85846	0.0562683	0.00847996	0.00847996
GO:0031577	spindle checkpoint signaling	1.83843	2.19535	0.0564979	3.13005e-05	3.13005e-05
GO:0046189	phenol-containing compound biosynthetic process	1.81799	-0.92766	0.0564979	0.743971	0.0564979
GO:0071577	zinc ion transmembrane transport	1.8085	-0.725357	0.0564979	0.939017	0.0564979
GO:2001251	negative regulation of chromosome organization	1.75689	2.18938	0.0564979	4.74258e-06	4.74258e-06
GO:0006882	cellular zinc ion homeostasis	1.83378	-0.636475	0.0573144	0.991562	0.0573144
GO:0002548	monocyte chemotaxis	-1.72091	1.8263	0.0573144	0.0030815	0.0030815
GO:0006942	regulation of striated muscle contraction	-1.65495	-1.71503	0.0573144	0.00469996	0.00469996
GO:0032409	regulation of transporter activity	-1.43007	-1.55445	0.0580404	0.00198087	0.00198087
GO:0033344	cholesterol efflux	-1.76096	-1.6481	0.058784	0.0286371	0.0286371
GO:0042135	neurotransmitter catabolic process	-1.76769	-1.32523	0.0588027	0.332526	0.0588027
GO:0030101	natural killer cell activation	-1.6832	1.94226	0.0596058	0.000752269	0.000752269
GO:0007051	spindle organization	1.57991	1.86916	0.0596058	4.94767e-05	4.94767e-05
GO:0010517	regulation of phospholipase activity	-1.72254	1.17013	0.0599046	0.402324	0.0599046
GO:0048644	muscle organ morphogenesis	-1.6475	-1.6941	0.0604345	0.00938632	0.00938632
GO:0042274	ribosomal small subunit biogenesis	1.76457	1.93611	0.0618766	0.000337382	0.000337382
GO:0001819	positive regulation of cytokine production	-1.34432	2.31799	0.0618766	4.66899e-09	4.66899e-09
GO:0031349	positive regulation of defense response	-1.44772	2.62235	0.0622987	4.66899e-09	4.66899e-09
GO:0044770	cell cycle phase transition	1.39928	1.62942	0.0623152	4.6119e-06	4.6119e-06
GO:0031032	actomyosin structure organization	-1.48357	-1.64872	0.0627923	0.000674451	0.000674451
GO:0007080	mitotic metaphase plate congression	1.81943	1.99373	0.0635913	0.000889073	0.000889073
GO:0042269	regulation of natural killer cell mediated cytotoxicity	-1.77135	1.65972	0.0635913	0.0320586	0.0320586
GO:0010875	positive regulation of cholesterol efflux	-1.7537	-1.14057	0.0635913	0.494569	0.0635913
GO:0002475	antigen processing and presentation via MHC class Ib	-1.74668	1.20855	0.0635913	0.446272	0.0635913
GO:0051304	chromosome separation	1.72127	2.32219	0.0635913	3.86723e-08	3.86723e-08
GO:0000075	cell cycle checkpoint signaling	1.58959	1.97765	0.0635913	2.60478e-06	2.60478e-06
GO:0055088	lipid homeostasis	-1.5369	-1.36828	0.0635913	0.0703172	0.0635913
GO:0032102	negative regulation of response to external stimulus	-1.37918	1.65628	0.0661874	9.52306e-05	9.52306e-05
GO:0032816	positive regulation of natural killer cell activation	-1.79451	1.49342	0.0669662	0.147947	0.0669662
GO:0002428	antigen processing and presentation of peptide antigen via MHC class Ib	-1.76927	NA	0.0670358	NA	0.0670358
GO:0002703	regulation of leukocyte mediated immunity	-1.47633	2.47682	0.0675494	4.66899e-09	4.66899e-09
GO:0051303	establishment of chromosome localization	1.74625	1.86724	0.0679224	0.00146947	0.00146947
GO:0060193	positive regulation of lipase activity	-1.68311	1.0569	0.0679224	0.567083	0.0679224
GO:0032069	regulation of nuclease activity	-1.76982	1.8432	0.0681624	0.011043	0.011043
GO:0071824	protein-DNA complex subunit organization	1.6083	2.01806	0.0681624	8.62796e-07	8.62796e-07
GO:0006631	fatty acid metabolic process	-1.36794	-1.08822	0.0681624	0.441979	0.0681624
GO:0043403	skeletal muscle tissue regeneration	-1.76278	-0.970948	0.0691441	0.687704	0.0691441
GO:0022618	ribonucleoprotein complex assembly	1.59032	1.87618	0.0691441	8.46666e-05	8.46666e-05
GO:0006261	DNA-templated DNA replication	1.63308	2.63174	0.0696555	4.66899e-09	4.66899e-09
GO:0034728	nucleosome organization	1.6803	1.84174	0.0699977	0.000857358	0.000857358
GO:0071459	protein localization to chromosome, centromeric region	1.80956	2.15984	0.0729923	0.000174206	0.000174206
GO:0035914	skeletal muscle cell differentiation	-1.62742	-1.55668	0.0729923	0.0246349	0.0246349
GO:0008016	regulation of heart contraction	-1.49231	-1.56126	0.0729923	0.00522589	0.00522589
GO:0071605	monocyte chemotactic protein-1 production	-1.75281	1.66398	0.0732219	0.0630287	0.0630287
GO:0071637	regulation of monocyte chemotactic protein-1 production	-1.75281	1.66398	0.0732219	0.0630287	0.0630287
GO:0045071	negative regulation of viral genome replication	-1.70272	2.43503	0.0732219	3.5144e-08	3.5144e-08
GO:0055008	cardiac muscle tissue morphogenesis	-1.65844	-1.69685	0.0732219	0.0113905	0.0113905
GO:0030261	chromosome condensation	1.80658	2.16667	0.0733153	4.12165e-05	4.12165e-05
GO:0032692	negative regulation of interleukin-1 production	-1.7587	1.62271	0.0733153	0.0630287	0.0630287
GO:0060415	muscle tissue morphogenesis	-1.65482	-1.81239	0.0739298	0.00121084	0.00121084
GO:0032355	response to estradiol	1.77099	1.11168	0.0740153	0.46871	0.0740153
GO:0055069	zinc ion homeostasis	1.83587	0.814208	0.0741163	0.867643	0.0741163
GO:0001504	neurotransmitter uptake	-1.74767	0.940447	0.0741163	0.709085	0.0741163
GO:0051310	metaphase plate congression	1.71385	2.17587	0.0741163	1.21826e-05	1.21826e-05
GO:0007528	neuromuscular junction development	-1.65151	-1.60727	0.0741163	0.0339495	0.0339495
GO:0060192	negative regulation of lipase activity	-1.75474	-1.4386	0.077303	0.178218	0.077303
GO:0045943	positive regulation of transcription by RNA polymerase I	1.78984	1.48605	0.0785892	0.173336	0.0785892
GO:0000470	maturation of LSU-rRNA	1.81649	1.94518	0.0788179	0.0063532	0.0063532
GO:1902100	negative regulation of metaphase/anaphase transition of cell cycle	1.7719	2.14895	0.0790945	0.000205842	0.000205842
GO:0051590	positive regulation of neurotransmitter transport	-1.69307	-1.29843	0.079224	0.300897	0.079224
GO:0031000	response to caffeine	-1.72323	-1.4353	0.0812669	0.186294	0.0812669
GO:0042753	positive regulation of circadian rhythm	-1.714	0.976794	0.0816911	0.660862	0.0816911
GO:0098810	neurotransmitter reuptake	-1.71353	-1.06898	0.0816911	0.575922	0.0816911
GO:0006829	zinc ion transport	1.79654	-0.548784	0.0833817	1	0.0833817
GO:0018149	peptide cross-linking	1.78262	-1.05568	0.0833817	0.58165	0.0833817
GO:0045986	negative regulation of smooth muscle contraction	-1.74381	0.968068	0.0833817	0.688045	0.0833817
GO:0051225	spindle assembly	1.67516	1.81902	0.0833817	0.000504495	0.000504495
GO:0002699	positive regulation of immune effector process	-1.40815	2.60833	0.0833817	4.66899e-09	4.66899e-09
GO:0006413	translational initiation	1.64347	1.28544	0.0835256	0.208882	0.0835256
GO:0002689	negative regulation of leukocyte chemotaxis	-1.71668	1.234	0.0845482	0.385609	0.0845482
GO:0030048	actin filament-based movement	-1.54753	-1.67876	0.0845482	0.00356074	0.00356074
GO:0001505	regulation of neurotransmitter levels	-1.42435	-1.64249	0.0845482	0.000901512	0.000901512
GO:0060700	regulation of ribonuclease activity	-1.76101	NA	0.0848977	NA	0.0848977
GO:0006403	RNA localization	1.5681	1.68018	0.0848977	0.00160901	0.00160901
GO:0045682	regulation of epidermis development	1.72613	-1.59745	0.0877796	0.0369475	0.0369475
GO:0086012	membrane depolarization during cardiac muscle cell action potential	-1.70298	-1.18614	0.0890511	0.486952	0.0890511
GO:0002092	positive regulation of receptor internalization	-1.71819	1.01808	0.0910827	0.614536	0.0910827
GO:0099149	regulation of postsynaptic neurotransmitter receptor internalization	1.75859	-0.726096	0.0916014	0.942118	0.0916014
GO:0002026	regulation of the force of heart contraction	-1.73745	-1.27363	0.092269	0.330239	0.092269
GO:0006356	regulation of transcription by RNA polymerase I	1.75075	1.26132	0.0930505	0.35113	0.0930505
GO:0030490	maturation of SSU-rRNA	1.77915	1.92129	0.0934232	0.00116463	0.00116463
GO:0006338	chromatin remodeling	1.54759	1.51904	0.0934232	0.00987959	0.00987959
GO:0022898	regulation of transmembrane transporter activity	-1.41024	-1.58419	0.0934232	0.00130224	0.00130224
GO:0045663	positive regulation of myoblast differentiation	-1.72126	-0.953933	0.0938783	0.719086	0.0938783
GO:0003300	cardiac muscle hypertrophy	-1.57758	-1.25334	0.0938783	0.254054	0.0938783
GO:0007094	mitotic spindle assembly checkpoint signaling	1.7581	2.16141	0.0945875	0.000131205	0.000131205
GO:0071173	spindle assembly checkpoint signaling	1.7581	2.16141	0.0945875	0.000131205	0.000131205
GO:0050806	positive regulation of synaptic transmission	-1.45344	-1.55262	0.0945875	0.00760504	0.00760504
GO:0019221	cytokine-mediated signaling pathway	-1.3352	2.33161	0.0957875	4.66899e-09	4.66899e-09
GO:0071174	mitotic spindle checkpoint signaling	1.78946	2.17764	0.0971277	7.08013e-05	7.08013e-05
GO:0042219	cellular modified amino acid catabolic process	1.77391	0.81357	0.0989469	0.862953	0.0989469
GO:0034501	protein localization to kinetochore	1.73854	2.12226	0.0989469	0.0002661	0.0002661
GO:1903083	protein localization to condensed chromosome	1.73854	2.12226	0.0989469	0.0002661	0.0002661
GO:0002385	mucosal immune response	-1.68219	1.3999	0.0989469	0.228916	0.0989469
GO:0019882	antigen processing and presentation	-1.56239	2.25153	0.0989469	7.87907e-07	7.87907e-07
GO:0048732	gland development	1.39763	0.942028	0.0989469	0.846928	0.0989469
GO:0007204	positive regulation of cytosolic calcium ion concentration	-1.37887	1.66993	0.0989469	0.000304865	0.000304865
GO:1903900	regulation of viral life cycle	-1.47026	2.15106	0.0992159	1.04161e-06	1.04161e-06
GO:0014874	response to stimulus involved in regulation of muscle adaptation	-1.72633	-1.19215	0.101226	0.478298	0.101226
GO:0019883	antigen processing and presentation of endogenous antigen	-1.69202	1.47032	0.101226	0.207503	0.101226
GO:1903115	regulation of actin filament-based movement	-1.63671	-1.45537	0.101226	0.138831	0.101226
GO:0032651	regulation of interleukin-1 beta production	-1.55171	1.9165	0.101226	0.00100174	0.00100174
GO:0051561	positive regulation of mitochondrial calcium ion concentration	-1.70491	-1.05118	0.101579	0.617135	0.101579
GO:0051985	negative regulation of chromosome segregation	1.75176	2.21634	0.101855	2.07316e-05	2.07316e-05
GO:0042440	pigment metabolic process	1.6784	-0.580775	0.103192	1	0.103192
GO:0035457	cellular response to interferon-alpha	-1.70089	1.22711	0.103359	0.447864	0.103359
GO:0010522	regulation of calcium ion transport into cytosol	-1.56651	1.03928	0.106304	0.5498	0.106304
GO:0051606	detection of stimulus	-1.45889	-1.12547	0.106304	0.43047	0.106304
GO:0045841	negative regulation of mitotic metaphase/anaphase transition	1.7751	2.16363	0.106768	9.88498e-05	9.88498e-05
GO:0033046	negative regulation of sister chromatid segregation	1.72311	2.20734	0.106768	6.5672e-05	6.5672e-05
GO:0033048	negative regulation of mitotic sister chromatid segregation	1.72311	2.20734	0.106768	6.5672e-05	6.5672e-05
GO:2000816	negative regulation of mitotic sister chromatid separation	1.72311	2.20734	0.106768	6.5672e-05	6.5672e-05
GO:0032817	regulation of natural killer cell proliferation	-1.70191	0.943298	0.106768	0.726468	0.106768
GO:0042445	hormone metabolic process	1.55132	1.00658	0.106768	0.630082	0.106768
GO:0002221	pattern recognition receptor signaling pathway	-1.43918	2.11671	0.106768	1.22843e-07	1.22843e-07
GO:0006360	transcription by RNA polymerase I	1.74736	1.03206	0.106871	0.601747	0.106871
GO:0033047	regulation of mitotic sister chromatid segregation	1.73237	2.19427	0.106871	3.42844e-05	3.42844e-05
GO:0051657	maintenance of organelle location	-1.70045	0.53543	0.106871	0.994438	0.106871
GO:0001773	myeloid dendritic cell activation	-1.66827	2.29504	0.106871	3.86655e-06	3.86655e-06
GO:0014743	regulation of muscle hypertrophy	-1.58787	-1.10823	0.107344	0.475594	0.107344
GO:0000956	nuclear-transcribed mRNA catabolic process	1.5856	1.23322	0.108042	0.268291	0.108042
GO:0006417	regulation of translation	1.39493	1.39823	0.109686	0.0118536	0.0118536
GO:0045604	regulation of epidermal cell differentiation	1.74504	-1.45647	0.113028	0.104364	0.104364
GO:0002460	adaptive immune response based on somatic recombination of immune receptors built from immunoglobulin superfamily domains	-1.38009	2.53085	0.113364	4.66899e-09	4.66899e-09
GO:0045661	regulation of myoblast differentiation	-1.60139	-1.2689	0.113756	0.27875	0.113756
GO:0031497	chromatin assembly	1.56047	1.83858	0.115282	7.81843e-05	7.81843e-05
GO:0002819	regulation of adaptive immune response	-1.38439	2.40742	0.115282	4.66899e-09	4.66899e-09
GO:0002456	T cell mediated immunity	-1.50883	2.24329	0.115641	1.34815e-07	1.34815e-07
GO:0072507	divalent inorganic cation homeostasis	-1.26209	1.39584	0.116021	0.00393716	0.00393716
GO:0010884	positive regulation of lipid storage	-1.67401	-1.05423	0.11794	0.593286	0.11794
GO:0043113	receptor clustering	-1.63479	-1.21469	0.11794	0.331936	0.11794
GO:0045932	negative regulation of muscle contraction	-1.69582	-0.908452	0.118745	0.775244	0.118745
GO:0002717	positive regulation of natural killer cell mediated immunity	-1.6946	1.93393	0.118745	0.00550978	0.00550978
GO:0048002	antigen processing and presentation of peptide antigen	-1.59476	2.07197	0.118745	0.000181597	0.000181597
GO:0033500	carbohydrate homeostasis	-1.38042	-0.990503	0.12005	0.677895	0.12005
GO:0000466	maturation of 5.8S rRNA from tricistronic rRNA transcript (SSU-rRNA, 5.8S rRNA, LSU-rRNA)	1.71515	1.81691	0.12043	0.012701	0.012701
GO:0048285	organelle fission	1.39689	2.09239	0.12043	4.66899e-09	4.66899e-09
GO:0000462	maturation of SSU-rRNA from tricistronic rRNA transcript (SSU-rRNA, 5.8S rRNA, LSU-rRNA)	1.72931	1.76926	0.120555	0.0146343	0.0146343
GO:0035637	multicellular organismal signaling	-1.49569	-1.71822	0.120789	0.00184538	0.00184538
GO:1902850	microtubule cytoskeleton organization involved in mitosis	1.53593	1.85702	0.120901	0.00012202	0.00012202
GO:0051984	positive regulation of chromosome segregation	1.71284	2.04497	0.121596	0.00133678	0.00133678
GO:0033363	secretory granule organization	1.72735	-0.882013	0.123653	0.805225	0.123653
GO:0001911	negative regulation of leukocyte mediated cytotoxicity	-1.69607	1.08384	0.123653	0.568629	0.123653
GO:2000241	regulation of reproductive process	1.52131	1.07279	0.123653	0.452592	0.123653
GO:0006281	DNA repair	1.37495	1.8744	0.123747	4.66899e-09	4.66899e-09
GO:1901894	regulation of ATPase-coupled calcium transmembrane transporter activity	-1.66945	-0.678369	0.123791	0.957526	0.123791
GO:0001787	natural killer cell proliferation	-1.70882	1.21874	0.124398	0.42494	0.124398
GO:0055003	cardiac myofibril assembly	-1.68225	-1.65397	0.124398	0.0397781	0.0397781
GO:1901379	regulation of potassium ion transmembrane transport	-1.57323	-1.85239	0.124398	0.00112772	0.00112772
GO:0015980	energy derivation by oxidation of organic compounds	-1.34512	-0.916964	0.124398	0.83957	0.124398
GO:0046641	positive regulation of alpha-beta T cell proliferation	-1.66882	1.78772	0.125056	0.0155287	0.0155287
GO:0000469	cleavage involved in rRNA processing	1.71764	1.84128	0.125567	0.0141367	0.0141367
GO:1901654	response to ketone	-1.49327	0.79558	0.125567	0.984919	0.125567
GO:0010518	positive regulation of phospholipase activity	-1.61414	1.3579	0.125773	0.224571	0.125773
GO:0050000	chromosome localization	1.66067	1.86868	0.126957	0.00123375	0.00123375
GO:0048243	norepinephrine secretion	-1.70206	-0.890797	0.127141	0.777879	0.127141
GO:0006268	DNA unwinding involved in DNA replication	1.71936	2.24387	0.127613	3.13005e-05	3.13005e-05
GO:0042593	glucose homeostasis	-1.38512	-0.994203	0.127613	0.668362	0.127613
GO:0051155	positive regulation of striated muscle cell differentiation	-1.57433	-1.40605	0.128637	0.159835	0.128637
GO:0051783	regulation of nuclear division	1.5668	1.96039	0.128637	6.13295e-05	6.13295e-05
GO:1901987	regulation of cell cycle phase transition	1.40853	1.67633	0.128671	1.62747e-05	1.62747e-05
GO:0046890	regulation of lipid biosynthetic process	-1.3811	1.01984	0.128746	0.608582	0.128746
GO:0099004	calmodulin dependent kinase signaling pathway	-1.65763	0.988423	0.12942	0.686343	0.12942
GO:1905819	negative regulation of chromosome separation	1.70419	2.16905	0.131711	4.39849e-05	4.39849e-05
GO:0050852	T cell receptor signaling pathway	-1.49578	1.82672	0.131711	0.000530957	0.000530957
GO:0032103	positive regulation of response to external stimulus	-1.30336	2.39762	0.131711	4.66899e-09	4.66899e-09
GO:0060249	anatomical structure homeostasis	-1.34826	1.26272	0.131768	0.123378	0.123378
GO:0032814	regulation of natural killer cell activation	-1.60736	1.7426	0.134898	0.0119471	0.0119471
GO:0031342	negative regulation of cell killing	-1.65203	1.47958	0.137134	0.180819	0.137134
GO:0006397	mRNA processing	1.35473	1.66379	0.13836	9.06029e-06	9.06029e-06
GO:0072677	eosinophil migration	-1.66825	2.09669	0.139008	0.000503475	0.000503475
GO:0019395	fatty acid oxidation	-1.50955	-1.23902	0.139008	0.282081	0.139008
GO:0007346	regulation of mitotic cell cycle	1.36532	1.80588	0.139448	4.04931e-08	4.04931e-08
GO:0002474	antigen processing and presentation of peptide antigen via MHC class I	-1.65016	1.9222	0.139494	0.00449959	0.00449959
GO:0002824	positive regulation of adaptive immune response based on somatic recombination of immune receptors built from immunoglobulin superfamily domains	-1.48252	2.33494	0.139494	9.33067e-09	9.33067e-09
GO:0001960	negative regulation of cytokine-mediated signaling pathway	-1.58577	1.4011	0.139716	0.103063	0.103063
GO:0045616	regulation of keratinocyte differentiation	1.75225	-1.19249	0.143596	0.428201	0.143596
GO:0045839	negative regulation of mitotic nuclear division	1.66602	1.94609	0.144221	0.00231366	0.00231366
GO:0043270	positive regulation of ion transport	-1.33119	-1.17189	0.144221	0.246115	0.144221
GO:0045786	negative regulation of cell cycle	1.37021	1.76687	0.144466	2.20673e-06	2.20673e-06
GO:0048245	eosinophil chemotaxis	-1.66249	2.00515	0.144632	0.00213309	0.00213309
GO:0060761	negative regulation of response to cytokine stimulus	-1.58176	1.37301	0.144632	0.109958	0.109958
GO:0051235	maintenance of location	-1.30345	1.16338	0.144632	0.20664	0.144632
GO:0051924	regulation of calcium ion transport	-1.3549	-1.09105	0.145054	0.457126	0.145054
GO:0006405	RNA export from nucleus	1.63847	1.70397	0.145186	0.0107191	0.0107191
GO:0048715	negative regulation of oligodendrocyte differentiation	1.7312	-1.79201	0.145388	0.00920518	0.00920518
GO:0000463	maturation of LSU-rRNA from tricistronic rRNA transcript (SSU-rRNA, 5.8S rRNA, LSU-rRNA)	1.70502	1.68264	0.145404	0.0498526	0.0498526
GO:1902476	chloride transmembrane transport	-1.63544	-1.51363	0.145823	0.0743234	0.0743234
GO:0000723	telomere maintenance	1.50909	1.62856	0.145823	0.00636567	0.00636567
GO:0002251	organ or tissue specific immune response	-1.65286	1.71328	0.145928	0.0274158	0.0274158
GO:0045954	positive regulation of natural killer cell mediated cytotoxicity	-1.63585	2.03575	0.145931	0.00118168	0.00118168
GO:0048538	thymus development	1.62908	-0.906944	0.146592	0.791808	0.146592
GO:0031123	RNA 3'-end processing	1.55049	1.37607	0.146592	0.0678219	0.0678219
GO:0051988	regulation of attachment of spindle microtubules to kinetochore	1.72782	2.0021	0.147365	0.0014121	0.0014121
GO:0006112	energy reserve metabolic process	-1.5375	-1.73705	0.151098	0.00231366	0.00231366
GO:0099590	neurotransmitter receptor internalization	1.71117	-1.39629	0.152559	0.213211	0.152559
GO:0006418	tRNA aminoacylation for protein translation	1.65879	1.57773	0.155245	0.0512087	0.0512087
GO:0010885	regulation of cholesterol storage	-1.64265	-0.993097	0.155367	0.676728	0.155367
GO:0046541	saliva secretion	-1.64056	-0.860992	0.155367	0.814911	0.155367
GO:0045824	negative regulation of innate immune response	-1.58905	1.74372	0.156555	0.00773474	0.00773474
GO:0000460	maturation of 5.8S rRNA	1.66265	1.95601	0.156916	0.00275538	0.00275538
GO:0051321	meiotic cell cycle	1.45918	1.97444	0.157485	4.54002e-07	4.54002e-07
GO:0051383	kinetochore organization	1.67338	2.30597	0.158265	9.06029e-06	9.06029e-06
GO:0019724	B cell mediated immunity	-1.43831	2.42648	0.1597	4.66899e-09	4.66899e-09
GO:0003417	growth plate cartilage development	1.66658	1.12759	0.16042	0.501252	0.16042
GO:0014061	regulation of norepinephrine secretion	-1.66326	-0.901001	0.16174	0.776235	0.16174
GO:1901841	regulation of high voltage-gated calcium channel activity	-1.65893	-0.914886	0.163438	0.745888	0.163438
GO:0070374	positive regulation of ERK1 and ERK2 cascade	-1.39197	1.67067	0.16511	0.00126734	0.00126734
GO:0006026	aminoglycan catabolic process	1.66695	1.24944	0.166377	0.373285	0.166377
GO:1902514	regulation of calcium ion transmembrane transport via high voltage-gated calcium channel	-1.65447	-1.60421	0.166377	0.0656994	0.0656994
GO:0015874	norepinephrine transport	-1.63403	-1.04273	0.166377	0.608582	0.166377
GO:0005977	glycogen metabolic process	-1.51699	-1.68964	0.166377	0.00772761	0.00772761
GO:0006073	cellular glucan metabolic process	-1.51699	-1.68964	0.166377	0.00772761	0.00772761
GO:0044042	glucan metabolic process	-1.51699	-1.51376	0.166377	0.0426435	0.0426435
GO:0001841	neural tube formation	1.51035	-0.92952	0.166377	0.788566	0.166377
GO:0033275	actin-myosin filament sliding	-1.63011	-1.03572	0.166792	0.629814	0.166792
GO:0006816	calcium ion transport	-1.27885	-1.14257	0.166792	0.272396	0.166792
GO:0086003	cardiac muscle cell contraction	-1.54167	-1.90497	0.166889	0.000573015	0.000573015
GO:0002483	antigen processing and presentation of endogenous peptide antigen	-1.63569	1.50218	0.16735	0.201694	0.16735
GO:0019885	antigen processing and presentation of endogenous peptide antigen via MHC class I	-1.63569	1.50218	0.16735	0.201694	0.16735
GO:0051153	regulation of striated muscle cell differentiation	-1.46899	-1.68111	0.16796	0.005179	0.005179
GO:0032691	negative regulation of interleukin-1 beta production	-1.62597	1.45222	0.170261	0.206893	0.170261
GO:0009303	rRNA transcription	1.71552	1.30876	0.17206	0.324748	0.17206
GO:0007398	ectoderm development	1.70436	-1.18467	0.17206	0.4771	0.17206
GO:0086067	AV node cell to bundle of His cell communication	-1.6461	-1.11753	0.17206	0.544337	0.17206
GO:1901607	alpha-amino acid biosynthetic process	1.6377	0.761279	0.17206	0.95297	0.17206
GO:0045913	positive regulation of carbohydrate metabolic process	-1.53626	-0.899173	0.17206	0.807346	0.17206
GO:0010466	negative regulation of peptidase activity	1.49298	1.62722	0.17206	0.0022652	0.0022652
GO:0002821	positive regulation of adaptive immune response	-1.46561	2.29199	0.17206	1.35046e-08	1.35046e-08
GO:0015850	organic hydroxy compound transport	-1.39053	-1.25997	0.17206	0.176962	0.17206
GO:2000291	regulation of myoblast proliferation	-1.62587	-1.01295	0.17229	0.661605	0.17229
GO:0007052	mitotic spindle organization	1.53086	1.90213	0.172393	0.000110535	0.000110535
GO:0048066	developmental pigmentation	1.68514	-0.808972	0.1729	0.89737	0.1729
GO:0090181	regulation of cholesterol metabolic process	-1.60966	-0.930868	0.173176	0.745888	0.173176
GO:0002224	toll-like receptor signaling pathway	-1.46578	1.86154	0.173352	0.000289803	0.000289803
GO:0032825	positive regulation of natural killer cell differentiation	-1.62222	0.611347	0.174529	0.969508	0.174529
GO:0071549	cellular response to dexamethasone stimulus	-1.62635	-0.746327	0.177298	0.922908	0.177298
GO:0010878	cholesterol storage	-1.64534	-1.04968	0.177635	0.60241	0.177635
GO:0002027	regulation of heart rate	-1.47312	-1.49731	0.177635	0.0267557	0.0267557
GO:1903046	meiotic cell cycle process	1.45902	2.02765	0.177635	2.3878e-06	2.3878e-06
GO:0007274	neuromuscular synaptic transmission	-1.62882	-1.51479	0.177671	0.0933002	0.0933002
GO:0072503	cellular divalent inorganic cation homeostasis	-1.27534	1.34621	0.177671	0.0141665	0.0141665
GO:0090075	relaxation of muscle	-1.5839	-1.35533	0.178403	0.225623	0.178403
GO:0031348	negative regulation of defense response	-1.37308	1.98668	0.178901	7.79249e-07	7.79249e-07
GO:0042403	thyroid hormone metabolic process	1.68861	-0.868405	0.180812	0.81135	0.180812
GO:0010863	positive regulation of phospholipase C activity	-1.62403	1.50896	0.180812	0.152005	0.152005
GO:0032728	positive regulation of interferon-beta production	-1.54992	2.11686	0.180812	0.000126811	0.000126811
GO:1903169	regulation of calcium ion transmembrane transport	-1.40022	-1.00881	0.180812	0.613349	0.180812
GO:1901992	positive regulation of mitotic cell cycle phase transition	1.56491	1.62815	0.18084	0.017303	0.017303
GO:0043039	tRNA aminoacylation	1.6323	1.41279	0.181506	0.176884	0.176884
GO:0045834	positive regulation of lipid metabolic process	-1.41338	-0.9125	0.181506	0.816558	0.181506
GO:0032438	melanosome organization	1.62907	-0.562953	0.181968	1	0.181968
GO:0044772	mitotic cell cycle phase transition	1.3167	1.75185	0.182633	6.1664e-07	6.1664e-07
GO:0007214	gamma-aminobutyric acid signaling pathway	-1.61008	-1.79024	0.182839	0.00873077	0.00873077
GO:0034502	protein localization to chromosome	1.51857	2.15603	0.184041	2.28506e-06	2.28506e-06
GO:0009220	pyrimidine ribonucleotide biosynthetic process	1.67803	1.62745	0.184589	0.0474783	0.0474783
GO:0051604	protein maturation	1.38362	1.26585	0.185821	0.0900169	0.0900169
GO:0002822	regulation of adaptive immune response based on somatic recombination of immune receptors built from immunoglobulin superfamily domains	-1.36042	2.41315	0.18654	4.66899e-09	4.66899e-09
GO:0002827	positive regulation of T-helper 1 type immune response	-1.60562	1.42536	0.186585	0.221073	0.186585
GO:0001916	positive regulation of T cell mediated cytotoxicity	-1.61123	1.55315	0.186642	0.110771	0.110771
GO:0090713	immunological memory process	-1.65858	1.4948	0.187727	0.219689	0.187727
GO:0061577	calcium ion transmembrane transport via high voltage-gated calcium channel	-1.63279	-1.61053	0.187727	0.0728025	0.0728025
GO:0090494	dopamine uptake	-1.60135	-1.57853	0.187727	0.0766512	0.0766512
GO:0001976	nervous system process involved in regulation of systemic arterial blood pressure	-1.59374	-1.11316	0.187727	0.555861	0.187727
GO:0030301	cholesterol transport	-1.54774	-1.28954	0.187727	0.260634	0.187727
GO:0016485	protein processing	1.42343	1.27371	0.187727	0.1299	0.1299
GO:0010838	positive regulation of keratinocyte proliferation	1.6767	-1.01822	0.188344	0.64342	0.188344
GO:0098884	postsynaptic neurotransmitter receptor internalization	1.65143	-0.727395	0.188344	0.936172	0.188344
GO:0140239	postsynaptic endocytosis	1.65143	-0.727395	0.188344	0.936172	0.188344
GO:0007520	myoblast fusion	-1.53379	1.31391	0.188344	0.270194	0.188344
GO:0044070	regulation of anion transport	-1.46396	1.34643	0.188344	0.143566	0.143566
GO:0006575	cellular modified amino acid metabolic process	1.47164	-1.07948	0.191322	0.50656	0.191322
GO:0007093	mitotic cell cycle checkpoint signaling	1.50251	2.04855	0.192732	4.16923e-06	4.16923e-06
GO:2001242	regulation of intrinsic apoptotic signaling pathway	1.42963	1.59336	0.192981	0.00494278	0.00494278
GO:0046395	carboxylic acid catabolic process	-1.30564	-1.15789	0.193136	0.345436	0.193136
GO:0032508	DNA duplex unwinding	1.6221	2.27285	0.193253	4.20829e-06	4.20829e-06
GO:0007202	activation of phospholipase C activity	-1.62722	1.5633	0.194607	0.0707828	0.0707828
GO:0016054	organic acid catabolic process	-1.31562	-1.15653	0.195167	0.349542	0.195167
GO:0071415	cellular response to purine-containing compound	-1.58882	-1.01786	0.198746	0.64342	0.198746
GO:0051653	spindle localization	1.64814	1.48884	0.198848	0.0900169	0.0900169
GO:0002440	production of molecular mediator of immune response	-1.33931	2.48104	0.198848	4.66899e-09	4.66899e-09
GO:0086010	membrane depolarization during action potential	-1.60655	-1.47392	0.200503	0.151124	0.151124
GO:0046460	neutral lipid biosynthetic process	-1.53778	0.7721	0.200901	0.949479	0.200901
GO:0046463	acylglycerol biosynthetic process	-1.53778	0.7721	0.200901	0.949479	0.200901
GO:0000387	spliceosomal snRNP assembly	1.67647	1.97758	0.201929	0.00245637	0.00245637
GO:0003416	endochondral bone growth	1.66038	-0.874238	0.201929	0.811986	0.201929
GO:0090205	positive regulation of cholesterol metabolic process	-1.62136	-0.580498	0.201929	0.996655	0.201929
GO:1900274	regulation of phospholipase C activity	-1.6048	1.277	0.201929	0.335841	0.201929
GO:0051932	synaptic transmission, GABAergic	-1.51774	-1.13798	0.201929	0.471637	0.201929
GO:0007043	cell-cell junction assembly	1.48277	0.838716	0.202697	0.944072	0.202697
GO:1904816	positive regulation of protein localization to chromosome, telomeric region	1.70587	1.70896	0.20283	0.0380654	0.0380654
GO:0045684	positive regulation of epidermis development	1.62108	-1.4687	0.20283	0.151412	0.151412
GO:0034612	response to tumor necrosis factor	-1.35197	1.83264	0.20283	0.000123222	0.000123222
GO:0009083	branched-chain amino acid catabolic process	-1.52506	-0.997128	0.203238	0.663992	0.203238
GO:0002709	regulation of T cell mediated immunity	-1.48166	2.09171	0.203238	3.13005e-05	3.13005e-05
GO:0006940	regulation of smooth muscle contraction	-1.49467	-0.932776	0.204344	0.744578	0.204344
GO:0006335	DNA replication-dependent chromatin assembly	1.66854	1.85245	0.204407	0.0115517	0.0115517
GO:0034723	DNA replication-dependent chromatin organization	1.66854	1.85245	0.204407	0.0115517	0.0115517
GO:0061760	antifungal innate immune response	-1.57642	1.74085	0.204613	0.0366843	0.0366843
GO:1903901	negative regulation of viral life cycle	-1.56431	1.85808	0.204613	0.0101223	0.0101223
GO:0016064	immunoglobulin mediated immune response	-1.40945	2.42083	0.204613	4.66899e-09	4.66899e-09
GO:0070588	calcium ion transmembrane transport	-1.27943	-1.08904	0.207541	0.44863	0.207541
GO:0086016	AV node cell action potential	-1.63912	-1.03693	0.210634	0.614536	0.210634
GO:0086027	AV node cell to bundle of His cell signaling	-1.63912	-1.03693	0.210634	0.614536	0.210634
GO:0021544	subpallium development	1.6031	-0.97194	0.210634	0.706184	0.210634
GO:0001914	regulation of T cell mediated cytotoxicity	-1.54022	1.75561	0.210634	0.0231572	0.0231572
GO:0043691	reverse cholesterol transport	-1.57921	-1.35953	0.210683	0.282081	0.210683
GO:0050731	positive regulation of peptidyl-tyrosine phosphorylation	-1.32233	2.02288	0.21187	1.44511e-06	1.44511e-06
GO:0019748	secondary metabolic process	1.6351	-1.15184	0.212477	0.470096	0.212477
GO:0032200	telomere organization	1.47416	1.6141	0.212477	0.00683019	0.00683019
GO:0000727	double-strand break repair via break-induced replication	1.66288	2.0227	0.212984	0.00064955	0.00064955
GO:0002076	osteoblast development	1.66426	-1.2963	0.213533	0.348921	0.213533
GO:0030318	melanocyte differentiation	1.62451	-0.988299	0.213533	0.673238	0.213533
GO:0014733	regulation of skeletal muscle adaptation	-1.57986	-1.6213	0.216165	0.0570298	0.0570298
GO:0051168	nuclear export	1.47866	1.55538	0.216165	0.0098788	0.0098788
GO:0045606	positive regulation of epidermal cell differentiation	1.59362	-1.13949	0.217145	0.517893	0.217145
GO:0050657	nucleic acid transport	1.4918	1.62857	0.218346	0.00724882	0.00724882
GO:0050658	RNA transport	1.4918	1.62857	0.218346	0.00724882	0.00724882
GO:0001709	cell fate determination	-1.57798	-1.28616	0.220276	0.318055	0.220276
GO:0008206	bile acid metabolic process	-1.5751	-1.50971	0.220276	0.0844222	0.0844222
GO:0001866	NK T cell proliferation	-1.56969	1.13928	0.220996	0.518546	0.220996
GO:0003334	keratinocyte development	1.63786	-1.33295	0.221285	0.295029	0.221285
GO:0051784	negative regulation of nuclear division	1.58665	2.07319	0.221285	0.000208975	0.000208975
GO:0002714	positive regulation of B cell mediated immunity	-1.52066	2.12135	0.221285	0.000116846	0.000116846
GO:0002891	positive regulation of immunoglobulin mediated immune response	-1.52066	2.12135	0.221285	0.000116846	0.000116846
GO:0001843	neural tube closure	1.48983	-0.934197	0.221285	0.769287	0.221285
GO:0060606	tube closure	1.48415	-0.994166	0.221285	0.648706	0.221285
GO:0051899	membrane depolarization	-1.48463	-1.33296	0.222453	0.181357	0.181357
GO:0002704	negative regulation of leukocyte mediated immunity	-1.53586	1.83764	0.223982	0.00303804	0.00303804
GO:0050777	negative regulation of immune response	-1.34685	2.36692	0.224375	4.66899e-09	4.66899e-09
GO:0051028	mRNA transport	1.47711	1.50176	0.224751	0.0177366	0.0177366
GO:0097154	GABAergic neuron differentiation	1.67642	-1.41311	0.225243	0.236124	0.225243
GO:0051236	establishment of RNA localization	1.47381	1.62652	0.225243	0.00719508	0.00719508
GO:0006949	syncytium formation	-1.48884	1.42359	0.225263	0.146287	0.146287
GO:0014020	primary neural tube formation	1.48377	-0.888132	0.225263	0.846928	0.225263
GO:0051149	positive regulation of muscle cell differentiation	-1.46175	-1.47977	0.225263	0.0380531	0.0380531
GO:1905820	positive regulation of chromosome separation	1.6026	1.51946	0.227432	0.108784	0.108784
GO:0007088	regulation of mitotic nuclear division	1.46881	2.00578	0.227862	4.39362e-05	4.39362e-05
GO:0010889	regulation of sequestering of triglyceride	-1.55585	-1.29331	0.229164	0.359584	0.229164
GO:0055090	acylglycerol homeostasis	-1.57333	-1.4293	0.230735	0.189862	0.189862
GO:0070328	triglyceride homeostasis	-1.57333	-1.4293	0.230735	0.189862	0.189862
GO:0086019	cell-cell signaling involved in cardiac conduction	-1.56142	-1.47876	0.230735	0.16134	0.16134
GO:0060314	regulation of ryanodine-sensitive calcium-release channel activity	-1.48568	-1.57542	0.230735	0.0598432	0.0598432
GO:0015918	sterol transport	-1.46816	-1.22766	0.230735	0.33202	0.230735
GO:0034505	tooth mineralization	1.63013	-1.13306	0.232028	0.499363	0.232028
GO:0002716	negative regulation of natural killer cell mediated immunity	-1.58251	0.854228	0.232028	0.80628	0.232028
GO:0071548	response to dexamethasone	-1.56504	-0.719432	0.232028	0.939895	0.232028
GO:0071880	adenylate cyclase-activating adrenergic receptor signaling pathway	-1.56286	-1.66999	0.232028	0.0282396	0.0282396
GO:0001913	T cell mediated cytotoxicity	-1.49896	1.96613	0.232028	0.00227878	0.00227878
GO:0006302	double-strand break repair	1.36573	1.87128	0.232028	4.44678e-06	4.44678e-06
GO:0099177	regulation of trans-synaptic signaling	-1.21422	-1.51151	0.232028	0.000385302	0.000385302
GO:0046597	negative regulation of viral entry into host cell	-1.55907	1.83425	0.232265	0.0104433	0.0104433
GO:0019226	transmission of nerve impulse	-1.52165	-1.59929	0.233825	0.0273176	0.0273176
GO:0071404	cellular response to low-density lipoprotein particle stimulus	-1.57079	0.783569	0.239025	0.881377	0.239025
GO:1905521	regulation of macrophage migration	-1.50778	1.40951	0.239025	0.186795	0.186795
GO:0046486	glycerolipid metabolic process	-1.22599	-0.909256	0.239084	0.875662	0.239084
GO:0015749	monosaccharide transmembrane transport	-1.36978	1.17186	0.239797	0.341807	0.239797
GO:0070203	regulation of establishment of protein localization to telomere	1.61774	1.69607	0.239825	0.0587509	0.0587509
GO:0010874	regulation of cholesterol efflux	-1.53428	-1.48017	0.240206	0.0736376	0.0736376
GO:0051450	myoblast proliferation	-1.55826	-0.873673	0.240553	0.80671	0.240553
GO:0031077	post-embryonic camera-type eye development	1.60778	-1.00562	0.241766	0.652351	0.241766
GO:0043462	regulation of ATP-dependent activity	-1.51384	-0.9955	0.241766	0.644226	0.241766
GO:0052547	regulation of peptidase activity	1.32753	1.80817	0.244276	1.44511e-06	1.44511e-06
GO:0060401	cytosolic calcium ion transport	-1.30116	-1.0092	0.246687	0.629021	0.246687
GO:0043038	amino acid activation	1.60164	1.35187	0.246689	0.22528	0.22528
GO:0048753	pigment granule organization	1.614	-0.784065	0.246947	0.875662	0.246947
GO:0051283	negative regulation of sequestering of calcium ion	-1.36203	1.19121	0.246947	0.3099	0.246947
GO:0010948	negative regulation of cell cycle process	1.34675	1.89728	0.250458	1.07486e-06	1.07486e-06
GO:0042454	ribonucleoside catabolic process	1.65723	1.85981	0.252936	0.0101149	0.0101149
GO:0071676	negative regulation of mononuclear cell migration	-1.54509	0.92439	0.255252	0.732765	0.255252
GO:0050804	modulation of chemical synaptic transmission	-1.22616	-1.52345	0.255858	0.000424194	0.000424194
GO:0007000	nucleolus organization	1.61914	1.3053	0.256505	0.328653	0.256505
GO:0051481	negative regulation of cytosolic calcium ion concentration	-1.55235	-1.38368	0.257016	0.184785	0.184785
GO:0006310	DNA recombination	1.33725	2.14309	0.257016	4.66899e-09	4.66899e-09
GO:0045821	positive regulation of glycolytic process	-1.56005	-1.09793	0.25753	0.563632	0.25753
GO:0006027	glycosaminoglycan catabolic process	1.6354	1.22348	0.257917	0.405065	0.257917
GO:0018108	peptidyl-tyrosine phosphorylation	-1.25105	2.06935	0.257955	4.66899e-09	4.66899e-09
GO:1904814	regulation of protein localization to chromosome, telomeric region	1.65245	1.77891	0.259015	0.0289285	0.0289285
GO:0032680	regulation of tumor necrosis factor production	-1.301	2.10944	0.259015	1.28424e-07	1.28424e-07
GO:0018212	peptidyl-tyrosine modification	-1.24766	2.0619	0.259015	4.66899e-09	4.66899e-09
GO:1904251	regulation of bile acid metabolic process	-1.55426	-1.4009	0.259246	0.260867	0.259246
GO:0032096	negative regulation of response to food	-1.53813	NA	0.259246	NA	0.259246
GO:0032105	negative regulation of response to extracellular stimulus	-1.53813	NA	0.259246	NA	0.259246
GO:0032108	negative regulation of response to nutrient levels	-1.53813	NA	0.259246	NA	0.259246
GO:0045216	cell-cell junction organization	1.38779	-0.763228	0.259246	1	0.259246
GO:1902969	mitotic DNA replication	1.62226	1.8517	0.259791	0.00805798	0.00805798
GO:0006084	acetyl-CoA metabolic process	-1.55769	-1.6545	0.259791	0.017303	0.017303
GO:0006956	complement activation	-1.46848	1.85924	0.259791	0.00915777	0.00915777
GO:1901655	cellular response to ketone	-1.41546	-0.776913	0.259791	0.957558	0.259791
GO:0009081	branched-chain amino acid metabolic process	-1.51896	-1.01805	0.261692	0.643709	0.261692
GO:1905952	regulation of lipid localization	-1.36696	1.06008	0.261749	0.487086	0.261749
GO:0045861	negative regulation of proteolysis	1.35348	1.44953	0.262201	0.013533	0.013533
GO:0050931	pigment cell differentiation	1.57225	-0.702746	0.262359	0.972985	0.262359
GO:0002367	cytokine production involved in immune response	-1.40841	2.36697	0.262359	4.66899e-09	4.66899e-09
GO:0006909	phagocytosis	-1.28927	2.20371	0.262359	4.66899e-09	4.66899e-09
GO:0002707	negative regulation of lymphocyte mediated immunity	-1.48538	1.56278	0.263014	0.0689141	0.0689141
GO:0002698	negative regulation of immune effector process	-1.40777	2.16395	0.263014	9.25342e-07	9.25342e-07
GO:0035384	thioester biosynthetic process	-1.53352	-1.68294	0.264352	0.0361349	0.0361349
GO:0071616	acyl-CoA biosynthetic process	-1.53352	-1.68294	0.264352	0.0361349	0.0361349
GO:0071467	cellular response to pH	1.56906	-0.938184	0.268312	0.743161	0.268312
GO:0000054	ribosomal subunit export from nucleus	1.61518	1.62519	0.269939	0.0737342	0.0737342
GO:0033750	ribosome localization	1.61518	1.62519	0.269939	0.0737342	0.0737342
GO:0071356	cellular response to tumor necrosis factor	-1.34554	1.85787	0.270662	0.000124225	0.000124225
GO:0051208	sequestering of calcium ion	-1.37378	1.1924	0.27179	0.300888	0.27179
GO:0043476	pigment accumulation	1.61253	-0.971188	0.272288	0.701616	0.272288
GO:0046834	lipid phosphorylation	-1.5978	-1.43947	0.272288	0.217144	0.217144
GO:0002396	MHC protein complex assembly	-1.56722	1.53264	0.272288	0.144957	0.144957
GO:0002501	peptide antigen assembly with MHC protein complex	-1.56722	1.53264	0.272288	0.144957	0.144957
GO:0051901	positive regulation of mitochondrial depolarization	-1.52321	NA	0.272288	NA	0.272288
GO:0010565	regulation of cellular ketone metabolic process	-1.33513	1.14756	0.272288	0.357923	0.272288
GO:1905954	positive regulation of lipid localization	-1.39339	1.06219	0.272304	0.524797	0.272304
GO:0050686	negative regulation of mRNA processing	1.60717	1.61278	0.273561	0.0540615	0.0540615
GO:0032732	positive regulation of interleukin-1 production	-1.47482	1.89344	0.273561	0.00221204	0.00221204
GO:2000810	regulation of bicellular tight junction assembly	1.52737	0.728385	0.274368	0.936061	0.274368
GO:0000768	syncytium formation by plasma membrane fusion	-1.49175	1.43013	0.274368	0.0865302	0.0865302
GO:0140253	cell-cell fusion	-1.49175	1.43013	0.274368	0.0865302	0.0865302
GO:0009581	detection of external stimulus	-1.382	-1.31265	0.274368	0.21386	0.21386
GO:0009582	detection of abiotic stimulus	-1.382	-1.31265	0.274368	0.21386	0.21386
GO:0106106	cold-induced thermogenesis	-1.34285	-1.03396	0.274368	0.584159	0.274368
GO:1901977	negative regulation of cell cycle checkpoint	1.64719	1.46676	0.274827	0.250578	0.250578
GO:0002686	negative regulation of leukocyte migration	-1.51529	1.49097	0.275784	0.085845	0.085845
GO:0051282	regulation of sequestering of calcium ion	-1.39914	1.16621	0.27659	0.332814	0.27659
GO:0051293	establishment of spindle localization	1.52288	1.46572	0.277626	0.111351	0.111351
GO:0008209	androgen metabolic process	1.59706	-0.790434	0.278536	0.876964	0.278536
GO:0070166	enamel mineralization	1.59348	-0.910025	0.280336	0.758101	0.280336
GO:2000232	regulation of rRNA processing	1.59222	1.4158	0.280336	0.250123	0.250123
GO:0002418	immune response to tumor cell	-1.51915	1.26981	0.280408	0.368351	0.280408
GO:0021915	neural tube development	1.37579	-0.884272	0.281065	0.887054	0.281065
GO:0006399	tRNA metabolic process	1.37238	1.37079	0.281065	0.0607681	0.0607681
GO:1902808	positive regulation of cell cycle G1/S phase transition	1.50825	1.14923	0.281964	0.443187	0.281964
GO:0009069	serine family amino acid metabolic process	1.59796	0.80547	0.282081	0.889097	0.282081
GO:0048641	regulation of skeletal muscle tissue development	-1.52629	-1.76048	0.282081	0.00866101	0.00866101
GO:0001838	embryonic epithelial tube formation	1.39734	-1.01359	0.282081	0.600715	0.282081
GO:0071706	tumor necrosis factor superfamily cytokine production	-1.25247	2.15131	0.282363	5.73462e-08	5.73462e-08
GO:0030258	lipid modification	-1.2499	-1.28361	0.282363	0.156411	0.156411
GO:1904181	positive regulation of membrane depolarization	-1.5442	-1.01204	0.282397	0.655933	0.282397
GO:0043277	apoptotic cell clearance	-1.50812	1.53035	0.284335	0.0607681	0.0607681
GO:0050792	regulation of viral process	-1.32064	2.20058	0.284335	1.01192e-07	1.01192e-07
GO:0051294	establishment of spindle orientation	1.52284	1.44115	0.285975	0.108688	0.108688
GO:2001234	negative regulation of apoptotic signaling pathway	1.36374	1.50511	0.285975	0.00578924	0.00578924
GO:0019932	second-messenger-mediated signaling	-1.25224	1.09746	0.285975	0.409991	0.285975
GO:0014074	response to purine-containing compound	-1.34875	-0.990095	0.287123	0.656981	0.287123
GO:0032640	tumor necrosis factor production	-1.31265	2.11581	0.287123	1.38309e-07	1.38309e-07
GO:0010888	negative regulation of lipid storage	-1.54388	0.714391	0.287454	0.939895	0.287454
GO:0009070	serine family amino acid biosynthetic process	1.59358	0.938333	0.288132	0.723013	0.288132
GO:0003298	physiological muscle hypertrophy	-1.5585	-1.41014	0.289459	0.17588	0.17588
GO:0003301	physiological cardiac muscle hypertrophy	-1.5585	-1.41014	0.289459	0.17588	0.17588
GO:0061049	cell growth involved in cardiac muscle cell development	-1.5585	-1.41014	0.289459	0.17588	0.17588
GO:0034142	toll-like receptor 4 signaling pathway	-1.49877	1.90045	0.289459	0.00227406	0.00227406
GO:0019722	calcium-mediated signaling	-1.31362	1.34071	0.289459	0.0947251	0.0947251
GO:0055092	sterol homeostasis	-1.44132	-1.40763	0.290284	0.103516	0.103516
GO:0042832	defense response to protozoan	-1.47726	2.16333	0.290788	0.000165409	0.000165409
GO:0010817	regulation of hormone levels	1.27407	-1.0804	0.292282	0.439128	0.292282
GO:0006152	purine nucleoside catabolic process	1.62377	1.85575	0.292777	0.0156	0.0156
GO:0016540	protein autoprocessing	1.55431	-0.955686	0.292777	0.718947	0.292777
GO:0048025	negative regulation of mRNA splicing, via spliceosome	1.54496	1.62046	0.292777	0.0657863	0.0657863
GO:0014051	gamma-aminobutyric acid secretion	-1.53064	-1.45817	0.292777	0.177745	0.177745
GO:0009268	response to pH	1.52123	-0.778353	0.292777	0.910219	0.292777
GO:0010259	multicellular organism aging	-1.51437	-1.18172	0.292777	0.43635	0.292777
GO:0010831	positive regulation of myotube differentiation	-1.50141	-0.983975	0.292777	0.681764	0.292777
GO:0014742	positive regulation of muscle hypertrophy	-1.48566	-0.705407	0.292777	0.972969	0.292777
GO:0042632	cholesterol homeostasis	-1.43637	-1.43081	0.292777	0.0775347	0.0775347
GO:0000725	recombinational repair	1.40151	1.90173	0.296693	8.25029e-05	8.25029e-05
GO:0046324	regulation of glucose import	-1.44828	-1.10725	0.297601	0.498623	0.297601
GO:0031640	killing of cells of another organism	-1.49866	1.99986	0.300983	0.000777139	0.000777139
GO:0051279	regulation of release of sequestered calcium ion into cytosol	-1.38783	1.01861	0.302785	0.625494	0.302785
GO:0051209	release of sequestered calcium ion into cytosol	-1.36857	1.19829	0.303096	0.300888	0.300888
GO:0010827	regulation of glucose transmembrane transport	-1.3592	1.05326	0.303096	0.552525	0.303096
GO:0051382	kinetochore assembly	1.56872	2.11303	0.305403	0.000199647	0.000199647
GO:0051315	attachment of mitotic spindle microtubules to kinetochore	1.60915	1.7494	0.305521	0.0254908	0.0254908
GO:0120192	tight junction assembly	1.50161	-0.981119	0.307197	0.678795	0.307197
GO:0045930	negative regulation of mitotic cell cycle	1.33361	1.83186	0.30778	2.42463e-05	2.42463e-05
GO:0071385	cellular response to glucocorticoid stimulus	-1.49791	-0.747738	0.308656	0.94465	0.308656
GO:0061762	CAMKK-AMPK signaling cascade	-1.56531	1.36021	0.308822	0.323542	0.308822
GO:0070199	establishment of protein localization to chromosome	1.54947	1.49293	0.308822	0.135755	0.135755
GO:0042255	ribosome assembly	1.48625	1.47895	0.308822	0.0634811	0.0634811
GO:0002711	positive regulation of T cell mediated immunity	-1.46752	1.99952	0.308822	0.000309151	0.000309151
GO:0046633	alpha-beta T cell proliferation	-1.43355	1.80137	0.308822	0.0064708	0.0064708
GO:0009130	pyrimidine nucleoside monophosphate biosynthetic process	1.57234	1.85187	0.310629	0.0141742	0.0141742
GO:0060740	prostate gland epithelium morphogenesis	1.55031	-1.08013	0.310629	0.566921	0.310629
GO:0010887	negative regulation of cholesterol storage	-1.56171	NA	0.311341	NA	0.311341
GO:0086004	regulation of cardiac muscle cell contraction	-1.45057	-1.37567	0.311341	0.194717	0.194717
GO:1901988	negative regulation of cell cycle phase transition	1.33776	1.87687	0.311341	9.06029e-06	9.06029e-06
GO:1904851	positive regulation of establishment of protein localization to telomere	1.60576	1.68088	0.312023	0.0718136	0.0718136
GO:0021548	pons development	1.60118	-0.810698	0.312023	0.839686	0.312023
GO:0097421	liver regeneration	1.56374	1.39054	0.312023	0.300888	0.300888
GO:0006534	cysteine metabolic process	1.56349	-1.20541	0.312023	0.474564	0.312023
GO:0006691	leukotriene metabolic process	-1.50814	1.67696	0.314748	0.0561991	0.0561991
GO:0043455	regulation of secondary metabolic process	1.61125	1.17766	0.314999	0.494569	0.314999
GO:0048021	regulation of melanin biosynthetic process	1.61125	1.17766	0.314999	0.494569	0.314999
GO:1900376	regulation of secondary metabolite biosynthetic process	1.61125	1.17766	0.314999	0.494569	0.314999
GO:0090501	RNA phosphodiester bond hydrolysis	1.46377	1.55046	0.315614	0.0524903	0.0524903
GO:0001894	tissue homeostasis	-1.26885	1.38844	0.315684	0.0272751	0.0272751
GO:0045923	positive regulation of fatty acid metabolic process	-1.47083	1.05203	0.315927	0.563606	0.315927
GO:0070198	protein localization to chromosome, telomeric region	1.52489	1.60089	0.317625	0.0590195	0.0590195
GO:0048871	multicellular organismal homeostasis	-1.18363	1.30261	0.318387	0.0246402	0.0246402
GO:0033198	response to ATP	-1.49438	1.25092	0.320737	0.373285	0.320737
GO:0045618	positive regulation of keratinocyte differentiation	1.59348	-0.871835	0.321462	0.805225	0.321462
GO:0048713	regulation of oligodendrocyte differentiation	1.53597	-1.35266	0.321477	0.20664	0.20664
GO:1903975	regulation of glial cell migration	-1.50175	1.18879	0.324167	0.434219	0.324167
GO:0045069	regulation of viral genome replication	-1.41165	2.2643	0.324167	5.2406e-07	5.2406e-07
GO:0006120	mitochondrial electron transport, NADH to ubiquinone	-1.49567	-1.11936	0.325611	0.511901	0.325611
GO:0001781	neutrophil apoptotic process	1.54697	1.72329	0.326494	0.0449122	0.0449122
GO:1903431	positive regulation of cell maturation	1.54576	-0.724855	0.326494	0.921072	0.326494
GO:0002347	response to tumor cell	-1.47393	1.375	0.326494	0.217794	0.217794
GO:0045981	positive regulation of nucleotide metabolic process	-1.44822	-1.00356	0.326494	0.66007	0.326494
GO:1900544	positive regulation of purine nucleotide metabolic process	-1.44822	-1.00356	0.326494	0.66007	0.326494
GO:0000096	sulfur amino acid metabolic process	1.5549	-1.26639	0.326818	0.336267	0.326818
GO:0060512	prostate gland morphogenesis	1.55455	-1.07298	0.326818	0.573553	0.326818
GO:0090190	positive regulation of branching involved in ureteric bud morphogenesis	-1.4846	-1.01955	0.326818	0.649075	0.326818
GO:0052372	modulation by symbiont of entry into host	-1.42363	1.80613	0.326818	0.00813587	0.00813587
GO:0043271	negative regulation of ion transport	-1.29395	0.966788	0.326818	0.734422	0.326818
GO:0070202	regulation of establishment of protein localization to chromosome	1.57825	1.66061	0.327121	0.0715926	0.0715926
GO:2000243	positive regulation of reproductive process	1.4465	-0.945143	0.329097	0.721137	0.329097
GO:0001649	osteoblast differentiation	1.34017	-1.49877	0.331135	0.010461	0.010461
GO:0032434	regulation of proteasomal ubiquitin-dependent protein catabolic process	1.39007	0.83532	0.331343	0.952476	0.331343
GO:0008645	hexose transmembrane transport	-1.35699	1.18094	0.33314	0.326615	0.326615
GO:1904659	glucose transmembrane transport	-1.35699	1.18094	0.33314	0.326615	0.326615
GO:0120193	tight junction organization	1.49072	-0.826264	0.335887	0.894693	0.335887
GO:0034219	carbohydrate transmembrane transport	-1.34102	1.32486	0.340086	0.129785	0.129785
GO:0060402	calcium ion transport into cytosol	-1.28878	1.06484	0.341453	0.498623	0.341453
GO:0000255	allantoin metabolic process	1.58544	1.8858	0.343098	0.0119928	0.0119928
GO:0009172	purine deoxyribonucleoside monophosphate catabolic process	1.58544	1.8858	0.343098	0.0119928	0.0119928
GO:0090207	regulation of triglyceride metabolic process	-1.46491	-0.864414	0.345108	0.820866	0.345108
GO:0043297	apical junction assembly	1.48035	-0.934525	0.346836	0.750265	0.346836
GO:0050873	brown fat cell differentiation	-1.41431	-1.33225	0.351505	0.216611	0.216611
GO:0051384	response to glucocorticoid	-1.41023	1.12292	0.352837	0.492924	0.352837
GO:0031124	mRNA 3'-end processing	1.46204	1.05535	0.353295	0.568283	0.353295
GO:2001252	positive regulation of chromosome organization	1.42193	1.85233	0.354287	0.00127919	0.00127919
GO:0140013	meiotic nuclear division	1.37862	2.04438	0.354287	3.71138e-06	3.71138e-06
GO:0001539	cilium or flagellum-dependent cell motility	-1.34164	-1.22647	0.354287	0.280868	0.280868
GO:0060285	cilium-dependent cell motility	-1.34164	-1.22647	0.354287	0.280868	0.280868
GO:0046323	glucose import	-1.32789	-1.00489	0.354287	0.645426	0.354287
GO:1901990	regulation of mitotic cell cycle phase transition	1.29343	1.84689	0.354287	1.04161e-06	1.04161e-06
GO:0045777	positive regulation of blood pressure	-1.44676	-1.38779	0.354582	0.204927	0.204927
GO:0001837	epithelial to mesenchymal transition	1.36413	-0.966822	0.355378	0.705776	0.355378
GO:0005978	glycogen biosynthetic process	-1.45901	-1.38327	0.359257	0.196769	0.196769
GO:0009250	glucan biosynthetic process	-1.45901	-1.38327	0.359257	0.196769	0.196769
GO:0044262	cellular carbohydrate metabolic process	-1.23411	-0.853171	0.359257	0.950866	0.359257
GO:0071695	anatomical structure maturation	1.29957	-1.19635	0.360328	0.252581	0.252581
GO:0002712	regulation of B cell mediated immunity	-1.40776	2.09931	0.361113	6.09197e-05	6.09197e-05
GO:0002889	regulation of immunoglobulin mediated immune response	-1.40776	2.09931	0.361113	6.09197e-05	6.09197e-05
GO:0002903	negative regulation of B cell apoptotic process	1.52647	1.11397	0.365273	0.54938	0.365273
GO:0048340	paraxial mesoderm morphogenesis	1.55985	-1.42577	0.367431	0.192305	0.192305
GO:0050730	regulation of peptidyl-tyrosine phosphorylation	-1.23505	2.05429	0.367431	2.75537e-08	2.75537e-08
GO:1901976	regulation of cell cycle checkpoint	1.4979	1.6471	0.369593	0.0245534	0.0245534
GO:0010803	regulation of tumor necrosis factor-mediated signaling pathway	-1.42336	0.9706	0.369901	0.686243	0.369901
GO:0060351	cartilage development involved in endochondral bone morphogenesis	1.55115	-0.845794	0.370238	0.845357	0.370238
GO:0019730	antimicrobial humoral response	1.40071	2.35063	0.370694	1.00754e-07	1.00754e-07
GO:0006836	neurotransmitter transport	-1.23423	-1.54973	0.370824	0.0072458	0.0072458
GO:0006275	regulation of DNA replication	1.41407	1.77425	0.371313	0.00128329	0.00128329
GO:0010837	regulation of keratinocyte proliferation	1.54262	-0.749951	0.372576	0.944098	0.372576
GO:0035148	tube formation	1.32532	-1.08359	0.372576	0.490261	0.372576
GO:0016331	morphogenesis of embryonic epithelium	1.32437	-1.14318	0.372576	0.37803	0.372576
GO:2001233	regulation of apoptotic signaling pathway	1.25207	1.62109	0.372576	7.0252e-05	7.0252e-05
GO:0098868	bone growth	1.53533	-1.04911	0.374636	0.586357	0.374636
GO:0042976	activation of Janus kinase activity	-1.52601	1.75611	0.374636	0.0343775	0.0343775
GO:0048736	appendage development	1.34744	-1.66515	0.37508	0.00138925	0.00138925
GO:0060173	limb development	1.34744	-1.66515	0.37508	0.00138925	0.00138925
GO:0032228	regulation of synaptic transmission, GABAergic	-1.46255	1.02268	0.376549	0.614859	0.376549
GO:0030856	regulation of epithelial cell differentiation	1.39571	-1.15365	0.377769	0.399139	0.377769
GO:0008652	cellular amino acid biosynthetic process	1.47293	0.779381	0.378128	0.942118	0.378128
GO:0098789	pre-mRNA cleavage required for polyadenylation	1.54941	1.2877	0.379584	0.396158	0.379584
GO:0032780	negative regulation of ATP-dependent activity	-1.4741	1.11806	0.379584	0.528628	0.379584
GO:0071340	skeletal muscle acetylcholine-gated channel clustering	-1.52783	-1.49405	0.37972	0.140424	0.140424
GO:0045931	positive regulation of mitotic cell cycle	1.38541	1.59006	0.381001	0.00843088	0.00843088
GO:0045445	myoblast differentiation	-1.339	-1.40042	0.382055	0.0785103	0.0785103
GO:0021953	central nervous system neuron differentiation	1.32874	-1.38048	0.383139	0.0607681	0.0607681
GO:0019228	neuronal action potential	-1.43952	-1.68701	0.383818	0.0249317	0.0249317
GO:0048608	reproductive structure development	1.25584	-0.982596	0.383818	0.704585	0.383818
GO:0002934	desmosome organization	1.56081	0.807065	0.387258	0.839245	0.387258
GO:0046717	acid secretion	-1.39827	-1.27227	0.387304	0.311096	0.311096
GO:0034770	histone H4-K20 methylation	1.51649	1.16841	0.387817	0.505782	0.387817
GO:0022616	DNA strand elongation	1.4859	1.73453	0.387817	0.0244108	0.0244108
GO:0042590	antigen processing and presentation of exogenous peptide antigen via MHC class I	-1.51056	NA	0.391797	NA	0.391797
GO:0051923	sulfation	-1.51046	-0.936147	0.391797	0.735287	0.391797
GO:0006406	mRNA export from nucleus	1.50676	1.57281	0.391797	0.0364853	0.0364853
GO:0032506	cytokinetic process	1.47813	1.75534	0.391797	0.02362	0.02362
GO:0070830	bicellular tight junction assembly	1.43348	-1.02054	0.391797	0.605545	0.391797
GO:0000288	nuclear-transcribed mRNA catabolic process, deadenylation-dependent decay	1.42445	0.97379	0.391797	0.683909	0.391797
GO:0015908	fatty acid transport	1.40481	1.41537	0.391797	0.0783965	0.0783965
GO:0048260	positive regulation of receptor-mediated endocytosis	-1.38227	1.67801	0.391797	0.0109496	0.0109496
GO:0061458	reproductive system development	1.24891	-0.983263	0.391797	0.704585	0.391797
GO:0042446	hormone biosynthetic process	1.4811	0.97364	0.392053	0.660644	0.392053
GO:0086065	cell communication involved in cardiac conduction	-1.43315	-1.56126	0.394004	0.0594977	0.0594977
GO:0021954	central nervous system neuron development	1.39877	-0.774049	0.394004	0.957228	0.394004
GO:0071468	cellular response to acidic pH	1.5599	-1.36819	0.400241	0.280324	0.280324
GO:0072175	epithelial tube formation	1.3478	-1.10218	0.400993	0.472119	0.400993
GO:0031570	DNA integrity checkpoint signaling	1.38798	1.72014	0.401547	0.00176736	0.00176736
GO:0051216	cartilage development	1.36613	-1.73318	0.401547	0.000304865	0.000304865
GO:0120163	negative regulation of cold-induced thermogenesis	-1.41268	-1.45944	0.403519	0.142164	0.142164
GO:0007608	sensory perception of smell	-1.45994	-1.66199	0.404318	0.0447376	0.0447376
GO:0000302	response to reactive oxygen species	1.29896	1.73635	0.404318	0.000693749	0.000693749
GO:0032204	regulation of telomere maintenance	1.40909	1.45935	0.404447	0.0614614	0.0614614
GO:0000478	endonucleolytic cleavage involved in rRNA processing	1.56258	1.71013	0.40459	0.0457651	0.0457651
GO:0000479	endonucleolytic cleavage of tricistronic rRNA transcript (SSU-rRNA, 5.8S rRNA, LSU-rRNA)	1.56258	1.71013	0.40459	0.0457651	0.0457651
GO:0007100	mitotic centrosome separation	1.53345	1.54685	0.40459	0.134885	0.134885
GO:0070486	leukocyte aggregation	1.52746	2.09605	0.40459	0.000363913	0.000363913
GO:0042790	nucleolar large rRNA transcription by RNA polymerase I	1.51442	0.880515	0.40459	0.783939	0.40459
GO:0120178	steroid hormone biosynthetic process	1.51178	-1.56227	0.40459	0.114389	0.114389
GO:0010882	regulation of cardiac muscle contraction by calcium ion signaling	-1.50635	-1.31237	0.40459	0.332526	0.332526
GO:0051445	regulation of meiotic cell cycle	1.44559	1.35155	0.40459	0.22789	0.22789
GO:1903580	positive regulation of ATP metabolic process	-1.4187	-0.90289	0.40459	0.768417	0.40459
GO:0006278	RNA-templated DNA biosynthetic process	1.39627	1.5929	0.40459	0.0190825	0.0190825
GO:0007004	telomere maintenance via telomerase	1.39627	1.5929	0.40459	0.0190825	0.0190825
GO:0030317	flagellated sperm motility	-1.37191	-1.03243	0.40459	0.586575	0.40459
GO:0006821	chloride transport	-1.35977	-1.34926	0.40459	0.165976	0.165976
GO:0006750	glutathione biosynthetic process	1.50483	0.912683	0.404908	0.768417	0.404908
GO:0006651	diacylglycerol biosynthetic process	-1.48987	NA	0.405259	NA	0.405259
GO:0006271	DNA strand elongation involved in DNA replication	1.49455	1.76653	0.406093	0.0203183	0.0203183
GO:0070875	positive regulation of glycogen metabolic process	-1.47382	-1.18895	0.406093	0.464779	0.406093
GO:0044786	cell cycle DNA replication	1.50403	2.14508	0.406288	9.33704e-05	9.33704e-05
GO:0150077	regulation of neuroinflammatory response	-1.48176	1.60919	0.408542	0.0688963	0.0688963
GO:0090307	mitotic spindle assembly	1.43613	1.66751	0.408984	0.0190484	0.0190484
GO:0006590	thyroid hormone generation	1.55345	1.15527	0.410031	0.505782	0.410031
GO:0051954	positive regulation of amine transport	-1.39322	-1.18418	0.410031	0.407126	0.407126
GO:0046112	nucleobase biosynthetic process	1.50243	-0.932288	0.410287	0.733881	0.410287
GO:0006520	cellular amino acid metabolic process	1.32437	-1.05569	0.411033	0.525762	0.411033
GO:0043031	negative regulation of macrophage activation	-1.50195	1.2043	0.412786	0.451648	0.412786
GO:0009155	purine deoxyribonucleotide catabolic process	1.495	1.80638	0.412786	0.018783	0.018783
GO:0060346	bone trabecula formation	1.4902	-1.23179	0.412786	0.437358	0.412786
GO:0051693	actin filament capping	-1.41211	-1.35817	0.412786	0.204199	0.204199
GO:0010833	telomere maintenance via telomere lengthening	1.38421	1.62286	0.412786	0.0123471	0.0123471
GO:0050982	detection of mechanical stimulus	-1.37331	-1.25784	0.412786	0.309241	0.309241
GO:1901569	fatty acid derivative catabolic process	1.54784	1.26893	0.414566	0.398998	0.398998
GO:0002070	epithelial cell maturation	1.49079	-0.713794	0.414566	0.939017	0.414566
GO:0097722	sperm motility	-1.34429	-1.03263	0.414757	0.585701	0.414757
GO:0090329	regulation of DNA-templated DNA replication	1.47085	2.05584	0.415797	0.00023696	0.00023696
GO:0006401	RNA catabolic process	1.26537	1.44532	0.416007	0.00979828	0.00979828
GO:1902751	positive regulation of cell cycle G2/M phase transition	1.50657	1.43225	0.416841	0.17834	0.17834
GO:0000212	meiotic spindle organization	1.50549	1.97203	0.418637	0.00290292	0.00290292
GO:0046530	photoreceptor cell differentiation	1.40426	-1.17991	0.418637	0.393378	0.393378
GO:0006379	mRNA cleavage	1.46626	1.33546	0.419221	0.330142	0.330142
GO:0071103	DNA conformation change	1.40146	2.12507	0.419221	3.13005e-05	3.13005e-05
GO:0045907	positive regulation of vasoconstriction	-1.38826	-1.02717	0.419221	0.604649	0.419221
GO:2001243	negative regulation of intrinsic apoptotic signaling pathway	1.36916	1.33178	0.419221	0.180027	0.180027
GO:0098739	import across plasma membrane	1.30531	-1.21392	0.419221	0.283072	0.283072
GO:0006958	complement activation, classical pathway	-1.47264	1.70065	0.420456	0.0380334	0.0380334
GO:0044273	sulfur compound catabolic process	1.51958	-1.00572	0.422117	0.658328	0.422117
GO:0015697	quaternary ammonium group transport	-1.46914	NA	0.42254	NA	0.42254
GO:0014889	muscle atrophy	-1.46702	-1.41043	0.42254	0.239451	0.239451
GO:0032647	regulation of interferon-alpha production	-1.46609	1.96713	0.42254	0.00242376	0.00242376
GO:0046473	phosphatidic acid metabolic process	-1.4658	-1.3306	0.422925	0.282081	0.282081
GO:0002758	innate immune response-activating signal transduction	-1.48682	1.96542	0.423133	0.00170133	0.00170133
GO:2000644	regulation of receptor catabolic process	-1.48526	1.09509	0.423133	0.569363	0.423133
GO:0034655	nucleobase-containing compound catabolic process	1.23126	1.51508	0.42408	0.000907938	0.000907938
GO:0032610	interleukin-1 alpha production	-1.49814	-0.792665	0.424665	0.86079	0.424665
GO:0036005	response to macrophage colony-stimulating factor	-1.49609	1.17049	0.424665	0.501252	0.424665
GO:0036006	cellular response to macrophage colony-stimulating factor stimulus	-1.49609	1.17049	0.424665	0.501252	0.424665
GO:2000288	positive regulation of myoblast proliferation	-1.49274	0.854991	0.424665	0.79477	0.424665
GO:1905953	negative regulation of lipid localization	-1.39013	-0.783146	0.424665	0.90848	0.424665
GO:0046596	regulation of viral entry into host cell	-1.377	1.77997	0.424665	0.0108056	0.0108056
GO:0010212	response to ionizing radiation	1.33872	1.36281	0.424665	0.090185	0.090185
GO:0061418	regulation of transcription from RNA polymerase II promoter in response to hypoxia	1.51009	-0.513897	0.424966	1	0.424966
GO:0018195	peptidyl-arginine modification	1.5034	-1.23233	0.424966	0.394561	0.394561
GO:0000154	rRNA modification	1.47394	1.36267	0.424966	0.224375	0.224375
GO:0006957	complement activation, alternative pathway	-1.45642	1.04046	0.424966	0.614536	0.424966
GO:0071875	adrenergic receptor signaling pathway	-1.42999	-1.65668	0.424966	0.0299232	0.0299232
GO:0019432	triglyceride biosynthetic process	-1.38012	0.799619	0.424966	0.893153	0.424966
GO:0072329	monocarboxylic acid catabolic process	-1.32301	-1.14313	0.424966	0.414044	0.414044
GO:0000375	RNA splicing, via transesterification reactions	1.26573	1.77452	0.424966	6.64942e-05	6.64942e-05
GO:0000377	RNA splicing, via transesterification reactions with bulged adenosine as nucleophile	1.26573	1.77452	0.424966	6.64942e-05	6.64942e-05
GO:0000398	mRNA splicing, via spliceosome	1.26573	1.77452	0.424966	6.64942e-05	6.64942e-05
GO:0032392	DNA geometric change	1.47918	2.15812	0.425295	6.88297e-05	6.88297e-05
GO:0034248	regulation of cellular amide metabolic process	1.23142	1.16224	0.426663	0.120938	0.120938
GO:0000281	mitotic cytokinesis	1.38641	1.56562	0.427052	0.0372905	0.0372905
GO:0045953	negative regulation of natural killer cell mediated cytotoxicity	-1.49483	0.721662	0.427921	0.895635	0.427921
GO:0009584	detection of visible light	-1.477	-1.4069	0.428227	0.203941	0.203941
GO:0090493	catecholamine uptake	-1.47911	-1.49086	0.429239	0.153212	0.153212
GO:0030858	positive regulation of epithelial cell differentiation	1.42165	-1.10543	0.429239	0.502794	0.429239
GO:0016486	peptide hormone processing	1.46477	0.915817	0.432411	0.748404	0.432411
GO:0019884	antigen processing and presentation of exogenous antigen	-1.37506	2.02464	0.433477	0.000547264	0.000547264
GO:0060419	heart growth	-1.31923	-1.41973	0.433477	0.0667094	0.0667094
GO:0021700	developmental maturation	1.24243	-1.28991	0.434371	0.0676601	0.0676601
GO:0006939	smooth muscle contraction	-1.31765	-0.972786	0.434456	0.691324	0.434456
GO:0030949	positive regulation of vascular endothelial growth factor receptor signaling pathway	-1.47521	-1.46992	0.436635	0.16264	0.16264
GO:0090189	regulation of branching involved in ureteric bud morphogenesis	-1.47334	-1.02293	0.436635	0.641559	0.436635
GO:0009404	toxin metabolic process	-1.47265	-1.32085	0.436635	0.327371	0.327371
GO:1903961	positive regulation of anion transmembrane transport	-1.47124	1.22211	0.436635	0.468401	0.436635
GO:0042537	benzene-containing compound metabolic process	-1.4522	-1.173	0.436635	0.498623	0.436635
GO:0045723	positive regulation of fatty acid biosynthetic process	-1.43474	1.21157	0.436635	0.425047	0.425047
GO:0043410	positive regulation of MAPK cascade	-1.17351	1.4067	0.436802	0.00376276	0.00376276
GO:0060911	cardiac cell fate commitment	-1.44764	NA	0.440348	NA	0.440348
GO:0032436	positive regulation of proteasomal ubiquitin-dependent protein catabolic process	1.39004	0.963868	0.441258	0.712416	0.441258
GO:0006695	cholesterol biosynthetic process	-1.37475	-1.39546	0.441748	0.169201	0.169201
GO:1902653	secondary alcohol biosynthetic process	-1.37475	-1.39546	0.441748	0.169201	0.169201
GO:0048570	notochord morphogenesis	1.51214	-1.00733	0.441902	0.659783	0.441902
GO:0016180	snRNA processing	1.50554	1.49465	0.441902	0.129898	0.129898
GO:0006654	phosphatidic acid biosynthetic process	-1.46297	-1.27462	0.441902	0.319981	0.319981
GO:0032607	interferon-alpha production	-1.42231	2.01196	0.441902	0.000683769	0.000683769
GO:0031281	positive regulation of cyclase activity	-1.41101	-1.45078	0.441902	0.156629	0.156629
GO:0051349	positive regulation of lyase activity	-1.411	-1.48272	0.441902	0.102579	0.102579
GO:0032731	positive regulation of interleukin-1 beta production	-1.37779	1.95682	0.441902	0.00206131	0.00206131
GO:0042770	signal transduction in response to DNA damage	1.29301	1.68375	0.441902	0.00107393	0.00107393
GO:0005975	carbohydrate metabolic process	-1.14778	-0.847377	0.442997	0.983296	0.442997
GO:0045740	positive regulation of DNA replication	1.41411	1.5719	0.44385	0.0481185	0.0481185
GO:0008203	cholesterol metabolic process	-1.3182	-1.18048	0.444145	0.357214	0.357214
GO:0023019	signal transduction involved in regulation of gene expression	1.48266	-1.34715	0.444364	0.267311	0.267311
GO:0098661	inorganic anion transmembrane transport	-1.34575	-1.32309	0.446018	0.228331	0.228331
GO:1903867	extraembryonic membrane development	1.49462	1.18611	0.447795	0.476507	0.447795
GO:1903429	regulation of cell maturation	1.49216	-0.947735	0.449284	0.723005	0.449284
GO:0042448	progesterone metabolic process	1.46397	-1.4259	0.449284	0.214765	0.214765
GO:1902652	secondary alcohol metabolic process	-1.30758	-1.08289	0.449776	0.507004	0.449776
GO:0007568	aging	1.36979	0.972047	0.450121	0.699634	0.450121
GO:1901016	regulation of potassium ion transmembrane transporter activity	-1.36238	-1.811	0.450121	0.00335436	0.00335436
GO:0002478	antigen processing and presentation of exogenous peptide antigen	-1.39423	2.02964	0.451778	0.000819158	0.000819158
GO:0032481	positive regulation of type I interferon production	-1.3614	2.18328	0.452184	1.00801e-05	1.00801e-05
GO:0019079	viral genome replication	-1.3162	2.08968	0.456021	3.2417e-06	3.2417e-06
GO:0021537	telencephalon development	1.27968	-1.16422	0.456585	0.335841	0.335841
GO:0007031	peroxisome organization	-1.36545	-1.12203	0.457134	0.491356	0.457134
GO:1901617	organic hydroxy compound biosynthetic process	1.26875	-1.19092	0.458315	0.285543	0.285543
GO:0045058	T cell selection	-1.34613	1.82051	0.461986	0.00382368	0.00382368
GO:0035634	response to stilbenoid	-1.44437	NA	0.462138	NA	0.462138
GO:0010165	response to X-ray	1.46753	0.742702	0.462263	0.926605	0.462263
GO:0034644	cellular response to UV	1.37457	1.82977	0.463623	0.00121084	0.00121084
GO:0000724	double-strand break repair via homologous recombination	1.33882	1.88483	0.465013	7.85538e-05	7.85538e-05
GO:0000097	sulfur amino acid biosynthetic process	1.51186	-0.903506	0.47208	0.774874	0.47208
GO:0002377	immunoglobulin production	-1.28533	2.36502	0.473918	4.66899e-09	4.66899e-09
GO:0071478	cellular response to radiation	1.28997	1.46133	0.474518	0.0183161	0.0183161
GO:0120161	regulation of cold-induced thermogenesis	-1.28121	-1.01283	0.474518	0.617135	0.474518
GO:0098787	mRNA cleavage involved in mRNA processing	1.5071	1.31458	0.475474	0.373081	0.373081
GO:0051299	centrosome separation	1.50635	1.52421	0.475474	0.160751	0.160751
GO:0051451	myoblast migration	-1.47016	-1.24944	0.475474	0.42335	0.42335
GO:0042430	indole-containing compound metabolic process	-1.43605	-0.829768	0.475474	0.83957	0.475474
GO:0006699	bile acid biosynthetic process	-1.43417	-1.14375	0.475474	0.518404	0.475474
GO:0032682	negative regulation of chemokine production	-1.39867	1.91248	0.475474	0.0072398	0.0072398
GO:0046622	positive regulation of organ growth	-1.34482	-0.727141	0.475474	0.967887	0.475474
GO:0060562	epithelial tube morphogenesis	1.21704	-1.24402	0.475474	0.133811	0.133811
GO:0031579	membrane raft organization	-1.4088	0.800197	0.475588	0.866252	0.475588
GO:0060073	micturition	-1.44017	NA	0.476912	NA	0.476912
GO:0016074	sno(s)RNA metabolic process	1.43988	1.34774	0.476912	0.301805	0.301805
GO:0001956	positive regulation of neurotransmitter secretion	-1.44435	-1.04791	0.478356	0.607299	0.478356
GO:0000184	nuclear-transcribed mRNA catabolic process, nonsense-mediated decay	1.44362	0.850102	0.478356	0.833294	0.478356
GO:0048009	insulin-like growth factor receptor signaling pathway	-1.37741	-1.44176	0.478356	0.142067	0.142067
GO:0002274	myeloid leukocyte activation	-1.24154	2.5164	0.478445	4.66899e-09	4.66899e-09
GO:0016055	Wnt signaling pathway	1.21275	-1.49491	0.478445	0.000979581	0.000979581
GO:0035296	regulation of tube diameter	-1.27108	-1.17516	0.481741	0.360689	0.360689
GO:0097746	blood vessel diameter maintenance	-1.27108	-1.17516	0.481741	0.360689	0.360689
GO:0198738	cell-cell signaling by wnt	1.21215	-1.49446	0.481741	0.00166572	0.00166572
GO:0007076	mitotic chromosome condensation	1.43491	1.75863	0.482957	0.034399	0.034399
GO:0010676	positive regulation of cellular carbohydrate metabolic process	-1.34073	-0.739946	0.482957	0.961151	0.482957
GO:0044264	cellular polysaccharide metabolic process	-1.31046	-1.2968	0.482957	0.209662	0.209662
GO:0001676	long-chain fatty acid metabolic process	-1.30144	-1.20294	0.482957	0.358897	0.358897
GO:0016126	sterol biosynthetic process	-1.32643	-1.26995	0.482979	0.286821	0.286821
GO:0006825	copper ion transport	1.43319	-0.90734	0.483454	0.759988	0.483454
GO:0042178	xenobiotic catabolic process	-1.42663	-1.51349	0.483699	0.118621	0.118621
GO:0019229	regulation of vasoconstriction	-1.29718	-1.13457	0.483776	0.46208	0.46208
GO:0000966	RNA 5'-end processing	1.45588	1.30918	0.485299	0.302135	0.302135
GO:0021895	cerebral cortex neuron differentiation	1.45558	-0.909434	0.485299	0.772015	0.485299
GO:0042634	regulation of hair cycle	1.43953	-1.08171	0.485299	0.563936	0.485299
GO:0010971	positive regulation of G2/M transition of mitotic cell cycle	1.43862	1.33367	0.485299	0.27856	0.27856
GO:0044319	wound healing, spreading of cells	1.41806	0.971858	0.485299	0.66007	0.485299
GO:0090505	epiboly involved in wound healing	1.41806	0.971858	0.485299	0.66007	0.485299
GO:0035743	CD4-positive, alpha-beta T cell cytokine production	-1.39072	1.88048	0.485299	0.0102388	0.0102388
GO:0010611	regulation of cardiac muscle hypertrophy	-1.36818	-0.909638	0.485299	0.805225	0.485299
GO:0030104	water homeostasis	1.35315	1.03392	0.485299	0.60476	0.485299
GO:0032608	interferon-beta production	-1.3327	2.08842	0.485299	4.55923e-05	4.55923e-05
GO:0032648	regulation of interferon-beta production	-1.3327	2.08842	0.485299	4.55923e-05	4.55923e-05
GO:0042542	response to hydrogen peroxide	1.32088	1.85564	0.485299	0.000345268	0.000345268
GO:0097553	calcium ion transmembrane import into cytosol	-1.28123	1.11609	0.485299	0.366067	0.366067
GO:0030900	forebrain development	1.23347	-1.27269	0.485299	0.0718138	0.0718138
GO:0051570	regulation of histone H3-K9 methylation	1.48062	1.51807	0.486555	0.138353	0.138353
GO:0032000	positive regulation of fatty acid beta-oxidation	-1.45651	-1.41381	0.48661	0.236124	0.236124
GO:0010799	regulation of peptidyl-threonine phosphorylation	1.41768	1.34377	0.486878	0.237704	0.237704
GO:0034440	lipid oxidation	-1.29991	-1.33975	0.489415	0.175934	0.175934
GO:0002832	negative regulation of response to biotic stimulus	-1.29685	1.82459	0.489415	0.000957253	0.000957253
GO:0034763	negative regulation of transmembrane transport	-1.30357	-1.06042	0.49008	0.528092	0.49008
GO:0072567	chemokine (C-X-C motif) ligand 2 production	-1.42157	1.28709	0.491757	0.335841	0.335841
GO:2000341	regulation of chemokine (C-X-C motif) ligand 2 production	-1.42157	1.28709	0.491757	0.335841	0.335841
GO:0030903	notochord development	1.44445	-1.0481	0.493263	0.602	0.493263
GO:0061647	histone H3-K9 modification	1.40968	1.06271	0.493263	0.555861	0.493263
GO:0043616	keratinocyte proliferation	1.40357	-1.25087	0.493263	0.324079	0.324079
GO:0014823	response to activity	-1.38532	-1.21532	0.493263	0.399139	0.399139
GO:0048709	oligodendrocyte differentiation	1.3376	-1.39246	0.493263	0.147156	0.147156
GO:0030111	regulation of Wnt signaling pathway	1.233	-1.48758	0.493263	0.0035354	0.0035354
GO:0016125	sterol metabolic process	-1.30073	-1.2335	0.493531	0.272286	0.272286
GO:0042048	olfactory behavior	1.47271	-1.12133	0.494388	0.568543	0.494388
GO:0005976	polysaccharide metabolic process	-1.29515	-1.11716	0.494511	0.456477	0.456477
GO:0001731	formation of translation preinitiation complex	1.45141	1.24408	0.495372	0.425232	0.425232
GO:0035270	endocrine system development	1.33383	-1.28356	0.495372	0.216611	0.216611
GO:1903555	regulation of tumor necrosis factor superfamily cytokine production	-1.24461	2.15354	0.495372	7.62289e-08	7.62289e-08
GO:0007620	copulation	1.45683	-0.869557	0.495527	0.814012	0.495527
GO:0006270	DNA replication initiation	1.41939	2.30839	0.495527	6.92581e-06	6.92581e-06
GO:0046339	diacylglycerol metabolic process	-1.41799	-1.27199	0.495527	0.327594	0.327594
GO:0046485	ether lipid metabolic process	-1.41458	-1.06596	0.495527	0.588166	0.495527
GO:0071827	plasma lipoprotein particle organization	-1.38023	-1.20822	0.495527	0.391793	0.391793
GO:0021766	hippocampus development	1.33878	-1.58168	0.495527	0.0351209	0.0351209
GO:0019369	arachidonic acid metabolic process	-1.33441	0.78391	0.495527	0.895539	0.495527
GO:1902749	regulation of cell cycle G2/M phase transition	1.32717	1.57519	0.495527	0.0180525	0.0180525
GO:0050854	regulation of antigen receptor-mediated signaling pathway	-1.30338	1.94055	0.495527	0.00107974	0.00107974
GO:0035150	regulation of tube size	-1.2622	-1.21841	0.495527	0.286486	0.286486
GO:0021952	central nervous system projection neuron axonogenesis	1.43539	-0.675827	0.496453	0.972939	0.496453
GO:1903332	regulation of protein folding	1.46638	1.3209	0.497164	0.372245	0.372245
GO:0033108	mitochondrial respiratory chain complex assembly	-1.29055	0.508654	0.498436	1	0.498436
GO:0001522	pseudouridine synthesis	1.44228	1.34341	0.500663	0.262417	0.262417
GO:0090231	regulation of spindle checkpoint	1.44208	1.62379	0.500663	0.0481124	0.0481124
GO:0090504	epiboly	1.4119	0.947929	0.500663	0.687704	0.500663
GO:0006354	DNA-templated transcription, elongation	1.34528	0.867152	0.500663	0.859838	0.500663
GO:0050853	B cell receptor signaling pathway	-1.34081	1.8662	0.500663	0.00391411	0.00391411
GO:0002381	immunoglobulin production involved in immunoglobulin-mediated immune response	-1.32118	2.03275	0.500663	9.84207e-05	9.84207e-05
GO:0001824	blastocyst development	1.30249	1.32708	0.500663	0.108961	0.108961
GO:0045807	positive regulation of endocytosis	-1.30135	1.40242	0.500663	0.0698721	0.0698721
GO:0032801	receptor catabolic process	-1.38176	1.21103	0.502198	0.412614	0.412614
GO:0051346	negative regulation of hydrolase activity	1.22024	1.40284	0.50311	0.018395	0.018395
GO:0031915	positive regulation of synaptic plasticity	1.4649	1.21318	0.50448	0.444253	0.444253
GO:0060623	regulation of chromosome condensation	1.46361	1.76891	0.50448	0.0310731	0.0310731
GO:0002220	innate immune response activating cell surface receptor signaling pathway	-1.41961	1.93593	0.50448	0.00399805	0.00399805
GO:0007512	adult heart development	-1.41847	-1.65902	0.50448	0.0437935	0.0437935
GO:0006984	ER-nucleus signaling pathway	1.39936	1.27368	0.50448	0.324875	0.324875
GO:0001941	postsynaptic membrane organization	-1.35706	-1.22626	0.50448	0.393378	0.393378
GO:2001244	positive regulation of intrinsic apoptotic signaling pathway	1.35557	1.63375	0.50448	0.0212579	0.0212579
GO:0050808	synapse organization	-1.15763	-1.6434	0.505751	1.25851e-05	1.25851e-05
GO:0060339	negative regulation of type I interferon-mediated signaling pathway	-1.38435	1.77621	0.507221	0.0239543	0.0239543
GO:0010758	regulation of macrophage chemotaxis	-1.37303	1.45538	0.507714	0.128139	0.128139
GO:0051656	establishment of organelle localization	1.19505	1.51561	0.507714	0.00118168	0.00118168
GO:0097193	intrinsic apoptotic signaling pathway	1.21944	1.5018	0.50886	0.00374291	0.00374291
GO:0010800	positive regulation of peptidyl-threonine phosphorylation	1.41623	1.58366	0.509303	0.0832023	0.0832023
GO:0071379	cellular response to prostaglandin stimulus	-1.44024	0.640548	0.510244	0.964367	0.510244
GO:0055094	response to lipoprotein particle	-1.36919	1.02377	0.510244	0.613409	0.510244
GO:0008217	regulation of blood pressure	-1.24362	-1.42079	0.510244	0.0405529	0.0405529
GO:0038180	nerve growth factor signaling pathway	-1.42437	-0.795031	0.510289	0.859838	0.510289
GO:0042733	embryonic digit morphogenesis	1.34098	-1.56772	0.511398	0.0329871	0.0329871
GO:0051147	regulation of muscle cell differentiation	-1.26143	-1.73248	0.513208	0.000692359	0.000692359
GO:0062009	secondary palate development	1.4222	-1.12481	0.514715	0.51736	0.514715
GO:0014848	urinary tract smooth muscle contraction	-1.42837	0.810083	0.515454	0.839827	0.515454
GO:0002639	positive regulation of immunoglobulin production	-1.32534	2.18916	0.515454	2.91022e-05	2.91022e-05
GO:0010389	regulation of G2/M transition of mitotic cell cycle	1.30741	1.54391	0.515454	0.0246349	0.0246349
GO:0030850	prostate gland development	1.37245	-1.02398	0.515573	0.615828	0.515573
GO:0046640	regulation of alpha-beta T cell proliferation	-1.36608	1.76922	0.515573	0.0112611	0.0112611
GO:0055089	fatty acid homeostasis	-1.4362	-1.14636	0.516449	0.497823	0.497823
GO:0007622	rhythmic behavior	-1.33937	-0.933349	0.516835	0.742877	0.516835
GO:0071674	mononuclear cell migration	-1.24291	2.25643	0.516835	4.66899e-09	4.66899e-09
GO:0009062	fatty acid catabolic process	-1.29134	-1.17342	0.518704	0.372663	0.372663
GO:0009612	response to mechanical stimulus	-1.24178	-1.29707	0.520898	0.193777	0.193777
GO:0002637	regulation of immunoglobulin production	-1.29709	2.24011	0.522618	2.28657e-06	2.28657e-06
GO:0031100	animal organ regeneration	1.4192	1.78895	0.522662	0.0215887	0.0215887
GO:0045005	DNA-templated DNA replication maintenance of fidelity	1.3629	2.20355	0.522662	1.42767e-05	1.42767e-05
GO:0030835	negative regulation of actin filament depolymerization	-1.31007	-1.31542	0.522662	0.256527	0.256527
GO:0006913	nucleocytoplasmic transport	1.21804	1.3931	0.522662	0.0186101	0.0186101
GO:0051169	nuclear transport	1.21804	1.3931	0.522662	0.0186101	0.0186101
GO:0036315	cellular response to sterol	-1.39371	-1.05234	0.523009	0.605201	0.523009
GO:0044818	mitotic G2/M transition checkpoint	1.3608	1.70355	0.525136	0.0124239	0.0124239
GO:0048643	positive regulation of skeletal muscle tissue development	-1.37306	-1.87277	0.525766	0.0036013	0.0036013
GO:0001890	placenta development	1.26241	1.11552	0.526059	0.397597	0.397597
GO:0045727	positive regulation of translation	1.2911	1.21005	0.526109	0.255561	0.255561
GO:0051797	regulation of hair follicle development	1.43674	-1.19572	0.52696	0.453334	0.453334
GO:0060337	type I interferon signaling pathway	-1.32505	2.21112	0.52696	1.21826e-05	1.21826e-05
GO:0071357	cellular response to type I interferon	-1.32505	2.21112	0.52696	1.21826e-05	1.21826e-05
GO:0060294	cilium movement involved in cell motility	-1.26877	-1.17841	0.526973	0.355922	0.355922
GO:0006221	pyrimidine nucleotide biosynthetic process	1.44072	1.86401	0.527156	0.00805798	0.00805798
GO:0032650	regulation of interleukin-1 alpha production	-1.41514	-0.792665	0.527156	0.86079	0.527156
GO:0097278	complement-dependent cytotoxicity	-1.41499	NA	0.527656	NA	0.527656
GO:0099519	dense core granule cytoskeletal transport	1.45311	NA	0.530114	NA	0.530114
GO:0071871	response to epinephrine	-1.41322	-1.33822	0.530114	0.328736	0.328736
GO:0071872	cellular response to epinephrine stimulus	-1.41322	-1.33822	0.530114	0.328736	0.328736
GO:0086015	SA node cell action potential	-1.40977	-0.985025	0.530114	0.677284	0.530114
GO:0086018	SA node cell to atrial cardiac muscle cell signaling	-1.40977	-0.985025	0.530114	0.677284	0.530114
GO:0086070	SA node cell to atrial cardiac muscle cell communication	-1.40977	-0.985025	0.530114	0.677284	0.530114
GO:0043320	natural killer cell degranulation	-1.40778	1.37888	0.530114	0.307438	0.307438
GO:0001765	membrane raft assembly	-1.40374	NA	0.530114	NA	0.530114
GO:0009128	purine nucleoside monophosphate catabolic process	1.4031	1.89482	0.530114	0.00701402	0.00701402
GO:0009170	purine deoxyribonucleoside monophosphate metabolic process	1.40276	1.84932	0.530114	0.011446	0.011446
GO:0002063	chondrocyte development	1.40118	-1.03207	0.530114	0.614054	0.530114
GO:0140632	inflammasome complex assembly	-1.38473	1.76691	0.530114	0.0207628	0.0207628
GO:0002011	morphogenesis of an epithelial sheet	1.34036	-0.760861	0.530114	0.950257	0.530114
GO:1903793	positive regulation of anion transport	-1.30622	1.3867	0.530114	0.201494	0.201494
GO:0006635	fatty acid beta-oxidation	-1.30438	-1.23314	0.530114	0.317887	0.317887
GO:0034766	negative regulation of ion transmembrane transport	-1.27311	-1.03237	0.530114	0.604711	0.530114
GO:0070372	regulation of ERK1 and ERK2 cascade	-1.18402	1.73201	0.530114	6.09197e-05	6.09197e-05
GO:0035313	wound healing, spreading of epidermal cells	1.4289	1.02689	0.532267	0.617803	0.532267
GO:0008299	isoprenoid biosynthetic process	1.40612	1.40133	0.532267	0.215531	0.215531
GO:0051873	killing by host of symbiont cells	1.45162	1.60857	0.533963	0.0794999	0.0794999
GO:0150079	negative regulation of neuroinflammatory response	-1.42313	0.817456	0.533963	0.831332	0.533963
GO:0019433	triglyceride catabolic process	-1.3625	-1.46077	0.533963	0.17588	0.17588
GO:0044790	suppression of viral release by host	-1.3519	1.23835	0.533963	0.386546	0.386546
GO:0010828	positive regulation of glucose transmembrane transport	-1.30221	0.910974	0.533963	0.759302	0.533963
GO:0055117	regulation of cardiac muscle contraction	-1.30071	-1.37299	0.533963	0.185572	0.185572
GO:0043124	negative regulation of I-kappaB kinase/NF-kappaB signaling	-1.29993	1.46001	0.533963	0.0978816	0.0978816
GO:2000112	regulation of cellular macromolecule biosynthetic process	1.17571	1.12711	0.533963	0.221127	0.221127
GO:0001833	inner cell mass cell proliferation	1.40541	1.40896	0.534574	0.24203	0.24203
GO:0086001	cardiac muscle cell action potential	-1.30392	-1.77975	0.534574	0.00407957	0.00407957
GO:0006457	protein folding	1.25866	1.19295	0.539272	0.270067	0.270067
GO:0046716	muscle cell cellular homeostasis	-1.39884	0.961584	0.539686	0.684191	0.539686
GO:0009154	purine ribonucleotide catabolic process	1.38589	1.2639	0.539686	0.353827	0.353827
GO:0019362	pyridine nucleotide metabolic process	-1.37912	-1.07638	0.539686	0.575588	0.539686
GO:0051568	histone H3-K4 methylation	1.32214	1.31627	0.540018	0.193075	0.193075
GO:0035024	negative regulation of Rho protein signal transduction	-1.35527	-0.74047	0.540831	0.935586	0.540831
GO:0043084	penile erection	1.42588	-1.10766	0.542275	0.552703	0.542275
GO:0010613	positive regulation of cardiac muscle hypertrophy	-1.31689	-0.628137	0.543773	1	0.543773
GO:0030509	BMP signaling pathway	1.2722	-1.83022	0.544462	8.12249e-05	8.12249e-05
GO:0006195	purine nucleotide catabolic process	1.37514	1.36466	0.545558	0.242841	0.242841
GO:0043628	ncRNA 3'-end processing	1.37087	1.31163	0.545558	0.277549	0.277549
GO:0071772	response to BMP	1.26173	-1.8941	0.545558	2.98477e-05	2.98477e-05
GO:0071773	cellular response to BMP stimulus	1.26173	-1.8941	0.545558	2.98477e-05	2.98477e-05
GO:0034471	ncRNA 5'-end processing	1.41657	1.65804	0.545565	0.0629676	0.0629676
GO:0070200	establishment of protein localization to telomere	1.41282	1.55585	0.545565	0.0717474	0.0717474
GO:1901136	carbohydrate derivative catabolic process	1.27945	1.72604	0.547222	0.00221204	0.00221204
GO:0090306	meiotic spindle assembly	1.45245	2.00775	0.547993	0.00207903	0.00207903
GO:0071599	otic vesicle development	1.43515	-1.72721	0.547993	0.0211752	0.0211752
GO:0006911	phagocytosis, engulfment	-1.29303	1.73871	0.547993	0.0109797	0.0109797
GO:0040020	regulation of meiotic nuclear division	1.39001	1.38902	0.548708	0.230865	0.230865
GO:0003084	positive regulation of systemic arterial blood pressure	-1.3729	-1.18316	0.548708	0.472781	0.472781
GO:0040015	negative regulation of multicellular organism growth	-1.37149	1.20555	0.550941	0.444182	0.444182
GO:0045880	positive regulation of smoothened signaling pathway	1.36577	-1.61179	0.550941	0.0467151	0.0467151
GO:0043129	surfactant homeostasis	-1.3649	1.18191	0.550941	0.460144	0.460144
GO:0010742	macrophage derived foam cell differentiation	-1.35363	-0.943293	0.551101	0.72473	0.551101
GO:0033059	cellular pigmentation	1.34324	1.07324	0.551101	0.537382	0.537382
GO:0035107	appendage morphogenesis	1.25074	-1.7164	0.55226	0.000560571	0.000560571
GO:0035108	limb morphogenesis	1.25074	-1.7164	0.55226	0.000560571	0.000560571
GO:0035725	sodium ion transmembrane transport	-1.24738	-1.4628	0.552646	0.0480427	0.0480427
GO:0046653	tetrahydrofolate metabolic process	1.41151	1.54907	0.555996	0.0824293	0.0824293
GO:0140448	signaling receptor ligand precursor processing	1.40747	1.10071	0.555996	0.533119	0.533119
GO:1901836	regulation of transcription of nucleolar large rRNA by RNA polymerase I	1.39252	0.706186	0.555996	0.932734	0.555996
GO:0002468	dendritic cell antigen processing and presentation	-1.39081	1.92299	0.555996	0.00379484	0.00379484
GO:0038093	Fc receptor signaling pathway	-1.39011	1.92454	0.555996	0.00617877	0.00617877
GO:0040001	establishment of mitotic spindle localization	1.38784	1.41004	0.555996	0.202718	0.202718
GO:0140058	neuron projection arborization	1.37846	-1.27619	0.555996	0.328423	0.328423
GO:0034367	protein-containing complex remodeling	-1.37838	-1.1103	0.555996	0.544962	0.544962
GO:0009261	ribonucleotide catabolic process	1.36316	1.43998	0.555996	0.175017	0.175017
GO:0031297	replication fork processing	1.36019	2.07365	0.555996	0.000201552	0.000201552
GO:0001704	formation of primary germ layer	1.31703	-0.908839	0.555996	0.801222	0.555996
GO:1903312	negative regulation of mRNA metabolic process	1.30215	1.49347	0.555996	0.0302988	0.0302988
GO:0046916	cellular transition metal ion homeostasis	1.29503	0.929073	0.555996	0.803805	0.555996
GO:0009743	response to carbohydrate	-1.20846	-1.13214	0.555996	0.384412	0.384412
GO:0050920	regulation of chemotaxis	-1.19751	1.55867	0.555996	0.00522589	0.00522589
GO:1901615	organic hydroxy compound metabolic process	1.17179	-1.23876	0.556408	0.0844238	0.0844238
GO:0006284	base-excision repair	1.36102	1.63833	0.557629	0.0337963	0.0337963
GO:0002366	leukocyte activation involved in immune response	-1.17909	2.54677	0.558067	4.66899e-09	4.66899e-09
GO:0002902	regulation of B cell apoptotic process	1.39383	1.57119	0.559081	0.115045	0.115045
GO:0030279	negative regulation of ossification	1.37275	1.33803	0.559081	0.259276	0.259276
GO:0090313	regulation of protein targeting to membrane	1.37207	1.14924	0.559081	0.489952	0.489952
GO:0060760	positive regulation of response to cytokine stimulus	-1.28499	1.97208	0.559081	0.000485281	0.000485281
GO:0050922	negative regulation of chemotaxis	-1.28025	0.90474	0.559081	0.777879	0.559081
GO:0071222	cellular response to lipopolysaccharide	-1.21581	2.48809	0.559081	4.66899e-09	4.66899e-09
GO:0048857	neural nucleus development	1.39623	-0.872153	0.559377	0.785583	0.559377
GO:0000132	establishment of mitotic spindle orientation	1.39537	1.34581	0.559377	0.26841	0.26841
GO:0034368	protein-lipid complex remodeling	-1.3691	-1.11452	0.559377	0.536382	0.536382
GO:0034369	plasma lipoprotein particle remodeling	-1.3691	-1.11452	0.559377	0.536382	0.536382
GO:0030902	hindbrain development	1.2587	-1.366	0.559377	0.0708821	0.0708821
GO:0030178	negative regulation of Wnt signaling pathway	1.24738	-1.54772	0.559439	0.00805798	0.00805798
GO:0055017	cardiac muscle tissue growth	-1.25648	-1.3105	0.559838	0.194067	0.194067
GO:2000058	regulation of ubiquitin-dependent protein catabolic process	1.25011	0.774225	0.559872	1	0.559872
GO:0003341	cilium movement	-1.24921	-1.21684	0.560705	0.293699	0.293699
GO:0060766	negative regulation of androgen receptor signaling pathway	1.41066	1.21802	0.560836	0.448697	0.448697
GO:1990573	potassium ion import across plasma membrane	-1.29779	-1.60558	0.560836	0.0428487	0.0428487
GO:0014850	response to muscle activity	-1.3827	-1.40051	0.56162	0.224375	0.224375
GO:0034138	toll-like receptor 3 signaling pathway	-1.34691	1.34034	0.56164	0.269987	0.269987
GO:0051560	mitochondrial calcium ion homeostasis	-1.33062	-1.06434	0.561678	0.578763	0.561678
GO:0032715	negative regulation of interleukin-6 production	-1.3013	2.0697	0.561678	0.000271704	0.000271704
GO:0030326	embryonic limb morphogenesis	1.2777	-1.7881	0.561678	0.00047748	0.00047748
GO:0035113	embryonic appendage morphogenesis	1.2777	-1.7881	0.561678	0.00047748	0.00047748
GO:1901991	negative regulation of mitotic cell cycle phase transition	1.24238	1.95344	0.561678	8.78932e-06	8.78932e-06
GO:0034250	positive regulation of cellular amide metabolic process	1.23942	0.972324	0.561678	0.731685	0.561678
GO:0048875	chemical homeostasis within a tissue	-1.33159	1.13186	0.562071	0.504092	0.504092
GO:0042074	cell migration involved in gastrulation	1.4263	0.893354	0.562601	0.788802	0.562601
GO:0009208	pyrimidine ribonucleoside triphosphate metabolic process	1.42568	1.12837	0.562601	0.544962	0.544962
GO:0042748	circadian sleep/wake cycle, non-REM sleep	-1.39936	1.13626	0.562601	0.544603	0.544603
GO:0048368	lateral mesoderm development	1.3873	-1.24241	0.562601	0.425047	0.425047
GO:0090169	regulation of spindle assembly	1.38466	0.976711	0.562601	0.664042	0.562601
GO:0034154	toll-like receptor 7 signaling pathway	-1.3828	1.71976	0.562601	0.0468006	0.0468006
GO:0090527	actin filament reorganization	-1.38276	-0.890174	0.562601	0.777879	0.562601
GO:0061430	bone trabecula morphogenesis	1.38218	-1.21112	0.562601	0.453334	0.453334
GO:0030730	sequestering of triglyceride	-1.36373	1.06505	0.562601	0.593286	0.562601
GO:0010743	regulation of macrophage derived foam cell differentiation	-1.35133	-1.04949	0.562601	0.607299	0.562601
GO:1903792	negative regulation of anion transport	-1.32341	1.10114	0.562601	0.544603	0.544603
GO:0055023	positive regulation of cardiac muscle tissue growth	-1.3167	-0.883237	0.562601	0.790106	0.562601
GO:0061844	antimicrobial humoral immune response mediated by antimicrobial peptide	1.30411	2.30413	0.562601	2.08697e-06	2.08697e-06
GO:0044774	mitotic DNA integrity checkpoint signaling	1.3011	1.6916	0.562601	0.00677185	0.00677185
GO:1901800	positive regulation of proteasomal protein catabolic process	1.29267	0.855355	0.562601	0.906983	0.562601
GO:1903313	positive regulation of mRNA metabolic process	1.27405	1.07563	0.562601	0.478963	0.478963
GO:0051926	negative regulation of calcium ion transport	-1.26551	-0.874699	0.562601	0.830941	0.562601
GO:0035966	response to topologically incorrect protein	1.25455	1.16083	0.562601	0.30239	0.30239
GO:0006637	acyl-CoA metabolic process	-1.25057	-1.89723	0.562601	0.000289803	0.000289803
GO:0035383	thioester metabolic process	-1.25057	-1.89723	0.562601	0.000289803	0.000289803
GO:0046889	positive regulation of lipid biosynthetic process	-1.25034	-0.912847	0.562601	0.791808	0.562601
GO:0015698	inorganic anion transport	-1.25016	-1.08549	0.562601	0.495684	0.495684
GO:0030183	B cell differentiation	-1.2236	2.16902	0.562601	5.17177e-07	5.17177e-07
GO:0071214	cellular response to abiotic stimulus	1.21338	1.19354	0.562601	0.20373	0.20373
GO:0104004	cellular response to environmental stimulus	1.21338	1.19354	0.562601	0.20373	0.20373
GO:0016570	histone modification	1.1761	0.911288	0.562601	0.944664	0.562601
GO:0007063	regulation of sister chromatid cohesion	1.37501	1.50396	0.564144	0.156853	0.156853
GO:0001825	blastocyst formation	1.31029	0.970677	0.564144	0.688045	0.564144
GO:0070471	uterine smooth muscle contraction	-1.37871	-1.0161	0.568704	0.649495	0.568704
GO:0045188	regulation of circadian sleep/wake cycle, non-REM sleep	-1.37652	NA	0.568704	NA	0.568704
GO:0000077	DNA damage checkpoint signaling	1.2795	1.56677	0.568704	0.0180389	0.0180389
GO:0051646	mitochondrion localization	-1.28387	-1.21078	0.56907	0.397597	0.397597
GO:0060343	trabecula formation	1.37848	-1.22785	0.569143	0.37803	0.37803
GO:0060563	neuroepithelial cell differentiation	1.37034	-1.00411	0.570904	0.658328	0.570904
GO:0071397	cellular response to cholesterol	-1.3927	-0.629215	0.571793	0.974954	0.571793
GO:0043457	regulation of cellular respiration	-1.27774	1.01573	0.571793	0.621417	0.571793
GO:0061136	regulation of proteasomal protein catabolic process	1.22412	0.695181	0.571793	1	0.571793
GO:0019373	epoxygenase P450 pathway	-1.3876	NA	0.573807	NA	0.573807
GO:0035235	ionotropic glutamate receptor signaling pathway	-1.37864	-1.31547	0.573807	0.346234	0.346234
GO:1990806	ligand-gated ion channel signaling pathway	-1.37864	-1.31547	0.573807	0.346234	0.346234
GO:0043116	negative regulation of vascular permeability	-1.35171	-0.855061	0.573807	0.811477	0.573807
GO:2000242	negative regulation of reproductive process	1.32351	1.34155	0.573807	0.243929	0.243929
GO:0031960	response to corticosteroid	-1.28537	1.09159	0.573807	0.522755	0.522755
GO:0032653	regulation of interleukin-10 production	-1.27727	2.3009	0.573807	7.79249e-07	7.79249e-07
GO:0007292	female gamete generation	1.25093	1.38091	0.573807	0.0538483	0.0538483
GO:0097696	receptor signaling pathway via STAT	-1.21835	2.38264	0.573807	4.66899e-09	4.66899e-09
GO:0010608	post-transcriptional regulation of gene expression	1.164	1.37966	0.573807	0.00354928	0.00354928
GO:0048806	genitalia development	1.34376	-1.88376	0.574198	0.00231476	0.00231476
GO:0060078	regulation of postsynaptic membrane potential	-1.23557	-2.15591	0.57648	6.17354e-07	6.17354e-07
GO:0043144	sno(s)RNA processing	1.41702	1.4335	0.576669	0.240121	0.240121
GO:0032429	regulation of phospholipase A2 activity	-1.37391	NA	0.576669	NA	0.576669
GO:0046461	neutral lipid catabolic process	-1.3385	-1.61513	0.576669	0.0289285	0.0289285
GO:0046464	acylglycerol catabolic process	-1.3385	-1.61513	0.576669	0.0289285	0.0289285
GO:0045822	negative regulation of heart contraction	-1.32258	-0.792005	0.576669	0.891194	0.576669
GO:0003018	vascular process in circulatory system	-1.17902	-1.02948	0.576669	0.568803	0.568803
GO:0042402	cellular biogenic amine catabolic process	-1.36613	0.678069	0.57839	0.937581	0.57839
GO:1903523	negative regulation of blood circulation	-1.31672	-0.780728	0.57839	0.90697	0.57839
GO:0007589	body fluid secretion	1.29108	1.04792	0.57839	0.564415	0.564415
GO:1901857	positive regulation of cellular respiration	-1.32834	1.08529	0.5789	0.564691	0.564691
GO:0002082	regulation of oxidative phosphorylation	-1.32811	-0.737503	0.5789	0.932734	0.5789
GO:0002263	cell activation involved in immune response	-1.16432	2.53893	0.5789	4.66899e-09	4.66899e-09
GO:0015931	nucleobase-containing compound transport	1.22297	1.47595	0.579778	0.0272841	0.0272841
GO:0061448	connective tissue development	1.20579	-1.70623	0.579778	7.27167e-05	7.27167e-05
GO:0021872	forebrain generation of neurons	1.29673	-1.09533	0.580469	0.512407	0.512407
GO:0000291	nuclear-transcribed mRNA catabolic process, exonucleolytic	1.38528	1.44856	0.58084	0.242841	0.242841
GO:0090266	regulation of mitotic cell cycle spindle assembly checkpoint	1.38418	1.53791	0.58084	0.134559	0.134559
GO:1903504	regulation of mitotic spindle checkpoint	1.38418	1.53791	0.58084	0.134559	0.134559
GO:1905476	negative regulation of protein localization to membrane	1.35513	-0.95455	0.58084	0.713768	0.58084
GO:0021955	central nervous system neuron axonogenesis	1.34204	-0.520792	0.58084	1	0.58084
GO:0008202	steroid metabolic process	-1.17041	-1.11465	0.58084	0.412614	0.412614
GO:0001783	B cell apoptotic process	1.36018	1.67742	0.581354	0.0416324	0.0416324
GO:1902570	protein localization to nucleolus	1.38743	1.32257	0.58144	0.300888	0.300888
GO:2000479	regulation of cAMP-dependent protein kinase activity	-1.38381	-0.938537	0.58144	0.725766	0.58144
GO:1903911	positive regulation of receptor clustering	-1.37674	-1.36311	0.58144	0.273727	0.273727
GO:0002357	defense response to tumor cell	-1.36456	1.19066	0.58144	0.490261	0.490261
GO:0048026	positive regulation of mRNA splicing, via spliceosome	1.35956	0.976971	0.58144	0.670737	0.58144
GO:0086014	atrial cardiac muscle cell action potential	-1.35884	-1.11	0.58144	0.525045	0.525045
GO:0086026	atrial cardiac muscle cell to AV node cell signaling	-1.35884	-1.11	0.58144	0.525045	0.525045
GO:0086066	atrial cardiac muscle cell to AV node cell communication	-1.35884	-1.11	0.58144	0.525045	0.525045
GO:0000038	very long-chain fatty acid metabolic process	-1.32961	-1.63246	0.58144	0.0342771	0.0342771
GO:0086002	cardiac muscle cell action potential involved in contraction	-1.30345	-1.74264	0.58144	0.0127318	0.0127318
GO:0032892	positive regulation of organic acid transport	-1.28056	1.14978	0.58144	0.451648	0.451648
GO:0000266	mitochondrial fission	-1.27529	-0.852232	0.58144	0.829075	0.58144
GO:0003208	cardiac ventricle morphogenesis	-1.26057	-1.67016	0.58144	0.0138014	0.0138014
GO:0019646	aerobic electron transport chain	-1.25679	-0.895721	0.58144	0.794528	0.58144
GO:0031023	microtubule organizing center organization	1.24898	1.35993	0.58144	0.0751748	0.0751748
GO:0002718	regulation of cytokine production involved in immune response	-1.2469	2.3074	0.58144	1.78388e-07	1.78388e-07
GO:1904063	negative regulation of cation transmembrane transport	-1.24673	-1.00715	0.58144	0.649428	0.58144
GO:0048762	mesenchymal cell differentiation	1.20247	-1.18054	0.58144	0.286788	0.286788
GO:0090077	foam cell differentiation	-1.31338	-0.975385	0.581976	0.684322	0.581976
GO:0006446	regulation of translational initiation	1.28902	1.22944	0.581976	0.353164	0.353164
GO:0032649	regulation of interferon-gamma production	-1.24727	2.38017	0.581976	4.66899e-09	4.66899e-09
GO:0007062	sister chromatid cohesion	1.28947	1.71163	0.582081	0.0103214	0.0103214
GO:0034764	positive regulation of transmembrane transport	-1.1746	-1.0887	0.582356	0.448401	0.448401
GO:0006910	phagocytosis, recognition	-1.32251	1.58733	0.583391	0.072754	0.072754
GO:2001257	regulation of cation channel activity	-1.21561	-1.85327	0.583391	5.19028e-05	5.19028e-05
GO:0072523	purine-containing compound catabolic process	1.32334	1.3681	0.58614	0.205312	0.205312
GO:0042159	lipoprotein catabolic process	-1.36162	-0.920017	0.586558	0.742948	0.586558
GO:1903170	negative regulation of calcium ion transmembrane transport	-1.29158	-1.06527	0.586558	0.566921	0.566921
GO:0071479	cellular response to ionizing radiation	1.28661	1.33248	0.586558	0.115628	0.115628
GO:0006986	response to unfolded protein	1.26905	1.134	0.586558	0.394561	0.394561
GO:0051053	negative regulation of DNA metabolic process	1.23874	1.43761	0.586558	0.0382289	0.0382289
GO:0061436	establishment of skin barrier	1.36337	1.16673	0.587039	0.467705	0.467705
GO:0070142	synaptic vesicle budding	-1.35867	-1.25866	0.587039	0.419231	0.419231
GO:0038094	Fc-gamma receptor signaling pathway	-1.38201	1.89336	0.588252	0.0072458	0.0072458
GO:0003184	pulmonary valve morphogenesis	1.38195	-1.45286	0.588252	0.160364	0.160364
GO:0010447	response to acidic pH	1.35462	-1.02728	0.588252	0.629021	0.588252
GO:0048634	regulation of muscle organ development	1.34483	-0.967355	0.588252	0.701366	0.588252
GO:0071825	protein-lipid complex subunit organization	-1.29228	-1.23833	0.588252	0.37383	0.37383
GO:0050766	positive regulation of phagocytosis	-1.24588	2.291	0.588252	2.73173e-07	2.73173e-07
GO:0002710	negative regulation of T cell mediated immunity	-1.3291	1.5312	0.590585	0.0955843	0.0955843
GO:0051339	regulation of lyase activity	-1.2714	-1.72199	0.590585	0.0120049	0.0120049
GO:0001961	positive regulation of cytokine-mediated signaling pathway	-1.26299	2.01147	0.590585	0.00028842	0.00028842
GO:0019218	regulation of steroid metabolic process	-1.22175	-1.07819	0.590585	0.523771	0.523771
GO:0051580	regulation of neurotransmitter uptake	-1.37761	-0.876152	0.590789	0.786774	0.590789
GO:0002455	humoral immune response mediated by circulating immunoglobulin	-1.29029	2.10312	0.593997	0.0002661	0.0002661
GO:0072330	monocarboxylic acid biosynthetic process	-1.19945	-0.976093	0.595234	0.684157	0.595234
GO:0022604	regulation of cell morphogenesis	1.18566	0.997704	0.595234	0.630817	0.595234
GO:0002579	positive regulation of antigen processing and presentation	-1.37925	NA	0.595416	NA	0.595416
GO:0006085	acetyl-CoA biosynthetic process	-1.3376	-1.47432	0.595416	0.161963	0.161963
GO:0072528	pyrimidine-containing compound biosynthetic process	1.33488	1.42726	0.595416	0.193093	0.193093
GO:0061050	regulation of cell growth involved in cardiac muscle cell development	-1.31908	-1.38177	0.595416	0.216356	0.216356
GO:0090183	regulation of kidney development	-1.30173	-1.17627	0.595416	0.439961	0.439961
GO:0034121	regulation of toll-like receptor signaling pathway	-1.25059	1.7804	0.595416	0.00531946	0.00531946
GO:0022612	gland morphogenesis	1.24215	-0.861422	0.595416	0.891651	0.595416
GO:0032760	positive regulation of tumor necrosis factor production	-1.22727	1.88871	0.595416	0.000441728	0.000441728
GO:0008380	RNA splicing	1.16753	1.67425	0.595416	2.85288e-05	2.85288e-05
GO:0034754	cellular hormone metabolic process	1.27157	-1.12328	0.595583	0.451648	0.451648
GO:0007259	receptor signaling pathway via JAK-STAT	-1.19558	2.40263	0.595583	4.66899e-09	4.66899e-09
GO:0032479	regulation of type I interferon production	-1.22534	2.23364	0.596161	3.19254e-07	3.19254e-07
GO:0098900	regulation of action potential	-1.25859	0.829086	0.598412	0.889097	0.598412
GO:0010692	regulation of alkaline phosphatase activity	-1.35213	-0.957603	0.598524	0.718467	0.598524
GO:0046039	GTP metabolic process	1.33989	1.63596	0.598524	0.0586025	0.0586025
GO:0035023	regulation of Rho protein signal transduction	-1.23994	0.876506	0.598524	0.859937	0.598524
GO:0051260	protein homooligomerization	-1.19328	-1.14095	0.5986	0.404599	0.404599
GO:0007095	mitotic G2 DNA damage checkpoint signaling	1.32931	1.58695	0.59865	0.0409092	0.0409092
GO:0051966	regulation of synaptic transmission, glutamatergic	-1.24666	-1.36296	0.59865	0.208553	0.208553
GO:0051645	Golgi localization	-1.35733	1.2943	0.599795	0.372245	0.372245
GO:0045116	protein neddylation	1.35111	0.918403	0.599795	0.749498	0.599795
GO:0046685	response to arsenic-containing substance	1.33356	1.09423	0.599795	0.563606	0.563606
GO:0010737	protein kinase A signaling	-1.31713	-1.02231	0.599795	0.627981	0.599795
GO:0001562	response to protozoan	-1.26574	2.101	0.599795	0.000762273	0.000762273
GO:0061337	cardiac conduction	-1.24643	-1.55321	0.599795	0.0254922	0.0254922
GO:0051567	histone H3-K9 methylation	1.34272	1.27554	0.600212	0.339337	0.339337
GO:0021761	limbic system development	1.26834	-1.5062	0.600288	0.0478366	0.0478366
GO:0030010	establishment of cell polarity	1.23623	1.26313	0.600288	0.221073	0.221073
GO:0006662	glycerol ether metabolic process	-1.31865	-0.768653	0.600825	0.895635	0.600825
GO:0060333	interferon-gamma-mediated signaling pathway	-1.31818	1.88712	0.600825	0.00979828	0.00979828
GO:0019827	stem cell population maintenance	1.21662	1.07714	0.600825	0.458092	0.458092
GO:1905523	positive regulation of macrophage migration	-1.30744	1.33281	0.601005	0.267429	0.267429
GO:0009169	purine ribonucleoside monophosphate catabolic process	1.38337	1.90266	0.601277	0.00407957	0.00407957
GO:0007176	regulation of epidermal growth factor-activated receptor activity	1.33971	1.02306	0.601277	0.607299	0.601277
GO:0009119	ribonucleoside metabolic process	1.33627	1.44762	0.601509	0.188406	0.188406
GO:0097120	receptor localization to synapse	-1.23119	-1.67877	0.601509	0.0135934	0.0135934
GO:0051798	positive regulation of hair follicle development	1.4036	-1.36751	0.602524	0.290731	0.290731
GO:0033004	negative regulation of mast cell activation	-1.34915	1.89509	0.602551	0.00718399	0.00718399
GO:0032288	myelin assembly	-1.29895	-1.19673	0.602551	0.419231	0.419231
GO:0051052	regulation of DNA metabolic process	1.14572	1.73815	0.602551	3.24091e-07	3.24091e-07
GO:0007600	sensory perception	-1.13123	-1.42846	0.602551	0.0042386	0.0042386
GO:0001818	negative regulation of cytokine production	-1.15128	2.29094	0.602959	4.66899e-09	4.66899e-09
GO:0009159	deoxyribonucleoside monophosphate catabolic process	1.35429	1.91873	0.603562	0.00644995	0.00644995
GO:0150105	protein localization to cell-cell junction	1.33682	0.797044	0.603562	0.873955	0.603562
GO:0090209	negative regulation of triglyceride metabolic process	-1.36972	0.609772	0.604087	0.971201	0.604087
GO:0060350	endochondral bone morphogenesis	1.26454	-1.16113	0.604087	0.412614	0.412614
GO:0033182	regulation of histone ubiquitination	1.38018	0.665006	0.604172	0.950866	0.604172
GO:0035794	positive regulation of mitochondrial membrane permeability	1.31661	0.965582	0.604172	0.687704	0.604172
GO:0048562	embryonic organ morphogenesis	1.19324	-1.5829	0.604172	0.00121084	0.00121084
GO:0009124	nucleoside monophosphate biosynthetic process	1.30945	1.6574	0.605428	0.0231717	0.0231717
GO:0150076	neuroinflammatory response	-1.23434	2.16642	0.605428	1.55016e-05	1.55016e-05
GO:0010569	regulation of double-strand break repair via homologous recombination	1.27996	1.77361	0.605577	0.00574417	0.00574417
GO:0033260	nuclear DNA replication	1.32548	2.01961	0.607251	0.00123375	0.00123375
GO:0072524	pyridine-containing compound metabolic process	-1.29794	-0.890419	0.607251	0.793623	0.607251
GO:0098781	ncRNA transcription	1.26995	0.990897	0.607251	0.657825	0.607251
GO:1901605	alpha-amino acid metabolic process	1.22734	-1.23898	0.607251	0.231319	0.231319
GO:1905710	positive regulation of membrane permeability	1.30873	1.10457	0.608351	0.491194	0.491194
GO:0033561	regulation of water loss via skin	1.31212	1.09249	0.608902	0.539344	0.539344
GO:0048013	ephrin receptor signaling pathway	1.33943	-1.32225	0.60897	0.257332	0.257332
GO:0014832	urinary bladder smooth muscle contraction	-1.3441	1.02207	0.610654	0.642833	0.610654
GO:0002756	MyD88-independent toll-like receptor signaling pathway	-1.34095	1.08677	0.610654	0.571136	0.571136
GO:0070942	neutrophil mediated cytotoxicity	1.39581	1.65752	0.611353	0.0582551	0.0582551
GO:0010359	regulation of anion channel activity	-1.35579	-0.828567	0.611353	0.83308	0.611353
GO:0036092	phosphatidylinositol-3-phosphate biosynthetic process	-1.35431	0.730724	0.611353	0.897063	0.611353
GO:0051446	positive regulation of meiotic cell cycle	1.34886	-1.09122	0.611353	0.569353	0.569353
GO:0106070	regulation of adenylate cyclase-activating G protein-coupled receptor signaling pathway	-1.3363	-1.4061	0.611353	0.225243	0.225243
GO:0010804	negative regulation of tumor necrosis factor-mediated signaling pathway	-1.3346	0.722938	0.611353	0.921072	0.611353
GO:0010866	regulation of triglyceride biosynthetic process	-1.3048	-0.711915	0.611353	0.944861	0.611353
GO:0036037	CD8-positive, alpha-beta T cell activation	-1.30034	2.05855	0.611353	0.000842014	0.000842014
GO:0034332	adherens junction organization	1.28335	-1.04709	0.611353	0.580228	0.580228
GO:0019080	viral gene expression	1.26947	1.13172	0.611353	0.428624	0.428624
GO:0030879	mammary gland development	1.23642	-0.882933	0.611353	0.8479	0.611353
GO:0060330	regulation of response to interferon-gamma	-1.34562	1.74577	0.611474	0.0364853	0.0364853
GO:0060334	regulation of interferon-gamma-mediated signaling pathway	-1.34562	1.74577	0.611474	0.0364853	0.0364853
GO:0089718	amino acid import across plasma membrane	1.30993	1.31435	0.611715	0.263768	0.263768
GO:0043507	positive regulation of JUN kinase activity	1.26663	1.35861	0.611715	0.225243	0.225243
GO:0021554	optic nerve development	1.39755	-0.965725	0.612164	0.703388	0.612164
GO:0034508	centromere complex assembly	1.31773	2.26967	0.612164	1.46602e-05	1.46602e-05
GO:0015807	L-amino acid transport	1.26913	0.973913	0.612164	0.679101	0.612164
GO:0060421	positive regulation of heart growth	-1.26494	-0.901756	0.612164	0.774874	0.612164
GO:0060021	roof of mouth development	1.26014	-1.42881	0.612164	0.0705997	0.0705997
GO:0035249	synaptic transmission, glutamatergic	-1.21651	-1.4419	0.612164	0.0684365	0.0684365
GO:0060485	mesenchyme development	1.19422	-1.25138	0.612164	0.149036	0.149036
GO:0035089	establishment of apical/basal cell polarity	1.33877	-0.640335	0.613539	0.98093	0.613539
GO:1900076	regulation of cellular response to insulin stimulus	-1.21768	0.96187	0.613539	0.721074	0.613539
GO:0044417	translocation of molecules into host	1.39074	1.29266	0.613635	0.37803	0.37803
GO:0045685	regulation of glial cell differentiation	1.25499	-1.08053	0.615509	0.523253	0.523253
GO:0095500	acetylcholine receptor signaling pathway	-1.28905	-1.61101	0.616071	0.0719077	0.0719077
GO:0019731	antibacterial humoral response	1.32068	1.60711	0.617403	0.0804009	0.0804009
GO:2001014	regulation of skeletal muscle cell differentiation	-1.30716	-1.81518	0.617403	0.00511524	0.00511524
GO:0003401	axis elongation	1.31556	-1.30845	0.617574	0.267795	0.267795
GO:0033598	mammary gland epithelial cell proliferation	1.31514	1.35292	0.617574	0.240318	0.240318
GO:0031214	biomineral tissue development	1.21803	-1.01589	0.617574	0.606689	0.606689
GO:1901606	alpha-amino acid catabolic process	-1.20906	-1.13249	0.617574	0.467705	0.467705
GO:1905145	cellular response to acetylcholine	-1.29258	-1.64331	0.617787	0.0325039	0.0325039
GO:0032099	negative regulation of appetite	-1.33563	NA	0.618663	NA	0.618663
GO:0045725	positive regulation of glycogen biosynthetic process	-1.35813	-1.07583	0.621577	0.568726	0.568726
GO:0048569	post-embryonic animal organ development	1.32657	-0.868487	0.621577	0.795774	0.621577
GO:0051546	keratinocyte migration	1.3263	1.07263	0.621577	0.566921	0.566921
GO:0042745	circadian sleep/wake cycle	-1.30188	1.13447	0.621577	0.494569	0.494569
GO:0030878	thyroid gland development	1.33447	-1.46162	0.622326	0.172023	0.172023
GO:0034162	toll-like receptor 9 signaling pathway	-1.33581	1.54249	0.623273	0.129178	0.129178
GO:0032727	positive regulation of interferon-alpha production	-1.29814	1.92004	0.623273	0.00664576	0.00664576
GO:0003002	regionalization	1.16492	-1.60707	0.623273	0.000337159	0.000337159
GO:1901361	organic cyclic compound catabolic process	1.15033	1.41177	0.623702	0.00494278	0.00494278
GO:0032411	positive regulation of transporter activity	-1.19047	-1.46128	0.623801	0.0381988	0.0381988
GO:0000076	DNA replication checkpoint signaling	1.357	1.94637	0.627046	0.00475087	0.00475087
GO:0008643	carbohydrate transport	-1.18522	1.26527	0.627046	0.208816	0.208816
GO:0031118	rRNA pseudouridine synthesis	1.38965	1.34238	0.627201	0.346234	0.346234
GO:0035999	tetrahydrofolate interconversion	1.38764	1.49519	0.627233	0.173336	0.173336
GO:0060576	intestinal epithelial cell development	1.35393	1.13169	0.627233	0.523253	0.523253
GO:0019184	nonribosomal peptide biosynthetic process	1.35377	0.835516	0.627233	0.822963	0.627233
GO:0002467	germinal center formation	1.35282	1.06111	0.627233	0.597733	0.597733
GO:0046037	GMP metabolic process	1.30294	1.67492	0.627233	0.0421284	0.0421284
GO:0017158	regulation of calcium ion-dependent exocytosis	1.29806	-1.63928	0.627233	0.0337963	0.0337963
GO:0009952	anterior/posterior pattern specification	1.19098	-1.57861	0.627233	0.00504395	0.00504395
GO:0051004	regulation of lipoprotein lipase activity	-1.3427	-1.5164	0.628163	0.130495	0.130495
GO:0045745	positive regulation of G protein-coupled receptor signaling pathway	1.31407	1.03188	0.630378	0.614536	0.614536
GO:0030970	retrograde protein transport, ER to cytosol	1.31245	1.32053	0.630378	0.28995	0.28995
GO:1903513	endoplasmic reticulum to cytosol transport	1.31245	1.32053	0.630378	0.28995	0.28995
GO:0048705	skeletal system morphogenesis	1.17974	-1.57869	0.630378	0.0014121	0.0014121
GO:1903307	positive regulation of regulated secretory pathway	1.25192	1.37462	0.630396	0.200951	0.200951
GO:0034340	response to type I interferon	-1.23449	2.28711	0.630856	1.53815e-06	1.53815e-06
GO:0007156	homophilic cell adhesion via plasma membrane adhesion molecules	1.24823	-1.34229	0.631546	0.178218	0.178218
GO:0006760	folic acid-containing compound metabolic process	1.30077	1.34354	0.631928	0.267693	0.267693
GO:0032729	positive regulation of interferon-gamma production	-1.22967	2.19798	0.632037	6.30464e-06	6.30464e-06
GO:1901019	regulation of calcium ion transmembrane transporter activity	-1.19797	-1.43117	0.632037	0.0779396	0.0779396
GO:0031652	positive regulation of heat generation	-1.34746	1.87889	0.632169	0.00732789	0.00732789
GO:0034656	nucleobase-containing small molecule catabolic process	1.31079	1.93263	0.632169	0.0054481	0.0054481
GO:0097164	ammonium ion metabolic process	-1.29862	-1.23431	0.632169	0.429646	0.429646
GO:0071636	positive regulation of transforming growth factor beta production	-1.29433	0.741021	0.632169	0.906891	0.632169
GO:0034383	low-density lipoprotein particle clearance	-1.2924	1.00022	0.632169	0.656981	0.632169
GO:0010738	regulation of protein kinase A signaling	-1.29182	-1.00181	0.632169	0.668336	0.632169
GO:0036314	response to sterol	-1.27353	0.720171	0.632169	0.938642	0.632169
GO:0072666	establishment of protein localization to vacuole	1.26992	0.784074	0.632169	0.927982	0.632169
GO:0002820	negative regulation of adaptive immune response	-1.24248	2.0963	0.632169	8.14277e-05	8.14277e-05
GO:1905144	response to acetylcholine	-1.28332	-1.54439	0.632657	0.0502162	0.0502162
GO:0016051	carbohydrate biosynthetic process	-1.17063	0.920205	0.633492	0.829041	0.633492
GO:2001237	negative regulation of extrinsic apoptotic signaling pathway	1.24149	1.87088	0.633565	0.000854071	0.000854071
GO:0001919	regulation of receptor recycling	-1.27599	-1.02779	0.636138	0.617945	0.617945
GO:0060442	branching involved in prostate gland morphogenesis	1.37694	-1.29683	0.636397	0.367209	0.367209
GO:0045746	negative regulation of Notch signaling pathway	1.30888	-1.49861	0.636397	0.0772776	0.0772776
GO:0001556	oocyte maturation	1.29949	1.23222	0.636397	0.391714	0.391714
GO:0021545	cranial nerve development	1.26758	-1.3035	0.636397	0.27003	0.27003
GO:0050727	regulation of inflammatory response	-1.13202	2.5206	0.636397	4.66899e-09	4.66899e-09
GO:0045956	positive regulation of calcium ion-dependent exocytosis	1.34863	-1.75734	0.637104	0.0155656	0.0155656
GO:0072132	mesenchyme morphogenesis	1.25666	-1.52083	0.637818	0.0461393	0.0461393
GO:1905314	semi-lunar valve development	1.29773	-1.11455	0.638532	0.516683	0.516683
GO:0021542	dentate gyrus development	1.35656	-1.44624	0.639795	0.170905	0.170905
GO:0017004	cytochrome complex assembly	-1.26465	-0.409284	0.641808	1	0.641808
GO:0072525	pyridine-containing compound biosynthetic process	-1.28972	0.612452	0.643191	0.98975	0.643191
GO:0003413	chondrocyte differentiation involved in endochondral bone morphogenesis	1.35114	-1.06297	0.644571	0.575588	0.575588
GO:0035988	chondrocyte proliferation	1.31586	0.932948	0.644571	0.723005	0.644571
GO:0015812	gamma-aminobutyric acid transport	-1.30614	-1.3436	0.644571	0.29335	0.29335
GO:0042749	regulation of circadian sleep/wake cycle	-1.30456	1.22777	0.644571	0.3975	0.3975
GO:0044872	lipoprotein localization	-1.30189	-1.19262	0.644571	0.474361	0.474361
GO:0030834	regulation of actin filament depolymerization	-1.23319	-1.15457	0.644571	0.445238	0.445238
GO:0007098	centrosome cycle	1.22933	1.56814	0.644571	0.0105345	0.0105345
GO:1990845	adaptive thermogenesis	-1.17565	-1.09556	0.644571	0.485496	0.485496
GO:0055021	regulation of cardiac muscle tissue growth	-1.2257	-1.172	0.644756	0.390767	0.390767
GO:0032331	negative regulation of chondrocyte differentiation	1.33123	-1.28817	0.647272	0.312366	0.312366
GO:0060707	trophoblast giant cell differentiation	1.34458	1.67818	0.647467	0.0515942	0.0515942
GO:0051782	negative regulation of cell division	1.34274	1.20643	0.647467	0.437506	0.437506
GO:0042953	lipoprotein transport	-1.29669	-1.18704	0.648347	0.4771	0.4771
GO:0019363	pyridine nucleotide biosynthetic process	-1.29488	0.634291	0.648347	0.972969	0.648347
GO:0002431	Fc receptor mediated stimulatory signaling pathway	-1.293	1.75247	0.648347	0.0262937	0.0262937
GO:0048546	digestive tract morphogenesis	1.26906	-1.64688	0.648347	0.0271028	0.0271028
GO:0002369	T cell cytokine production	-1.25126	2.0669	0.648347	0.000278793	0.000278793
GO:0051702	biological process involved in interaction with symbiont	1.24567	1.69205	0.648347	0.00670648	0.00670648
GO:0046605	regulation of centrosome cycle	1.24217	1.10939	0.648347	0.515565	0.515565
GO:0014068	positive regulation of phosphatidylinositol 3-kinase signaling	-1.21755	1.45886	0.64979	0.0953129	0.0953129
GO:0009218	pyrimidine ribonucleotide metabolic process	1.29983	1.58857	0.65099	0.0771577	0.0771577
GO:2000402	negative regulation of lymphocyte migration	-1.3379	1.00025	0.651118	0.658866	0.651118
GO:0009310	amine catabolic process	-1.33434	-0.710984	0.651118	0.938017	0.651118
GO:0006706	steroid catabolic process	1.3099	1.40545	0.651118	0.24203	0.24203
GO:0071071	regulation of phospholipid biosynthetic process	-1.27746	-0.670268	0.651118	0.968812	0.651118
GO:1903909	regulation of receptor clustering	-1.27535	-1.27103	0.651118	0.376191	0.376191
GO:0007260	tyrosine phosphorylation of STAT protein	-1.18596	2.33915	0.651118	4.32059e-07	4.32059e-07
GO:0050728	negative regulation of inflammatory response	-1.17325	1.92241	0.651118	0.000144992	0.000144992
GO:0044270	cellular nitrogen compound catabolic process	1.13974	1.42788	0.651118	0.00406417	0.00406417
GO:2000234	positive regulation of rRNA processing	1.3798	1.42137	0.651434	0.266049	0.266049
GO:1903978	regulation of microglial cell activation	-1.31766	1.4505	0.651434	0.22528	0.22528
GO:0061051	positive regulation of cell growth involved in cardiac muscle cell development	-1.31751	-1.06146	0.651434	0.601788	0.601788
GO:0035745	T-helper 2 cell cytokine production	-1.31646	1.64143	0.651434	0.069624	0.069624
GO:0010714	positive regulation of collagen metabolic process	-1.26766	-0.723469	0.651434	0.950866	0.651434
GO:0002181	cytoplasmic translation	1.23167	1.11836	0.651434	0.433846	0.433846
GO:0048148	behavioral response to cocaine	1.31864	-1.35885	0.657238	0.263525	0.263525
GO:0042311	vasodilation	-1.23746	-1.1114	0.657238	0.494569	0.494569
GO:0032205	negative regulation of telomere maintenance	1.29651	1.30044	0.657428	0.32886	0.32886
GO:0060142	regulation of syncytium formation by plasma membrane fusion	-1.25501	1.75545	0.657812	0.015027	0.015027
GO:1903817	negative regulation of voltage-gated potassium channel activity	1.37898	-1.26358	0.658059	0.410053	0.410053
GO:0007611	learning or memory	-1.13651	-1.34195	0.658059	0.0579383	0.0579383
GO:0051791	medium-chain fatty acid metabolic process	-1.33223	-1.38391	0.659701	0.27839	0.27839
GO:0034472	snRNA 3'-end processing	1.30063	1.32962	0.659701	0.28995	0.28995
GO:0080182	histone H3-K4 trimethylation	1.29038	1.17137	0.659701	0.468028	0.468028
GO:0006368	transcription elongation from RNA polymerase II promoter	1.23731	-0.766459	0.659701	0.936033	0.659701
GO:0006086	acetyl-CoA biosynthetic process from pyruvate	-1.31456	-1.12089	0.65991	0.568543	0.568543
GO:0072540	T-helper 17 cell lineage commitment	-1.31193	1.8269	0.65991	0.0108065	0.0108065
GO:0030325	adrenal gland development	1.31189	-0.663176	0.65991	0.967506	0.65991
GO:0060049	regulation of protein glycosylation	-1.30967	-1.17666	0.65991	0.511785	0.511785
GO:0097028	dendritic cell differentiation	-1.24582	2.09549	0.65991	0.000406817	0.000406817
GO:0050906	detection of stimulus involved in sensory perception	-1.21703	-1.30417	0.65991	0.208272	0.208272
GO:0051057	positive regulation of small GTPase mediated signal transduction	-1.21161	1.14249	0.65991	0.420172	0.420172
GO:0055078	sodium ion homeostasis	1.24421	0.991458	0.66031	0.630957	0.630957
GO:1902041	regulation of extrinsic apoptotic signaling pathway via death domain receptors	1.24082	1.45161	0.66031	0.101155	0.101155
GO:0032210	regulation of telomere maintenance via telomerase	1.23914	1.40713	0.66031	0.112833	0.112833
GO:0009953	dorsal/ventral pattern formation	1.22029	-1.57488	0.66031	0.0211461	0.0211461
GO:0007606	sensory perception of chemical stimulus	-1.21989	-1.47994	0.66031	0.0608267	0.0608267
GO:0110148	biomineralization	1.19559	1.0167	0.66031	0.604386	0.604386
GO:0072202	cell differentiation involved in metanephros development	-1.28577	-1.14408	0.661423	0.509764	0.509764
GO:0030157	pancreatic juice secretion	1.36256	1.11873	0.662568	0.554388	0.554388
GO:0060259	regulation of feeding behavior	1.28492	-0.959646	0.662568	0.715418	0.662568
GO:1901863	positive regulation of muscle tissue development	-1.26144	-1.80822	0.662568	0.00805798	0.00805798
GO:0071402	cellular response to lipoprotein particle stimulus	-1.24889	1.10211	0.662568	0.514284	0.514284
GO:0010907	positive regulation of glucose metabolic process	-1.24352	-0.760315	0.662568	0.935586	0.662568
GO:0097237	cellular response to toxic substance	-1.22583	-0.816923	0.662568	0.86437	0.662568
GO:2000060	positive regulation of ubiquitin-dependent protein catabolic process	1.2158	0.917564	0.662568	0.810999	0.662568
GO:0046626	regulation of insulin receptor signaling pathway	-1.20371	1.01722	0.662568	0.630957	0.630957
GO:0002700	regulation of production of molecular mediator of immune response	-1.15961	2.3766	0.662568	4.66899e-09	4.66899e-09
GO:0006109	regulation of carbohydrate metabolic process	-1.15258	-0.923371	0.662568	0.805225	0.662568
GO:0061339	establishment or maintenance of monopolar cell polarity	1.28554	0.723317	0.662974	0.937581	0.662974
GO:0002295	T-helper cell lineage commitment	-1.28183	1.99986	0.663871	0.00135123	0.00135123
GO:0035845	photoreceptor cell outer segment organization	1.3585	1.3378	0.665676	0.330142	0.330142
GO:0003177	pulmonary valve development	1.29484	-1.12971	0.665676	0.525762	0.525762
GO:0101023	vascular endothelial cell proliferation	-1.26419	-0.755615	0.665676	0.917043	0.665676
GO:1905562	regulation of vascular endothelial cell proliferation	-1.26419	-0.755615	0.665676	0.917043	0.665676
GO:1903959	regulation of anion transmembrane transport	-1.26295	0.886552	0.665676	0.791808	0.665676
GO:0044546	NLRP3 inflammasome complex assembly	-1.24915	1.76691	0.665676	0.0207628	0.0207628
GO:0031279	regulation of cyclase activity	-1.21555	-1.70203	0.665676	0.0147613	0.0147613
GO:0018410	C-terminal protein amino acid modification	-1.32703	1.34942	0.666279	0.315133	0.315133
GO:0002323	natural killer cell activation involved in immune response	-1.26864	1.79425	0.666279	0.0219541	0.0219541
GO:0022410	circadian sleep/wake cycle process	-1.26655	1.25881	0.666279	0.37022	0.37022
GO:0050802	circadian sleep/wake cycle, sleep	-1.26655	1.30432	0.666279	0.300888	0.300888
GO:0009064	glutamine family amino acid metabolic process	1.22346	-1.14943	0.666279	0.433846	0.433846
GO:0015849	organic acid transport	1.165	1.20873	0.666893	0.184756	0.184756
GO:0033144	negative regulation of intracellular steroid hormone receptor signaling pathway	1.29051	1.17722	0.667688	0.445238	0.445238
GO:0098727	maintenance of cell number	1.18198	1.07315	0.667688	0.474036	0.474036
GO:0045762	positive regulation of adenylate cyclase activity	-1.26198	-1.49071	0.668248	0.151124	0.151124
GO:2000105	positive regulation of DNA-templated DNA replication	1.32302	1.45316	0.668713	0.204927	0.204927
GO:0016578	histone deubiquitination	1.25752	1.15709	0.668713	0.449761	0.449761
GO:0043090	amino acid import	1.23792	1.24076	0.668713	0.3475	0.3475
GO:1903556	negative regulation of tumor necrosis factor superfamily cytokine production	-1.18846	2.10025	0.668713	3.63159e-05	3.63159e-05
GO:0019233	sensory perception of pain	-1.17102	1.26591	0.669318	0.225942	0.225942
GO:0032720	negative regulation of tumor necrosis factor production	-1.19005	2.0787	0.673642	4.60224e-05	4.60224e-05
GO:0032230	positive regulation of synaptic transmission, GABAergic	-1.31316	0.988313	0.673885	0.668883	0.668883
GO:1901568	fatty acid derivative metabolic process	1.27551	-0.830251	0.673885	0.869289	0.673885
GO:0045940	positive regulation of steroid metabolic process	-1.25706	-1.01891	0.673885	0.624062	0.624062
GO:1903715	regulation of aerobic respiration	-1.24093	0.722025	0.673885	0.950866	0.673885
GO:0003007	heart morphogenesis	-1.11356	-1.71165	0.673885	0.000158818	0.000158818
GO:0070723	response to cholesterol	-1.26355	0.991644	0.67454	0.659619	0.659619
GO:0031126	sno(s)RNA 3'-end processing	1.36082	1.47165	0.675846	0.204927	0.204927
GO:1903998	regulation of eating behavior	1.35991	NA	0.675846	NA	0.675846
GO:0006525	arginine metabolic process	1.31252	-1.18946	0.675846	0.470618	0.470618
GO:0003214	cardiac left ventricle morphogenesis	-1.29705	-1.36474	0.675846	0.265363	0.265363
GO:0033081	regulation of T cell differentiation in thymus	1.27913	-1.12621	0.675846	0.512336	0.512336
GO:0043631	RNA polyadenylation	1.23828	0.782444	0.675846	0.929092	0.675846
GO:0043368	positive T cell selection	-1.23659	1.66547	0.675846	0.029961	0.029961
GO:0061077	chaperone-mediated protein folding	1.22211	0.84142	0.675846	0.869224	0.675846
GO:1901880	negative regulation of protein depolymerization	-1.18255	-1.30141	0.675846	0.227061	0.227061
GO:0045862	positive regulation of proteolysis	1.13886	1.59821	0.675846	0.00043225	0.00043225
GO:0006814	sodium ion transport	-1.13801	-1.30044	0.675846	0.135541	0.135541
GO:0010842	retina layer formation	-1.27407	-1.08157	0.676374	0.568803	0.568803
GO:0006837	serotonin transport	-1.25958	1.26935	0.676374	0.349278	0.349278
GO:0044773	mitotic DNA damage checkpoint signaling	1.23305	1.56365	0.677878	0.0315491	0.0315491
GO:0050891	multicellular organismal water homeostasis	1.22062	0.991014	0.677878	0.645926	0.645926
GO:0032606	type I interferon production	-1.17672	2.23913	0.677878	3.24547e-07	3.24547e-07
GO:0006658	phosphatidylserine metabolic process	1.29323	-0.581136	0.677889	0.999592	0.677889
GO:0007193	adenylate cyclase-inhibiting G protein-coupled receptor signaling pathway	1.24874	-1.36348	0.677889	0.188312	0.188312
GO:0009299	mRNA transcription	1.22969	1.26512	0.677889	0.319327	0.319327
GO:0006402	mRNA catabolic process	1.16957	1.19437	0.677889	0.237238	0.237238
GO:0062012	regulation of small molecule metabolic process	-1.11306	1.11898	0.677889	0.320837	0.320837
GO:0007263	nitric oxide mediated signal transduction	-1.24396	-1.35112	0.678178	0.242841	0.242841
GO:0090025	regulation of monocyte chemotaxis	-1.24205	1.55695	0.678178	0.103516	0.103516
GO:0003071	renal system process involved in regulation of systemic arterial blood pressure	-1.24078	-1.25009	0.678178	0.372823	0.372823
GO:0032890	regulation of organic acid transport	-1.20178	1.05297	0.678178	0.586733	0.586733
GO:0044403	biological process involved in symbiotic interaction	1.17143	1.93653	0.678178	3.74869e-06	3.74869e-06
GO:0046068	cGMP metabolic process	1.31782	-1.34214	0.678486	0.286821	0.286821
GO:0051785	positive regulation of nuclear division	1.21428	1.27985	0.678486	0.285543	0.285543
GO:0035418	protein localization to synapse	-1.18525	-1.9486	0.678486	0.000102478	0.000102478
GO:0090502	RNA phosphodiester bond hydrolysis, endonucleolytic	1.27088	1.5186	0.678733	0.118154	0.118154
GO:0071482	cellular response to light stimulus	1.21682	1.4222	0.678801	0.0496254	0.0496254
GO:0060601	lateral sprouting from an epithelium	1.33567	-1.65747	0.679988	0.0515358	0.0515358
GO:0030947	regulation of vascular endothelial growth factor receptor signaling pathway	-1.24888	-1.21406	0.679988	0.397579	0.397579
GO:0032941	secretion by tissue	1.24044	-0.879335	0.679988	0.822483	0.679988
GO:0030238	male sex determination	-1.29784	-1.34269	0.680226	0.315413	0.315413
GO:0010876	lipid localization	-1.11062	1.11985	0.681643	0.28843	0.28843
GO:1902475	L-alpha-amino acid transmembrane transport	1.2244	1.07533	0.682119	0.525762	0.525762
GO:0060765	regulation of androgen receptor signaling pathway	1.28031	0.992261	0.683119	0.669382	0.669382
GO:0035036	sperm-egg recognition	1.26705	-1.35099	0.683119	0.250493	0.250493
GO:1901658	glycosyl compound catabolic process	1.26584	1.97556	0.683119	0.00176253	0.00176253
GO:0042307	positive regulation of protein import into nucleus	1.22389	1.28302	0.683119	0.300888	0.300888
GO:1904357	negative regulation of telomere maintenance via telomere lengthening	1.27366	1.41611	0.685064	0.227061	0.227061
GO:0007218	neuropeptide signaling pathway	1.25653	1.2725	0.685064	0.34009	0.34009
GO:0007498	mesoderm development	1.2123	-1.11015	0.685064	0.48165	0.48165
GO:0022037	metencephalon development	1.206	-1.22397	0.685064	0.314526	0.314526
GO:0046931	pore complex assembly	1.27994	1.49906	0.687609	0.170761	0.170761
GO:0061162	establishment of monopolar cell polarity	1.27885	-0.597356	0.687609	0.993459	0.687609
GO:0033119	negative regulation of RNA splicing	1.25595	1.54196	0.687609	0.101394	0.101394
GO:0045576	mast cell activation	-1.17696	2.34716	0.687609	9.31041e-08	9.31041e-08
GO:0009164	nucleoside catabolic process	1.28676	1.86478	0.688955	0.00902738	0.00902738
GO:0042026	protein refolding	1.2861	-0.920206	0.689122	0.75625	0.689122
GO:0009125	nucleoside monophosphate catabolic process	1.28178	1.94864	0.689122	0.00416175	0.00416175
GO:0046386	deoxyribose phosphate catabolic process	1.26086	2.01963	0.689122	0.00207903	0.00207903
GO:0002093	auditory receptor cell morphogenesis	-1.25275	-0.916467	0.689122	0.759988	0.689122
GO:1904029	regulation of cyclin-dependent protein kinase activity	1.23466	1.55408	0.689122	0.0232317	0.0232317
GO:0061640	cytoskeleton-dependent cytokinesis	1.22054	1.49575	0.689122	0.0299232	0.0299232
GO:0030865	cortical cytoskeleton organization	1.21998	1.48987	0.689122	0.0582268	0.0582268
GO:0044839	cell cycle G2/M phase transition	1.17312	1.51428	0.689122	0.0176994	0.0176994
GO:2001236	regulation of extrinsic apoptotic signaling pathway	1.16789	1.82948	0.689122	0.000140744	0.000140744
GO:0000012	single strand break repair	1.34289	1.28374	0.689361	0.401479	0.401479
GO:0009084	glutamine family amino acid biosynthetic process	1.34041	0.926949	0.689361	0.747711	0.689361
GO:0030901	midbrain development	1.24409	-1.74154	0.69038	0.0102388	0.0102388
GO:0002285	lymphocyte activation involved in immune response	-1.13619	2.43919	0.69038	4.66899e-09	4.66899e-09
GO:0050764	regulation of phagocytosis	-1.16193	2.3025	0.691574	5.86349e-08	5.86349e-08
GO:0140059	dendrite arborization	1.34341	-1.16569	0.692542	0.514442	0.514442
GO:0002138	retinoic acid biosynthetic process	1.33547	NA	0.692542	NA	0.692542
GO:0016102	diterpenoid biosynthetic process	1.33547	NA	0.692542	NA	0.692542
GO:0001682	tRNA 5'-leader removal	1.32002	1.60528	0.692542	0.111724	0.111724
GO:0006999	nuclear pore organization	1.30275	1.46982	0.692542	0.191609	0.191609
GO:0033151	V(D)J recombination	1.29499	-0.987982	0.692542	0.678605	0.678605
GO:0072526	pyridine-containing compound catabolic process	-1.29375	NA	0.692542	NA	0.692542
GO:1900246	positive regulation of RIG-I signaling pathway	-1.29338	1.64236	0.692542	0.0945114	0.0945114
GO:0019370	leukotriene biosynthetic process	-1.29282	1.35521	0.692542	0.323542	0.323542
GO:0099116	tRNA 5'-end processing	1.28864	1.47722	0.692542	0.183539	0.183539
GO:0070344	regulation of fat cell proliferation	-1.28758	0.913753	0.692542	0.768203	0.692542
GO:0016114	terpenoid biosynthetic process	1.28614	1.40192	0.692542	0.285543	0.285543
GO:0021756	striatum development	1.28296	0.933097	0.692542	0.727998	0.692542
GO:0009151	purine deoxyribonucleotide metabolic process	1.27169	1.80285	0.692542	0.0131792	0.0131792
GO:0050855	regulation of B cell receptor signaling pathway	-1.24953	1.35617	0.692542	0.250221	0.250221
GO:0050862	positive regulation of T cell receptor signaling pathway	-1.24923	1.44087	0.692542	0.221073	0.221073
GO:0008207	C21-steroid hormone metabolic process	1.24733	-1.42869	0.692542	0.17834	0.17834
GO:0006482	protein demethylation	1.24431	0.929496	0.692542	0.734422	0.692542
GO:0008214	protein dealkylation	1.24431	0.929496	0.692542	0.734422	0.692542
GO:0035115	embryonic forelimb morphogenesis	1.24075	-1.61034	0.692542	0.028673	0.028673
GO:0014046	dopamine secretion	1.23995	-1.48581	0.692542	0.0772384	0.0772384
GO:0014059	regulation of dopamine secretion	1.23995	-1.48581	0.692542	0.0772384	0.0772384
GO:0048535	lymph node development	-1.23557	1.82618	0.692542	0.0138497	0.0138497
GO:0070613	regulation of protein processing	1.21762	-0.804763	0.692542	0.90809	0.692542
GO:0009994	oocyte differentiation	1.21714	1.09054	0.692542	0.520685	0.520685
GO:0072665	protein localization to vacuole	1.21048	0.756416	0.692542	0.962256	0.692542
GO:0009798	axis specification	1.20605	-1.43012	0.692542	0.0741116	0.0741116
GO:0002823	negative regulation of adaptive immune response based on somatic recombination of immune receptors built from immunoglobulin superfamily domains	-1.20436	1.97489	0.692542	0.00107349	0.00107349
GO:1903539	protein localization to postsynaptic membrane	-1.20339	-1.65788	0.692542	0.0223285	0.0223285
GO:0062208	positive regulation of pattern recognition receptor signaling pathway	-1.20108	1.91798	0.692542	0.00236342	0.00236342
GO:0060420	regulation of heart growth	-1.16746	-1.2493	0.692542	0.302221	0.302221
GO:0009636	response to toxic substance	-1.16544	1.09208	0.692542	0.479433	0.479433
GO:0015837	amine transport	-1.1623	-1.18446	0.692542	0.354962	0.354962
GO:0032609	interferon-gamma production	-1.15486	2.4832	0.692542	4.66899e-09	4.66899e-09
GO:0015844	monoamine transport	-1.15275	-1.33042	0.692542	0.181156	0.181156
GO:0046683	response to organophosphorus	-1.14893	0.980542	0.692542	0.694264	0.692542
GO:0034767	positive regulation of ion transmembrane transport	-1.13864	-1.12042	0.692542	0.437114	0.437114
GO:1904064	positive regulation of cation transmembrane transport	-1.13664	-1.21043	0.692542	0.28965	0.28965
GO:0043122	regulation of I-kappaB kinase/NF-kappaB signaling	-1.12763	1.50371	0.692542	0.017752	0.017752
GO:0006006	glucose metabolic process	-1.12442	-1.10475	0.692542	0.444253	0.444253
GO:0042180	cellular ketone metabolic process	-1.1227	1.03745	0.692542	0.580325	0.580325
GO:0062207	regulation of pattern recognition receptor signaling pathway	-1.16923	1.84477	0.692688	0.000819977	0.000819977
GO:0021819	layer formation in cerebral cortex	1.33105	0.778508	0.693981	0.861918	0.693981
GO:0071384	cellular response to corticosteroid stimulus	-1.21606	-0.736215	0.693981	0.950866	0.693981
GO:0001659	temperature homeostasis	-1.13712	1.38505	0.693981	0.0493196	0.0493196
GO:0051957	positive regulation of amino acid transport	-1.22556	0.927532	0.694474	0.731685	0.694474
GO:0034968	histone lysine methylation	1.18598	1.07531	0.694474	0.473506	0.473506
GO:1902686	mitochondrial outer membrane permeabilization involved in programmed cell death	1.25966	0.885858	0.695607	0.785218	0.695607
GO:0046326	positive regulation of glucose import	-1.21172	-0.654363	0.696781	0.994337	0.696781
GO:0006612	protein targeting to membrane	1.19641	0.806011	0.69698	0.972969	0.69698
GO:0048599	oocyte development	1.21383	1.09098	0.698885	0.500254	0.500254
GO:0035088	establishment or maintenance of apical/basal cell polarity	1.21338	-0.99106	0.698885	0.655317	0.655317
GO:0061245	establishment or maintenance of bipolar cell polarity	1.21338	-0.99106	0.698885	0.655317	0.655317
GO:0014883	transition between fast and slow fiber	-1.28732	NA	0.699433	NA	0.699433
GO:0062237	protein localization to postsynapse	-1.18967	-1.62869	0.699433	0.0169907	0.0169907
GO:0016482	cytosolic transport	1.16834	1.28722	0.699433	0.103063	0.103063
GO:2001021	negative regulation of response to DNA damage stimulus	1.20958	1.28836	0.700191	0.245513	0.245513
GO:0061371	determination of heart left/right asymmetry	1.20441	-1.1507	0.700191	0.467006	0.467006
GO:0006809	nitric oxide biosynthetic process	-1.15952	1.79595	0.700191	0.00401066	0.00401066
GO:0000018	regulation of DNA recombination	1.18538	2.19067	0.700264	3.54309e-07	3.54309e-07
GO:0046321	positive regulation of fatty acid oxidation	-1.24143	-0.883696	0.702486	0.790106	0.702486
GO:0048566	embryonic digestive tract development	1.258	-1.65575	0.702897	0.0422198	0.0422198
GO:0000301	retrograde transport, vesicle recycling within Golgi	1.33538	-0.739787	0.703903	0.902989	0.703903
GO:0070091	glucagon secretion	1.32892	NA	0.703903	NA	0.703903
GO:0070092	regulation of glucagon secretion	1.32892	NA	0.703903	NA	0.703903
GO:0071280	cellular response to copper ion	1.31726	-0.98793	0.703903	0.677284	0.677284
GO:0034244	negative regulation of transcription elongation from RNA polymerase II promoter	1.30524	-1.61056	0.703903	0.0728025	0.0728025
GO:0032253	dense core granule localization	1.30398	-0.780789	0.703903	0.868194	0.703903
GO:1901950	dense core granule transport	1.30398	-0.780789	0.703903	0.868194	0.703903
GO:0019227	neuronal action potential propagation	-1.28572	-1.59646	0.703903	0.0604354	0.0604354
GO:0098870	action potential propagation	-1.28572	-1.59646	0.703903	0.0604354	0.0604354
GO:0006646	phosphatidylethanolamine biosynthetic process	-1.27792	NA	0.703903	NA	0.703903
GO:0002836	positive regulation of response to tumor cell	-1.27406	1.21559	0.703903	0.454094	0.454094
GO:0002839	positive regulation of immune response to tumor cell	-1.27406	1.21559	0.703903	0.454094	0.454094
GO:0050685	positive regulation of mRNA processing	1.25049	0.97193	0.703903	0.678795	0.678795
GO:0002837	regulation of immune response to tumor cell	-1.23989	1.23699	0.703903	0.373162	0.373162
GO:0043567	regulation of insulin-like growth factor receptor signaling pathway	-1.23785	-1.50427	0.703903	0.152368	0.152368
GO:0006378	mRNA polyadenylation	1.22947	0.782646	0.703903	0.939895	0.703903
GO:0034694	response to prostaglandin	-1.22911	1.1673	0.703903	0.481867	0.481867
GO:0002825	regulation of T-helper 1 type immune response	-1.22355	1.86814	0.703903	0.00702898	0.00702898
GO:0014003	oligodendrocyte development	1.21584	-1.45485	0.703903	0.146287	0.146287
GO:0046325	negative regulation of glucose import	-1.21562	-1.36959	0.703903	0.225571	0.225571
GO:0019935	cyclic-nucleotide-mediated signaling	1.21366	-1.36607	0.703903	0.181019	0.181019
GO:0050433	regulation of catecholamine secretion	1.21159	-1.46423	0.703903	0.0705997	0.0705997
GO:1902117	positive regulation of organelle assembly	1.20016	1.38319	0.703903	0.117439	0.117439
GO:0046620	regulation of organ growth	-1.15762	-1.05623	0.703903	0.559219	0.559219
GO:0000271	polysaccharide biosynthetic process	-1.1545	-0.892576	0.703903	0.823398	0.703903
GO:0071675	regulation of mononuclear cell migration	-1.15012	1.96933	0.703903	4.99344e-05	4.99344e-05
GO:1903311	regulation of mRNA metabolic process	1.13192	1.16858	0.703903	0.237238	0.237238
GO:0071219	cellular response to molecule of bacterial origin	-1.11988	2.42909	0.703903	4.66899e-09	4.66899e-09
GO:0048568	embryonic organ development	1.11897	-1.29706	0.703903	0.0485508	0.0485508
GO:0045761	regulation of adenylate cyclase activity	-1.20044	-1.65836	0.704038	0.0229293	0.0229293
GO:0051651	maintenance of location in cell	-1.12935	1.32287	0.704098	0.0705997	0.0705997
GO:0044282	small molecule catabolic process	-1.11027	-0.883448	0.704758	0.90265	0.704758
GO:0036490	regulation of translation in response to endoplasmic reticulum stress	1.32302	1.03878	0.704762	0.642833	0.642833
GO:0002495	antigen processing and presentation of peptide antigen via MHC class II	-1.23367	1.83247	0.704762	0.00984759	0.00984759
GO:1901215	negative regulation of neuron death	1.14906	1.10034	0.704762	0.405065	0.405065
GO:0044843	cell cycle G1/S phase transition	1.15028	1.23715	0.70524	0.15169	0.15169
GO:0031061	negative regulation of histone methylation	1.25994	1.11637	0.705286	0.525762	0.525762
GO:0032206	positive regulation of telomere maintenance	1.20376	1.3556	0.705286	0.141467	0.141467
GO:0022403	cell cycle phase	1.29618	1.36559	0.707178	0.269112	0.269112
GO:0032613	interleukin-10 production	-1.19188	2.28828	0.707394	2.177e-06	2.177e-06
GO:0006091	generation of precursor metabolites and energy	-1.0731	-0.862432	0.707502	0.965163	0.707502
GO:0006690	icosanoid metabolic process	-1.15224	1.51919	0.707804	0.0506218	0.0506218
GO:0033604	negative regulation of catecholamine secretion	1.27341	1.0111	0.708646	0.660644	0.660644
GO:0007187	G protein-coupled receptor signaling pathway, coupled to cyclic nucleotide second messenger	1.25805	-0.884557	0.709427	0.805124	0.709427
GO:0099633	protein localization to postsynaptic specialization membrane	-1.21935	-1.21016	0.709427	0.413943	0.413943
GO:0099645	neurotransmitter receptor localization to postsynaptic specialization membrane	-1.21935	-1.21016	0.709427	0.413943	0.413943
GO:0032527	protein exit from endoplasmic reticulum	1.21092	1.20783	0.709427	0.407889	0.407889
GO:0050953	sensory perception of light stimulus	1.19427	-1.78778	0.709427	0.000964808	0.000964808
GO:0009123	nucleoside monophosphate metabolic process	1.19394	1.83573	0.709427	0.00324682	0.00324682
GO:0060349	bone morphogenesis	1.18759	-1.49083	0.709427	0.0416324	0.0416324
GO:0043950	positive regulation of cAMP-mediated signaling	1.29303	-0.700787	0.709773	0.944664	0.709773
GO:1903557	positive regulation of tumor necrosis factor superfamily cytokine production	-1.14543	1.92059	0.711384	0.000169005	0.000169005
GO:0002688	regulation of leukocyte chemotaxis	-1.1413	2.02452	0.711384	2.1573e-05	2.1573e-05
GO:0042693	muscle cell fate commitment	-1.28032	-1.44436	0.712472	0.182092	0.182092
GO:0045187	regulation of circadian sleep/wake cycle, sleep	-1.26029	1.30019	0.712684	0.302135	0.302135
GO:0009948	anterior/posterior axis specification	1.20809	-1.36977	0.712684	0.216866	0.216866
GO:0043268	positive regulation of potassium ion transport	-1.18219	-1.731	0.712684	0.0120953	0.0120953
GO:0008286	insulin receptor signaling pathway	-1.13807	0.93568	0.712684	0.775244	0.712684
GO:1905114	cell surface receptor signaling pathway involved in cell-cell signaling	1.10725	-1.71395	0.712684	7.55266e-07	7.55266e-07
GO:0019083	viral transcription	1.1978	1.21757	0.713826	0.357214	0.357214
GO:0030431	sleep	-1.2257	1.12626	0.714269	0.505782	0.505782
GO:0043011	myeloid dendritic cell differentiation	-1.22316	2.07309	0.714269	0.000713485	0.000713485
GO:0046784	viral mRNA export from host cell nucleus	1.32338	NA	0.714772	NA	0.714772
GO:2001214	positive regulation of vasculogenesis	-1.27863	-0.891626	0.714772	0.777879	0.714772
GO:2001241	positive regulation of extrinsic apoptotic signaling pathway in absence of ligand	1.26924	-0.669669	0.714772	0.961225	0.714772
GO:0050432	catecholamine secretion	1.19483	-1.43286	0.714772	0.157104	0.157104
GO:0046320	regulation of fatty acid oxidation	-1.19482	-0.894001	0.714772	0.790106	0.714772
GO:0060338	regulation of type I interferon-mediated signaling pathway	-1.19436	1.9307	0.714772	0.00206131	0.00206131
GO:1901861	regulation of muscle tissue development	-1.18872	-1.68126	0.714772	0.010613	0.010613
GO:0002062	chondrocyte differentiation	1.18268	-1.59679	0.714772	0.00905206	0.00905206
GO:0002720	positive regulation of cytokine production involved in immune response	-1.15238	2.17955	0.714772	1.66307e-05	1.66307e-05
GO:0043123	positive regulation of I-kappaB kinase/NF-kappaB signaling	-1.13354	1.4669	0.714772	0.036595	0.036595
GO:0043161	proteasome-mediated ubiquitin-dependent protein catabolic process	1.11302	0.78053	0.714772	1	0.714772
GO:1903364	positive regulation of cellular protein catabolic process	1.1625	0.905211	0.715017	0.862953	0.715017
GO:1903036	positive regulation of response to wounding	1.18286	1.67348	0.715108	0.0180525	0.0180525
GO:0032725	positive regulation of granulocyte macrophage colony-stimulating factor production	-1.27173	1.11124	0.715675	0.563606	0.563606
GO:0048304	positive regulation of isotype switching to IgG isotypes	-1.27165	1.82648	0.715675	0.0153283	0.0153283
GO:0010954	positive regulation of protein processing	1.23224	-1.08333	0.716102	0.563225	0.563225
GO:0035437	maintenance of protein localization in endoplasmic reticulum	1.29912	-0.530434	0.716316	1	0.716316
GO:0009143	nucleoside triphosphate catabolic process	1.29874	1.40527	0.716316	0.282496	0.282496
GO:0001502	cartilage condensation	1.26253	-1.27222	0.716316	0.384953	0.384953
GO:0033008	positive regulation of mast cell activation involved in immune response	1.24661	1.88516	0.716316	0.00719719	0.00719719
GO:0043306	positive regulation of mast cell degranulation	1.24661	1.88516	0.716316	0.00719719	0.00719719
GO:0003096	renal sodium ion transport	1.32116	-1.14211	0.716391	0.525762	0.525762
GO:0033866	nucleoside bisphosphate biosynthetic process	-1.1939	-1.52228	0.716928	0.0676425	0.0676425
GO:0034030	ribonucleoside bisphosphate biosynthetic process	-1.1939	-1.52228	0.716928	0.0676425	0.0676425
GO:0034033	purine nucleoside bisphosphate biosynthetic process	-1.1939	-1.52228	0.716928	0.0676425	0.0676425
GO:1903317	regulation of protein maturation	1.18656	-0.764357	0.717205	0.947657	0.717205
GO:0015936	coenzyme A metabolic process	1.26289	-0.592212	0.71745	0.990247	0.71745
GO:1903543	positive regulation of exosomal secretion	1.26157	1.35708	0.71745	0.295052	0.295052
GO:1901673	regulation of mitotic spindle assembly	1.24239	1.13998	0.71745	0.490554	0.490554
GO:0060706	cell differentiation involved in embryonic placenta development	1.22923	1.53256	0.71745	0.108322	0.108322
GO:0051770	positive regulation of nitric-oxide synthase biosynthetic process	-1.21006	1.4068	0.71745	0.240121	0.240121
GO:1900016	negative regulation of cytokine production involved in inflammatory response	-1.20815	0.767622	0.71745	0.898291	0.71745
GO:0003209	cardiac atrium morphogenesis	-1.20425	-1.53263	0.71745	0.0754974	0.0754974
GO:0055081	anion homeostasis	1.20054	1.29605	0.71745	0.28352	0.28352
GO:0045836	positive regulation of meiotic nuclear division	1.28938	-1.17532	0.717771	0.48385	0.48385
GO:0051573	negative regulation of histone H3-K9 methylation	1.31449	1.15807	0.718138	0.5214	0.5214
GO:0000027	ribosomal large subunit assembly	1.23602	1.1395	0.718138	0.487083	0.487083
GO:0000381	regulation of alternative mRNA splicing, via spliceosome	-1.18414	0.552304	0.718138	1	0.718138
GO:0051952	regulation of amine transport	-1.1358	-1.28046	0.719224	0.228753	0.228753
GO:0060513	prostatic bud formation	1.31599	-1.73303	0.719721	0.018783	0.018783
GO:0002634	regulation of germinal center formation	1.31157	NA	0.719721	NA	0.719721
GO:0060019	radial glial cell differentiation	1.29222	-1.21568	0.719721	0.437251	0.437251
GO:0045842	positive regulation of mitotic metaphase/anaphase transition	1.2799	1.18592	0.719721	0.476507	0.476507
GO:1901970	positive regulation of mitotic sister chromatid separation	1.2799	1.18592	0.719721	0.476507	0.476507
GO:2000641	regulation of early endosome to late endosome transport	1.26537	1.46833	0.719721	0.202444	0.202444
GO:0048791	calcium ion-regulated exocytosis of neurotransmitter	1.26375	-1.73543	0.719721	0.0204938	0.0204938
GO:0055057	neuroblast division	1.2626	-0.975345	0.719721	0.692105	0.692105
GO:2000001	regulation of DNA damage checkpoint	1.26249	1.21503	0.719721	0.412224	0.412224
GO:0043923	positive regulation by host of viral transcription	1.2613	-1.17609	0.719721	0.4771	0.4771
GO:0042481	regulation of odontogenesis	1.25925	-1.61334	0.719721	0.0355356	0.0355356
GO:0051131	chaperone-mediated protein complex assembly	1.25755	1.23484	0.719721	0.385609	0.385609
GO:0070341	fat cell proliferation	-1.25667	0.917143	0.719721	0.757855	0.719721
GO:0001820	serotonin secretion	-1.25618	1.36282	0.719721	0.307438	0.307438
GO:0009190	cyclic nucleotide biosynthetic process	1.25363	-1.53278	0.719721	0.0705997	0.0705997
GO:0052652	cyclic purine nucleotide metabolic process	1.25363	-1.53278	0.719721	0.0705997	0.0705997
GO:0006833	water transport	-1.24896	0.984444	0.719721	0.680581	0.680581
GO:0007271	synaptic transmission, cholinergic	-1.22776	-0.909287	0.719721	0.749056	0.719721
GO:0046128	purine ribonucleoside metabolic process	1.22767	1.21554	0.719721	0.412224	0.412224
GO:0042308	negative regulation of protein import into nucleus	-1.22586	-1.43076	0.719721	0.19484	0.19484
GO:1904590	negative regulation of protein import	-1.22586	-1.43076	0.719721	0.19484	0.19484
GO:1902042	negative regulation of extrinsic apoptotic signaling pathway via death domain receptors	1.2242	1.60086	0.719721	0.0735135	0.0735135
GO:0044154	histone H3-K14 acetylation	1.21982	-0.918447	0.719721	0.763865	0.719721
GO:0072079	nephron tubule formation	-1.21974	-1.04452	0.719721	0.608944	0.608944
GO:0042220	response to cocaine	1.21772	-1.28823	0.719721	0.300888	0.300888
GO:0050857	positive regulation of antigen receptor-mediated signaling pathway	-1.21372	1.50698	0.719721	0.152005	0.152005
GO:0036336	dendritic cell migration	-1.21272	1.79031	0.719721	0.0210073	0.0210073
GO:0048169	regulation of long-term neuronal synaptic plasticity	-1.21212	-1.21492	0.719721	0.395644	0.395644
GO:2001258	negative regulation of cation channel activity	1.20419	-0.921629	0.719721	0.741959	0.719721
GO:0045910	negative regulation of DNA recombination	1.20088	1.77644	0.719721	0.00858397	0.00858397
GO:0033120	positive regulation of RNA splicing	1.19967	0.920268	0.719721	0.731722	0.719721
GO:0090140	regulation of mitochondrial fission	-1.19666	-0.935573	0.719721	0.734571	0.719721
GO:0099518	vesicle cytoskeletal trafficking	1.18211	-0.817351	0.719721	0.910219	0.719721
GO:0007127	meiosis I	1.18136	1.90283	0.719721	0.000377951	0.000377951
GO:0003279	cardiac septum development	1.17604	-1.54129	0.719721	0.0162241	0.0162241
GO:0021695	cerebellar cortex development	1.16853	-1.39531	0.719721	0.188484	0.188484
GO:0010972	negative regulation of G2/M transition of mitotic cell cycle	1.16822	1.59007	0.719721	0.0289521	0.0289521
GO:0033692	cellular polysaccharide biosynthetic process	-1.16656	-0.992056	0.719721	0.649495	0.649495
GO:0051048	negative regulation of secretion	1.15462	1.20527	0.719721	0.228916	0.228916
GO:2001235	positive regulation of apoptotic signaling pathway	1.14593	1.62743	0.719721	0.00364518	0.00364518
GO:0120162	positive regulation of cold-induced thermogenesis	-1.14425	1.12376	0.719721	0.428624	0.428624
GO:0022600	digestive system process	-1.14401	1.04457	0.719721	0.592572	0.592572
GO:0002064	epithelial cell development	1.14259	-0.77814	0.719721	0.994438	0.719721
GO:0060291	long-term synaptic potentiation	-1.14236	-1.69588	0.719721	0.00367014	0.00367014
GO:0001938	positive regulation of endothelial cell proliferation	-1.13249	0.905169	0.719721	0.822427	0.719721
GO:2001020	regulation of response to DNA damage stimulus	1.12356	1.39745	0.719721	0.0218199	0.0218199
GO:0072594	establishment of protein localization to organelle	1.11086	1.19833	0.719721	0.105908	0.105908
GO:0070371	ERK1 and ERK2 cascade	-1.10085	1.74869	0.719721	1.46602e-05	1.46602e-05
GO:0034427	nuclear-transcribed mRNA catabolic process, exonucleolytic, 3'-5'	1.30996	1.54908	0.72001	0.150881	0.150881
GO:0002052	positive regulation of neuroblast proliferation	1.22199	-1.20019	0.72001	0.444253	0.444253
GO:0007617	mating behavior	1.19692	-1.40912	0.72001	0.191742	0.191742
GO:0061982	meiosis I cell cycle process	1.17949	1.86097	0.72001	0.00107493	0.00107493
GO:0033574	response to testosterone	-1.24416	-0.891378	0.720093	0.774115	0.720093
GO:1904591	positive regulation of protein import	1.18403	1.26531	0.720093	0.303555	0.303555
GO:0021543	pallium development	1.16597	-1.18326	0.720093	0.342011	0.342011
GO:0090503	RNA phosphodiester bond hydrolysis, exonucleolytic	1.26108	1.4093	0.720428	0.250123	0.250123
GO:0001865	NK T cell differentiation	-1.25006	1.22739	0.720428	0.426392	0.426392
GO:0060788	ectodermal placode formation	-1.23911	-1.49353	0.720428	0.140108	0.140108
GO:0071697	ectodermal placode morphogenesis	-1.23911	-1.49353	0.720428	0.140108	0.140108
GO:0007413	axonal fasciculation	1.22008	1.57053	0.720428	0.0887663	0.0887663
GO:0106030	neuron projection fasciculation	1.22008	1.57053	0.720428	0.0887663	0.0887663
GO:0006677	glycosylceramide metabolic process	-1.21756	-0.866415	0.720428	0.797775	0.720428
GO:0060571	morphogenesis of an epithelial fold	1.21207	-1.53694	0.720428	0.146136	0.146136
GO:1903319	positive regulation of protein maturation	1.20963	-1.05854	0.720428	0.593286	0.593286
GO:0030514	negative regulation of BMP signaling pathway	1.18948	-1.73788	0.720428	0.0109496	0.0109496
GO:0060411	cardiac septum morphogenesis	1.18825	-1.76801	0.720428	0.00253323	0.00253323
GO:2000779	regulation of double-strand break repair	1.16767	1.6394	0.720428	0.00579649	0.00579649
GO:0033559	unsaturated fatty acid metabolic process	-1.13572	1.33177	0.720428	0.125978	0.125978
GO:0010001	glial cell differentiation	1.13473	-1.07431	0.720428	0.491948	0.491948
GO:0002702	positive regulation of production of molecular mediator of immune response	-1.13106	2.41193	0.720428	4.66899e-09	4.66899e-09
GO:1902410	mitotic cytokinetic process	1.20455	1.30099	0.721621	0.316231	0.316231
GO:0061013	regulation of mRNA catabolic process	1.14117	1.11105	0.725465	0.42335	0.42335
GO:0051152	positive regulation of smooth muscle cell differentiation	1.27402	-1.52884	0.725502	0.106484	0.106484
GO:1905517	macrophage migration	-1.15389	1.65269	0.729552	0.0124239	0.0124239
GO:0006266	DNA ligation	1.28314	1.31399	0.730172	0.373081	0.373081
GO:0009264	deoxyribonucleotide catabolic process	1.21669	2.02115	0.730172	0.00184578	0.00184578
GO:0034123	positive regulation of toll-like receptor signaling pathway	-1.20846	1.83834	0.730172	0.00909185	0.00909185
GO:0008589	regulation of smoothened signaling pathway	1.17013	-1.68561	0.730277	0.00548764	0.00548764
GO:0090177	establishment of planar polarity involved in neural tube closure	1.24611	-0.809212	0.730405	0.846928	0.730405
GO:0043652	engulfment of apoptotic cell	-1.21126	0.791687	0.730405	0.856971	0.730405
GO:0002834	regulation of response to tumor cell	-1.19608	1.28802	0.730405	0.328714	0.328714
GO:0035019	somatic stem cell population maintenance	1.19351	0.724644	0.730405	0.975362	0.730405
GO:0003016	respiratory system process	-1.17998	-1.34831	0.730405	0.219809	0.219809
GO:0061900	glial cell activation	-1.17389	2.21172	0.730405	1.38696e-05	1.38696e-05
GO:1900077	negative regulation of cellular response to insulin stimulus	-1.17326	0.954487	0.730405	0.69282	0.69282
GO:0022412	cellular process involved in reproduction in multicellular organism	1.12268	1.03645	0.730405	0.543877	0.543877
GO:0048511	rhythmic process	-1.08272	-1.00523	0.730405	0.656981	0.656981
GO:0009262	deoxyribonucleotide metabolic process	1.18703	2.01366	0.73096	0.000441728	0.000441728
GO:0070206	protein trimerization	-1.23762	0.777088	0.731284	0.872081	0.731284
GO:0099150	regulation of postsynaptic specialization assembly	-1.23713	-1.61753	0.731284	0.0556741	0.0556741
GO:0000491	small nucleolar ribonucleoprotein complex assembly	1.28233	1.22982	0.731497	0.460817	0.460817
GO:0032784	regulation of DNA-templated transcription, elongation	1.17728	0.780661	0.732723	0.942118	0.732723
GO:0007440	foregut morphogenesis	1.30594	-1.42234	0.733098	0.22931	0.22931
GO:0015695	organic cation transport	-1.19052	-1.10595	0.733098	0.542171	0.542171
GO:0019098	reproductive behavior	1.18741	-1.39635	0.733098	0.184607	0.184607
GO:0007389	pattern specification process	1.10319	-1.65377	0.733098	2.94375e-05	2.94375e-05
GO:0050878	regulation of body fluid levels	1.11689	1.49883	0.734183	0.0072458	0.0072458
GO:0016264	gap junction assembly	1.27474	1.42574	0.734315	0.238557	0.238557
GO:0075522	IRES-dependent viral translational initiation	1.27754	0.918968	0.734853	0.745888	0.734853
GO:0031062	positive regulation of histone methylation	1.17069	1.1767	0.734853	0.416336	0.416336
GO:0003073	regulation of systemic arterial blood pressure	-1.13192	-1.5165	0.734853	0.0229865	0.0229865
GO:0003281	ventricular septum development	1.16955	-1.50763	0.735058	0.031039	0.031039
GO:0043583	ear development	1.13043	-1.602	0.735058	0.00184534	0.00184534
GO:0042249	establishment of planar polarity of embryonic epithelium	1.25042	-0.815278	0.73528	0.842707	0.73528
GO:0018119	peptidyl-cysteine S-nitrosylation	1.24912	1.45133	0.73528	0.239343	0.239343
GO:0060456	positive regulation of digestive system process	1.2482	0.840261	0.73528	0.822963	0.73528
GO:2001256	regulation of store-operated calcium entry	-1.22466	-1.39723	0.73528	0.225623	0.225623
GO:2001212	regulation of vasculogenesis	-1.20749	-0.822848	0.73528	0.843129	0.73528
GO:1904356	regulation of telomere maintenance via telomere lengthening	1.16564	1.4368	0.73528	0.136195	0.136195
GO:0042908	xenobiotic transport	-1.2003	-0.895249	0.735334	0.789719	0.735334
GO:0061180	mammary gland epithelium development	1.17137	-0.78426	0.735334	0.951813	0.735334
GO:0015074	DNA integration	-1.23564	NA	0.735345	NA	0.735345
GO:0009394	2'-deoxyribonucleotide metabolic process	1.1849	2.03161	0.735345	0.000466267	0.000466267
GO:0019692	deoxyribose phosphate metabolic process	1.1849	2.03161	0.735345	0.000466267	0.000466267
GO:0043903	regulation of biological process involved in symbiotic interaction	-1.16176	1.81498	0.735345	0.0046632	0.0046632
GO:0051588	regulation of neurotransmitter transport	-1.11173	-1.4217	0.735345	0.0719288	0.0719288
GO:0003254	regulation of membrane depolarization	-1.17253	-1.09222	0.73551	0.523253	0.523253
GO:0050847	progesterone receptor signaling pathway	-1.23825	-0.806809	0.736049	0.847194	0.736049
GO:1902101	positive regulation of metaphase/anaphase transition of cell cycle	1.24551	0.729475	0.736119	0.919126	0.736119
GO:0019081	viral translation	1.23903	1.26656	0.736119	0.34135	0.34135
GO:2000772	regulation of cellular senescence	1.17136	1.42963	0.736119	0.193093	0.193093
GO:0055076	transition metal ion homeostasis	1.16363	0.96217	0.736119	0.712416	0.712416
GO:1901879	regulation of protein depolymerization	-1.11889	-1.20278	0.736119	0.324509	0.324509
GO:1900087	positive regulation of G1/S transition of mitotic cell cycle	1.18137	1.3344	0.736293	0.239655	0.239655
GO:0010524	positive regulation of calcium ion transport into cytosol	-1.16826	1.25358	0.736293	0.326615	0.326615
GO:0030449	regulation of complement activation	-1.19987	1.81252	0.736914	0.0201923	0.0201923
GO:0090160	Golgi to lysosome transport	1.29436	1.08649	0.737151	0.576202	0.576202
GO:0017014	protein nitrosylation	1.24075	1.43155	0.737151	0.237238	0.237238
GO:0009158	ribonucleoside monophosphate catabolic process	1.23684	1.96686	0.737151	0.00348805	0.00348805
GO:0043555	regulation of translation in response to stress	1.23211	1.24268	0.737151	0.35611	0.35611
GO:0006622	protein targeting to lysosome	1.23144	1.19107	0.737151	0.434219	0.434219
GO:0043586	tongue development	1.22783	-1.76825	0.737151	0.00974415	0.00974415
GO:0002407	dendritic cell chemotaxis	-1.19938	1.8266	0.737151	0.0149408	0.0149408
GO:0032703	negative regulation of interleukin-2 production	-1.1923	1.64966	0.737151	0.051179	0.051179
GO:0031294	lymphocyte costimulation	-1.18606	2.19281	0.737151	7.79794e-05	7.79794e-05
GO:0042509	regulation of tyrosine phosphorylation of STAT protein	-1.17218	2.32641	0.737151	2.31103e-07	2.31103e-07
GO:0055010	ventricular cardiac muscle tissue morphogenesis	-1.16848	-1.53944	0.737151	0.0414694	0.0414694
GO:0048565	digestive tract development	1.16693	-1.52223	0.737151	0.0423422	0.0423422
GO:0048477	oogenesis	1.16566	0.872557	0.737151	0.868633	0.737151
GO:0060368	regulation of Fc receptor mediated stimulatory signaling pathway	-1.22111	1.41074	0.737638	0.257105	0.257105
GO:0003091	renal water homeostasis	-1.21439	-0.855996	0.737638	0.824843	0.737638
GO:0001510	RNA methylation	1.15787	1.05569	0.737751	0.569364	0.569364
GO:0002183	cytoplasmic translational initiation	1.20653	1.0671	0.738308	0.578377	0.578377
GO:0007631	feeding behavior	1.16526	-1.32157	0.74135	0.20373	0.20373
GO:0044242	cellular lipid catabolic process	-1.08955	-1.05379	0.74135	0.538898	0.538898
GO:0035672	oligopeptide transmembrane transport	1.28682	NA	0.742533	NA	0.742533
GO:1902916	positive regulation of protein polyubiquitination	-1.20439	0.700393	0.742901	0.941276	0.742901
GO:0009112	nucleobase metabolic process	1.19743	1.28579	0.742901	0.335841	0.335841
GO:0002577	regulation of antigen processing and presentation	-1.18618	1.74833	0.742901	0.0324713	0.0324713
GO:0048638	regulation of developmental growth	-1.07734	-1.24867	0.743204	0.0996983	0.0996983
GO:0048678	response to axon injury	1.15617	0.89797	0.743311	0.823398	0.743311
GO:0098657	import into cell	1.126	-1.26467	0.743335	0.164594	0.164594
GO:1902750	negative regulation of cell cycle G2/M phase transition	1.15483	1.56485	0.743353	0.034399	0.034399
GO:0046824	positive regulation of nucleocytoplasmic transport	1.15972	1.27639	0.743366	0.24203	0.24203
GO:0060767	epithelial cell proliferation involved in prostate gland development	1.28497	-1.53314	0.743963	0.109695	0.109695
GO:0002685	regulation of leukocyte migration	-1.10648	2.21199	0.744242	4.66899e-09	4.66899e-09
GO:0021794	thalamus development	1.27999	NA	0.745225	NA	0.745225
GO:0009950	dorsal/ventral axis specification	1.26074	-1.27035	0.745225	0.37803	0.37803
GO:0034333	adherens junction assembly	1.26784	0.500951	0.745555	1	0.745555
GO:0032785	negative regulation of DNA-templated transcription, elongation	1.25351	-1.57539	0.745555	0.0810855	0.0810855
GO:0097345	mitochondrial outer membrane permeabilization	1.18967	0.685276	0.745555	0.976307	0.745555
GO:1902110	positive regulation of mitochondrial membrane permeability involved in apoptotic process	1.17733	0.754562	0.745555	0.935071	0.745555
GO:0046425	regulation of receptor signaling pathway via JAK-STAT	-1.13216	2.16112	0.745555	1.21039e-05	1.21039e-05
GO:0032986	protein-DNA complex disassembly	1.24259	0.681642	0.748124	0.949479	0.748124
GO:0071073	positive regulation of phospholipid biosynthetic process	-1.23726	0.852881	0.748124	0.796367	0.748124
GO:0009162	deoxyribonucleoside monophosphate metabolic process	1.20105	2.02115	0.748124	0.00146947	0.00146947
GO:0010155	regulation of proton transport	1.20081	1.34546	0.748124	0.266942	0.266942
GO:1901385	regulation of voltage-gated calcium channel activity	1.18159	-1.42498	0.748124	0.165769	0.165769
GO:0001523	retinoid metabolic process	1.17177	1.1364	0.748124	0.457283	0.457283
GO:1903050	regulation of proteolysis involved in cellular protein catabolic process	1.1233	0.697203	0.748124	1	0.748124
GO:0046054	dGMP metabolic process	1.26481	1.8321	0.748579	0.0142102	0.0142102
GO:0090179	planar cell polarity pathway involved in neural tube closure	1.24554	-0.973164	0.748579	0.681698	0.681698
GO:1903052	positive regulation of proteolysis involved in cellular protein catabolic process	1.14913	0.931203	0.748579	0.811669	0.748579
GO:0046329	negative regulation of JNK cascade	-1.16676	-1.04236	0.748847	0.611439	0.611439
GO:0046631	alpha-beta T cell activation	-1.1003	2.29935	0.748847	4.66899e-09	4.66899e-09
GO:0018904	ether metabolic process	-1.17769	-0.877378	0.749709	0.80075	0.749709
GO:0043242	negative regulation of protein-containing complex disassembly	-1.10961	-1.17889	0.749709	0.353164	0.353164
GO:0002084	protein depalmitoylation	1.27562	1.06619	0.750896	0.595304	0.595304
GO:0098734	macromolecule depalmitoylation	1.27562	1.06619	0.750896	0.595304	0.595304
GO:0019217	regulation of fatty acid metabolic process	-1.10969	1.36912	0.750896	0.0971166	0.0971166
GO:0048545	response to steroid hormone	-1.08963	1.0995	0.750896	0.408961	0.408961
GO:0010459	negative regulation of heart rate	-1.22847	0.862292	0.750991	0.793763	0.750991
GO:0010832	negative regulation of myotube differentiation	-1.2128	-1.48701	0.750991	0.156853	0.156853
GO:0035521	monoubiquitinated histone deubiquitination	1.19717	1.14789	0.750991	0.465252	0.465252
GO:0035522	monoubiquitinated histone H2A deubiquitination	1.19717	1.14789	0.750991	0.465252	0.465252
GO:0000289	nuclear-transcribed mRNA poly(A) tail shortening	1.19456	0.686166	0.750991	0.968013	0.750991
GO:0009301	snRNA transcription	-1.19137	-0.885513	0.750991	0.773903	0.750991
GO:1901185	negative regulation of ERBB signaling pathway	1.19013	0.996563	0.750991	0.628356	0.628356
GO:0003161	cardiac conduction system development	-1.18695	-0.715996	0.750991	0.943338	0.750991
GO:0060004	reflex	-1.17932	-0.931236	0.750991	0.745888	0.745888
GO:1900225	regulation of NLRP3 inflammasome complex assembly	-1.17597	1.41084	0.750991	0.24203	0.24203
GO:0003151	outflow tract morphogenesis	1.15852	-1.91122	0.750991	0.000201162	0.000201162
GO:2000273	positive regulation of signaling receptor activity	1.15653	1.66797	0.750991	0.0296448	0.0296448
GO:0045620	negative regulation of lymphocyte differentiation	1.1491	1.79812	0.750991	0.0059757	0.0059757
GO:0061462	protein localization to lysosome	1.17427	-0.815874	0.751004	0.87275	0.751004
GO:0035520	monoubiquitinated protein deubiquitination	1.17396	1.16397	0.751309	0.468028	0.468028
GO:0060174	limb bud formation	1.27169	-1.57081	0.751415	0.0794521	0.0794521
GO:0016101	diterpenoid metabolic process	1.16857	1.12742	0.751415	0.465171	0.465171
GO:0034504	protein localization to nucleus	1.11319	1.16706	0.751415	0.189751	0.189751
GO:0014067	negative regulation of phosphatidylinositol 3-kinase signaling	-1.19002	0.776215	0.751912	0.891094	0.751912
GO:0032095	regulation of response to food	-1.18771	-1.1652	0.751912	0.494883	0.494883
GO:0001936	regulation of endothelial cell proliferation	-1.10572	-0.877967	0.751912	0.861446	0.751912
GO:2000615	regulation of histone H3-K9 acetylation	1.27125	-0.70032	0.752431	0.943338	0.752431
GO:0060099	regulation of phagocytosis, engulfment	-1.17678	1.89507	0.752431	0.0088466	0.0088466
GO:0035116	embryonic hindlimb morphogenesis	1.17652	-1.84117	0.752431	0.00279062	0.00279062
GO:0033273	response to vitamin	1.17605	1.03678	0.752431	0.596691	0.596691
GO:0071300	cellular response to retinoic acid	1.17131	0.760886	0.752431	0.949479	0.752431
GO:0019886	antigen processing and presentation of exogenous peptide antigen via MHC class II	-1.18507	1.81138	0.752868	0.0153283	0.0153283
GO:0010728	regulation of hydrogen peroxide biosynthetic process	1.26481	-0.649265	0.753007	0.968249	0.753007
GO:0051284	positive regulation of sequestering of calcium ion	-1.19843	-1.08883	0.753007	0.570912	0.570912
GO:0043373	CD4-positive, alpha-beta T cell lineage commitment	-1.19125	2.08746	0.753007	0.000578061	0.000578061
GO:0051571	positive regulation of histone H3-K4 methylation	1.18647	1.08266	0.753007	0.555861	0.555861
GO:0017156	calcium-ion regulated exocytosis	1.14938	-1.70339	0.753007	0.0072889	0.0072889
GO:0060560	developmental growth involved in morphogenesis	1.11326	-1.33229	0.753007	0.0514563	0.0514563
GO:0071396	cellular response to lipid	-1.0582	1.71969	0.753007	1.53815e-06	1.53815e-06
GO:0043517	positive regulation of DNA damage response, signal transduction by p53 class mediator	-1.20837	1.11139	0.753163	0.549828	0.549828
GO:0042059	negative regulation of epidermal growth factor receptor signaling pathway	1.19183	0.889733	0.753163	0.790101	0.753163
GO:0061383	trabecula morphogenesis	1.16036	-1.0567	0.753163	0.566063	0.566063
GO:0035137	hindlimb morphogenesis	1.14889	-1.81753	0.753163	0.00570245	0.00570245
GO:0046462	monoacylglycerol metabolic process	-1.22331	0.794003	0.754979	0.847172	0.754979
GO:0071696	ectodermal placode development	-1.19749	-1.49967	0.756388	0.0977038	0.0977038
GO:0097254	renal tubular secretion	1.18913	0.829859	0.756388	0.846928	0.756388
GO:0071480	cellular response to gamma radiation	1.18677	0.878996	0.756388	0.807057	0.756388
GO:0001706	endoderm formation	1.18532	1.1188	0.756388	0.512407	0.512407
GO:0003081	regulation of systemic arterial blood pressure by renin-angiotensin	-1.17479	0.78039	0.756388	0.892964	0.756388
GO:0050856	regulation of T cell receptor signaling pathway	-1.15113	1.92935	0.756388	0.00164915	0.00164915
GO:1903828	negative regulation of protein localization	1.11801	-0.947564	0.756388	0.76645	0.756388
GO:0030534	adult behavior	-1.09641	-1.53966	0.756388	0.0164828	0.0164828
GO:1901620	regulation of smoothened signaling pathway involved in dorsal/ventral neural tube patterning	1.26425	-1.10756	0.75685	0.570833	0.570833
GO:1903861	positive regulation of dendrite extension	1.19136	-1.04528	0.75685	0.604711	0.604711
GO:0071241	cellular response to inorganic substance	1.12509	-1.02609	0.756876	0.580325	0.580325
GO:0046036	CTP metabolic process	1.25905	NA	0.758125	NA	0.758125
GO:0035933	glucocorticoid secretion	1.25599	1.17687	0.758125	0.505782	0.505782
GO:2001239	regulation of extrinsic apoptotic signaling pathway in absence of ligand	1.1588	1.24652	0.758125	0.327805	0.327805
GO:0001763	morphogenesis of a branching structure	1.11289	-1.22191	0.758125	0.216835	0.216835
GO:0098760	response to interleukin-7	1.2283	1.92794	0.758237	0.00412341	0.00412341
GO:0098761	cellular response to interleukin-7	1.2283	1.92794	0.758237	0.00412341	0.00412341
GO:1901858	regulation of mitochondrial DNA metabolic process	1.25211	-1.03756	0.759655	0.614536	0.614536
GO:0007183	SMAD protein complex assembly	1.25152	-0.697118	0.759655	0.943338	0.759655
GO:0060020	Bergmann glial cell differentiation	1.25025	-1.28517	0.759655	0.385612	0.385612
GO:0014824	artery smooth muscle contraction	1.24217	0.938383	0.759655	0.729611	0.729611
GO:0120255	olefinic compound biosynthetic process	1.22544	-1.37207	0.759655	0.263975	0.263975
GO:0043171	peptide catabolic process	1.18357	1.32151	0.759655	0.295274	0.295274
GO:0055119	relaxation of cardiac muscle	-1.18216	-1.33474	0.759655	0.290731	0.290731
GO:0048873	homeostasis of number of cells within a tissue	-1.16718	1.3044	0.759655	0.284422	0.284422
GO:0048512	circadian behavior	-1.16497	-0.90256	0.759655	0.793763	0.759655
GO:0043620	regulation of DNA-templated transcription in response to stress	1.15629	0.671403	0.759655	0.999592	0.759655
GO:0008625	extrinsic apoptotic signaling pathway via death domain receptors	1.1387	1.49297	0.759655	0.0602937	0.0602937
GO:0048168	regulation of neuronal synaptic plasticity	-1.11813	-1.60434	0.759655	0.0249693	0.0249693
GO:0051259	protein complex oligomerization	-1.10424	-0.99926	0.759655	0.668362	0.668362
GO:0060841	venous blood vessel development	-1.18151	-1.21234	0.76093	0.441979	0.441979
GO:0035025	positive regulation of Rho protein signal transduction	-1.16533	1.27087	0.76093	0.335841	0.335841
GO:0043618	regulation of transcription from RNA polymerase II promoter in response to stress	1.15427	0.626023	0.76093	1	0.76093
GO:0098659	inorganic cation import across plasma membrane	1.14355	-1.41853	0.76093	0.0794521	0.0794521
GO:0099587	inorganic ion import across plasma membrane	1.14355	-1.41853	0.76093	0.0794521	0.0794521
GO:0001569	branching involved in blood vessel morphogenesis	1.14366	-1.38125	0.761991	0.20853	0.20853
GO:0002065	columnar/cuboidal epithelial cell differentiation	1.14637	-0.913411	0.762833	0.785452	0.762833
GO:0006337	nucleosome disassembly	1.21799	-0.585702	0.762963	0.992715	0.762963
GO:1900017	positive regulation of cytokine production involved in inflammatory response	1.17983	1.96853	0.763568	0.0032343	0.0032343
GO:0090162	establishment of epithelial cell polarity	1.15882	-0.600028	0.763568	1	0.763568
GO:0018198	peptidyl-cysteine modification	1.15121	1.12533	0.764221	0.465171	0.465171
GO:0003229	ventricular cardiac muscle tissue development	-1.14247	-1.55104	0.765156	0.0432192	0.0432192
GO:0070544	histone H3-K36 demethylation	1.22696	0.571454	0.765316	0.991098	0.765316
GO:0015937	coenzyme A biosynthetic process	1.22299	-0.778936	0.765316	0.863871	0.765316
[truncated: 4,130 more rows]

## Sheet: dLogFC
ID	Description	setSize	enrichmentScore	NES	pvalue	p.adjust	qvalue	rank	leading_edge	core_enrichment
GO:0002449	lymphocyte mediated immunity	229	0.666824	2.7434	1e-10	6.58556e-09	5.58713e-09	1850	tags=46%, list=13%, signal=41%	Il4/Hpx/Cd28/Il1b/Klrc1/Prf1/Hc/Clec4g/Il31ra/Cd226/Nlrp3/Il6/Lag3/H2-T22/Cd96/Gzmb/Tbx21/Clnk/H2-Ob/C3/Nkg7/Rsad2/Cr2/Cd160/Csf2rb/Ptprc/Ccr2/Irf7/C2/Fcgr3/Fcgr1/Klrk1/H2-Q7/Fcer1g/Coro1a/Gimap5/Fut7/C1rl/Klrd1/Myo1g/Hfe/Csf2rb2/Tnfrsf1b/Cd46/Cd55/Il18rap/Btk/Fgl2/Xcl1/Cd8a/H2-Aa/Sash3/H2-Eb1/Was/Slamf6/Fas/H2-Ab1/C1s1/Havcr2/Nckap1l/Crlf2/Il13ra2/Cd74/Rab27a/H2-DMa/Tnf/Inpp5d/Clcf1/Parp3/Vav1/S…
GO:0002250	adaptive immune response	343	0.641594	2.72686	1e-10	6.58556e-09	5.58713e-09	1857	tags=46%, list=13%, signal=41%	Il4/Hpx/Clec4d/Cd7/Cd28/Il1b/Themis/Prf1/Trem1/Hc/Clec4g/Il31ra/Cd226/Nlrp3/Cd48/Il6/Tnfsf18/Lag3/H2-T22/Itk/Samsn1/Txk/Cd3g/Gzmb/Tbx21/Ctla4/H2-Ob/C3/Sit1/Rsad2/Cr2/Cd160/Csf2rb/Ptprc/Ccr2/Clec4n/Irf7/C2/Lat2/Ly9/Fcgr3/Fcgr1/Jak3/Bmx/Klrk1/Tnfrsf14/H2-Q7/Cd3d/Slamf7/Fcer1g/Cd3e/Gimap5/Fut7/Cd244a/Tnfrsf11a/Il6ra/C1rl/Klrd1/Myo1g/Hfe/Clec4a2/Mcoln2/Csf2rb2/Trat1/Tnfrsf1b/Cd46/Cd55/Tnfsf13b/Zap70/…
GO:0002443	leukocyte mediated immunity	314	0.641233	2.69398	1e-10	6.58556e-09	5.58713e-09	1634	tags=43%, list=12%, signal=39%	Il4/Mrgprb3/Hpx/Cd28/Il1b/Klrc1/Prf1/Trem1/Hc/Clec4g/Il31ra/Cd226/Nlrp3/Il6/Lag3/H2-T22/Cd96/Stap1/Cd300a/Gzmb/Tbx21/Clnk/H2-Ob/C3/Nkg7/Rsad2/Cr2/Cd160/Csf2rb/Ptprc/Ccr2/Ptgdr/Irf7/C2/Lat2/Fcgr3/Fcgr1/Jak3/Klrk1/H2-Q7/Fcer1g/Nr4a3/Coro1a/Slamf9/Gimap5/Myo1f/Fut7/Adora2b/Tyrobp/C1rl/Klrd1/Myo1g/Hfe/Bst2/Csf2rb2/Tnfrsf1b/Tlr9/Cd46/Milr1/Cd55/Il18rap/Btk/Rac2/Ccl2/Fgl2/Mrgprx2/Xcl1/Cd8a/Ddx58/H2-Aa/…
GO:0019724	B cell mediated immunity	112	0.720275	2.68394	1e-10	6.58556e-09	5.58713e-09	1767	tags=48%, list=13%, signal=42%	Il4/Hpx/Cd28/Hc/Cd226/Tbx21/H2-Ob/C3/Cr2/Csf2rb/Ptprc/Irf7/C2/Fcgr3/Fcgr1/Fcer1g/Gimap5/C1rl/Csf2rb2/Cd46/Cd55/Btk/Fgl2/Xcl1/H2-Aa/H2-Eb1/Fas/H2-Ab1/C1s1/Crlf2/Il13ra2/Cd74/H2-DMa/Tnf/Inpp5d/Clcf1/Parp3/Mad2l2/Fcgr2b/Fcer2a/B2m/C1qb/Serping1/Ptpn6/Pou2f2/Batf/Il21r/C4b/Gapt/Tcirg1/C1qa/C1qc/Cr1l/C1ra
GO:0016064	immunoglobulin mediated immune response	110	0.721241	2.67478	1e-10	6.58556e-09	5.58713e-09	1767	tags=48%, list=13%, signal=42%	Il4/Hpx/Cd28/Hc/Cd226/Tbx21/H2-Ob/C3/Cr2/Csf2rb/Ptprc/Irf7/C2/Fcgr3/Fcgr1/Fcer1g/Gimap5/C1rl/Csf2rb2/Cd46/Cd55/Btk/Fgl2/Xcl1/H2-Aa/H2-Eb1/H2-Ab1/C1s1/Crlf2/Il13ra2/Cd74/H2-DMa/Tnf/Inpp5d/Clcf1/Parp3/Mad2l2/Fcgr2b/Fcer2a/B2m/C1qb/Serping1/Ptpn6/Pou2f2/Batf/Il21r/C4b/Gapt/Tcirg1/C1qa/C1qc/Cr1l/C1ra
GO:0034341	response to interferon-gamma	112	0.711086	2.6497	1e-10	6.58556e-09	5.58713e-09	1268	tags=46%, list=9%, signal=42%	Ifitm6/Hpx/Acod1/Irgm1/Ccl4/Ccl3/Ccl9/Tgtp1/Ccl7/Ccl8/Ccl5/Txk/Mefv/Igtp/H2-Q7/Parp14/Bst2/Parp9/Mrc1/Ccl11/Stat1/Ccl2/Xcl1/H2-Aa/H2-Eb1/Was/Irgm2/Ccl12/H2-Ab1/Ccl20/Tlr4/Irf1/Trim21/Nmi/Rab20/Cd74/Il12rb1/Ciita/Irf8/Aqp4/Jak2/Slc11a1/Nlrc5/Otop1/Shfl/Rab43/Tlr2/Socs1/Ifitm3/Kynu/Cd47
GO:0002252	immune effector process	483	0.597507	2.62278	1e-10	6.58556e-09	5.58713e-09	1857	tags=40%, list=13%, signal=36%	Il4/Mrgprb3/Il10/Hpx/Clec4d/Cd28/Pglyrp1/Il1b/Klrc1/Prf1/Trem1/Hc/Clec4g/Clec4e/Il31ra/Cd226/Nlrp3/Il6/Tnfsf18/Lag3/H2-T22/Cd96/Ddx60/Cd5l/Stap1/Cd300a/C6/Gzmb/Tbx21/Clnk/H2-Ob/Cfb/C3/Cd180/Nkg7/Ptx3/Rsad2/Cr2/Cd160/Csf2rb/Tnfrsf4/Ptprc/Cd27/Ccr2/Ptgdr/Pck1/Irf7/C2/Lat2/Ly9/Ptpn22/Fcgr3/Fcgr1/Enpp3/Jak3/Klrk1/Tnfrsf14/H2-Q7/Fcer1g/Nr4a3/Coro1a/Slamf9/Gimap5/Myo1f/Fut7/Adora2b/Cd244a/Dock2/Il6ra/T…
GO:0050778	positive regulation of immune response	404	0.607747	2.61013	1e-10	6.58556e-09	5.58713e-09	2005	tags=43%, list=14%, signal=38%	Il4/Il10/Hpx/Fpr1/Acod1/Irgm1/Cd28/Il1b/Klrc1/Coch/Themis/Aim2/Cnr1/Hc/Skint7/Cd226/Nlrp3/Il6/Lag3/H2-T22/Tespa1/Itk/Cd5l/Txk/Stap1/Cd300a/C6/Tbx21/Ctla4/Clnk/Cfb/C3/Rsad2/Igtp/Cr2/Cd160/Ptprc/Ccr2/Clec4n/Zbp1/Pck1/Irf7/C2/Lat2/Ptpn22/Gcsam/Fcgr3/Fcgr1/Mndal/Ifi203/Bmx/Klrk1/H2-Q7/Fcer1g/Nr4a3/Cd3e/Gimap5/Adora2b/C5ar1/Tasl/Tyrobp/C1rl/Klrd1/Lpxn/Myo1g/Trat1/Skint10/Tlr9/Cd46/Adam8/Cd55/Parp9/Tnf…
GO:0051607	defense response to virus	217	0.641013	2.59803	1e-10	6.58556e-09	5.58713e-09	1348	tags=29%, list=10%, signal=27%	Ifitm6/Il4/Acod1/Oas3/Il1b/Prf1/Aim2/Nlrp3/Il6/Ddx60/Ccl5/Ncr1/Oasl1/Rsad2/Ifit1/Cxcl10/Ptprc/Rtp4/Zbp1/Irf7/Ifit2/Samhd1/Ptpn22/Isg15/Oasl2/Trim34a/Dtx3l/Cd37/Isg20/Bst2/Apobec3/Tlr9/Ifngr1/Parp9/Mlkl/Oas2/Trim30d/Stat1/Fgl2/Cd8a/Sting1/Ddx58/Ifih1/Il15/Dhx58/Cd86/Irf1/Trim21/Il12rb1/Tlr8/Bnip3/Cd207/Eif2ak2/Unc93b1/Tlr7/Stat2/Ifi27/Shfl/Tlr3/Ticam2/Spn/Ifitm3/Spon2/Apobec1
GO:0140546	defense response to symbiont	217	0.641013	2.59803	1e-10	6.58556e-09	5.58713e-09	1348	tags=29%, list=10%, signal=27%	Ifitm6/Il4/Acod1/Oas3/Il1b/Prf1/Aim2/Nlrp3/Il6/Ddx60/Ccl5/Ncr1/Oasl1/Rsad2/Ifit1/Cxcl10/Ptprc/Rtp4/Zbp1/Irf7/Ifit2/Samhd1/Ptpn22/Isg15/Oasl2/Trim34a/Dtx3l/Cd37/Isg20/Bst2/Apobec3/Tlr9/Ifngr1/Parp9/Mlkl/Oas2/Trim30d/Stat1/Fgl2/Cd8a/Sting1/Ddx58/Ifih1/Il15/Dhx58/Cd86/Irf1/Trim21/Il12rb1/Tlr8/Bnip3/Cd207/Eif2ak2/Unc93b1/Tlr7/Stat2/Ifi27/Shfl/Tlr3/Ticam2/Spn/Ifitm3/Spon2/Apobec1
GO:0035456	response to interferon-beta	33	0.860736	2.56458	1e-10	6.58556e-09	5.58713e-09	1441	tags=73%, list=10%, signal=65%	Ifitm6/F830016B08Rik/Gm4841/Acod1/Irgm1/Aim2/Iigp1/Tgtp1/Ifi47/Igtp/Ifit1/Mndal/Ifi203/Xaf1/Gm5431/Bst2/Stat1/Sting1/Irgm2/Irf1/Shfl/Ifitm3/9930111J21Rik1/Ikbke
GO:0001906	cell killing	127	0.667919	2.55307	1e-10	6.58556e-09	5.58713e-09	1146	tags=40%, list=8%, signal=37%	Il4/Pglyrp1/Clec7a/Klrc1/Prf1/Trem1/Ppbp/Cxcl13/Cd226/Lag3/H2-T22/Ccl8/Cd5l/Stap1/Gzmb/C3/Nkg7/Cd160/Cxcl10/Ptprc/Fcgr3/Fcgr1/Klrk1/H2-Q7/Coro1a/Gimap5/Tyrobp/Klrd1/Cd55/Il18rap/Ccl2/Ccl12/Slamf6/Ccl20/Dnase1l3/Havcr2/Nckap1l/Spi1/Rab27a/Vav1/Stat5a/Fcer2a/B2m/Il7r/Cyrib/Pik3r6/Gm8909/Lyz1/H2-Q1/Ptpn6/Tap1
GO:0045089	positive regulation of innate immune response	108	0.692247	2.54953	1e-10	6.58556e-09	5.58713e-09	1564	tags=43%, list=11%, signal=38%	Hpx/Irgm1/Klrc1/Coch/Aim2/Cd226/Lag3/Txk/Clnk/Igtp/Cd160/Clec4n/Zbp1/Irf7/Mndal/Ifi203/Klrk1/Gimap5/Tasl/Tyrobp/Klrd1/Tlr9/Adam8/Parp9/Il18rap/Trim30d/Xcl1/Pla2g5/Sting1/Slamf6/Tlr4/Nmi/Havcr2/Cd74/Spi1/Tlr8/Vav1/Stat5a/Nlrc4/Lbp/Nlrc5/Tlr2/Sh2d1b1/Ikbke/Ffar2/Ifi35
GO:0035458	cellular response to interferon-beta	25	0.906512	2.54499	1e-10	6.58556e-09	5.58713e-09	661	tags=68%, list=5%, signal=65%	F830016B08Rik/Gm4841/Acod1/Irgm1/Aim2/Iigp1/Tgtp1/Ifi47/Igtp/Ifit1/Mndal/Ifi203/Gm5431/Stat1/Sting1/Irgm2/Irf1
GO:0002697	regulation of immune effector process	302	0.605373	2.54085	1e-10	6.58556e-09	5.58713e-09	1787	tags=41%, list=13%, signal=36%	Il4/Il10/Hpx/Cd28/Pglyrp1/Il1b/Klrc1/Clec4g/Cd226/Nlrp3/Il6/Tnfsf18/Lag3/H2-T22/Cd96/Ddx60/Cd5l/Stap1/Cd300a/C6/Tbx21/Clnk/C3/Rsad2/Cr2/Cd160/Tnfrsf4/Ptprc/Cd27/Ccr2/Pck1/Ptpn22/Fcgr3/Fcgr1/Enpp3/Jak3/Klrk1/Tnfrsf14/H2-Q7/Fcer1g/Nr4a3/Gimap5/Fut7/Adora2b/Cd244a/Tyrobp/Klrd1/Hfe/Cd37/Bst2/Tnfrsf1b/Tlr9/Cd46/Cd55/Il18rap/Rac2/Ccl2/Fgl2/Xcl1/Pla2g5/Ddx58/Sash3/Was/Slamf8/Slamf6/Gata1/Dhx58/Tlr4/Cd86…
GO:0002699	positive regulation of immune effector process	213	0.630748	2.54043	1e-10	6.58556e-09	5.58713e-09	1188	tags=38%, list=9%, signal=35%	Il4/Il10/Hpx/Cd28/Il1b/Klrc1/Cd226/Nlrp3/Il6/Lag3/H2-T22/Ddx60/Stap1/Cd300a/C6/Tbx21/Clnk/C3/Rsad2/Cd160/Tnfrsf4/Ptprc/Cd27/Ccr2/Pck1/Ptpn22/Fcgr3/Fcgr1/Enpp3/Klrk1/Tnfrsf14/H2-Q7/Fcer1g/Nr4a3/Gimap5/Adora2b/Cd244a/Tyrobp/Klrd1/Cd37/Tlr9/Cd46/Cd55/Il18rap/Rac2/Ccl2/Xcl1/Pla2g5/Ddx58/Sash3/Slamf6/Gata1/Dhx58/Tlr4/Cd86/Irf1/Ptafr/Il13ra2/Cd74/Fgr/Spi1/Laptm5/Tnf/Clcf1/Gata2/Ms4a2/Vav1/Nfkbid/Stat5a…
GO:0002703	regulation of leukocyte mediated immunity	202	0.63365	2.53199	1e-10	6.58556e-09	5.58713e-09	1263	tags=40%, list=9%, signal=37%	Il4/Hpx/Cd28/Il1b/Klrc1/Clec4g/Cd226/Nlrp3/Il6/Lag3/H2-T22/Cd96/Stap1/Cd300a/Tbx21/Clnk/C3/Rsad2/Cr2/Cd160/Ptprc/Ccr2/Fcgr3/Fcgr1/Jak3/Klrk1/H2-Q7/Fcer1g/Gimap5/Fut7/Adora2b/Tyrobp/Klrd1/Hfe/Bst2/Tnfrsf1b/Tlr9/Cd46/Cd55/Il18rap/Rac2/Ccl2/Xcl1/Ddx58/Sash3/Was/Slamf6/Gata1/Tlr4/Dnase1l3/Ptafr/Havcr2/Nckap1l/Il13ra2/Fgr/Spi1/Tnf/Clcf1/Parp3/Gata2/Ms4a2/Vav1/Stat5a/Mad2l2/Fcgr2b/Fcer2a/B2m/Il7r/Fes/C…
GO:0002460	adaptive immune response based on somatic recombination of immune receptors built from immunoglobulin superfamily domains	257	0.615953	2.53148	1e-10	6.58556e-09	5.58713e-09	1857	tags=44%, list=13%, signal=38%	Il4/Hpx/Cd28/Il1b/Prf1/Hc/Clec4g/Il31ra/Cd226/Nlrp3/Il6/Tnfsf18/H2-T22/Gzmb/Tbx21/H2-Ob/C3/Rsad2/Cr2/Csf2rb/Ptprc/Ccr2/Clec4n/Irf7/C2/Ly9/Fcgr3/Fcgr1/Jak3/H2-Q7/Fcer1g/Gimap5/Fut7/Il6ra/C1rl/Klrd1/Myo1g/Hfe/Csf2rb2/Tnfrsf1b/Cd46/Cd55/Tnfsf13b/Il18rap/Btk/Fgl2/Xcl1/Cd8a/H2-Aa/Cracr2a/Sash3/H2-Eb1/Was/Slamf6/Fas/H2-Ab1/C1s1/Irf1/Havcr2/Nckap1l/Crlf2/Il13ra2/Cd74/Il12rb1/Rab27a/H2-DMa/Tnf/Inpp5d/Clc…
GO:0002377	immunoglobulin production	117	0.670829	2.52947	1e-10	6.58556e-09	5.58713e-09	1576	tags=35%, list=11%, signal=31%	Il4/Il10/Hpx/Cd28/Il6/Tbx21/H2-Ob/Tnfrsf4/Ptprc/Cd27/Samhd1/Cd37/Tlr9/Tnfsf13b/Btk/Fgl2/Xcl1/H2-Aa/Lax1/Sash3/H2-Eb1/Card11/Fas/H2-Ab1/Cd86/Crlf2/Il13ra2/H2-DMa/Tnf/Clcf1/Parp3/Mad2l2/Fcgr2b/B2m/Il7r/Rbp4/Itm2a/Pou2f2/Batf/Gapt/Tcirg1
GO:0002440	production of molecular mediator of immune response	203	0.629387	2.50937	1e-10	6.58556e-09	5.58713e-09	1576	tags=38%, list=11%, signal=34%	Il4/Il10/Hpx/Cd28/Il1b/Trem1/Il31ra/Cd226/Nlrp3/Il6/Cd96/Tbx21/Clnk/H2-Ob/Rsad2/Cd160/Tnfrsf4/Ptprc/Cd27/Ccr2/Samhd1/Ptpn22/Jak3/Tnfrsf14/Fcer1g/Nr4a3/Slamf9/Gimap5/Cd244a/Hfe/Cd37/Bst2/Tnfrsf1b/Tlr9/Cd55/Tnfsf13b/Il18rap/Btk/Fgl2/Xcl1/Ddx58/H2-Aa/Lax1/Sash3/H2-Eb1/Card11/Fas/H2-Ab1/Tlr4/Cd86/Crlf2/Il13ra2/Cd74/Laptm5/H2-DMa/Tnf/Clcf1/Parp3/Mad2l2/Fcgr2b/B2m/Il7r/Trim55/Slc11a1/Vsir/Rbp4/Tlr2/Tlr…
GO:0002708	positive regulation of lymphocyte mediated immunity	99	0.688449	2.50828	1e-10	6.58556e-09	5.58713e-09	1094	tags=38%, list=8%, signal=36%	Il4/Hpx/Cd28/Il1b/Klrc1/Cd226/Nlrp3/Il6/Lag3/H2-T22/Tbx21/Clnk/C3/Rsad2/Cd160/Ptprc/Fcgr3/Fcgr1/Klrk1/H2-Q7/Fcer1g/Gimap5/Klrd1/Cd55/Il18rap/Xcl1/Sash3/Slamf6/Tnf/Clcf1/Vav1/Stat5a/Mad2l2/Fcer2a/B2m/Cyrib/Gm8909/H2-Q1
GO:0002706	regulation of lymphocyte mediated immunity	144	0.648095	2.5054	1e-10	6.58556e-09	5.58713e-09	1263	tags=40%, list=9%, signal=37%	Il4/Hpx/Cd28/Il1b/Klrc1/Clec4g/Cd226/Nlrp3/Il6/Lag3/H2-T22/Cd96/Tbx21/Clnk/C3/Rsad2/Cr2/Cd160/Ptprc/Ccr2/Fcgr3/Fcgr1/Klrk1/H2-Q7/Fcer1g/Gimap5/Fut7/Klrd1/Hfe/Tnfrsf1b/Cd46/Cd55/Il18rap/Xcl1/Sash3/Was/Slamf6/Havcr2/Nckap1l/Tnf/Clcf1/Parp3/Vav1/Stat5a/Mad2l2/Fcgr2b/Fcer2a/B2m/Il7r/Cyrib/Pik3r6/Gm8909/Vsir/H2-Q1/Ptpn6/Tap1/Spn/Sh2d1b1
GO:0045103	intermediate filament-based process	74	-0.871634	-2.49664	1e-10	6.58556e-09	5.58713e-09	598	tags=43%, list=4%, signal=42%	BC024139/Krt20/Krt8/Atp8a2/Krt18/Krt7/Krt19/Krt75/Krt2/Krt42/Krt32/Krt90/Krt36/Krt84/Shh/Krt40/Krt39/Tchh/Krt35/Krt73/Krt27/Krt25/Krt82/Krt71/Krt34/Krt86/Krt72/Krt81/Krt33a/Krt31/Krt87/Krt33b
GO:0002764	immune response-regulating signaling pathway	316	0.593199	2.49546	1e-10	6.58556e-09	5.58713e-09	2113	tags=43%, list=15%, signal=37%	Pigr/Fpr1/Clec4d/Acod1/Oas3/Irgm1/Cd28/Cd33/Klrc1/Themis/Clec4e/Skint7/Cd226/Tespa1/Gfi1/Ddx60/Itk/Txk/Stap1/Cd300a/Ctla4/Cd180/Oasl1/Rsad2/Igtp/Cd160/Ptprc/Cd300lf/Clec4n/Nr1h4/Irf7/Lat2/Ptpn22/Gcsam/Bmx/Klrk1/Fcer1g/Nr4a3/Cd3e/C5ar1/Tasl/Tyrobp/Pik3ap1/Klrd1/Lpxn/Myo1g/Trat1/Skint10/Tlr9/Zap70/Btk/Lcp2/Fyb/Cd8a/Ddx58/Lax1/Card11/Ifih1/Cd38/Dhx58/Tlr4/Cd86/Irf1/Nmi/Havcr2/Nckap1l/Laptm5/Themis2/…
GO:0009615	response to virus	263	0.602336	2.49269	1e-10	6.58556e-09	5.58713e-09	1441	tags=29%, list=10%, signal=26%	Ifitm6/Il4/Acod1/Oas3/Irgm1/Il1b/Prf1/Aim2/Tgtp1/Nlrp3/Il6/Ddx60/Ccl5/Ncr1/Oasl1/Rsad2/Igtp/Ifit1/Cxcl10/Ptprc/Rtp4/Zbp1/Irf7/Ifit2/Samhd1/Ptpn22/Isg15/Oasl2/Trim34a/Dtx3l/Cd37/Isg20/Bst2/Apobec3/Tlr9/Ifngr1/Parp9/Mlkl/Oas2/Trim30d/Stat1/Fgl2/Cd8a/Sting1/Ddx58/Ifih1/Il15/Dhx58/Cd86/Irf1/Trim21/Nmi/Il12rb1/Tnf/Wdfy4/Tlr8/Bnip3/Cd207/Batf3/Eif2ak2/Unc93b1/Tlr7/Flt3/Stat2/Ifi27/Shfl/Tlr13/Tlr3/Ticam…
GO:0045104	intermediate filament cytoskeleton organization	73	-0.873125	-2.4926	1e-10	6.58556e-09	5.58713e-09	598	tags=44%, list=4%, signal=42%	BC024139/Krt20/Krt8/Atp8a2/Krt18/Krt7/Krt19/Krt75/Krt2/Krt42/Krt32/Krt90/Krt36/Krt84/Shh/Krt40/Krt39/Tchh/Krt35/Krt73/Krt27/Krt25/Krt82/Krt71/Krt34/Krt86/Krt72/Krt81/Krt33a/Krt31/Krt87/Krt33b
GO:0031349	positive regulation of defense response	232	0.604457	2.49062	1e-10	6.58556e-09	5.58713e-09	2000	tags=41%, list=14%, signal=35%	Hpx/Osm/Irgm1/Cd28/Ccl3/Il1b/Klrc1/Coch/Aim2/Cnr1/Cd226/Il6/Tnfsf18/Lag3/Ccl5/Ptgs2/Txk/Stap1/Mefv/Clnk/C3/Nkg7/Igtp/Cd160/Ccr2/Clec4n/Zbp1/Irf7/Fcgr3/Fcgr1/Mndal/Ifi203/Klrk1/Fcer1g/Gimap5/Adora2b/Ctss/Tasl/Tnfrsf11a/Tyrobp/Klrd1/Tlr9/Ccr5/Adam8/Parp9/Il18rap/Trim30d/Lrrk2/Xcl1/Pla2g5/Sting1/Pde2a/Slamf6/Tlr4/Nmi/Havcr2/Cd74/Spi1/Tnf/Tlr8/Ptger3/Vav1/Stat5a/Nlrc4/Npas2/Lbp/Il16/Jak2/Sucnr1/Alox5…
GO:0045088	regulation of innate immune response	175	0.62668	2.47997	1e-10	6.58556e-09	5.58713e-09	1263	tags=37%, list=9%, signal=34%	Hpx/Acod1/Oas3/Irgm1/Klrc1/Coch/Aim2/Cd226/Lag3/Cd96/Txk/Clnk/C3/Igtp/Cd160/Clec4n/Zbp1/Irf7/Samhd1/Mndal/Ifi203/Klrk1/Isg15/Gimap5/Myo1f/Tasl/Parp14/Nlrc3/Tyrobp/Klrd1/Tlr9/Ccr1/Adam8/Parp9/Il18rap/Trim30d/Xcl1/Pla2g5/Sting1/Slamf8/Slamf6/Dhx58/Tlr4/Irf1/Trim21/Nmi/Havcr2/Cd74/Fgr/Spi1/Tlr8/Vav1/Stat5a/Nlrc4/Lbp/Pik3r6/Serping1/Nlrc5/Stat2/Otop1/Tap1/Tlr2/Socs1/Sh2d1b1
GO:0002253	activation of immune response	226	0.604235	2.46868	1e-10	6.58556e-09	5.58713e-09	2005	tags=44%, list=14%, signal=38%	Fpr1/Cd28/Il1b/Klrc1/Themis/Aim2/Hc/Skint7/Cd226/Tespa1/Itk/Cd5l/Txk/Stap1/Cd300a/C6/Ctla4/Cfb/C3/Cr2/Cd160/Ptprc/Clec4n/Zbp1/C2/Lat2/Ptpn22/Gcsam/Mndal/Ifi203/Bmx/Klrk1/Fcer1g/Nr4a3/Cd3e/C5ar1/Tyrobp/C1rl/Klrd1/Lpxn/Myo1g/Trat1/Skint10/Tlr9/Cd46/Cd55/Zap70/Btk/Trim30d/Lcp2/Fyb/Cd8a/Sting1/Lax1/Card11/Cd38/C1s1/Tlr4/Nckap1l/Laptm5/Themis2/Gpld1/Plscr2/Sla2/Nfkbid/Kcnn4/Nlrc4/Cd247/Lyn/C1qb/Serpin…
GO:0002819	regulation of adaptive immune response	172	0.624842	2.46085	1e-10	6.58556e-09	5.58713e-09	1787	tags=42%, list=13%, signal=37%	Il4/Hpx/Cd28/Il1b/Clec4g/Cd226/Nlrp3/Cd48/Il6/Tnfsf18/H2-T22/Samsn1/Tbx21/C3/Rsad2/Cr2/Cd160/Ptprc/Ccr2/Clec4n/Irf7/Fcgr3/Fcgr1/Jak3/Tnfrsf14/H2-Q7/Fcer1g/Gimap5/Fut7/Klrd1/Hfe/Tnfrsf1b/Cd46/Cd55/Tnfsf13b/Xcl1/Sash3/Was/H2-Ab1/Irf1/Havcr2/Nckap1l/Cd74/Il12rb1/H2-DMa/Tnf/Clcf1/Parp3/Nfkbid/Mad2l2/Fcgr2b/Fcer2a/B2m/Il7r/Cyrib/Gm8909/Slc11a1/Vsir/Skap1/H2-Q1/Ptpn6/Cd4/Spn/Cd274/Anxa1/Il4i1/Il18r1/Pl…
GO:0002705	positive regulation of leukocyte mediated immunity	118	0.654145	2.45899	1e-10	6.58556e-09	5.58713e-09	1094	tags=37%, list=8%, signal=35%	Il4/Hpx/Cd28/Il1b/Klrc1/Cd226/Nlrp3/Il6/Lag3/H2-T22/Stap1/Tbx21/Clnk/C3/Rsad2/Cd160/Ptprc/Fcgr3/Fcgr1/Klrk1/H2-Q7/Fcer1g/Gimap5/Tyrobp/Klrd1/Cd55/Il18rap/Ccl2/Xcl1/Ddx58/Sash3/Slamf6/Ptafr/Spi1/Tnf/Clcf1/Vav1/Stat5a/Mad2l2/Fcer2a/B2m/Cyrib/Gm8909/H2-Q1
GO:0045109	intermediate filament organization	54	-0.901328	-2.44486	1e-10	6.58556e-09	5.58713e-09	574	tags=54%, list=4%, signal=52%	Krt20/Krt8/Krt7/Krt19/Krt75/Krt2/Krt42/Krt32/Krt90/Krt36/Krt84/Shh/Krt40/Krt39/Tchh/Krt35/Krt73/Krt27/Krt25/Krt82/Krt71/Krt34/Krt86/Krt72/Krt81/Krt33a/Krt31/Krt87/Krt33b
GO:0002833	positive regulation of response to biotic stimulus	146	0.627363	2.43885	1e-10	6.58556e-09	5.58713e-09	1999	tags=42%, list=14%, signal=36%	Hpx/Acod1/Irgm1/Klrc1/Coch/Aim2/Cd226/Lag3/Ddx60/Txk/Clnk/Cd180/Oasl1/Igtp/Cd160/Clec4n/Zbp1/Irf7/Mndal/Ifi203/Klrk1/Gimap5/Tasl/Tyrobp/Klrd1/Tlr9/Adam8/Parp9/Il18rap/Trim30d/Xcl1/Pla2g5/Sting1/Slamf6/Dhx58/Tlr4/Nmi/Havcr2/Cd74/Spi1/Tlr8/Vav1/Stat5a/Nlrc4/Lbp/Nlrc5/Ly96/Cyba/Tlr2/Sh2d1b1/Cd274/Ikbke/Ffar2/Ifi35/Trim15/Plscr1/Ly86/Trim56/Scimp/Syk/Riok3
GO:0071346	cellular response to interferon-gamma	90	0.677896	2.42944	1e-10	6.58556e-09	5.58713e-09	1268	tags=41%, list=9%, signal=38%	Hpx/Acod1/Irgm1/Ccl4/Ccl3/Ccl9/Ccl7/Ccl8/Ccl5/Txk/Igtp/H2-Q7/Parp14/Parp9/Mrc1/Ccl11/Stat1/Ccl2/Xcl1/Was/Ccl12/H2-Ab1/Ccl20/Tlr4/Irf1/Nmi/Rab20/Il12rb1/Irf8/Aqp4/Jak2/Nlrc5/Otop1/Rab43/Tlr2/Socs1/Cd47
GO:0031341	regulation of cell killing	77	0.689906	2.42879	1e-10	6.58556e-09	5.58713e-09	1263	tags=45%, list=9%, signal=42%	Il4/Clec7a/Klrc1/Prf1/Cd226/Lag3/H2-T22/Cd5l/Stap1/Cd160/Ptprc/Klrk1/H2-Q7/Gimap5/Tyrobp/Klrd1/Cd55/Il18rap/Ccl2/Slamf6/Dnase1l3/Havcr2/Nckap1l/Spi1/Vav1/Stat5a/Fcer2a/B2m/Il7r/Cyrib/Pik3r6/Gm8909/H2-Q1/Tap1/Sh2d1b1
GO:0002822	regulation of adaptive immune response based on somatic recombination of immune receptors built from immunoglobulin superfamily domains	157	0.617043	2.42496	1e-10	6.58556e-09	5.58713e-09	1850	tags=43%, list=13%, signal=37%	Il4/Hpx/Cd28/Il1b/Clec4g/Cd226/Nlrp3/Il6/Tnfsf18/H2-T22/Tbx21/C3/Rsad2/Cr2/Ptprc/Ccr2/Clec4n/Fcgr3/Fcgr1/Jak3/H2-Q7/Fcer1g/Gimap5/Fut7/Klrd1/Hfe/Tnfrsf1b/Cd46/Cd55/Tnfsf13b/Xcl1/Sash3/Was/H2-Ab1/Irf1/Havcr2/Nckap1l/Il12rb1/H2-DMa/Tnf/Clcf1/Parp3/Nfkbid/Mad2l2/Fcgr2b/Fcer2a/B2m/Il7r/Cyrib/Gm8909/Slc11a1/Vsir/H2-Q1/Ptpn6/Cd4/Spn/Cd274/Anxa1/Il4i1/Il18r1/Pla2g4a/Il20rb/Tap2/Cr1l/Tnfaip3/Ccr7/Ripk3
GO:0002831	regulation of response to biotic stimulus	284	0.578422	2.41387	1e-10	6.58556e-09	5.58713e-09	2000	tags=36%, list=14%, signal=31%	Il4/Hpx/Acod1/Oas3/Irgm1/Il1b/Klrc1/Coch/Aim2/Cd226/Lag3/Cd96/Ddx60/Ccl5/Txk/Clnk/C3/Cd180/Oasl1/Igtp/Cd160/Clec4n/Zbp1/Irf7/Samhd1/Ptpn22/Mndal/Ifi203/Klrk1/Isg15/Dtx3l/Gimap5/Myo1f/Tasl/Parp14/Nlrc3/Tyrobp/Klrd1/Cd37/Apobec3/Tlr9/Ccr1/Adam8/Cd55/Parp9/Il18rap/Trim30d/Stat1/Fgl2/Xcl1/Pla2g5/Sting1/Ddx58/Slamf8/Slamf6/Il15/Dhx58/Tlr4/Irf1/Trim21/Nmi/Havcr2/Cd74/Fgr/Spi1/Il12rb1/Tlr8/Vav1/Stat5a/N…
GO:0031347	regulation of defense response	497	0.550633	2.40298	1e-10	6.58556e-09	5.58713e-09	2000	tags=35%, list=14%, signal=31%	Il4/Il10/Hpx/Nlrp12/Osm/Acod1/Oas3/Irgm1/Cd28/Pglyrp1/Ccl3/Bst1/Il1b/Klrc1/Coch/Aim2/Cnr1/Cd226/Nlrp3/Il6/Tnfsf18/Lag3/Cd96/Aoah/Ccl5/Ptgs2/Txk/Casp4/Stap1/Mefv/Clnk/C3/Nkg7/Igtp/Siglece/Cd160/Ccr2/Clec4n/Zbp1/Nr1h4/Irf7/Adora2a/Samhd1/Ptpn22/Fcgr3/Fcgr1/Mndal/Enpp3/Ifi203/Klrk1/Isg15/Fcer1g/Dtx3l/Gimap5/Myo1f/Fut7/Adora2b/Ctss/Tasl/Parp14/Tnfrsf11a/Nlrc3/Tyrobp/Pik3ap1/Klrd1/Cd37/Agt/Apobec3/Tnf…
GO:0001819	positive regulation of cytokine production	404	0.557659	2.39501	1e-10	6.58556e-09	5.58713e-09	2010	tags=41%, list=14%, signal=36%	Il4/Il10/Osm/Oas3/Cd28/Ccl4/Ccl3/Clec7a/Il1b/Aim2/Hc/Clec4e/Cd226/Nlrp3/Il6/Cd2/Ccl5/Ptgs2/Itk/Txk/Casp4/Tbx21/Mefv/Clnk/C3/Il12rb2/Rsad2/Cd160/Ptprc/Cd27/Ccr2/Clec4n/Nr1h4/Irf7/Ly9/Ptpn22/Fcgr3/Mndal/Klrk1/Isg15/Tnfrsf14/Fcer1g/Nr4a3/Cd3e/Gimap5/Cd209d/Adora2b/Cd244a/C5ar1/Il6ra/Tyrobp/Mcoln2/Agt/Tlr9/Ifngr1/Ccr5/Cd46/Gsdmd/Adam8/Cd55/C1qtnf3/Ltb/Oas2/Sphk1/Clec5a/Stat1/Ccl2/Lrrk2/Xcl1/Sting1/Dd…
GO:0002821	positive regulation of adaptive immune response	108	0.649553	2.39229	1e-10	6.58556e-09	5.58713e-09	1167	tags=36%, list=8%, signal=33%	Il4/Hpx/Cd28/Il1b/Cd226/Nlrp3/Il6/H2-T22/Tbx21/C3/Rsad2/Ptprc/Ccr2/Clec4n/Fcgr3/Fcgr1/H2-Q7/Fcer1g/Gimap5/Cd55/Tnfsf13b/Xcl1/Sash3/H2-Ab1/Cd74/Il12rb1/H2-DMa/Tnf/Clcf1/Nfkbid/Mad2l2/Fcer2a/B2m/Cyrib/Gm8909/Slc11a1/Skap1/H2-Q1/Cd4
GO:0002824	positive regulation of adaptive immune response based on somatic recombination of immune receptors built from immunoglobulin superfamily domains	101	0.652315	2.37992	1e-10	6.58556e-09	5.58713e-09	1167	tags=37%, list=8%, signal=34%	Il4/Hpx/Cd28/Il1b/Cd226/Nlrp3/Il6/H2-T22/Tbx21/C3/Rsad2/Ptprc/Ccr2/Clec4n/Fcgr3/Fcgr1/H2-Q7/Fcer1g/Gimap5/Cd55/Tnfsf13b/Xcl1/Sash3/H2-Ab1/Il12rb1/H2-DMa/Tnf/Clcf1/Nfkbid/Mad2l2/Fcer2a/B2m/Cyrib/Gm8909/Slc11a1/H2-Q1/Cd4
GO:0002768	immune response-regulating cell surface receptor signaling pathway	173	0.602042	2.36805	1e-10	6.58556e-09	5.58713e-09	2005	tags=45%, list=14%, signal=39%	Pigr/Fpr1/Clec4d/Cd28/Klrc1/Themis/Clec4e/Skint7/Cd226/Tespa1/Itk/Txk/Stap1/Cd300a/Ctla4/Cd160/Ptprc/Clec4n/Lat2/Ptpn22/Gcsam/Bmx/Klrk1/Fcer1g/Nr4a3/Cd3e/C5ar1/Tyrobp/Klrd1/Lpxn/Myo1g/Trat1/Skint10/Zap70/Btk/Lcp2/Fyb/Cd8a/Lax1/Card11/Cd38/Nckap1l/Laptm5/Themis2/Gpld1/Plscr2/Ms4a2/Sla2/Nfkbid/Kcnn4/Cd247/Lyn/Lck/Thy1/Prkcb/Skap1/Ptpn6/Tlr2/Sh2d1b1/Cd47/C3ar1/Plcl2/Nfam1/Ffar2/Tnfrsf21/Cyld/Ubash3a…
GO:0002700	regulation of production of molecular mediator of immune response	144	0.61249	2.36776	1e-10	6.58556e-09	5.58713e-09	1340	tags=35%, list=10%, signal=32%	Il4/Il10/Hpx/Cd28/Il1b/Cd226/Nlrp3/Il6/Cd96/Tbx21/Clnk/Rsad2/Cd160/Tnfrsf4/Ptprc/Cd27/Ccr2/Ptpn22/Jak3/Tnfrsf14/Fcer1g/Nr4a3/Gimap5/Cd244a/Hfe/Cd37/Bst2/Tnfrsf1b/Tlr9/Cd55/Xcl1/Ddx58/Sash3/Tlr4/Cd86/Il13ra2/Cd74/Laptm5/Tnf/Clcf1/Parp3/Mad2l2/Fcgr2b/B2m/Vsir/Rbp4/Tlr2/Tlr3/Angpt1/Spon2
GO:0001909	leukocyte mediated cytotoxicity	93	0.657774	2.36113	1e-10	6.58556e-09	5.58713e-09	1387	tags=42%, list=10%, signal=38%	Klrc1/Prf1/Trem1/Cd226/Lag3/H2-T22/Stap1/Gzmb/Nkg7/Cd160/Ptprc/Fcgr3/Fcgr1/Klrk1/H2-Q7/Coro1a/Gimap5/Tyrobp/Klrd1/Il18rap/Ccl2/Slamf6/Dnase1l3/Havcr2/Nckap1l/Spi1/Rab27a/Vav1/Stat5a/B2m/Il7r/Cyrib/Pik3r6/Gm8909/H2-Q1/Ptpn6/Tap1/Sh2d1b1/Gzmm
GO:0002702	positive regulation of production of molecular mediator of immune response	105	0.646839	2.35958	1e-10	6.58556e-09	5.58713e-09	1696	tags=39%, list=12%, signal=35%	Il4/Il10/Hpx/Cd28/Il1b/Cd226/Nlrp3/Il6/Tbx21/Clnk/Rsad2/Cd160/Tnfrsf4/Ptprc/Cd27/Ptpn22/Tnfrsf14/Fcer1g/Nr4a3/Gimap5/Cd244a/Cd37/Tlr9/Cd55/Xcl1/Ddx58/Sash3/Tlr4/Cd86/Cd74/Laptm5/Clcf1/Mad2l2/B2m/Rbp4/Tlr2/Spon2/Ffar2/Il18r1/Lacc1/Cd36
GO:0071222	cellular response to lipopolysaccharide	155	0.604393	2.35767	1e-10	6.58556e-09	5.58713e-09	2033	tags=39%, list=15%, signal=34%	Cxcl2/Il10/Ankrd1/Fcgr4/Acod1/Irgm1/Il1b/Ppbp/Cxcl13/Nlrp3/Il6/Gfi1/Ccl5/Stap1/Cd180/Igtp/Cr2/Cxcl10/Nr1h4/Ptpn22/Klrk1/Cmpk2/Tnfrsf1b/Cd55/Mrc1/Trim30d/Stat1/Ccl2/Pde2a/Ccl12/Gata1/Tlr4/Cd86/Cd68/Havcr2/Cd80/Spi1/Tnf/Plscr2/Irf8/B2m/Lbp/Jak2/Lyn/Ly96/Cd274/Spon2/Nr1h3/Casp1/Pde4d/Cd14/Cd36/Tnfaip3/Tut4/Pf4/Cxcl16/Plscr1/Ly86/Scimp/Cd6/Tnip2
GO:0008544	epidermis development	302	-0.690333	-2.3471	1e-10	6.58556e-09	5.58713e-09	1508	tags=34%, list=11%, signal=31%	Flnb/Tmem132e/Atp7a/Il1a/Sult2b1/Edaradd/Trpv1/Grhl1/Zfp750/Celsr1/Tgm1/Sprr1b/Fzd6/Lgr5/Krt79/Ctnnb1/Runx1/Lgr4/Prss8/Krt16/Inhba/Bcr/Foxc1/Edar/Sfn/Cstdc6/Cdsn/Ctsl/Jag1/Krt1/Dbi/Tfap2a/Lor/Krt80/Sprr4/Myo6/Kazn/Notch1/Lama5/Sprr2e/Ivl/Ovol1/Kcnq1/Pnpla1/Evpl/St14/Trps1/Bmp4/Cnfn/Lhx2/Wnt10b/Mycl/Wnt5a/Casp14/Barx2/Sprr1a/Krt17/Sox9/Vangl2/Ptch1/Macroh2a2/Fgf10/Palld/Vdr/Krt8/Cux1/Foxq1/Dnase1l…
GO:0019221	cytokine-mediated signaling pathway	327	0.557909	2.34707	1e-10	6.58556e-09	5.58713e-09	2033	tags=40%, list=15%, signal=35%	Ifitm6/Cxcl2/Hpx/Osm/Oas3/Irgm1/Ccl4/Ccl3/Il1b/Ccl9/Aim2/Iigp1/Ppbp/Il31ra/Cxcl13/Il20ra/Il6/Ccl7/Tnfsf18/Gfi1/Ccl8/Ccl5/Txk/Stap1/Il12rb2/Oasl1/Igtp/Csf2rb/Cxcl10/Ptprc/Cd300lf/Ccr2/Zbp1/Nr1h4/Irf7/Samhd1/Jak3/Isg15/Il5ra/Fcer1g/Oasl2/Csf2ra/Parp14/Tnfrsf11a/Il6ra/Traf1/Csf2rb2/Ifngr1/Ccr1/Parp9/Tnfsf13b/Il2rb/Il10ra/Il18rap/Oas2/Ccl11/Sphk1/Stat1/Ccl2/Xcl1/Sting1/Ccl12/Il15/Ccl20/Irf1/Cxcr2/Ebi…
GO:0043588	skin development	280	-0.697484	-2.34531	1e-10	6.58556e-09	5.58713e-09	1508	tags=35%, list=11%, signal=32%	Flnb/Atp7a/Il1a/Edaradd/Trpv1/Grhl1/Celsr1/Tgm1/Sprr1b/Fzd6/Lgr5/Krt79/Sufu/Ctnnb1/Runx1/Lgr4/Prss8/Krt16/Inhba/Col3a1/Col5a2/Bcr/Foxc1/Edar/Sfn/Cstdc6/Cdsn/Ctsl/Krt1/Dbi/Tfap2a/Tcf7l1/Lor/Krt80/Sprr4/Cldn4/Kazn/Notch1/Lama5/Sprr2e/Ivl/Stmn1/Ovol1/Pnpla1/Evpl/St14/Trps1/Cnfn/Lhx2/Wnt10b/Wnt5a/Casp14/Barx2/Sprr1a/Krt17/Sox9/Vangl2/Macroh2a2/Fgf10/Palld/Vdr/Krt8/Atp8a2/Foxq1/Dnase1l2/Gli2/Fras1/Krt…
GO:0071674	mononuclear cell migration	154	0.598729	2.33613	1e-10	6.58556e-09	5.58713e-09	1955	tags=40%, list=14%, signal=34%	Il4/Nlrp12/Ccl4/Ccl3/Ccl9/Trem1/Cxcl13/Ccl7/Tnfsf18/Ccl8/Ccl5/Tbx21/Ch25h/Cxcl10/Ccr2/Grem1/Cxcr3/Gcsam/Tnfrsf14/Slamf9/Fut7/C5ar1/Ptpro/Myo1g/Itga4/Ccr1/Adam8/Ccl11/Ccl2/Xcl1/Ccl12/Slamf8/Gpr183/Ccl20/Itgb7/Spi1/Stk10/Aif1/Ripor2/Lyn/Itgal/Trpm2/Spn/Tnfsf14/Cd47/Padi2/C3ar1/Lgmn/Anxa1/Icam1/Csf1/Plcb1/Cklf/Itgb3/Jam2/Ccr7/Cxcl16/Il34/Ripk3/Mstn/Csf1r
GO:0030216	keratinocyte differentiation	125	-0.758127	-2.32751	1e-10	6.58556e-09	5.58713e-09	1139	tags=38%, list=8%, signal=35%	Krt16/Bcr/Foxc1/Sfn/Cstdc6/Cdsn/Krt1/Tfap2a/Lor/Krt80/Sprr4/Kazn/Notch1/Sprr2e/Ivl/Pnpla1/Evpl/St14/Cnfn/Casp14/Sprr1a/Krt17/Macroh2a2/Palld/Vdr/Krt8/Dnase1l2/Krt7/Krt75/Foxn1/Krt2/Tgm3/Krt90/Msx2/Krt36/Krt84/Alox8/Dsg4/Krtap6-5/Krt73/Krt82/Krt71/Gprc5d/Krt86/Krt72/Krt81/Krt87
GO:0050729	positive regulation of inflammatory response	119	0.616778	2.32428	1e-10	6.58556e-09	5.58713e-09	1834	tags=42%, list=13%, signal=37%	Osm/Cd28/Ccl3/Il1b/Cnr1/Il6/Tnfsf18/Ccl5/Ptgs2/Stap1/Mefv/C3/Nkg7/Ccr2/Zbp1/Fcgr3/Fcgr1/Fcer1g/Adora2b/Ctss/Tnfrsf11a/Tlr9/Ccr5/Adam8/Lrrk2/Pde2a/Tlr4/Nmi/Tnf/Ptger3/Stat5a/Lbp/Il16/Jak2/Sucnr1/Alox5ap/Gpsm3/Il17rb/Pik3cg/Tlr2/Tlr3/Cd47/Itga2/Ffar2/Ifi35/Casp1/Pla2g4a/Fabp4/Ccr7/Ets1
GO:0002367	cytokine production involved in immune response	98	0.642297	2.32143	1e-10	6.58556e-09	5.58713e-09	1696	tags=47%, list=12%, signal=42%	Il4/Il10/Il1b/Trem1/Il31ra/Cd226/Nlrp3/Il6/Cd96/Tbx21/Clnk/Rsad2/Cd160/Ccr2/Jak3/Tnfrsf14/Fcer1g/Nr4a3/Slamf9/Gimap5/Hfe/Bst2/Tnfrsf1b/Tlr9/Cd55/Il18rap/Xcl1/Ddx58/Sash3/Tlr4/Crlf2/Cd74/Laptm5/Tnf/B2m/Trim55/Slc11a1/Vsir/Tlr2/Tlr3/Angpt1/Spon2/Ffar2/Il18r1/Lacc1/Cd36
GO:0002757	immune response-activating signal transduction	165	0.590264	2.3177	1e-10	6.58556e-09	5.58713e-09	2221	tags=47%, list=16%, signal=40%	Fpr1/Cd28/Klrc1/Themis/Skint7/Cd226/Tespa1/Itk/Txk/Stap1/Cd300a/Ctla4/Cd160/Ptprc/Clec4n/Lat2/Ptpn22/Gcsam/Bmx/Klrk1/Fcer1g/Nr4a3/Cd3e/C5ar1/Tyrobp/Klrd1/Lpxn/Myo1g/Trat1/Skint10/Zap70/Btk/Lcp2/Fyb/Cd8a/Lax1/Card11/Cd38/Tlr4/Nckap1l/Laptm5/Themis2/Gpld1/Plscr2/Sla2/Nfkbid/Kcnn4/Cd247/Lyn/Lck/Thy1/Prkcb/Skap1/Ptpn6/Tlr2/Cd47/C3ar1/Plcl2/Nfam1/Ffar2/Tnfrsf21/Cyld/Ubash3a/Pde4d/Rap1a/Ccr7/Rftn1/Phpt…
GO:0002429	immune response-activating cell surface receptor signaling pathway	164	0.587898	2.31127	1e-10	6.58556e-09	5.58713e-09	2221	tags=46%, list=16%, signal=39%	Fpr1/Cd28/Klrc1/Themis/Skint7/Cd226/Tespa1/Itk/Txk/Stap1/Cd300a/Ctla4/Cd160/Ptprc/Clec4n/Lat2/Ptpn22/Gcsam/Bmx/Klrk1/Fcer1g/Nr4a3/Cd3e/C5ar1/Tyrobp/Klrd1/Lpxn/Myo1g/Trat1/Skint10/Zap70/Btk/Lcp2/Fyb/Cd8a/Lax1/Card11/Cd38/Nckap1l/Laptm5/Themis2/Gpld1/Plscr2/Sla2/Nfkbid/Kcnn4/Cd247/Lyn/Lck/Thy1/Prkcb/Skap1/Ptpn6/Tlr2/Cd47/C3ar1/Plcl2/Nfam1/Ffar2/Tnfrsf21/Cyld/Ubash3a/Pde4d/Rap1a/Ccr7/Rftn1/Phpt1/Pls…
GO:0071219	cellular response to molecule of bacterial origin	164	0.586867	2.30721	1e-10	6.58556e-09	5.58713e-09	2033	tags=40%, list=15%, signal=34%	Cxcl2/Il10/Ankrd1/Fcgr4/Acod1/Irgm1/Il1b/Ppbp/Cxcl13/Nlrp3/Il6/Gfi1/Ccl5/Stap1/Cd180/Igtp/Cr2/Cxcl10/Nr1h4/Ptpn22/Klrk1/Cmpk2/Tnfrsf1b/Cd55/Mrc1/Trim30d/Stat1/Ccl2/Pde2a/Ccl12/Gata1/Tlr4/Cd86/Cd68/Havcr2/Cd80/Spi1/Tnf/Plscr2/Irf8/Fcgr2b/B2m/Lbp/Cyrib/Tlr1/Jak2/Lyn/Ly96/Tlr2/Cd274/Spon2/Nr1h3/Casp1/Pde4d/Cd14/Cd36/Tnfaip3/Tut4/Pf4/Cxcl16/Plscr1/Ly86/Scimp/Cd6/Tnip2
GO:0002366	leukocyte activation involved in immune response	241	0.559143	2.30033	1e-10	6.58556e-09	5.58713e-09	1564	tags=35%, list=11%, signal=32%	Il4/Mrgprb3/Il10/Clec4d/Cd28/Pglyrp1/Klrc1/Clec4e/Nlrp3/Il6/Tnfsf18/Cd300a/Tbx21/Clnk/Cd180/Nkg7/Cd160/Ptprc/Ccr2/Ptgdr/Pck1/Lat2/Ly9/Enpp3/Jak3/Fcer1g/Nr4a3/Coro1a/Myo1f/Adora2b/Cd244a/Dock2/Il6ra/Tyrobp/Dock10/Cd46/Milr1/Rac2/Fgl2/Mfng/Mrgprx2/Cracr2a/Slamf6/Gpr183/Lcp1/Gata1/Tlr4/Dnase1l3/Irf1/Ptafr/Lat/Nmi/Havcr2/Nckap1l/Il13ra2/Cd74/Fgr/Spi1/Rab27a/Clcf1/Parp3/Gata2/Ms4a2/Irf8/Nfkbid/Mad2l2/…
GO:0071216	cellular response to biotic stimulus	187	0.573744	2.29704	1e-10	6.58556e-09	5.58713e-09	2033	tags=37%, list=15%, signal=32%	Cxcl2/Il10/Ankrd1/Fcgr4/Acod1/Irgm1/Clec7a/Il1b/Ppbp/Cxcl13/Nlrp3/Il6/Gfi1/Ccl5/Stap1/Cd180/Igtp/Cr2/Cxcl10/Nr1h4/Ptpn22/Klrk1/Cmpk2/Tnfrsf1b/Cd55/Mrc1/Trim30d/Stat1/Ccl2/Pde2a/Ccl12/Gata1/Tlr4/Cd86/Cd68/Havcr2/Cd80/Spi1/Tnf/Plscr2/Irf8/Fcgr2b/B2m/Lbp/Cyrib/Tlr1/Jak2/Lyn/Txnip/Ly96/Tlr2/Cd274/Spon2/Nr1h3/Bid/Casp1/Pde4d/Cd14/Cd36/Tnfaip3/Tut4/Pf4/Cxcl16/Plscr1/Ly86/Atg10/Scimp/Syk/Cd6/Tnip2
GO:0042303	molting cycle	128	-0.743436	-2.2876	1e-10	6.58556e-09	5.58713e-09	1497	tags=38%, list=11%, signal=34%	Atp7a/Tsku/Edaradd/Trpv1/Celsr1/Fzd6/Lgr5/Ctnnb1/Farp2/Runx1/Lgr4/Prss8/Krt16/Inhba/Edar/Ctsl/Dbi/Notch1/Lama5/Trps1/Lhx2/Wnt10b/Wnt5a/Barx2/Krt17/Sox9/Vangl2/Fgf10/Trpv3/Foxq1/Tspear/Dnase1l2/Gli2/Alx4/Ptch2/Foxn1/Dlx3/Hoxc13/Msx2/Shh/Foxe1/Krtap6-2/Dsg4/Krtap4-6/Krtap21-1/Krt27/Krt25/Krt71/Gprc5d
GO:0042633	hair cycle	128	-0.743436	-2.2876	1e-10	6.58556e-09	5.58713e-09	1497	tags=38%, list=11%, signal=34%	Atp7a/Tsku/Edaradd/Trpv1/Celsr1/Fzd6/Lgr5/Ctnnb1/Farp2/Runx1/Lgr4/Prss8/Krt16/Inhba/Edar/Ctsl/Dbi/Notch1/Lama5/Trps1/Lhx2/Wnt10b/Wnt5a/Barx2/Krt17/Sox9/Vangl2/Fgf10/Trpv3/Foxq1/Tspear/Dnase1l2/Gli2/Alx4/Ptch2/Foxn1/Dlx3/Hoxc13/Msx2/Shh/Foxe1/Krtap6-2/Dsg4/Krtap4-6/Krtap21-1/Krt27/Krt25/Krt71/Gprc5d
GO:0050777	negative regulation of immune response	140	0.592502	2.28622	1e-10	6.58556e-09	5.58713e-09	1263	tags=37%, list=9%, signal=34%	Il4/Il10/Acod1/Oas3/Pglyrp1/Fcrlb/Clec4g/Tnfsf18/Cd96/Samsn1/Cd300a/Tbx21/Cr2/Cd160/Ptprc/Ccr2/Samhd1/Enpp3/Jak3/Isg15/Tnfrsf14/Parp14/Nlrc3/Klrd1/Hfe/Ccr1/Cd46/Cd55/Fgl2/Slamf8/Dhx58/Irf1/Trim21/Nmi/Havcr2/Nckap1l/Il13ra2/Spi1/Gpr17/Inpp5d/Parp3/Fcgr2b/Il7r/Serping1/Nlrc5/Vsir/Stat2/Otop1/Ptpn6/Tap1/Spn/Sh2d1b1
GO:0032103	positive regulation of response to external stimulus	367	0.535224	2.28484	1e-10	6.58556e-09	5.58713e-09	2048	tags=37%, list=15%, signal=32%	Il4/Hpx/Osm/Acod1/Irgm1/Cd28/Ccl3/Il1b/Klrc1/Coch/Trem1/Aim2/Cnr1/Sell/Cxcl13/Cd226/Il6/Ccl7/Tnfsf18/Lag3/Ddx60/Ccl5/Ptgs2/Txk/Stap1/Mefv/Clnk/C3/Cd180/Nkg7/Oasl1/Ccr4/Igtp/Cd160/Fgf18/Cxcl10/Ccr2/Clec4n/Zbp1/Irf7/Cxcr3/Fcgr3/Fcgr1/Mndal/Ifi203/Klrk1/Fcer1g/Gimap5/Adora2b/C5ar1/Ctss/Tasl/Tnfrsf11a/Tyrobp/Klrd1/Tlr9/Ccr5/Ccr1/Adam8/Parp9/Il18rap/Rac2/Trim30d/Ccl2/Lrrk2/Xcl1/Pla2g5/Sting1/Pde2a/Sla…
GO:0002274	myeloid leukocyte activation	206	0.567168	2.28359	1e-10	6.58556e-09	5.58713e-09	1865	tags=43%, list=13%, signal=38%	Il4/Mrgprb3/Il10/Clec4d/Fcgr4/Cd33/Cnr1/Cd226/Cd48/Ccl5/Stap1/Cd300a/Clnk/Cd300lf/Ccr2/Ptgdr/Lat2/Fcgr3/Rhoh/Enpp3/Klrk1/Fcer1g/Nr4a3/Gimap5/Myo1f/Adora2b/Cd244a/C5ar1/Dock2/Tyrobp/Cd37/Ifngr1/Milr1/Il18rap/Rac2/Sphk1/Cst7/Lrrk2/Mrgprx2/Lcp2/Pla2g5/Flt3l/Il15/Gata1/Tlr4/Dnase1l3/Camk4/Cxcr2/Ptafr/Lat/Nmi/Havcr2/Crlf2/Il13ra2/Fgr/Batf2/Spi1/Tnf/Plscr2/Gata2/Ms4a2/Batf3/Tnfsf9/Aif1/Lbp/Fes/Tlr1/Il1…
GO:0009913	epidermal cell differentiation	187	-0.705606	-2.28185	1e-10	6.58556e-09	5.58713e-09	1139	tags=33%, list=8%, signal=30%	Krt16/Bcr/Foxc1/Sfn/Cstdc6/Cdsn/Jag1/Krt1/Tfap2a/Lor/Krt80/Sprr4/Myo6/Kazn/Notch1/Sprr2e/Ivl/Ovol1/Kcnq1/Pnpla1/Evpl/St14/Bmp4/Cnfn/Mycl/Casp14/Sprr1a/Krt17/Ptch1/Macroh2a2/Palld/Vdr/Krt8/Cux1/Dnase1l2/Gli2/Krt7/Whrn/Gli1/Ptch2/Krt75/Foxn1/Mycn/Dlx3/Krt2/Tgm3/Krt90/Msx2/Krt36/Krt84/Alox8/Dsg4/Krtap6-5/Krt73/Krt82/Krt71/Gprc5d/Krt86/Krt72/Krt81/Krt87
GO:0002263	cell activation involved in immune response	245	0.555125	2.27792	1e-10	6.58556e-09	5.58713e-09	1564	tags=35%, list=11%, signal=31%	Il4/Mrgprb3/Il10/Clec4d/Cd28/Pglyrp1/Klrc1/Clec4e/Nlrp3/Il6/Tnfsf18/Cd300a/Tbx21/Clnk/Cd180/Nkg7/Cd160/Ptprc/Ccr2/Ptgdr/Pck1/Lat2/Ly9/Enpp3/Jak3/Fcer1g/Nr4a3/Coro1a/Myo1f/Adora2b/Cd244a/Dock2/Il6ra/Tyrobp/Dock10/Cd46/Milr1/Rac2/Fgl2/Mfng/Mrgprx2/Cracr2a/Slamf6/Gpr183/Lcp1/Gata1/Tlr4/Dnase1l3/Irf1/Ptafr/Lat/Nmi/Havcr2/Nckap1l/Il13ra2/Cd74/Fgr/Spi1/Rab27a/Clcf1/Parp3/Gata2/Ms4a2/Irf8/Nfkbid/Mad2l2/…
GO:0002683	negative regulation of immune system process	356	0.5359	2.27664	1e-10	6.58556e-09	5.58713e-09	1774	tags=37%, list=13%, signal=33%	Il4/Il10/Acod1/Oas3/Pglyrp1/Fcrlb/Cnr1/Hc/Clec4g/Tnfsf18/Lag3/Cd96/Samsn1/Stap1/Cd300a/Slfn1/Tbx21/Ctla4/Clnk/H2-Ob/Cr2/Cd160/Tnfrsf4/Ptprc/Cd300lf/Ccr2/Grem1/Adora2a/Samhd1/Ptpn22/Gcsam/Enpp3/Jak3/Isg15/Tnfrsf14/Tbc1d10c/Fcer1g/Gimap5/Tnfrsf11b/Gpr18/Parp14/Nlrc3/Tyrobp/Klrd1/Lpxn/Hfe/Cd37/Bst2/Ccr1/Cd46/Milr1/Cd55/Btk/Cst7/Ccl2/Fgl2/H2-Aa/Lax1/Bank1/Ccl12/Slamf8/Fas/Dhx58/H2-Ab1/Cd86/Irf1/Trim2…
GO:0050727	regulation of inflammatory response	289	0.53941	2.27022	1e-10	6.58556e-09	5.58713e-09	1912	tags=37%, list=14%, signal=32%	Il4/Il10/Nlrp12/Osm/Acod1/Cd28/Pglyrp1/Ccl3/Bst1/Il1b/Cnr1/Nlrp3/Il6/Tnfsf18/Aoah/Ccl5/Ptgs2/Casp4/Stap1/Mefv/C3/Nkg7/Siglece/Ccr2/Zbp1/Nr1h4/Adora2a/Fcgr3/Fcgr1/Enpp3/Fcer1g/Fut7/Adora2b/Ctss/Tnfrsf11a/Nlrc3/Pik3ap1/Agt/Tnfrsf1b/Socs3/Tlr9/Ccr5/Adam8/C1qtnf3/Sphk1/Cst7/Lrrk2/Xcl1/Pla2g5/Sting1/Pde2a/Slamf8/Tlr4/Dnase1l3/Nmi/Akna/Calcrl/Ptgis/Gpr17/Tnf/Casp12/Ptger3/Clcf1/Stat5a/Il2ra/Fcgr2b/Lbp/…
GO:0002221	pattern recognition receptor signaling pathway	156	0.581771	2.26932	1e-10	6.58556e-09	5.58713e-09	2057	tags=39%, list=15%, signal=34%	Acod1/Oas3/Irgm1/Clec4e/Gfi1/Ddx60/Cd300a/Cd180/Oasl1/Rsad2/Igtp/Cd300lf/Nr1h4/Irf7/Ptpn22/Tasl/Pik3ap1/Tlr9/Ddx58/Ifih1/Dhx58/Tlr4/Cd86/Irf1/Nmi/Havcr2/Tlr8/Unc93b1/Lbp/Tlr1/Lyn/Slc15a3/Tlr7/Ly96/Tlr13/Cyba/Tlr2/Tlr3/Esr1/Nr1h3/Cav1/Alpk1/Rnf125/Ffar2/Ifi35/Lrrfip2/Casp1/Cd14/Lacc1/Cd36/Lrrc19/Tnfaip3/Rftn1/Trim15/Irf4/Scimp/Riok3/Nod1/Tifa/Tnip2/Gramd4
GO:0006909	phagocytosis	196	0.572608	2.26754	1e-10	6.58556e-09	5.58713e-09	2226	tags=41%, list=16%, signal=35%	Clec7a/Il1b/Ncf4/Stap1/Cd300a/Rab39/C3/Ptx3/Gm5150/Siglece/Ptprc/Cd300lf/Ccr2/C2/Cebpe/Fcgr3/Fcgr1/Rhoh/Xkr4/Fcer1g/Coro1a/Dock2/Tyrobp/Myo1g/Pros1/Il2rb/Rac2/Sphk1/Ccl2/Hck/Pla2g5/Sirpb1b/Il15/Tlr4/Rab20/Nckap1l/Fgr/Rab27a/Bin2/Tnf/Il2rg/Gata2/Vav1/Irf8/Fcgr2b/Aif1/Lbp/Tgm2/Timd4/Slc11a1/Itgal/Cd302/Cyba/Tlr2/Ticam2/Arhgap25/Cd47/Xkr5/Spon2/Nr1h3/Il15ra/Anxa1/Xkr8/Itga2/Gulp1/Sod1/Mst1r/Adipoq/I…
GO:0030595	leukocyte chemotaxis	190	0.565344	2.25383	1e-10	6.58556e-09	5.58713e-09	2023	tags=39%, list=15%, signal=34%	Il4/Cxcl2/Ccl4/Ccl3/Bst1/Il1b/Ccl9/Trem1/Hc/Sell/Ppbp/Cxcl13/Ccl7/Tnfsf18/Ccl8/Ccl5/Stap1/Ch25h/Ccr3/Cxcl10/Ccr2/Grem1/Cxcr3/Fcgr3/Fcer1g/Coro1a/Slamf9/Gpr18/C5ar1/Ptpro/Ccr1/Adam8/Rac2/Ccl11/Ccl2/Xcl1/Ccl12/Slamf8/Gpr183/Ccl20/Cxcr2/Csf3r/Nckap1l/Cd74/Spi1/Vav1/Aif1/Lbp/Ripor2/Il16/Lyn/Mmp28/Gpsm3/Trpm2/Tnfsf14/Padi2/Prex1/C3ar1/Lgmn/Anxa1/Ffar2/Csf1/Pde4d/Cklf/Cnr2/Ccr7/Pf4/Cxcl16/Il34/Vegfc/Ms…
GO:0002285	lymphocyte activation involved in immune response	166	0.562154	2.20902	1e-10	6.58556e-09	5.58713e-09	1550	tags=33%, list=11%, signal=30%	Il4/Il10/Clec4d/Cd28/Pglyrp1/Klrc1/Clec4e/Nlrp3/Il6/Tnfsf18/Tbx21/Cd180/Nkg7/Cd160/Ptprc/Ccr2/Pck1/Ly9/Jak3/Fcer1g/Coro1a/Cd244a/Il6ra/Dock10/Cd46/Fgl2/Mfng/Cracr2a/Slamf6/Gpr183/Lcp1/Tlr4/Irf1/Havcr2/Nckap1l/Cd74/Spi1/Rab27a/Clcf1/Parp3/Irf8/Nfkbid/Mad2l2/Cdh17/Slc11a1/Itgal/Spn/Itm2a/Batf/Apbb1ip/Plcl2/Anxa1/Icam1/Gapt/Il18r1
GO:0002694	regulation of leukocyte activation	494	0.49606	2.17803	1e-10	6.58556e-09	5.58713e-09	1497	tags=32%, list=11%, signal=30%	Il4/Il10/Clec4d/Cd28/Cd33/Pglyrp1/Bst1/Clec7a/Il1b/Klrc1/Cnr1/Clec4g/Cd226/Nlrp3/Il6/Tnfsf18/Lag3/Tespa1/Ccl5/Samsn1/Stap1/Cd300a/Slfn1/Tbx21/Ctla4/Clnk/H2-Ob/Sit1/Il12rb2/Cd209a/Gm5150/Cd160/Tnfrsf4/Ptprc/Cd27/Cd300lf/Ccr2/Pck1/Adora2a/Ptpn22/Rhoh/Enpp3/Jak3/Klrk1/Tnfrsf14/Tbc1d10c/Slamf7/Fcer1g/Nr4a3/Cd3e/Coro1a/Gimap5/Adora2b/Cd244a/Tyrobp/Hfe/Cd37/Tox/Tnfrsf1b/Tlr9/Cd46/Milr1/Adam8/Cd55/Tnfsf…
GO:0070663	regulation of leukocyte proliferation	218	0.531594	2.15352	1e-10	6.58556e-09	5.58713e-09	2010	tags=44%, list=14%, signal=38%	Il4/Il10/Cd28/Bst1/Il1b/Clec4g/Il6/Tnfsf18/Ccl5/Cd300a/Slfn1/Ctla4/Il12rb2/Cd209a/Csf2rb/Tnfrsf4/Ptprc/Ccr2/Grem1/Ptpn22/Enpp3/Jak3/Tnfrsf14/Csf2ra/Cd3e/Coro1a/Cd244a/Tyrobp/Csf2rb2/Tnfrsf1b/Tlr9/Cd46/Cd55/Tnfsf13b/Zap70/Btk/Rac2/Xcl1/H2-Aa/Sash3/Card11/Ccl12/Gpr183/Flt3l/Cd38/Il15/H2-Ab1/Tlr4/Cd86/Irf1/Havcr2/Nckap1l/Cd80/Cd74/Rasal3/Il12rb1/Laptm5/Lst1/Inpp5d/Clcf1/Stat5a/Il2ra/Fcgr2b/Tnfsf9/Ai…
GO:0042110	T cell activation	451	0.494482	2.13313	1e-10	6.58556e-09	5.58713e-09	1595	tags=33%, list=11%, signal=30%	Il4/Clec4d/Cd28/Il1b/Themis/Clec4g/Clec4e/Nlrp3/Cd48/Il6/Cd2/Tnfsf18/Lag3/Tespa1/Ccl5/Itk/Txk/Cd3g/Cd300a/Slfn1/Tbx21/Ctla4/H2-Ob/Nkg7/Sit1/Il12rb2/Rsad2/Cd209a/Gm5150/Cd160/Tnfrsf4/Ptprc/Satb1/Cd27/Ccr2/Pck1/Adora2a/Ly9/Ptpn22/Rhoh/Jak3/Tnfrsf14/Cd3d/Slamf7/Fcer1g/Cd3e/Coro1a/Slamf9/Clec4a1/Gimap5/Fut7/Gpr18/Cd244a/Dock2/Il6ra/Nlrc3/Hfe/Clec4a2/Tox/Tnfrsf1b/Cd46/Adam8/Cd55/Tnfsf13b/Zap70/Rac2/Cc…
GO:0042113	B cell activation	231	0.516871	2.1309	1e-10	6.58556e-09	5.58713e-09	2485	tags=41%, list=18%, signal=34%	Il4/Il10/Cd28/Bst1/Il6/Samsn1/Cd300a/Tbx21/Ctla4/Cd180/Cr2/Tnfrsf4/Ptprc/Cd27/Lat2/Ntrk1/Jak3/Tbc1d10c/Tyrobp/Dock10/Tlr9/Tnfsf13b/Btk/Mfng/Lax1/Bank1/Sash3/Card11/Slamf8/Gpr183/Fas/Cd38/H2-Ab1/Tlr4/Cd86/Lyl1/Ikzf1/Nckap1l/Adgrg3/Cd74/Spi1/Laptm5/Pik3cd/Inpp5d/Themis2/Clcf1/Il2rg/Parp3/Irf8/Stat5a/Mad2l2/Cdh17/Fcgr2b/Il7r/Lyn/Gimap1/Flt3/Prkcb/Il7/Ptpn6/Itm2a/Pou2f2/Batf/Plcl2/Hhex/Nfam1/Il4i1/Ga…
GO:0050867	positive regulation of cell activation	319	0.504502	2.13	1e-10	6.58556e-09	5.58713e-09	1302	tags=33%, list=9%, signal=31%	Il4/Il10/Clec4d/Cd28/Bst1/Clec7a/Il1b/Klrc1/Cd226/Nlrp3/Il6/Tespa1/Ccl5/Stap1/Tbx21/H2-Ob/Il12rb2/Gm5150/Cd160/Tnfrsf4/Ptprc/Cd27/Ccr2/Pck1/Ptpn22/Sox15/Plek/Rhoh/Jak3/Klrk1/Tnfrsf14/Fcer1g/Nr4a3/Cd3e/Coro1a/Gimap5/Adora2b/Cd244a/Tyrobp/Tox/Tlr9/Cd46/Adam8/Cd55/Tnfsf13b/Zap70/Ccl2/Lrrk2/Xcl1/H2-Aa/Sash3/Sirpb1b/H2-Eb1/Card11/Gpr183/Flt3l/Cd38/Il15/Gata1/Pdpn/H2-Ab1/Tlr4/Cd86/Irf1/Ptafr/Ikzf1/Cd83…
GO:0032496	response to lipopolysaccharide	224	0.520582	2.12199	1e-10	6.58556e-09	5.58713e-09	2033	tags=34%, list=15%, signal=30%	Cxcl2/Il10/Ankrd1/Fcgr4/Acod1/Irgm1/Il1b/Cnr1/Ppbp/Cxcl13/Nlrp3/Il6/Cd96/Gfi1/Ccl5/Ptgs2/Stap1/Ptgir/Cd180/Il12rb2/Igtp/Cr2/Ptger2/Cxcl10/Nr1h4/Ptpn22/Klrk1/Tnfrsf11a/Nlrc3/Cmpk2/Ptgfr/Tnfrsf1b/Cd55/Mrc1/Trim30d/Stat1/Ccl2/Pde2a/Ccl12/Gata1/Tlr4/Cd86/Ptafr/Cd68/Havcr2/Cd80/Spi1/Tnf/Ptger3/Plscr2/Irf8/Eif2ak2/B2m/Lbp/Jak2/Lyn/Slc11a1/Ly96/Cd274/Spon2/Nr1h3/Casp1/Pde4d/Cd14/Cd36/Cnr2/Tnfaip3/Tut4/C…
GO:0002696	positive regulation of leukocyte activation	304	0.505934	2.11452	1e-10	6.58556e-09	5.58713e-09	1302	tags=34%, list=9%, signal=31%	Il4/Il10/Clec4d/Cd28/Bst1/Clec7a/Il1b/Klrc1/Cd226/Nlrp3/Il6/Tespa1/Ccl5/Stap1/Tbx21/H2-Ob/Il12rb2/Gm5150/Cd160/Tnfrsf4/Ptprc/Cd27/Ccr2/Pck1/Ptpn22/Rhoh/Jak3/Klrk1/Tnfrsf14/Fcer1g/Nr4a3/Cd3e/Coro1a/Gimap5/Adora2b/Cd244a/Tyrobp/Tox/Tlr9/Cd46/Adam8/Cd55/Tnfsf13b/Zap70/Ccl2/Lrrk2/Xcl1/H2-Aa/Sash3/Sirpb1b/H2-Eb1/Card11/Gpr183/Flt3l/Cd38/Il15/Gata1/H2-Ab1/Tlr4/Cd86/Irf1/Ptafr/Ikzf1/Cd83/Havcr2/Nckap1l/…
GO:0002237	response to molecule of bacterial origin	241	0.51265	2.10906	1e-10	6.58556e-09	5.58713e-09	2033	tags=35%, list=15%, signal=30%	Cxcl2/Il10/Ankrd1/Fcgr4/Acod1/Irgm1/Il1b/Cnr1/Ppbp/Cxcl13/Nlrp3/Il6/Cd96/Gfi1/Ccl5/Ptgs2/Stap1/Ptgir/Cd180/Il12rb2/Igtp/Cr2/Ptger2/Cxcl10/Nr1h4/Ptpn22/Klrk1/C5ar1/Tnfrsf11a/Nlrc3/Cmpk2/Ptgfr/Tnfrsf1b/Tlr9/Cd55/Mrc1/Trim30d/Stat1/Ccl2/Pde2a/Ccl12/Gata1/Tlr4/Cd86/Ptafr/Cd68/Havcr2/Cd80/Spi1/Tnf/Ptger3/Plscr2/Irf8/Eif2ak2/Fcgr2b/B2m/Lbp/Cyrib/Tlr1/Jak2/Lyn/Slc11a1/Ly96/Tlr2/Cd274/Spon2/Nr1h3/Casp1/P…
GO:0051249	regulation of lymphocyte activation	405	0.488506	2.09666	1e-10	6.58556e-09	5.58713e-09	1497	tags=32%, list=11%, signal=30%	Il4/Il10/Cd28/Pglyrp1/Bst1/Clec7a/Il1b/Klrc1/Clec4g/Nlrp3/Il6/Tnfsf18/Lag3/Tespa1/Ccl5/Samsn1/Cd300a/Slfn1/Tbx21/Ctla4/Clnk/H2-Ob/Sit1/Il12rb2/Cd209a/Gm5150/Cd160/Tnfrsf4/Ptprc/Cd27/Ccr2/Pck1/Adora2a/Ptpn22/Rhoh/Jak3/Tnfrsf14/Tbc1d10c/Slamf7/Cd3e/Coro1a/Gimap5/Cd244a/Tyrobp/Hfe/Tox/Tnfrsf1b/Tlr9/Cd46/Adam8/Cd55/Tnfsf13b/Zap70/Btk/Rac2/Ccl2/Fgl2/Xcl1/H2-Aa/Lax1/Bank1/Sash3/Sirpb1b/H2-Eb1/Card11/Sl…
GO:0050900	leukocyte migration	315	0.497066	2.09135	1e-10	6.58556e-09	5.58713e-09	2187	tags=37%, list=16%, signal=32%	Il4/Cxcl2/Nlrp12/Ccl4/Ccl3/Bst1/Il1b/Ccl9/Trem1/Hc/Sell/Ppbp/Cxcl13/Ccl7/Tnfsf18/Ccl8/Ccl5/Stap1/Cd300a/Tbx21/Ch25h/Ccr3/Cxcl10/Ccr2/Grem1/Cxcr3/Ptpn22/Gcsam/Fcgr3/Rhoh/Mmp9/Tnfrsf14/Fcer1g/Coro1a/Slamf9/Fut7/Gpr18/C5ar1/Ptpro/Myo1g/Mcoln2/Itga4/Ccr1/Adam8/Sele/Rac2/Ccl11/Ccl2/Xcl1/Ccl12/Slamf8/Gpr183/Ccl20/P2ry12/Cxcr2/Ptafr/Csf3r/Nckap1l/Itgb7/Cd74/Spi1/Tnf/Ptger3/Vav1/Stk10/Aif1/Lbp/Ripor2/Il1…
GO:0009617	response to bacterium	459	0.481657	2.07877	1e-10	6.58556e-09	5.58713e-09	2033	tags=35%, list=15%, signal=31%	Cxcl2/Il10/Clec4d/Ankrd1/Rgs1/Gzma/Fcgr4/Acod1/Oas3/Irgm1/Pglyrp1/Slfn4/Il1b/Coch/Trem1/Cnr1/Iigp1/Clec4e/Ppbp/Tgtp1/Cxcl13/Nlrp3/Il6/Cd96/Gfi1/Plac8/Herc6/Ccl5/Ptgs2/Stap1/Ifi44/Ptgir/C3/Cd180/Il12rb2/Igtp/Cr2/Ifit1/Ptger2/Cd160/Psmb9/Cxcl10/Wfdc3/Nr1h4/Pck1/Ptpn22/Usp18/Cebpe/Fcgr1/Mndal/Klrk1/Isg15/Tnfrsf14/Fcer1g/Slamf9/Myo1f/Cd209d/C5ar1/Tnfrsf11a/Nlrc3/Stab2/Cmpk2/Ptgfr/Cd52/Tnfrsf1b/Rnf213…
GO:0051251	positive regulation of lymphocyte activation	258	0.504092	2.06988	1e-10	6.58556e-09	5.58713e-09	1497	tags=35%, list=11%, signal=32%	Il4/Il10/Cd28/Bst1/Clec7a/Il1b/Klrc1/Nlrp3/Il6/Tespa1/Ccl5/Tbx21/H2-Ob/Il12rb2/Gm5150/Cd160/Tnfrsf4/Ptprc/Cd27/Ccr2/Pck1/Ptpn22/Rhoh/Jak3/Tnfrsf14/Cd3e/Coro1a/Gimap5/Cd244a/Tyrobp/Tox/Tlr9/Cd46/Adam8/Cd55/Tnfsf13b/Zap70/Ccl2/Xcl1/H2-Aa/Sash3/Sirpb1b/H2-Eb1/Card11/Gpr183/Flt3l/Cd38/Il15/H2-Ab1/Tlr4/Cd86/Irf1/Ikzf1/Cd83/Havcr2/Nckap1l/Cd80/Cd74/Rasal3/Il12rb1/H2-DMa/Inpp5d/Clcf1/Il2rg/Nfkbid/Stat5a…
GO:0018212	peptidyl-tyrosine modification	286	0.493437	2.0631	1e-10	6.58556e-09	5.58713e-09	2023	tags=33%, list=15%, signal=29%	Il4/Hpx/Osm/Bst1/Il6/Tnfsf18/Gdnf/Ccl5/Itk/Samsn1/Txk/Stap1/Cd300a/Il12rb2/Erbb4/Il24/Csf3/Ptprc/Clec4n/Grem1/Htr2a/Ptpn22/Ntrk1/Jak3/Bmx/Tnfrsf14/Cass4/Cd3e/Parp14/Il6ra/Lif/Agt/Socs3/Parp9/Vtn/Zap70/Adra1a/Btk/Hck/Bank1/Hcls1/Il15/Gata1/Ttk/Tlr4/Irf1/Ntf3/Cd80/Cd74/Fgr/Musk/Il12rb1/Fgfr4/Clcf1/Stat5a/Fes/Jak2/Tnfrsf18/Lyn/Lck/Thy1/Efemp1/Cav2/Ghr/Il7/Hgf/Ptpn6/Cd4/Fgf7/Socs1/Sh2d1b1/Angpt1/Insr…
GO:0018108	peptidyl-tyrosine phosphorylation	283	0.495407	2.05772	1e-10	6.58556e-09	5.58713e-09	2023	tags=33%, list=15%, signal=29%	Il4/Hpx/Osm/Bst1/Il6/Tnfsf18/Gdnf/Ccl5/Itk/Samsn1/Txk/Stap1/Cd300a/Il12rb2/Erbb4/Il24/Csf3/Ptprc/Clec4n/Grem1/Htr2a/Ptpn22/Ntrk1/Jak3/Bmx/Tnfrsf14/Cass4/Cd3e/Parp14/Il6ra/Lif/Agt/Socs3/Parp9/Vtn/Zap70/Adra1a/Btk/Hck/Bank1/Hcls1/Il15/Gata1/Ttk/Tlr4/Irf1/Ntf3/Cd80/Cd74/Fgr/Musk/Il12rb1/Fgfr4/Clcf1/Stat5a/Fes/Jak2/Tnfrsf18/Lyn/Lck/Thy1/Efemp1/Cav2/Ghr/Il7/Hgf/Ptpn6/Cd4/Fgf7/Socs1/Sh2d1b1/Angpt1/Insr…
GO:1903131	mononuclear cell differentiation	396	0.473741	2.03927	1e-10	6.58556e-09	5.58713e-09	1606	tags=31%, list=12%, signal=28%	Il4/Il10/Clec4d/Cd28/Pglyrp1/Il1b/Themis/Clec4e/Nlrp3/Il6/Tnfsf18/Lag3/Tespa1/Itk/Txk/Cd3g/Tbx21/Ctla4/Rsad2/Cr2/Ptprc/Satb1/Cd27/Ccr2/Pck1/Ly9/Ptpn22/Ntrk1/Rhoh/Jak3/Cd3d/Fcer1g/Cd3e/Slamf9/Gimap5/Fut7/Gpr18/Dock2/Il6ra/Dock10/Tox/Tlr9/Cd46/Adam8/Tnfsf13b/Zap70/Btk/Fgl2/Mfng/Cd8a/H2-Aa/Cracr2a/Sash3/Card11/Slamf8/Slamf6/Gpr183/Flt3l/Fas/Il15/Gata1/H2-Ab1/Camk4/Irf1/Lyl1/Ikzf1/Cd83/Nckap1l/Adgrg3…
GO:0070661	leukocyte proliferation	282	0.48934	2.03009	1e-10	6.58556e-09	5.58713e-09	1634	tags=35%, list=12%, signal=32%	Il4/Il10/Cd28/Bst1/Il1b/Clec4g/Il6/Tnfsf18/Ccl5/Cd300a/Slfn1/Ctla4/Cd180/Il12rb2/Cd209a/Cr2/Csf2rb/Tnfrsf4/Ptprc/Satb1/Cd27/Ccr2/Grem1/Ptpn22/Enpp3/Jak3/Tnfrsf14/Csf2ra/Cd3e/Coro1a/Cd244a/Dock2/Tyrobp/Csf2rb2/Tnfrsf1b/Tlr9/Cd46/Cd55/Tnfsf13b/Zap70/Btk/Rac2/Xcl1/H2-Aa/Sash3/Card11/Ccl12/Slamf6/Gpr183/Flt3l/Cd38/Il15/H2-Ab1/Tlr4/Cd86/Irf1/Ebi3/Havcr2/Nckap1l/Cd80/Cd74/Rasal3/Il12rb1/Laptm5/Lst1/Inp…
GO:0030098	lymphocyte differentiation	357	0.476157	2.02053	1e-10	6.58556e-09	5.58713e-09	1606	tags=31%, list=12%, signal=28%	Il4/Il10/Clec4d/Cd28/Pglyrp1/Il1b/Themis/Clec4e/Nlrp3/Il6/Tnfsf18/Lag3/Tespa1/Itk/Txk/Cd3g/Tbx21/Ctla4/Rsad2/Cr2/Ptprc/Satb1/Cd27/Ccr2/Pck1/Ly9/Ptpn22/Ntrk1/Rhoh/Jak3/Cd3d/Fcer1g/Cd3e/Gimap5/Fut7/Gpr18/Dock2/Il6ra/Dock10/Tox/Tlr9/Cd46/Adam8/Tnfsf13b/Zap70/Btk/Fgl2/Mfng/Cd8a/H2-Aa/Cracr2a/Sash3/Card11/Slamf8/Slamf6/Gpr183/Flt3l/Fas/Il15/H2-Ab1/Irf1/Lyl1/Ikzf1/Cd83/Nckap1l/Adgrg3/Cd74/Spi1/Laptm5/H…
GO:1903037	regulation of leukocyte cell-cell adhesion	284	0.483119	2.01615	1e-10	6.58556e-09	5.58713e-09	1656	tags=36%, list=12%, signal=32%	Il4/Cd28/Il1b/Clec4g/Nlrp3/Il6/Tnfsf18/Lag3/Tespa1/Ccl5/Cd300a/Slfn1/Tbx21/Ctla4/H2-Ob/Il12rb2/Gm5150/Cd160/Ptprc/Cd27/Ccr2/Pck1/Adora2a/Ptpn22/Rhoh/Jak3/Tnfrsf14/Nr4a3/Cd3e/Coro1a/Gimap5/Fut7/Cd244a/Hfe/Itga4/Cd46/Adam8/Cd55/Tnfsf13b/Zap70/Sele/Ccl2/Fgl2/Xcl1/H2-Aa/Lax1/Sash3/Sirpb1b/H2-Eb1/Card11/Il15/H2-Ab1/Cd86/Irf1/Ptafr/Ikzf1/Cd83/Havcr2/Nckap1l/Cd80/Cd74/Rasal3/Il12rb1/Laptm5/H2-DMa/Tnf/Il…
GO:0022407	regulation of cell-cell adhesion	396	0.44306	1.9072	1e-10	6.58556e-09	5.58713e-09	1669	tags=32%, list=12%, signal=29%	Il4/Il10/B4galnt2/Rnase10/Cd28/Il1b/Clec4g/Cxcl13/Nlrp3/Il6/Tnfsf18/Lag3/Tespa1/Ccl5/Cd300a/Slfn1/Tbx21/Ctla4/H2-Ob/Il12rb2/Gm5150/Cd160/Ptprc/Cd27/Ccr2/Pck1/Adora2a/Ptpn22/Rhoh/Jak3/Tnfrsf14/Nr4a3/Cd3e/Coro1a/Gimap5/Fut7/Cd244a/Il6ra/Hfe/Itga4/Ccr5/Cd46/Adam8/Cd55/Tnfsf13b/Zap70/Sele/Ccl2/Fgl2/Xcl1/H2-Aa/Lax1/Sash3/Sirpb1b/H2-Eb1/Card11/Il15/Pdpn/H2-Ab1/Plaur/Cd86/Irf1/Ptafr/Ikzf1/Cd83/Havcr2/Nc…
GO:0022409	positive regulation of cell-cell adhesion	251	0.486986	2.00679	1.7055e-10	1.11082e-08	9.42413e-09	1656	tags=37%, list=12%, signal=34%	Il4/Rnase10/Cd28/Il1b/Cxcl13/Nlrp3/Il6/Tespa1/Ccl5/H2-Ob/Il12rb2/Gm5150/Cd160/Ptprc/Cd27/Ccr2/Pck1/Ptpn22/Rhoh/Jak3/Tnfrsf14/Nr4a3/Cd3e/Coro1a/Gimap5/Fut7/Cd244a/Il6ra/Itga4/Ccr5/Cd46/Adam8/Cd55/Tnfsf13b/Zap70/Sele/Ccl2/Xcl1/H2-Aa/Sash3/Sirpb1b/H2-Eb1/Card11/Il15/Pdpn/H2-Ab1/Plaur/Cd86/Irf1/Ptafr/Ikzf1/Cd83/Havcr2/Nckap1l/Cd80/Cd74/Rasal3/Il12rb1/H2-DMa/Tnf/Il2rg/Sox2/Nfkbid/Stat5a/Il2ra/Tnfsf9/B…
GO:0002637	regulation of immunoglobulin production	68	0.700885	2.39212	2.06488e-10	1.33028e-08	1.1286e-08	1126	tags=31%, list=8%, signal=29%	Il4/Il10/Hpx/Cd28/Il6/Tbx21/Tnfrsf4/Ptprc/Cd27/Cd37/Tlr9/Xcl1/Sash3/Cd86/Il13ra2/Tnf/Clcf1/Parp3/Mad2l2/Fcgr2b/Rbp4
GO:0060326	cell chemotaxis	258	0.491708	2.01903	3.16716e-10	2.01847e-08	1.71245e-08	2031	tags=36%, list=15%, signal=31%	Il4/Cxcl2/Ccl4/Ccl3/Bst1/Il1b/Ccl9/Trem1/Hc/Sell/Ppbp/Cxcl13/Ccl7/Tnfsf18/Ccl8/Ccl5/Stap1/Ccr4/Ch25h/Fgf18/Ccrl2/Ccr3/Cxcl10/Ccr2/Grem1/Cxcr3/Fcgr3/Ccr8/Fcer1g/Coro1a/Slamf9/Gpr18/C5ar1/Ptpro/Ccr5/Ccr1/Adam8/Cxcr6/Rac2/Ccl11/Ccl2/Xcl1/Ccl12/Slamf8/Gpr183/Ccl20/Cxcr2/Csf3r/Nckap1l/Lpar1/Ackr4/Cd74/Spi1/Bin2/Vav1/Aif1/Lbp/Ackr2/Ripor2/Il16/Xcr1/Lyn/Mmp28/Gpsm3/Hgf/Trpm2/Tnfsf14/Lox/Padi2/Prex1/C3ar…
GO:0007159	leukocyte cell-cell adhesion	314	0.461738	1.93988	3.83855e-10	2.42033e-08	2.05339e-08	1656	tags=34%, list=12%, signal=31%	Il4/Cd28/Il1b/Sell/Clec4g/Nlrp3/Il6/Tnfsf18/Lag3/Tespa1/Ccl5/Cd300a/Slfn1/Tbx21/Ctla4/H2-Ob/Il12rb2/Gm5150/Cd160/Ptprc/Cd27/Ccr2/Pck1/Adora2a/Ptpn22/Rhoh/Jak3/Tnfrsf14/Nr4a3/Cd3e/Coro1a/Gimap5/Fut7/Cd244a/Hfe/Itga4/Cd46/Adam8/Cd55/Tnfsf13b/Zap70/Sele/Rac2/Ccl2/Fgl2/Xcl1/H2-Aa/Lax1/Sash3/Sirpb1b/H2-Eb1/Card11/Il15/H2-Ab1/Cd86/Irf1/Ptafr/Ikzf1/Cd83/Havcr2/Nckap1l/Itgb7/Cd80/Cd74/Rasal3/Il12rb1/Lapt…
GO:1903555	regulation of tumor necrosis factor superfamily cytokine production	153	0.560125	2.18298	5.22736e-10	3.26132e-08	2.76688e-08	2005	tags=41%, list=14%, signal=35%	Il4/Il10/Oas3/Cd33/Ccl4/Ccl3/Il6/Cd2/Ptprc/Ccr2/Nr1h4/Ptpn22/Fcgr3/Fcer1g/Clec4a1/Gpr18/Nlrc3/Tyrobp/Clec4a2/Tlr9/Ifngr1/Ccr5/Adam8/Oas2/Ccl2/Lrrk2/Ddx58/Sash3/Ifih1/Tlr4/Ptafr/Havcr2/Lbp/Tlr1/Jak2/Ly96/Vsir/Flt3/Ptpn6/Cyba/Tlr2/Tlr3/Spn/Cd47/Ghrl/Cd274/Angpt1/Spon2/Lrrfip2/Zbtb20/Cd14/Adipoq/Cd36/Tmem106a/Tnfaip3/Ccr7/Twist1/Cd34/Tspo/Syk/Nod1/C5ar2
GO:0071706	tumor necrosis factor superfamily cytokine production	158	0.56164	2.21393	5.48283e-10	3.38508e-08	2.87187e-08	2005	tags=40%, list=14%, signal=35%	Il4/Il10/Oas3/Cd33/Ccl4/Ccl3/Il6/Cd2/Ptprc/Ccr2/Nr1h4/Ptpn22/Fcgr3/Fcer1g/Slamf9/Clec4a1/Gpr18/Nlrc3/Tyrobp/Clec4a2/Tlr9/Ifngr1/Ccr5/Adam8/Oas2/Ccl2/Lrrk2/Ddx58/Sash3/Ifih1/Tlr4/Ptafr/Havcr2/Lbp/Tlr1/Jak2/Ly96/Vsir/Flt3/Ptpn6/Cyba/Tlr2/Tlr3/Spn/Cd47/Ghrl/Cd274/Angpt1/Spon2/Lrrfip2/Zbtb20/Cd14/Adipoq/Cd36/Tmem106a/Tnfaip3/Ccr7/Twist1/Cd34/Tspo/Syk/Nod1/C5ar2
GO:0002456	T cell mediated immunity	98	0.63007	2.27724	5.8382e-10	3.55591e-08	3.01681e-08	1850	tags=47%, list=13%, signal=41%	Il4/Il1b/Prf1/Clec4g/Il31ra/Nlrp3/Il6/H2-T22/Gzmb/Tbx21/Rsad2/Ptprc/Ccr2/H2-Q7/Fut7/Klrd1/Myo1g/Hfe/Tnfrsf1b/Cd46/Cd55/Il18rap/Xcl1/Cd8a/Sash3/Was/Nckap1l/Crlf2/Rab27a/B2m/Il7r/Cyrib/Gm8909/Slc11a1/Vsir/H2-Q1/Spn/Gzmm/Icam1/Il4i1/Il18r1/Il20rb/Tap2/Cr1l/Rftn1/Ripk3
GO:0031424	keratinization	49	-0.848835	-2.26886	5.87952e-10	3.55591e-08	3.01681e-08	1354	tags=67%, list=10%, signal=61%	Tgm1/Sprr1b/Krt79/Krt16/Sfn/Cdsn/Krt1/Lor/Krt80/Sprr4/Kazn/Sprr2e/Evpl/Cnfn/Casp14/Sprr1a/Krt17/Krt8/Krt7/Krt75/Krt2/Tgm3/Krt90/Krt84/Krtap6-5/Krt73/Krt82/Krt71/Gprc5d/Krt86/Krt72/Krt81/Krt87
GO:0046651	lymphocyte proliferation	255	0.482479	1.98419	6.17823e-10	3.69883e-08	3.13806e-08	1634	tags=35%, list=12%, signal=32%	Il4/Il10/Cd28/Bst1/Il1b/Clec4g/Il6/Tnfsf18/Ccl5/Cd300a/Slfn1/Ctla4/Cd180/Il12rb2/Cd209a/Cr2/Tnfrsf4/Ptprc/Satb1/Cd27/Ccr2/Ptpn22/Jak3/Tnfrsf14/Cd3e/Coro1a/Cd244a/Dock2/Tyrobp/Tnfrsf1b/Tlr9/Cd46/Cd55/Tnfsf13b/Zap70/Btk/Rac2/Xcl1/H2-Aa/Sash3/Card11/Slamf6/Gpr183/Cd38/Il15/H2-Ab1/Tlr4/Cd86/Irf1/Ebi3/Havcr2/Nckap1l/Cd80/Cd74/Rasal3/Il12rb1/Laptm5/Lst1/Inpp5d/Clcf1/Stat5a/Il2ra/Fcgr2b/Tnfsf9/Il7r/Aif1…
GO:0022404	molting cycle process	112	-0.732826	-2.22681	6.69175e-10	3.92693e-08	3.33158e-08	1422	tags=38%, list=10%, signal=34%	Edaradd/Trpv1/Celsr1/Fzd6/Lgr5/Ctnnb1/Farp2/Runx1/Lgr4/Prss8/Inhba/Edar/Ctsl/Dbi/Notch1/Lama5/Trps1/Lhx2/Wnt10b/Wnt5a/Barx2/Krt17/Sox9/Vangl2/Fgf10/Foxq1/Tspear/Dnase1l2/Gli2/Alx4/Foxn1/Dlx3/Hoxc13/Msx2/Shh/Foxe1/Krtap6-2/Dsg4/Krtap21-1/Krt27/Krt25/Krt71
GO:0022405	hair cycle process	112	-0.732826	-2.22681	6.69175e-10	3.92693e-08	3.33158e-08	1422	tags=38%, list=10%, signal=34%	Edaradd/Trpv1/Celsr1/Fzd6/Lgr5/Ctnnb1/Farp2/Runx1/Lgr4/Prss8/Inhba/Edar/Ctsl/Dbi/Notch1/Lama5/Trps1/Lhx2/Wnt10b/Wnt5a/Barx2/Krt17/Sox9/Vangl2/Fgf10/Foxq1/Tspear/Dnase1l2/Gli2/Alx4/Foxn1/Dlx3/Hoxc13/Msx2/Shh/Foxe1/Krtap6-2/Dsg4/Krtap21-1/Krt27/Krt25/Krt71
GO:0046631	alpha-beta T cell activation	154	0.549925	2.14571	6.93534e-10	4.02997e-08	3.419e-08	1595	tags=40%, list=11%, signal=36%	Il4/Cd28/Nlrp3/Il6/Tnfsf18/Itk/Txk/Cd300a/Tbx21/Nkg7/Il12rb2/Rsad2/Cd160/Ptprc/Satb1/Ccr2/Adora2a/Ly9/Ptpn22/Jak3/Tnfrsf14/Cd3e/Clec4a1/Gimap5/Fut7/Gpr18/Cd244a/Dock2/Il6ra/Hfe/Clec4a2/Tox/Cd55/Zap70/Xcl1/Cracr2a/Sash3/Slamf6/Gpr183/Il15/H2-Ab1/Irf1/Ikzf1/Cd83/Nckap1l/Cd80/Rasal3/Il12rb1/Wdfy4/Il2rg/Tnfsf8/Nfkbid/Jak2/Vsir/Socs1/Spn/Cd274/Batf/Anxa1/Il18r1/Tcirg1/Tgfbr2
GO:0032635	interleukin-6 production	148	0.56246	2.18039	7.71159e-10	4.39486e-08	3.72857e-08	2005	tags=41%, list=14%, signal=35%	Il10/Nlrp12/Il1b/Il6/Nr1h4/Ptpn22/Fcer1g/Adora2b/Il6ra/Nlrc3/Tyrobp/Tlr9/Ccr5/C1qtnf3/Il18rap/Ddx58/Bank1/Ifih1/Tlr4/Ptafr/Havcr2/Nckap1l/Cd74/Laptm5/Tnf/Inpp5d/Tlr8/Tnfsf9/Unc93b1/Aif1/Aqp4/Lbp/Tlr1/Il16/Trim55/Tlr7/Flt3/Mbp/Hgf/Ptpn6/Cyba/Tlr2/Tlr3/Ticam2/Cd47/Ghrl/Pou2f2/Spon2/Zbtb20/Crhr2/Cd36/Tmem106a/Tnfaip3/Tut4/Twist1/Arrb1/Scimp/Syk/Nod1/C5ar2
GO:0001818	negative regulation of cytokine production	235	0.50204	2.06785	7.67228e-10	4.39486e-08	3.72857e-08	1938	tags=31%, list=14%, signal=27%	Il4/Il10/Nlrp12/Acod1/Oas3/Cd33/Pglyrp1/Tnfrsf9/Nlrp3/Il6/Lag3/Cd96/Tbx21/Mefv/Tnfrsf4/Ptprc/Nr1h4/Srgn/Ptpn22/Jak3/Clec4a1/Gimap5/Gpr18/Nlrc3/Tyrobp/Hfe/Clec4a2/Bst2/Tlr9/C1qtnf3/Btk/Bank1/Dhx58/Tlr4/Nmi/Cd83/Havcr2/Nckap1l/Laptm5/Fgfr4/Tnf/Inpp5d/Sigirr/Tlr8/Il1r2/Fcgr2b/Aqp4/Lbp/Slc11a1/Vsir/Flt3/Hgf/Ptpn6/Anxa4/Tlr2/Sh2d1b1/Ghrl/Cd274/Angpt1/Anxa1/Rnf125/Tnfrsf21/Il20rb/Adipoq/Gata6/Tnfaip3/C…
GO:0002548	monocyte chemotaxis	47	0.757649	2.4679	8.29623e-10	4.63885e-08	3.93556e-08	1460	tags=47%, list=10%, signal=42%	Ccl4/Ccl3/Ccl9/Ccl7/Tnfsf18/Ccl8/Ccl5/Cxcl10/Ccr2/Grem1/Ptpro/Ccr1/Ccl11/Ccl2/Xcl1/Ccl12/Slamf8/Ccl20/Aif1/Lyn/Lgmn/Anxa1
GO:0002685	regulation of leukocyte migration	199	0.525775	2.09095	8.26138e-10	4.63885e-08	3.93556e-08	2420	tags=42%, list=17%, signal=35%	Il4/Bst1/Il1b/Trem1/Hc/Sell/Cxcl13/Ccl7/Tnfsf18/Ccl5/Stap1/Cd300a/Cxcl10/Ccr2/Grem1/Cxcr3/Ptpn22/Gcsam/Rhoh/Mmp9/Tnfrsf14/Fut7/Gpr18/C5ar1/Itga4/Ccr1/Adam8/Sele/Rac2/Ccl2/Xcl1/Ccl12/Slamf8/Ccl20/P2ry12/Cxcr2/Ptafr/Nckap1l/Cd74/Spi1/Ptger3/Stk10/Aif1/Lbp/Ripor2/Tnfrsf18/Lyn/Mmp28/Thy1/Gpsm3/Tlr2/Spn/Tnfsf14/Cd47/Padi2/C3ar1/Lgmn/Anxa1/Icam1/Itga2/Csf1/Plcb1/P2rx4/Itgb3/Adora1/Jam2/Ccr7/Il34/Ripk3/…
GO:0001942	hair follicle development	109	-0.732423	-2.21482	8.42758e-10	4.66825e-08	3.96051e-08	1422	tags=37%, list=10%, signal=33%	Edaradd/Trpv1/Celsr1/Fzd6/Lgr5/Ctnnb1/Runx1/Lgr4/Prss8/Inhba/Edar/Ctsl/Dbi/Notch1/Lama5/Trps1/Lhx2/Wnt10b/Wnt5a/Barx2/Krt17/Sox9/Vangl2/Fgf10/Foxq1/Dnase1l2/Gli2/Alx4/Foxn1/Dlx3/Hoxc13/Msx2/Shh/Foxe1/Krtap6-2/Dsg4/Krtap21-1/Krt27/Krt25/Krt71
GO:0032680	regulation of tumor necrosis factor production	151	0.554327	2.15234	9.59117e-10	5.2636e-08	4.4656e-08	2005	tags=40%, list=14%, signal=34%	Il4/Il10/Oas3/Cd33/Ccl4/Ccl3/Il6/Cd2/Ptprc/Ccr2/Nr1h4/Ptpn22/Fcgr3/Fcer1g/Clec4a1/Gpr18/Nlrc3/Tyrobp/Clec4a2/Tlr9/Ifngr1/Ccr5/Oas2/Ccl2/Lrrk2/Ddx58/Sash3/Ifih1/Tlr4/Ptafr/Havcr2/Lbp/Tlr1/Jak2/Ly96/Vsir/Flt3/Ptpn6/Cyba/Tlr2/Tlr3/Spn/Cd47/Ghrl/Angpt1/Spon2/Lrrfip2/Zbtb20/Cd14/Adipoq/Cd36/Tmem106a/Tnfaip3/Ccr7/Twist1/Cd34/Tspo/Syk/Nod1/C5ar2
GO:0071621	granulocyte chemotaxis	106	0.614331	2.25531	1.00011e-09	5.40596e-08	4.58637e-08	2023	tags=44%, list=15%, signal=38%	Il4/Cxcl2/Ccl4/Ccl3/Bst1/Il1b/Ccl9/Trem1/Sell/Ppbp/Cxcl13/Ccl7/Tnfsf18/Ccl8/Ccl5/Ccr3/Cxcl10/Fcgr3/Fcer1g/C5ar1/Rac2/Ccl11/Ccl2/Xcl1/Ccl12/Ccl20/Cxcr2/Csf3r/Nckap1l/Cd74/Vav1/Lbp/Ripor2/Prex1/C3ar1/Anxa1/Csf1/Pde4d/Cklf/Ccr7/Pf4/Il34/Mstn/Csf1r/Syk/C5ar2/Thbs4
GO:0050863	regulation of T cell activation	292	0.473425	1.99093	1.0033e-09	5.40596e-08	4.58637e-08	1656	tags=35%, list=12%, signal=31%	Il4/Cd28/Il1b/Clec4g/Nlrp3/Il6/Tnfsf18/Lag3/Tespa1/Ccl5/Cd300a/Slfn1/Tbx21/Ctla4/H2-Ob/Sit1/Il12rb2/Cd209a/Gm5150/Cd160/Ptprc/Cd27/Ccr2/Pck1/Adora2a/Ptpn22/Rhoh/Jak3/Tnfrsf14/Cd3e/Coro1a/Gimap5/Cd244a/Hfe/Tox/Tnfrsf1b/Cd46/Adam8/Cd55/Tnfsf13b/Zap70/Rac2/Ccl2/Fgl2/Xcl1/H2-Aa/Lax1/Sash3/Sirpb1b/H2-Eb1/Card11/Il15/H2-Ab1/Cd86/Irf1/Lat/Ikzf1/Cd83/Havcr2/Nckap1l/Cd80/Cd74/Rasal3/Il12rb1/Laptm5/H2-DMa/…
GO:0032609	interferon-gamma production	107	0.614127	2.25467	1.04479e-09	5.57879e-08	4.73301e-08	1642	tags=45%, list=12%, signal=40%	Il10/Pglyrp1/Il1b/Cd226/Cd2/Cd96/Itk/Txk/Il12rb2/Cd160/Cd27/Ccr2/Nr1h4/Ptpn22/Klrk1/Isg15/Cd3e/Gimap5/Cd244a/Tlr9/Il18rap/Sash3/Slamf6/Tlr4/Havcr2/Il12rb1/Laptm5/Tnf/Tlr8/Irf8/Tnfsf9/Cyrib/Jak2/Slc11a1/Tlr7/Vsir/Flt3/Tlr3/Ticam2/Spn/Sh2d1b1/Cd47/Cd274/Il18r1/Tcirg1/Pde4d/Il20rb/Cd14
GO:0032944	regulation of mononuclear cell proliferation	203	0.514236	2.05026	1.20191e-09	6.36046e-08	5.39617e-08	2355	tags=47%, list=17%, signal=39%	Il4/Il10/Cd28/Bst1/Il1b/Clec4g/Il6/Tnfsf18/Ccl5/Cd300a/Slfn1/Ctla4/Il12rb2/Cd209a/Tnfrsf4/Ptprc/Ccr2/Ptpn22/Jak3/Tnfrsf14/Cd3e/Coro1a/Cd244a/Tyrobp/Tnfrsf1b/Tlr9/Cd46/Cd55/Tnfsf13b/Zap70/Btk/Rac2/Xcl1/H2-Aa/Sash3/Card11/Gpr183/Cd38/Il15/H2-Ab1/Tlr4/Cd86/Irf1/Havcr2/Nckap1l/Cd80/Cd74/Rasal3/Il12rb1/Laptm5/Lst1/Inpp5d/Clcf1/Stat5a/Il2ra/Fcgr2b/Tnfsf9/Aif1/Ripor2/Jak2/Lyn/Vsir/Il7/Itgal/Ptpn6/Cd4/Sp…
GO:0032640	tumor necrosis factor production	156	0.555965	2.16866	1.28701e-09	6.69133e-08	5.67688e-08	2005	tags=39%, list=14%, signal=34%	Il4/Il10/Oas3/Cd33/Ccl4/Ccl3/Il6/Cd2/Ptprc/Ccr2/Nr1h4/Ptpn22/Fcgr3/Fcer1g/Slamf9/Clec4a1/Gpr18/Nlrc3/Tyrobp/Clec4a2/Tlr9/Ifngr1/Ccr5/Oas2/Ccl2/Lrrk2/Ddx58/Sash3/Ifih1/Tlr4/Ptafr/Havcr2/Lbp/Tlr1/Jak2/Ly96/Vsir/Flt3/Ptpn6/Cyba/Tlr2/Tlr3/Spn/Cd47/Ghrl/Angpt1/Spon2/Lrrfip2/Zbtb20/Cd14/Adipoq/Cd36/Tmem106a/Tnfaip3/Ccr7/Twist1/Cd34/Tspo/Syk/Nod1/C5ar2
GO:0045785	positive regulation of cell adhesion	415	0.419819	1.80162	1.27784e-09	6.69133e-08	5.67688e-08	2010	tags=32%, list=14%, signal=28%	Il4/Rnase10/Cd28/Il1b/Trem1/Cxcl13/Nlrp3/Il6/Tnfsf18/Tespa1/Ccl5/H2-Ob/Il12rb2/Gm5150/Cd160/Ptprc/Cd27/Ccr2/Pck1/Ptpn22/Rhoh/Jak3/Tnfrsf14/Cass4/Nr4a3/Cd3e/Coro1a/Gimap5/Fut7/Cd244a/Il6ra/Lif/Itga4/Ccr5/Cd46/Adam8/Cd55/Vtn/Tnfsf13b/Zap70/Sele/Ccl2/Xcl1/Myoc/H2-Aa/Abi3bp/Sash3/Sirpb1b/H2-Eb1/Card11/Dusp26/Il15/Pdpn/H2-Ab1/Plaur/P2ry12/Cd86/Irf1/Ptafr/Ikzf1/Cd83/Havcr2/Nckap1l/Cd80/Cd74/Rasal3/Il12…
GO:0002639	positive regulation of immunoglobulin production	47	0.753422	2.45413	1.43379e-09	7.38963e-08	6.2693e-08	1126	tags=36%, list=8%, signal=33%	Il4/Il10/Hpx/Cd28/Il6/Tbx21/Tnfrsf4/Ptprc/Cd27/Cd37/Tlr9/Xcl1/Sash3/Cd86/Clcf1/Mad2l2/Rbp4
GO:0032943	mononuclear cell proliferation	258	0.4817	1.97794	1.63164e-09	8.33685e-08	7.07292e-08	1634	tags=35%, list=12%, signal=32%	Il4/Il10/Cd28/Bst1/Il1b/Clec4g/Il6/Tnfsf18/Ccl5/Cd300a/Slfn1/Ctla4/Cd180/Il12rb2/Cd209a/Cr2/Tnfrsf4/Ptprc/Satb1/Cd27/Ccr2/Ptpn22/Jak3/Tnfrsf14/Cd3e/Coro1a/Cd244a/Dock2/Tyrobp/Tnfrsf1b/Tlr9/Cd46/Cd55/Tnfsf13b/Zap70/Btk/Rac2/Xcl1/H2-Aa/Sash3/Card11/Slamf6/Gpr183/Cd38/Il15/H2-Ab1/Tlr4/Cd86/Irf1/Ebi3/Havcr2/Nckap1l/Cd80/Cd74/Rasal3/Il12rb1/Laptm5/Lst1/Inpp5d/Clcf1/Stat5a/Il2ra/Fcgr2b/Tnfsf9/Il7r/Aif1…
GO:0050670	regulation of lymphocyte proliferation	200	0.512457	2.03788	1.78441e-09	9.03949e-08	7.66904e-08	2355	tags=46%, list=17%, signal=39%	Il4/Il10/Cd28/Bst1/Il1b/Clec4g/Il6/Tnfsf18/Ccl5/Cd300a/Slfn1/Ctla4/Il12rb2/Cd209a/Tnfrsf4/Ptprc/Ccr2/Ptpn22/Jak3/Tnfrsf14/Cd3e/Coro1a/Cd244a/Tyrobp/Tnfrsf1b/Tlr9/Cd46/Cd55/Tnfsf13b/Zap70/Btk/Rac2/Xcl1/H2-Aa/Sash3/Card11/Gpr183/Cd38/Il15/H2-Ab1/Tlr4/Cd86/Irf1/Havcr2/Nckap1l/Cd80/Cd74/Rasal3/Il12rb1/Laptm5/Lst1/Inpp5d/Clcf1/Stat5a/Il2ra/Fcgr2b/Tnfsf9/Aif1/Ripor2/Jak2/Lyn/Vsir/Il7/Itgal/Ptpn6/Cd4/Sp…
GO:1903039	positive regulation of leukocyte cell-cell adhesion	208	0.507548	2.05416	1.92596e-09	9.67388e-08	8.20724e-08	1595	tags=40%, list=11%, signal=36%	Il4/Cd28/Il1b/Nlrp3/Il6/Tespa1/Ccl5/H2-Ob/Il12rb2/Gm5150/Cd160/Ptprc/Cd27/Ccr2/Pck1/Ptpn22/Rhoh/Jak3/Tnfrsf14/Nr4a3/Cd3e/Coro1a/Gimap5/Fut7/Cd244a/Itga4/Cd46/Adam8/Cd55/Tnfsf13b/Zap70/Sele/Ccl2/Xcl1/H2-Aa/Sash3/Sirpb1b/H2-Eb1/Card11/Il15/H2-Ab1/Cd86/Irf1/Ptafr/Ikzf1/Cd83/Havcr2/Nckap1l/Cd80/Cd74/Rasal3/Il12rb1/H2-DMa/Tnf/Il2rg/Nfkbid/Stat5a/Il2ra/Tnfsf9/B2m/Il7r/Aif1/Cyrib/Jak2/Pik3r6/Lck/Thy1/Vs…
GO:0097529	myeloid leukocyte migration	189	0.52175	2.08699	2.1218e-09	1.0568e-07	8.9658e-08	2023	tags=38%, list=15%, signal=33%	Il4/Cxcl2/Ccl4/Ccl3/Bst1/Il1b/Ccl9/Trem1/Hc/Sell/Ppbp/Cxcl13/Ccl7/Tnfsf18/Ccl8/Ccl5/Stap1/Cd300a/Ccr3/Cxcl10/Ccr2/Grem1/Fcgr3/Rhoh/Fcer1g/Fut7/C5ar1/Ptpro/Mcoln2/Ccr1/Adam8/Rac2/Ccl11/Ccl2/Xcl1/Ccl12/Slamf8/Ccl20/P2ry12/Cxcr2/Csf3r/Nckap1l/Cd74/Spi1/Ptger3/Vav1/Aif1/Lbp/Ripor2/Lyn/Mmp28/Trim55/Cd47/Prex1/C3ar1/Lgmn/Anxa1/Csf1/Plcb1/Pde4d/P2rx4/Cklf/Ccr7/Pf4/Il34/Vegfc/Mstn/Csf1r/Syk/C5ar2/Thbs4
GO:0032675	regulation of interleukin-6 production	140	0.565527	2.18213	2.30519e-09	1.13857e-07	9.65954e-08	2005	tags=41%, list=14%, signal=36%	Il10/Nlrp12/Il1b/Il6/Nr1h4/Ptpn22/Fcer1g/Adora2b/Il6ra/Nlrc3/Tyrobp/Tlr9/Ccr5/C1qtnf3/Ddx58/Bank1/Ifih1/Tlr4/Ptafr/Havcr2/Nckap1l/Cd74/Laptm5/Tnf/Inpp5d/Tlr8/Tnfsf9/Unc93b1/Aif1/Aqp4/Lbp/Tlr1/Il16/Tlr7/Flt3/Mbp/Hgf/Ptpn6/Cyba/Tlr2/Tlr3/Ticam2/Cd47/Ghrl/Pou2f2/Spon2/Zbtb20/Crhr2/Cd36/Tmem106a/Tnfaip3/Tut4/Twist1/Arrb1/Scimp/Syk/Nod1/C5ar2
GO:0050864	regulation of B cell activation	122	0.59413	2.24453	2.5445e-09	1.24638e-07	1.05742e-07	2033	tags=40%, list=15%, signal=35%	Il4/Il10/Cd28/Bst1/Il6/Samsn1/Cd300a/Tbx21/Ctla4/Tnfrsf4/Ptprc/Cd27/Tbc1d10c/Tyrobp/Tlr9/Tnfsf13b/Btk/Bank1/Sash3/Card11/Slamf8/Gpr183/Fas/Cd38/Tlr4/Nckap1l/Cd74/Laptm5/Inpp5d/Themis2/Clcf1/Il2rg/Parp3/Stat5a/Mad2l2/Fcgr2b/Lyn/Flt3/Il7/Ptpn6/Nfam1/Il4i1/Tnfrsf21/Cyld/Tnfaip3/Ikzf3/Wnt3a/Syk/Tnip2
GO:0002714	positive regulation of B cell mediated immunity	40	0.76693	2.39193	2.66103e-09	1.28227e-07	1.08787e-07	932	tags=40%, list=7%, signal=37%	Il4/Hpx/Cd28/Cd226/Tbx21/C3/Ptprc/Fcgr3/Fcgr1/Fcer1g/Gimap5/Xcl1/Tnf/Clcf1/Mad2l2/Fcer2a
GO:0002891	positive regulation of immunoglobulin mediated immune response	40	0.76693	2.39193	2.66103e-09	1.28227e-07	1.08787e-07	932	tags=40%, list=7%, signal=37%	Il4/Hpx/Cd28/Cd226/Tbx21/C3/Ptprc/Fcgr3/Fcgr1/Fcer1g/Gimap5/Xcl1/Tnf/Clcf1/Mad2l2/Fcer2a
GO:0097696	receptor signaling pathway via STAT	128	0.575591	2.20833	2.80279e-09	1.33969e-07	1.13658e-07	1443	tags=34%, list=10%, signal=30%	Il4/Il10/Hpx/Osm/Il6/Tnfsf18/Ccl5/Cd300a/Il12rb2/Erbb4/Csf2rb/Il24/Ptprc/Jak3/Csf2ra/Parp14/Il6ra/Lif/Agt/Csf2rb2/Socs3/Parp9/Il10ra/Stat1/Hcls1/Socs2/Il15/Irf1/Crlf2/Il12rb1/Clcf1/Stat5a/Il7r/Jak2/Tnfrsf18/Lyn/Lck/Ghr/Stat2/Socs1/Egf/Cav1/Il15ra
GO:0098773	skin epidermis development	113	-0.722615	-2.19424	2.884e-09	1.36748e-07	1.16016e-07	1422	tags=35%, list=10%, signal=32%	Edaradd/Trpv1/Celsr1/Fzd6/Lgr5/Ctnnb1/Runx1/Lgr4/Prss8/Inhba/Edar/Ctsl/Dbi/Notch1/Lama5/Trps1/Lhx2/Wnt10b/Wnt5a/Barx2/Krt17/Sox9/Vangl2/Fgf10/Foxq1/Dnase1l2/Gli2/Alx4/Foxn1/Dlx3/Hoxc13/Msx2/Shh/Foxe1/Krtap6-2/Dsg4/Krtap21-1/Krt27/Krt25/Krt71
GO:0032649	regulation of interferon-gamma production	97	0.623815	2.24878	3.03206e-09	1.42627e-07	1.21004e-07	1642	tags=45%, list=12%, signal=40%	Il10/Pglyrp1/Il1b/Cd226/Cd2/Cd96/Txk/Il12rb2/Cd160/Cd27/Ccr2/Nr1h4/Ptpn22/Klrk1/Isg15/Cd3e/Gimap5/Cd244a/Tlr9/Sash3/Slamf6/Tlr4/Havcr2/Il12rb1/Laptm5/Tnf/Tlr8/Irf8/Tnfsf9/Cyrib/Jak2/Slc11a1/Tlr7/Vsir/Flt3/Tlr3/Ticam2/Sh2d1b1/Cd47/Cd274/Il18r1/Pde4d/Il20rb/Cd14
GO:0030217	T cell differentiation	262	0.468321	1.93916	3.297e-09	1.53869e-07	1.30541e-07	1595	tags=31%, list=11%, signal=28%	Il4/Clec4d/Cd28/Il1b/Themis/Clec4e/Nlrp3/Il6/Tnfsf18/Lag3/Tespa1/Itk/Txk/Cd3g/Tbx21/Ctla4/Rsad2/Ptprc/Satb1/Cd27/Ccr2/Pck1/Ly9/Ptpn22/Rhoh/Jak3/Cd3d/Fcer1g/Cd3e/Gimap5/Fut7/Gpr18/Dock2/Il6ra/Tox/Cd46/Adam8/Zap70/Fgl2/Cd8a/H2-Aa/Cracr2a/Sash3/Card11/Slamf6/Gpr183/Fas/Il15/Irf1/Ikzf1/Cd83/Nckap1l/Cd74/Spi1/H2-DMa/Cyp26b1/Il2rg/Tnfsf8/Vav1/Nfkbid/Stat5a/Il2ra/Tnfsf9/B2m/Il7r/Pik3r6/Lck/Gimap1/Vsir/F…
GO:0030183	B cell differentiation	121	0.582224	2.20293	3.92121e-09	1.8157e-07	1.54043e-07	2550	tags=47%, list=18%, signal=39%	Il10/Il6/Cr2/Ptprc/Cd27/Ntrk1/Jak3/Dock10/Tlr9/Tnfsf13b/Btk/Mfng/Card11/Slamf8/Gpr183/H2-Ab1/Lyl1/Ikzf1/Nckap1l/Adgrg3/Spi1/Laptm5/Inpp5d/Clcf1/Il2rg/Irf8/Stat5a/Cdh17/Gimap1/Flt3/Il7/Ptpn6/Itm2a/Pou2f2/Plcl2/Hhex/Nfam1/Il4i1/Tcirg1/Cyld/Tshr/Fnip1/Tnfaip3/Ikzf3/Lgals8/Syk/Malt1/Sp3/Ahr/Prkdc/Cmtm7/Pik3r1/Lgals1/Dock11/Dclre1c/Rbpj/Atp11c
GO:0050730	regulation of peptidyl-tyrosine phosphorylation	229	0.489755	2.01491	4.23314e-09	1.94495e-07	1.65008e-07	2023	tags=33%, list=15%, signal=29%	Il4/Hpx/Osm/Bst1/Il6/Tnfsf18/Gdnf/Ccl5/Samsn1/Stap1/Cd300a/Erbb4/Il24/Csf3/Ptprc/Clec4n/Grem1/Htr2a/Ptpn22/Tnfrsf14/Cass4/Cd3e/Parp14/Il6ra/Lif/Agt/Socs3/Parp9/Vtn/Adra1a/Bank1/Hcls1/Il15/Gata1/Tlr4/Irf1/Ntf3/Cd80/Cd74/Musk/Clcf1/Jak2/Tnfrsf18/Lyn/Lck/Thy1/Cav2/Ghr/Il7/Hgf/Ptpn6/Cd4/Fgf7/Socs1/Sh2d1b1/Angpt1/Egf/Ptprz1/Cav1/Fam72a/Icam1/Btc/Adipoq/Itgb3/Adora1/Cd36/Reln/Il6st/Il34/Wnt3a/Vegfc/Cbl…
GO:0048525	negative regulation of viral process	76	0.661807	2.31455	4.32154e-09	1.97029e-07	1.67158e-07	2335	tags=46%, list=17%, signal=39%	Ifitm6/Oas3/Ccl5/Oasl1/Ptx3/Rsad2/Ch25h/Isg15/Oasl2/Isg20/Bst2/Apobec3/Oas2/Trim30d/Stat1/Trim14/Ifih1/Trim21/Cd74/Tnf/Parp10/Ciita/Eif2ak2/Shfl/Ifitm3/Tasor/Trim15/Plscr1/Resf1/Trim56/Gsn/Fam111a/Rnasel/Ly6e/Inpp5k
GO:0002695	negative regulation of leukocyte activation	172	0.528575	2.08171	4.78577e-09	2.16529e-07	1.83701e-07	1634	tags=39%, list=12%, signal=35%	Il4/Il10/Pglyrp1/Cnr1/Clec4g/Tnfsf18/Lag3/Samsn1/Cd300a/Slfn1/Tbx21/Ctla4/Clnk/Cd300lf/Ccr2/Adora2a/Ptpn22/Enpp3/Jak3/Tnfrsf14/Tbc1d10c/Gimap5/Tyrobp/Hfe/Cd37/Milr1/Btk/Cst7/Fgl2/H2-Aa/Lax1/Bank1/Fas/H2-Ab1/Cd86/Irf1/Havcr2/Nckap1l/Cd80/Il13ra2/Cd74/Fgr/Spi1/Laptm5/Lst1/Inpp5d/Parp3/Nfkbid/Il2ra/Fcgr2b/Ripor2/Tnfaip8l2/Lyn/Vsir/Flt3/Ptpn6/Socs1/Spn/Cd274/Zc3h12d/Nr1h3/Anxa1/Sox11/Il4i1/Tnfrsf21/C…
GO:0050764	regulation of phagocytosis	96	0.613437	2.20918	4.83197e-09	2.16963e-07	1.8407e-07	1787	tags=45%, list=13%, signal=39%	Clec7a/Il1b/Stap1/Cd300a/C3/Ptx3/Gm5150/Siglece/Ptprc/Cd300lf/C2/Fcgr3/Fcgr1/Fcer1g/Dock2/Pros1/Il2rb/Sphk1/Ccl2/Hck/Pla2g5/Sirpb1b/Il15/Nckap1l/Fgr/Rab27a/Tnf/Il2rg/Gata2/Fcgr2b/Lbp/Tgm2/Slc11a1/Cyba/Tlr2/Cd47/Il15ra/Itga2/Sod1/Adipoq/Cd36/Rap1a/Ccr7
GO:0002712	regulation of B cell mediated immunity	56	0.716125	2.37442	5.44287e-09	2.40745e-07	2.04247e-07	1145	tags=39%, list=8%, signal=36%	Il4/Hpx/Cd28/Cd226/Tbx21/C3/Cr2/Ptprc/Fcgr3/Fcgr1/Fcer1g/Gimap5/Cd46/Cd55/Xcl1/Tnf/Clcf1/Parp3/Mad2l2/Fcgr2b/Fcer2a/Ptpn6
GO:0002889	regulation of immunoglobulin mediated immune response	56	0.716125	2.37442	5.44287e-09	2.40745e-07	2.04247e-07	1145	tags=39%, list=8%, signal=36%	Il4/Hpx/Cd28/Cd226/Tbx21/C3/Cr2/Ptprc/Fcgr3/Fcgr1/Fcer1g/Gimap5/Cd46/Cd55/Xcl1/Tnf/Clcf1/Parp3/Mad2l2/Fcgr2b/Fcer2a/Ptpn6
GO:0007259	receptor signaling pathway via JAK-STAT	122	0.588043	2.22154	5.91033e-09	2.59485e-07	2.20145e-07	1443	tags=34%, list=10%, signal=31%	Il4/Il10/Hpx/Osm/Il6/Tnfsf18/Ccl5/Cd300a/Il12rb2/Erbb4/Csf2rb/Il24/Ptprc/Jak3/Csf2ra/Parp14/Il6ra/Lif/Agt/Csf2rb2/Socs3/Parp9/Il10ra/Stat1/Hcls1/Socs2/Il15/Irf1/Il12rb1/Clcf1/Stat5a/Il7r/Jak2/Tnfrsf18/Lyn/Lck/Ghr/Stat2/Socs1/Egf/Cav1/Il15ra
GO:0050766	positive regulation of phagocytosis	68	0.673159	2.29749	6.87272e-09	2.99519e-07	2.5411e-07	1787	tags=51%, list=13%, signal=45%	Clec7a/Il1b/Stap1/C3/Ptx3/Gm5150/Ptprc/Cd300lf/C2/Fcgr3/Fcgr1/Fcer1g/Dock2/Pros1/Il2rb/Ccl2/Pla2g5/Sirpb1b/Il15/Nckap1l/Rab27a/Tnf/Il2rg/Gata2/Fcgr2b/Lbp/Slc11a1/Cyba/Cd47/Il15ra/Itga2/Sod1/Cd36/Rap1a/Ccr7
GO:0050870	positive regulation of T cell activation	187	0.506518	2.02789	8.00491e-09	3.46315e-07	2.93811e-07	1595	tags=40%, list=11%, signal=36%	Il4/Cd28/Il1b/Nlrp3/Il6/Tespa1/Ccl5/H2-Ob/Il12rb2/Gm5150/Cd160/Ptprc/Cd27/Ccr2/Pck1/Ptpn22/Rhoh/Jak3/Tnfrsf14/Cd3e/Coro1a/Gimap5/Cd244a/Cd46/Adam8/Cd55/Tnfsf13b/Zap70/Ccl2/Xcl1/H2-Aa/Sash3/Sirpb1b/H2-Eb1/Card11/Il15/H2-Ab1/Cd86/Irf1/Ikzf1/Cd83/Havcr2/Nckap1l/Cd80/Cd74/Rasal3/Il12rb1/H2-DMa/Il2rg/Nfkbid/Stat5a/Il2ra/Tnfsf9/B2m/Il7r/Aif1/Cyrib/Jak2/Pik3r6/Lck/Thy1/Vsir/Il7/Itgal/Cd4/Socs1/Spn/Tnfsf…
GO:0002698	negative regulation of immune effector process	96	0.608252	2.1905	8.36794e-09	3.59397e-07	3.04909e-07	1774	tags=45%, list=13%, signal=39%	Il4/Il10/Pglyrp1/Clec4g/Tnfsf18/Cd96/Cd300a/Tbx21/Cr2/Ptprc/Ccr2/Enpp3/Jak3/Klrd1/Hfe/Bst2/Cd46/Cd55/Fgl2/Slamf8/Irf1/Havcr2/Nckap1l/Il13ra2/Spi1/Tnf/Parp3/Fcgr2b/Il7r/Serping1/Vsir/Ptpn6/Tap1/Spn/Sh2d1b1/Cd47/Angpt1/Anxa1/Il4i1/Il20rb/Tap2/Cr1l/Tnfaip3
GO:0050731	positive regulation of peptidyl-tyrosine phosphorylation	167	0.526291	2.07612	9.98122e-09	4.25602e-07	3.61078e-07	2023	tags=38%, list=15%, signal=33%	Il4/Hpx/Osm/Il6/Tnfsf18/Gdnf/Ccl5/Stap1/Erbb4/Il24/Csf3/Ptprc/Clec4n/Grem1/Htr2a/Tnfrsf14/Cass4/Cd3e/Parp14/Il6ra/Lif/Agt/Parp9/Vtn/Adra1a/Bank1/Hcls1/Il15/Gata1/Tlr4/Ntf3/Cd80/Cd74/Musk/Clcf1/Jak2/Tnfrsf18/Lyn/Lck/Cav2/Ghr/Hgf/Cd4/Fgf7/Sh2d1b1/Angpt1/Egf/Ptprz1/Icam1/Btc/Adipoq/Itgb3/Adora1/Cd36/Reln/Il6st/Il34/Wnt3a/Vegfc/Pibf1/Csf1r/Syk/Thbs4
GO:0031343	positive regulation of cell killing	54	0.710487	2.3446	1.36256e-08	5.7685e-07	4.89395e-07	1263	tags=50%, list=9%, signal=46%	Clec7a/Klrc1/Prf1/Cd226/Lag3/H2-T22/Cd5l/Stap1/Cd160/Ptprc/Klrk1/H2-Q7/Gimap5/Tyrobp/Klrd1/Il18rap/Ccl2/Slamf6/Spi1/Vav1/Stat5a/Fcer2a/B2m/Cyrib/Gm8909/H2-Q1/Sh2d1b1
GO:0030593	neutrophil chemotaxis	84	0.630074	2.22694	1.41343e-08	5.94143e-07	5.04066e-07	962	tags=36%, list=7%, signal=33%	Cxcl2/Ccl4/Ccl3/Bst1/Il1b/Ccl9/Trem1/Sell/Ppbp/Cxcl13/Ccl7/Ccl8/Ccl5/Cxcl10/Fcgr3/Fcer1g/C5ar1/Rac2/Ccl11/Ccl2/Xcl1/Ccl12/Ccl20/Cxcr2/Csf3r/Nckap1l/Cd74/Vav1/Lbp/Ripor2
GO:0050691	regulation of defense response to virus by host	38	0.768739	2.34193	1.48513e-08	6.19887e-07	5.25907e-07	755	tags=32%, list=5%, signal=30%	Il4/Il1b/Aim2/Ccl5/Ptpn22/Dtx3l/Parp9/Stat1/Sting1/Ddx58/Il15/Il12rb1
GO:0002718	regulation of cytokine production involved in immune response	84	0.629207	2.22388	1.56924e-08	6.50412e-07	5.51804e-07	1696	tags=46%, list=12%, signal=41%	Il4/Il10/Il1b/Cd226/Nlrp3/Il6/Cd96/Tbx21/Clnk/Rsad2/Cd160/Ccr2/Jak3/Tnfrsf14/Fcer1g/Nr4a3/Gimap5/Hfe/Bst2/Tnfrsf1b/Tlr9/Cd55/Xcl1/Ddx58/Sash3/Tlr4/Cd74/Laptm5/Tnf/B2m/Vsir/Tlr2/Tlr3/Angpt1/Spon2/Ffar2/Il18r1/Lacc1/Cd36
GO:0030101	natural killer cell activation	69	0.655547	2.25922	1.75896e-08	7.23981e-07	6.1422e-07	973	tags=39%, list=7%, signal=37%	Pglyrp1/Klrc1/Cd2/Clnk/Nkg7/Il12rb2/Cd160/Ptprc/Ptpn22/Klrk1/Slamf7/Coro1a/Cd244a/Tyrobp/Tox/Il2rb/Slamf6/Flt3l/Il15/Irf1/Ikzf1/Havcr2/Fgr/Il12rb1/Rab27a/Stat5a/Jak2
GO:0071396	cellular response to lipid	399	0.406349	1.75148	2.08523e-08	8.52356e-07	7.23132e-07	2237	tags=27%, list=16%, signal=23%	Cxcl2/Il10/Ankrd1/Fcgr4/Acod1/Irgm1/Il1b/Ppbp/Cxcl13/Nlrp3/Il6/Ramp3/Gfi1/Gdnf/Ccl5/Stap1/Cd180/Igtp/Myog/Cr2/Cxcl10/Pdk4/Nr1h4/Pck1/Ptpn22/Klrk1/Pgr/Cmpk2/Tnfrsf1b/Cd55/Mrc1/Myod1/Trim30d/Stat1/Ccl2/Trim63/Pde2a/Ccl12/Gata1/Ces1d/Tlr4/Cd86/Hoxa2/Cd68/Havcr2/Lpar1/Cd80/Spi1/Tnf/Cyp26b1/Gpld1/Ptger3/Plscr2/Irf8/B2m/Lbp/Fes/Jak2/Lyn/Dab2/Ly96/Mettl21c/Gramd1c/Rorb/Map4k1/Esr1/Trerf1/Abcb4/Cd274/Pad…
GO:0032102	negative regulation of response to external stimulus	308	0.43568	1.82911	2.42666e-08	9.85125e-07	8.35772e-07	2005	tags=29%, list=14%, signal=25%	Pyy/Il4/Il10/Nlrp12/Acod1/Oas3/Pglyrp1/Hc/Cxcl13/Nlrp3/Cd96/Aoah/Stap1/Mefv/Siglece/Nr1h4/Grem1/Adora2a/Samhd1/Enpp3/Isg15/Gpr18/Parp14/Nlrc3/Klrd1/Tspan8/Tnfrsf1b/Socs3/Pros1/Ccr1/C1qtnf3/Cst7/Ccl2/Fgl2/Sema4f/Pla2g5/Ccl12/Cldn19/Slamf8/Dhx58/Trim21/Nmi/Havcr2/Calcrl/Ptgis/Gpr17/Tnf/Ptger3/Il2ra/Fcgr2b/Aif1/Tnfaip8l2/Mmp28/Serping1/Prkg1/Sema3a/Nlrc5/Stat2/Otop1/Hgf/Tap1/Myoz1/Spn/Sema3c/Rtn4r/S…
GO:0042742	defense response to bacterium	165	0.515972	2.02599	2.53066e-08	1.02035e-06	8.6566e-07	1224	tags=32%, list=9%, signal=29%	Il10/Clec4d/Oas3/Irgm1/Pglyrp1/Coch/Trem1/Iigp1/Clec4e/Cxcl13/Nlrp3/Plac8/Igtp/Cd160/Wfdc3/Nr1h4/Cebpe/Fcgr1/Klrk1/Isg15/Tnfrsf14/Fcer1g/Slamf9/Myo1f/Cd209d/C5ar1/Stab2/Rnf213/Tlr9/Gsdmd/Oas2/Hck/Irgm2/Slamf8/Tlr4/Wfdc17/Havcr2/Fgr/Tnf/Tnfsf8/Irf8/Nlrc4/Mpeg1/B2m/Il7r/Lbp/Slc11a1/Lyz1/Cd4/Cyba/Tlr2/Spn
GO:0050688	regulation of defense response to virus	67	0.665203	2.27367	2.83956e-08	1.13717e-06	9.64765e-07	755	tags=24%, list=5%, signal=23%	Il4/Il1b/Aim2/Ccl5/Ptpn22/Dtx3l/Cd37/Apobec3/Parp9/Stat1/Fgl2/Sting1/Ddx58/Il15/Dhx58/Il12rb1
GO:0045071	negative regulation of viral genome replication	42	0.732668	2.33182	2.8938e-08	1.14344e-06	9.70084e-07	2130	tags=52%, list=15%, signal=45%	Ifitm6/Oas3/Ccl5/Oasl1/Rsad2/Isg15/Oasl2/Isg20/Bst2/Apobec3/Oas2/Ifih1/Tnf/Parp10/Eif2ak2/Shfl/Ifitm3/Tasor/Plscr1/Resf1/Fam111a/Rnasel
GO:0032606	type I interferon production	96	0.596696	2.14889	2.88685e-08	1.14344e-06	9.70084e-07	2371	tags=36%, list=17%, signal=30%	Acod1/Oas3/Irf7/Ptpn22/Isg15/Nlrc3/Tlr9/Oas2/Stat1/Sting1/Ddx58/Ifih1/Dhx58/Tlr4/Irf1/Nmi/Havcr2/Tlr8/Irf8/Tlr7/Flt3/Tlr2/Tlr3/Irf9/Rnf125/Zbtb20/Cd14/Trim15/Trim56/Syk/Riok3/Irf5/Ifnar1/Flot1/Relb
GO:0072676	lymphocyte migration	89	0.616334	2.21569	3.12004e-08	1.22467e-06	1.039e-06	1850	tags=44%, list=13%, signal=38%	Ccl4/Ccl3/Ccl9/Cxcl13/Ccl7/Ccl8/Ccl5/Tbx21/Ch25h/Cxcl10/Ccr2/Cxcr3/Gcsam/Tnfrsf14/Fut7/Myo1g/Itga4/Adam8/Ccl11/Ccl2/Xcl1/Ccl12/Gpr183/Ccl20/Itgb7/Stk10/Aif1/Ripor2/Itgal/Spn/Tnfsf14/Padi2/Icam1/Cklf/Itgb3/Jam2/Ccr7/Cxcl16/Ripk3
GO:0050866	negative regulation of cell activation	191	0.49897	1.98565	3.14286e-08	1.22551e-06	1.03971e-06	1634	tags=36%, list=12%, signal=32%	Il4/Il10/Pglyrp1/Cnr1/Clec4g/Tnfsf18/Lag3/Samsn1/Cd300a/Slfn1/Tbx21/Ctla4/Clnk/Cd300lf/Ccr2/Adora2a/Ptpn22/Enpp3/Jak3/Tnfrsf14/Tbc1d10c/Gimap5/Tyrobp/Hfe/Cd37/Milr1/Btk/Cst7/Fgl2/H2-Aa/Lax1/Bank1/Fas/H2-Ab1/Cd86/Irf1/Havcr2/Nckap1l/Cd80/Il13ra2/Cd74/Fgr/Spi1/Laptm5/Lst1/Inpp5d/Ptger3/Parp3/Nfkbid/Il2ra/Fcgr2b/Ripor2/Tnfaip8l2/Lyn/Prkg1/Vsir/Flt3/Ptpn6/Socs1/Spn/Cd274/Zc3h12d/Nr1h3/Anxa1/Sox11/Il4…
GO:0001910	regulation of leukocyte mediated cytotoxicity	63	0.668509	2.24883	3.68556e-08	1.42773e-06	1.21128e-06	1263	tags=46%, list=9%, signal=42%	Klrc1/Cd226/Lag3/H2-T22/Stap1/Cd160/Ptprc/Klrk1/H2-Q7/Gimap5/Tyrobp/Klrd1/Il18rap/Ccl2/Slamf6/Dnase1l3/Havcr2/Nckap1l/Spi1/Vav1/Stat5a/B2m/Il7r/Cyrib/Pik3r6/Gm8909/H2-Q1/Tap1/Sh2d1b1
GO:0097530	granulocyte migration	128	0.554137	2.12602	4.77812e-08	1.83896e-06	1.56016e-06	962	tags=31%, list=7%, signal=29%	Il4/Cxcl2/Ccl4/Ccl3/Bst1/Il1b/Ccl9/Trem1/Sell/Ppbp/Cxcl13/Ccl7/Tnfsf18/Ccl8/Ccl5/Cd300a/Ccr3/Cxcl10/Fcgr3/Rhoh/Fcer1g/Fut7/C5ar1/Mcoln2/Adam8/Rac2/Ccl11/Ccl2/Xcl1/Ccl12/Slamf8/Ccl20/Cxcr2/Csf3r/Nckap1l/Cd74/Ptger3/Vav1/Lbp/Ripor2
GO:0007204	positive regulation of cytosolic calcium ion concentration	254	0.454881	1.86938	4.85899e-08	1.85801e-06	1.57632e-06	2005	tags=38%, list=14%, signal=33%	Cxcl2/Fpr1/Ccl3/Il1b/Cxcl13/Ramp3/Ptgir/F2rl2/Ccr4/Ptger2/Ccrl2/Ccr3/Cxcl10/Ptprc/Ccr2/Ptgdr/Cxcr3/Cacna1e/Ryr2/Htr2a/Gpr174/Jak3/Ccr8/Gm5127/Coro1a/Gimap5/Gpr18/C5ar1/P2ry10/Ptgfr/Cd52/Agt/Ccr5/Ccr1/Cd55/Cxcr6/Adra1a/Gpr65/Xcl1/Cd38/Gata1/Cxcr2/Pln/Lpar1/Cav3/Ackr4/Gpr17/Nmb/Ptger3/Gata2/Ms4a2/Ackr2/Jak2/Xcr1/Adra1b/Lyn/Lck/Thy1/Mettl21c/Avpr1a/P2ry1/Pik3cg/Ptpn6/Trpm2/Epor/Cd4/Cyba/Trpv2/Esr1/S…
GO:0031348	negative regulation of defense response	184	0.497531	1.99421	5.29825e-08	2.01299e-06	1.70781e-06	1883	tags=31%, list=14%, signal=27%	Il4/Il10/Nlrp12/Acod1/Oas3/Pglyrp1/Nlrp3/Cd96/Aoah/Mefv/Siglece/Nr1h4/Adora2a/Samhd1/Enpp3/Isg15/Parp14/Nlrc3/Klrd1/Tnfrsf1b/Socs3/Ccr1/C1qtnf3/Cst7/Fgl2/Pla2g5/Slamf8/Dhx58/Trim21/Nmi/Havcr2/Calcrl/Ptgis/Gpr17/Il2ra/Fcgr2b/Tnfaip8l2/Serping1/Nlrc5/Stat2/Otop1/Hgf/Tap1/Spn/Sh2d1b1/Ghrl/Nr1h3/Rnf125/Sod1/Il20rb/Adipoq/Adora1/Tap2/Cnr2/Tnfaip3/Ets1/C1qtnf12
GO:0032479	regulation of type I interferon production	92	0.600008	2.15232	5.69619e-08	2.1504e-06	1.82438e-06	2371	tags=37%, list=17%, signal=31%	Acod1/Oas3/Irf7/Ptpn22/Isg15/Nlrc3/Tlr9/Oas2/Stat1/Sting1/Ddx58/Ifih1/Dhx58/Tlr4/Irf1/Nmi/Havcr2/Tlr8/Irf8/Tlr7/Flt3/Tlr2/Tlr3/Rnf125/Zbtb20/Cd14/Trim15/Trim56/Syk/Riok3/Irf5/Ifnar1/Flot1/Relb
GO:0019882	antigen processing and presentation	82	0.63673	2.24419	6.45314e-08	2.42075e-06	2.05374e-06	2638	tags=56%, list=19%, signal=46%	Fcgr4/H2-T22/H2-Ob/Psmb8/Psmb9/Fcgr3/Fcgr1/H2-Q7/Fcer1g/Clec4a1/Ctss/Marchf1/Hfe/Clec4a2/Fgl2/H2-Aa/H2-Eb1/Was/H2-Ab1/Cd68/Cd74/Rab27a/H2-DMa/Wdfy4/Fcgr2b/B2m/Unc93b1/Gm8909/Slc11a1/Flt3/H2-Q1/Tap1/Icam1/Tap2/Erap1/Ccr7/Rftn1/Nod1/Abcb9/Trem2/Mr1/Relb/Ext1/Rab32/Tapbp/Psme2
GO:0006874	cellular calcium ion homeostasis	378	0.402344	1.72057	6.58541e-08	2.45482e-06	2.08265e-06	2021	tags=32%, list=15%, signal=28%	Cxcl2/Fpr1/Ccl3/Il1b/Cxcl13/Ramp3/Ccl8/Ccl5/Ptgir/F2rl2/Ccr4/Ptger2/Ccrl2/Ccr3/Cxcl10/Ptprc/Ccr2/Ptgdr/Cxcr3/Cacna1e/P2rx2/Ryr2/Htr2a/Gpr174/Jak3/Ccr8/Gm5127/Coro1a/Gimap5/Gpr18/C5ar1/P2ry10/Rgn/Ptgfr/Cd52/Agt/Ccr5/Ccr1/Cd55/Cxcr6/Adra1a/Gpr65/Ccl2/Xcl1/Ccl12/Cd38/Gata1/Cxcr2/Pln/Lpar1/Cav3/Ackr4/Inpp4b/Gpr17/Slc24a3/Nmb/Ptger3/Bnip3/Gata2/Ms4a2/Tgm2/Ackr2/Jak2/Xcr1/Adra1b/Lyn/Myh7b/Lck/Thy1/Mett…
GO:0072677	eosinophil migration	17	0.880056	2.27288	6.73725e-08	2.49573e-06	2.11736e-06	606	tags=65%, list=4%, signal=62%	Il4/Ccl4/Ccl7/Ccl8/Ccl5/Cd300a/Ccr3/Adam8/Ccl11/Ccl2/Ccl12
GO:0007186	G protein-coupled receptor signaling pathway	476	0.382099	1.67335	6.82586e-08	2.51285e-06	2.13188e-06	1787	tags=32%, list=13%, signal=29%	Pyy/Mrgprb3/Fpr1/Rgs1/Ccl4/Ccl3/Ccl9/Cnr1/Ccl7/Ramp3/Rgs18/Ccl8/Ccl5/Kctd12/Sctr/Ptgir/C3/F2rl2/Ccr4/Cysltr2/Hrh2/Cysltr1/Ptger2/Gpr52/Ccrl2/Cxcl10/Adgre4/Ccr2/Rho/Ptgdr/Mc2r/Gngt2/Cxcr3/Adora2a/Htr2a/Gpr174/Plek/Ccr8/Hcar2/Gm5127/Gpr18/Adora2b/C5ar1/P2ry10/Gpr82/P2ry14/Ptgfr/Gpr34/Gpr132/Agt/Adcy1/P2ry13/Ccr5/Ccr1/Cxcr6/Adra1a/Gpr65/S1pr4/Rac2/Adgre1/Ccl11/Ccl2/Mrgprx2/Xcl1/Rgs9/Pde2a/Sag/Ccl12/…
GO:0060759	regulation of response to cytokine stimulus	127	0.560813	2.14367	7.68232e-08	2.81068e-06	2.38456e-06	2026	tags=40%, list=15%, signal=35%	Hpx/Oas3/Irgm1/Il6/Gfi1/Txk/Stap1/Igtp/Ptprc/Cd300lf/Zbp1/Nr1h4/Irf7/Samhd1/Isg15/Parp14/Parp9/Sphk1/Sting1/Ddx58/Ifih1/Tlr4/Cd74/Laptm5/Sigirr/Il1r2/Nlrc5/Il7/Stat2/Ccdc3/Otop1/Vrk2/Il1rn/Tlr2/Ticam2/Socs1/Padi2/Angpt1/Cxcr4/Cav1/Ikbke/Cyld/Csf1/Casp1/Adipoq/Crebrf/Il6st/Trim56/Nkiras1/Syk/Prkn
GO:0050792	regulation of viral process	131	0.544364	2.0745	9.40489e-08	3.4198e-06	2.90133e-06	2335	tags=32%, list=17%, signal=27%	Ifitm6/Oas3/Clec4g/Ccl5/Oasl1/Ptx3/Rsad2/Ch25h/Isg15/Oasl2/Trim34a/Isg20/Bst2/Apobec3/Oas2/Trim30d/Stat1/Trim14/Ifih1/Trim21/Cd74/Tnf/Parp10/Trim30c/Ciita/Eif2ak2/Shfl/Cd4/Ifitm3/Tasor/Cxcr4/Trim15/Plscr1/Resf1/Trim56/Tmprss4/Gsn/Fam111a/Rnasel/Ly6e/Nr5a2/Inpp5k
GO:0002444	myeloid leukocyte mediated immunity	92	0.594383	2.13214	9.55635e-08	3.43276e-06	2.91232e-06	985	tags=35%, list=7%, signal=33%	Il4/Mrgprb3/Trem1/Stap1/Cd300a/Clnk/C3/Ccr2/Ptgdr/Lat2/Fcgr3/Fcgr1/Fcer1g/Nr4a3/Myo1f/Adora2b/Tyrobp/Milr1/Rac2/Mrgprx2/Ddx58/Gata1/Dnase1l3/Ptafr/Lat/Il13ra2/Fgr/Spi1/Gata2/Ms4a2/Fes/Lyn
GO:0050851	antigen receptor-mediated signaling pathway	137	0.536414	2.06866	9.55359e-08	3.43276e-06	2.91232e-06	2221	tags=42%, list=16%, signal=35%	Cd28/Themis/Skint7/Cd226/Tespa1/Itk/Txk/Stap1/Cd300a/Ctla4/Cd160/Ptprc/Lat2/Ptpn22/Gcsam/Bmx/Cd3e/Lpxn/Trat1/Skint10/Zap70/Btk/Lcp2/Fyb/Cd8a/Lax1/Card11/Cd38/Nckap1l/Laptm5/Themis2/Sla2/Nfkbid/Kcnn4/Cd247/Lyn/Lck/Thy1/Prkcb/Skap1/Ptpn6/Plcl2/Nfam1/Tnfrsf21/Cyld/Ubash3a/Pde4d/Ccr7/Rftn1/Phpt1/Cblb/Cmtm3/Syk/Malt1/Klhl6/Pde4b/Carmil2
GO:0043299	leukocyte degranulation	68	0.645491	2.20306	9.74168e-08	3.47825e-06	2.95092e-06	985	tags=44%, list=7%, signal=41%	Il4/Mrgprb3/Klrc1/Cd300a/Clnk/Nkg7/Cd160/Ccr2/Ptgdr/Lat2/Fcer1g/Nr4a3/Coro1a/Myo1f/Adora2b/Milr1/Rac2/Mrgprx2/Gata1/Ptafr/Lat/Nckap1l/Il13ra2/Fgr/Spi1/Rab27a/Gata2/Ms4a2/Fes/Lyn
GO:0002228	natural killer cell mediated immunity	47	0.711791	2.31853	1.08517e-07	3.85138e-06	3.26748e-06	1263	tags=47%, list=9%, signal=43%	Klrc1/Cd226/Lag3/Cd96/Gzmb/Clnk/Nkg7/Cd160/Klrk1/Coro1a/Gimap5/Klrd1/Il18rap/Slamf6/Havcr2/Rab27a/Vav1/Stat5a/Pik3r6/Ptpn6/Tap1/Sh2d1b1
GO:0055074	calcium ion homeostasis	397	0.395572	1.70635	1.22518e-07	4.3224e-06	3.66709e-06	2217	tags=33%, list=16%, signal=29%	Cxcl2/Fpr1/Ccl3/Il1b/Cxcl13/Ramp3/Ccl8/Ccl5/Ptgir/F2rl2/Ccr4/Ptger2/Ccrl2/Ccr3/Cxcl10/Ptprc/Ccr2/Ptgdr/Cxcr3/Cacna1e/P2rx2/Ryr2/Htr2a/Gpr174/Jak3/Ccr8/Gm5127/Coro1a/Gimap5/Gpr18/C5ar1/P2ry10/Rgn/Ptgfr/Cd52/Agt/Ccr5/Ccr1/Cd55/Cxcr6/Adra1a/Gpr65/Ccl2/Xcl1/Snx10/Ccl12/Cd38/Scn5a/Gata1/Cxcr2/Pln/Lpar1/Cav3/Ackr4/Inpp4b/Gpr17/Slc24a3/Nmb/Ptger3/Bnip3/Gata2/Ms4a2/Tgm2/Ackr2/Jak2/Xcr1/Adra1b/Lyn/Myh7b/L…
GO:0045576	mast cell activation	67	0.651119	2.22553	1.2935e-07	4.53645e-06	3.84868e-06	1145	tags=48%, list=8%, signal=44%	Il4/Mrgprb3/Cnr1/Cd226/Cd48/Cd300a/Clnk/Cd300lf/Ptgdr/Lat2/Fcgr3/Rhoh/Enpp3/Fcer1g/Nr4a3/Adora2b/Milr1/Rac2/Mrgprx2/Lcp2/Gata1/Tlr4/Lat/Crlf2/Il13ra2/Fgr/Plscr2/Gata2/Ms4a2/Fes/Lyn/Ptpn6
GO:0032729	positive regulation of interferon-gamma production	66	0.649928	2.20989	1.50502e-07	5.2472e-06	4.45168e-06	1642	tags=50%, list=12%, signal=44%	Il1b/Cd226/Cd2/Txk/Il12rb2/Cd160/Cd27/Ccr2/Ptpn22/Klrk1/Isg15/Cd3e/Cd244a/Tlr9/Sash3/Slamf6/Tlr4/Havcr2/Il12rb1/Tnf/Tlr8/Irf8/Tnfsf9/Cyrib/Jak2/Slc11a1/Tlr7/Flt3/Tlr3/Ticam2/Il18r1/Pde4d/Cd14
GO:0042098	T cell proliferation	188	0.476616	1.90638	1.5269e-07	5.29237e-06	4.49001e-06	1634	tags=35%, list=12%, signal=31%	Il4/Cd28/Il1b/Clec4g/Il6/Tnfsf18/Ccl5/Slfn1/Ctla4/Il12rb2/Cd209a/Tnfrsf4/Ptprc/Satb1/Ccr2/Ptpn22/Jak3/Tnfrsf14/Cd3e/Coro1a/Cd244a/Dock2/Tnfrsf1b/Cd46/Cd55/Tnfsf13b/Zap70/Rac2/Xcl1/H2-Aa/Sash3/Card11/Il15/H2-Ab1/Cd86/Irf1/Ebi3/Havcr2/Nckap1l/Cd80/Rasal3/Il12rb1/Laptm5/Stat5a/Il2ra/Tnfsf9/Aif1/Psmb10/Ripor2/Jak2/Slc11a1/Vsir/Itgal/Ptpn6/Cd4/Spn/Lmo1/Cd274/Zc3h12d/Cxcr4/Anxa1/Il4i1/Tnfrsf21/Tgfbr2/I…
GO:1903900	regulation of viral life cycle	111	0.570563	2.11489	1.5589e-07	5.37187e-06	4.55746e-06	2335	tags=36%, list=17%, signal=30%	Ifitm6/Oas3/Clec4g/Ccl5/Oasl1/Ptx3/Rsad2/Ch25h/Isg15/Oasl2/Trim34a/Isg20/Bst2/Apobec3/Oas2/Trim30d/Trim14/Ifih1/Trim21/Cd74/Tnf/Parp10/Trim30c/Ciita/Eif2ak2/Shfl/Cd4/Ifitm3/Tasor/Trim15/Plscr1/Resf1/Trim56/Tmprss4/Gsn/Fam111a/Rnasel/Ly6e/Nr5a2/Inpp5k
GO:0006959	humoral immune response	111	0.569501	2.11095	1.75749e-07	6.02117e-06	5.10832e-06	1806	tags=42%, list=13%, signal=37%	Cxcl2/Hpx/Acod1/Pglyrp1/Il1b/Hc/Ppbp/Cxcl13/Ccl8/Cd5l/C6/Cfb/C3/Cr2/Cxcl10/Ptprc/Wfdc3/Ccr2/C2/Gimap5/C1rl/Cd37/Cd46/Cd55/Ccl12/Gpr183/C1s1/Ccl20/Wfdc17/H2-DMa/Tnf/Fcgr2b/Fcer2a/B2m/C1qb/Serping1/Ptpn6/Spon2/C4b/Tnfrsf21/C1qa/C1qc/Gata6/Cr1l/C1ra/Ccr7/Pf4
GO:1903706	regulation of hemopoiesis	344	0.411798	1.74895	1.88456e-07	6.4194e-06	5.44617e-06	1854	tags=28%, list=13%, signal=25%	Il4/Il10/Cd28/Pglyrp1/Ccl3/Cd101/Nlrp3/Il6/Tnfsf18/Lag3/Tespa1/Ccl5/Tbx21/Ctla4/Csf3/Ptprc/Cd27/Ccr2/Pck1/Rhoh/Jak3/Isg15/Gimap5/Tnfrsf11b/Tyrobp/Lif/Tox/Tlr9/Ccr1/Cd46/Adam8/Zap70/Stat1/Fgl2/H2-Aa/Sash3/Hcls1/Card11/Slamf8/Flt3l/Fas/Il15/Gata1/Irf1/Csf3r/Ikzf1/Cd83/Nckap1l/Cd74/Inpp4b/Spi1/H2-DMa/Tnf/Inpp5d/Cyp26b1/Il2rg/Gata2/Nfkbid/Stat5a/Il2ra/Meis2/Lmo2/Tnfsf9/B2m/Il7r/Fes/Lyn/Pik3r6/Lck/Vsi…
GO:0051480	regulation of cytosolic calcium ion concentration	286	0.430015	1.79793	2.06166e-07	6.98254e-06	5.92393e-06	2018	tags=36%, list=14%, signal=32%	Cxcl2/Fpr1/Ccl3/Il1b/Cxcl13/Ramp3/Ptgir/F2rl2/Ccr4/Ptger2/Ccrl2/Ccr3/Cxcl10/Ptprc/Ccr2/Ptgdr/Cxcr3/Cacna1e/P2rx2/Ryr2/Htr2a/Gpr174/Jak3/Ccr8/Gm5127/Coro1a/Gimap5/Gpr18/C5ar1/P2ry10/Ptgfr/Cd52/Agt/Ccr5/Ccr1/Cd55/Cxcr6/Adra1a/Gpr65/Xcl1/Cd38/Gata1/Cxcr2/Pln/Lpar1/Cav3/Ackr4/Gpr17/Nmb/Ptger3/Gata2/Ms4a2/Ackr2/Jak2/Xcr1/Adra1b/Lyn/Myh7b/Lck/Thy1/Mettl21c/Cav2/Avpr1a/P2ry1/Pik3cg/Ptpn6/Trpm2/Epor/Cd4/…
GO:0002381	immunoglobulin production involved in immunoglobulin-mediated immune response	64	0.646025	2.18673	2.28544e-07	7.67532e-06	6.51168e-06	1546	tags=31%, list=11%, signal=28%	Il4/Cd28/Tbx21/H2-Ob/Ptprc/Btk/Fgl2/Xcl1/H2-Aa/H2-Eb1/H2-Ab1/Crlf2/H2-DMa/Clcf1/Parp3/Mad2l2/B2m/Pou2f2/Batf/Gapt
GO:0051250	negative regulation of lymphocyte activation	145	0.518637	2.01095	2.29211e-07	7.67532e-06	6.51168e-06	1634	tags=39%, list=12%, signal=35%	Il4/Il10/Pglyrp1/Clec4g/Tnfsf18/Lag3/Samsn1/Cd300a/Slfn1/Tbx21/Ctla4/Clnk/Adora2a/Ptpn22/Jak3/Tnfrsf14/Tbc1d10c/Gimap5/Tyrobp/Hfe/Btk/Fgl2/H2-Aa/Lax1/Bank1/Fas/H2-Ab1/Cd86/Irf1/Havcr2/Nckap1l/Cd80/Cd74/Fgr/Laptm5/Lst1/Inpp5d/Parp3/Nfkbid/Il2ra/Fcgr2b/Ripor2/Tnfaip8l2/Lyn/Vsir/Flt3/Ptpn6/Socs1/Spn/Cd274/Zc3h12d/Anxa1/Sox11/Il4i1/Tnfrsf21/Cyld/Il20rb
GO:0002675	positive regulation of acute inflammatory response	22	0.828364	2.22786	2.66969e-07	8.88947e-06	7.54175e-06	1144	tags=73%, list=8%, signal=67%	Il1b/Cnr1/Il6/Ccl5/Ptgs2/C3/Fcgr3/Fcgr1/Fcer1g/Tnfrsf11a/Ccr5/Adam8/Tnf/Ptger3/Alox5ap/Pik3cg
GO:0002455	humoral immune response mediated by circulating immunoglobulin	29	0.777843	2.26867	2.74385e-07	9.03488e-06	7.66512e-06	1767	tags=72%, list=13%, signal=63%	Hpx/Hc/C3/Cr2/Ptprc/C2/Gimap5/C1rl/Cd46/Cd55/C1s1/Tnf/Fcgr2b/Fcer2a/C1qb/Serping1/Ptpn6/C1qa/C1qc/Cr1l/C1ra
GO:0001959	regulation of cytokine-mediated signaling pathway	117	0.55194	2.08118	2.73408e-07	9.03488e-06	7.66512e-06	2026	tags=40%, list=15%, signal=35%	Hpx/Oas3/Irgm1/Il6/Gfi1/Txk/Stap1/Igtp/Ptprc/Cd300lf/Zbp1/Nr1h4/Irf7/Samhd1/Isg15/Parp14/Parp9/Sphk1/Sting1/Cd74/Laptm5/Sigirr/Il1r2/Nlrc5/Il7/Stat2/Ccdc3/Otop1/Vrk2/Il1rn/Ticam2/Socs1/Padi2/Angpt1/Cxcr4/Cav1/Ikbke/Cyld/Csf1/Casp1/Adipoq/Crebrf/Il6st/Trim56/Nkiras1/Syk/Prkn
GO:0036037	CD8-positive, alpha-beta T cell activation	23	0.811071	2.22369	3.39717e-07	1.11243e-05	9.43778e-06	1302	tags=65%, list=9%, signal=59%	Satb1/Ptpn22/Clec4a1/Gpr18/Cd244a/Hfe/Clec4a2/Tox/Irf1/Nckap1l/Wdfy4/Tnfsf8/Vsir/Socs1/Cd274
GO:0002526	acute inflammatory response	73	0.62704	2.1737	3.72528e-07	1.21317e-05	1.02925e-05	2010	tags=52%, list=14%, signal=45%	Il4/Il1b/Trem1/Cnr1/Il31ra/Nlrp3/Il6/Ccl5/Ptgs2/C3/Cd163/Fcgr3/Fcgr1/Fcer1g/Fut7/Tnfrsf11a/Ccr5/Adam8/Dnase1l3/Cxcr2/Tnf/Sigirr/Ptger3/Fcgr2b/Lbp/F8/Alox5ap/Pik3cg/Il1rn/Spn/Icam1/Ffar2/Il20rb/Adora1/Ccr7/Plscr1/Hpse/Cd6
GO:0032607	interferon-alpha production	30	0.760167	2.23984	4.29974e-07	1.38796e-05	1.17753e-05	1196	tags=47%, list=9%, signal=43%	Irf7/Ptpn22/Nlrc3/Tlr9/Stat1/Ddx58/Ifih1/Tlr4/Nmi/Havcr2/Tlr8/Tlr7/Flt3/Tlr3
GO:0043410	positive regulation of MAPK cascade	422	0.377652	1.63045	4.30883e-07	1.38796e-05	1.17753e-05	2005	tags=28%, list=14%, signal=24%	Osm/Ccl4/Ccl3/Il1b/Ccl9/Wnt7a/Il6/Ccl7/Ramp3/Ccl8/Ccl5/C3/Cysltr2/Erbb4/Fgf18/Ptprc/Cd27/Htr2a/Ptpn22/Tnfrsf11a/Il6ra/Traf1/Klb/Lif/Gdf15/Agt/Cdh2/Tlr9/Ccr1/Adam8/C1qtnf3/Adra1a/Ccl11/Sphk1/Trim30d/Ccl2/Lrrk2/Xcl1/Pla2g5/Cracr2a/Bank1/Ccl12/Gpr183/Ccl20/Tlr4/Havcr2/Ntf3/Lpar1/Cd74/Kiss1r/Pde8a/Spi1/Laptm5/Fgfr4/Tnf/Sox2/Adrb3/Pik3r5/Eif2ak2/Fcgr2b/Glipr2/Jak2/Adra1b/Pik3r6/Traf5/Dab2/Gpr37l1/Fgd2…
GO:0002275	myeloid cell activation involved in immune response	85	0.599467	2.12393	4.50535e-07	1.44104e-05	1.22256e-05	1145	tags=39%, list=8%, signal=36%	Il4/Mrgprb3/Cd300a/Clnk/Ccr2/Ptgdr/Lat2/Enpp3/Fcer1g/Nr4a3/Myo1f/Adora2b/Dock2/Tyrobp/Milr1/Rac2/Mrgprx2/Gata1/Dnase1l3/Ptafr/Lat/Nmi/Havcr2/Il13ra2/Fgr/Spi1/Gata2/Ms4a2/Lbp/Fes/Lyn/Sucnr1/Ptpn6
GO:0042129	regulation of T cell proliferation	151	0.504488	1.95883	4.52223e-07	1.44104e-05	1.22256e-05	2010	tags=42%, list=14%, signal=37%	Il4/Cd28/Il1b/Clec4g/Il6/Tnfsf18/Ccl5/Slfn1/Ctla4/Il12rb2/Cd209a/Ptprc/Ccr2/Ptpn22/Jak3/Tnfrsf14/Cd3e/Coro1a/Cd244a/Tnfrsf1b/Cd46/Cd55/Tnfsf13b/Zap70/Rac2/Xcl1/H2-Aa/Sash3/Card11/Il15/H2-Ab1/Cd86/Irf1/Havcr2/Nckap1l/Cd80/Rasal3/Il12rb1/Laptm5/Stat5a/Il2ra/Tnfsf9/Aif1/Ripor2/Jak2/Vsir/Itgal/Ptpn6/Cd4/Spn/Lmo1/Cd274/Zc3h12d/Anxa1/Il4i1/Tnfrsf21/Tgfbr2/Il20rb/Ccr7/Il6st/Ripk3/Cblb/Syk/Cd6
GO:0001912	positive regulation of leukocyte mediated cytotoxicity	45	0.69713	2.23983	5.06466e-07	1.60525e-05	1.36189e-05	1263	tags=51%, list=9%, signal=47%	Klrc1/Cd226/Lag3/H2-T22/Stap1/Cd160/Ptprc/Klrk1/H2-Q7/Gimap5/Tyrobp/Klrd1/Il18rap/Ccl2/Slamf6/Spi1/Vav1/Stat5a/B2m/Cyrib/Gm8909/H2-Q1/Sh2d1b1
GO:1990266	neutrophil migration	104	0.56723	2.06918	5.43318e-07	1.7129e-05	1.45321e-05	962	tags=35%, list=7%, signal=32%	Cxcl2/Ccl4/Ccl3/Bst1/Il1b/Ccl9/Trem1/Sell/Ppbp/Cxcl13/Ccl7/Ccl8/Ccl5/Cxcl10/Fcgr3/Rhoh/Fcer1g/Fut7/C5ar1/Mcoln2/Adam8/Rac2/Ccl11/Ccl2/Xcl1/Ccl12/Slamf8/Ccl20/Cxcr2/Csf3r/Nckap1l/Cd74/Ptger3/Vav1/Lbp/Ripor2
GO:0070098	chemokine-mediated signaling pathway	46	0.692113	2.23715	5.60151e-07	1.75662e-05	1.4903e-05	646	tags=35%, list=5%, signal=33%	Cxcl2/Ccl4/Ccl3/Ccl9/Ppbp/Cxcl13/Ccl7/Ccl8/Ccl5/Cxcl10/Ccr1/Ccl11/Ccl2/Xcl1/Ccl12/Ccl20
GO:0002230	positive regulation of defense response to virus by host	28	0.769737	2.228	5.69229e-07	1.7664e-05	1.4986e-05	755	tags=36%, list=5%, signal=34%	Il4/Aim2/Ccl5/Ptpn22/Dtx3l/Parp9/Stat1/Sting1/Ddx58/Il12rb1
GO:0007260	tyrosine phosphorylation of STAT protein	58	0.661875	2.17326	5.67533e-07	1.7664e-05	1.4986e-05	1214	tags=40%, list=9%, signal=36%	Il4/Hpx/Osm/Il6/Tnfsf18/Ccl5/Erbb4/Il24/Jak3/Parp14/Il6ra/Lif/Socs3/Parp9/Hcls1/Il15/Irf1/Clcf1/Jak2/Tnfrsf18/Lyn/Lck/Socs1
GO:1902105	regulation of leukocyte differentiation	271	0.425741	1.76972	5.98268e-07	1.84684e-05	1.56685e-05	2111	tags=33%, list=15%, signal=29%	Il4/Il10/Cd28/Pglyrp1/Ccl3/Cd101/Nlrp3/Il6/Tnfsf18/Lag3/Tespa1/Ccl5/Tbx21/Ctla4/Ptprc/Cd27/Ccr2/Pck1/Rhoh/Jak3/Gimap5/Tnfrsf11b/Tyrobp/Lif/Tox/Tlr9/Ccr1/Cd46/Adam8/Zap70/Fgl2/H2-Aa/Sash3/Hcls1/Card11/Slamf8/Flt3l/Fas/Il15/Irf1/Ikzf1/Cd83/Nckap1l/Cd74/Inpp4b/H2-DMa/Tnf/Inpp5d/Cyp26b1/Il2rg/Gata2/Nfkbid/Stat5a/Il2ra/Tnfsf9/Il7r/Fes/Lyn/Pik3r6/Lck/Vsir/Flt3/Il7/Ptpn6/Cd4/Socs1/Il15ra/Anxa1/Nfam1/Il4…
GO:0034612	response to tumor necrosis factor	155	0.50262	1.96066	6.41499e-07	1.97003e-05	1.67136e-05	2363	tags=31%, list=17%, signal=26%	Ankrd1/Acod1/Ccl4/Ccl3/Ccl9/Aim2/Il6/Ccl7/Tnfsf18/Ccl8/Ccl5/Myog/Nr1h4/Tnfrsf11a/Traf1/Tnfsf13b/Ccl11/Sphk1/Myod1/Stat1/Ccl2/Xcl1/Ccl12/Ccl20/Irf1/Laptm5/Tnf/Jak2/Traf5/Ccdc3/Insr/Tnfrsf21/Cyld/Casp1/Cd14/Adipoq/Fabp4/Eda2r/Cxcl16/Nkiras1/Syk/Prkn/Casp8/Birc3/Inpp5k/Ccl24/Pias3/Lims1
GO:0032481	positive regulation of type I interferon production	60	0.653332	2.14839	6.66431e-07	2.03605e-05	1.72737e-05	2348	tags=45%, list=17%, signal=38%	Oas3/Irf7/Ptpn22/Isg15/Tlr9/Oas2/Stat1/Sting1/Ddx58/Ifih1/Dhx58/Tlr4/Irf1/Tlr8/Tlr7/Flt3/Tlr2/Tlr3/Zbtb20/Cd14/Trim15/Trim56/Syk/Riok3/Irf5/Ifnar1/Flot1
GO:0019079	viral genome replication	103	0.560381	2.03801	6.99319e-07	2.12557e-05	1.80332e-05	2335	tags=29%, list=17%, signal=24%	Ifitm6/Oas3/Ccl8/Ccl5/Oasl1/Rsad2/Isg15/Oasl2/Pik3c2g/Isg20/Bst2/Apobec3/Oas2/Ccl12/Ifih1/Tnf/Parp10/Eif2ak2/Ifi27/Shfl/Ifitm3/Tasor/Plscr1/Resf1/Atg16l2/Prkn/Fam111a/Rnasel/Nr5a2/Inpp5k
GO:0006935	chemotaxis	498	0.365866	1.59787	7.063e-07	2.13584e-05	1.81203e-05	2031	tags=28%, list=15%, signal=25%	Il4/Cxcl2/Fpr1/Ccl4/Ccl3/Bst1/Il1b/Ccl9/Trem1/Hc/Sell/Ppbp/Cxcl13/Ccl7/Tnfsf18/Lama1/Ccl8/Gdnf/Ccl5/Stap1/Ccr4/Ch25h/Cysltr1/Fgf18/Ccrl2/Ccr3/Cxcl10/Ccr2/Grem1/Cxcr3/Ntrk1/Ccdc141/Fcgr3/Rhoh/Ccr8/Fcer1g/Nr4a3/Coro1a/Slamf9/Gpr18/C5ar1/Dock2/Ptpro/Pik3c2g/Ccr5/Ccr1/Adam8/Cmtm5/Cxcr6/Rac2/Ccl11/Ccl2/Xcl1/Sema4f/Cdh4/Ccl12/Slamf8/Gpr183/Ccl20/P2ry12/Lgi1/Hoxa2/Cxcr2/Ptafr/Csf3r/Nckap1l/Ntf3/Lpar1/Ac…
GO:0071675	regulation of mononuclear cell migration	104	0.564068	2.05765	7.49537e-07	2.25508e-05	1.91319e-05	1955	tags=38%, list=14%, signal=33%	Il4/Trem1/Cxcl13/Ccl7/Tnfsf18/Ccl5/Cxcl10/Ccr2/Grem1/Gcsam/Tnfrsf14/C5ar1/Itga4/Ccr1/Adam8/Ccl2/Xcl1/Ccl12/Slamf8/Ccl20/Spi1/Stk10/Aif1/Ripor2/Lyn/Spn/Tnfsf14/Cd47/Padi2/C3ar1/Lgmn/Csf1/Plcb1/Itgb3/Jam2/Ccr7/Il34/Ripk3/Mstn/Csf1r
GO:0002720	positive regulation of cytokine production involved in immune response	59	0.642715	2.1041	7.72799e-07	2.31332e-05	1.96261e-05	1696	tags=46%, list=12%, signal=40%	Il4/Il1b/Cd226/Nlrp3/Il6/Tbx21/Clnk/Rsad2/Cd160/Tnfrsf14/Fcer1g/Nr4a3/Gimap5/Cd55/Xcl1/Ddx58/Sash3/Tlr4/Cd74/Laptm5/B2m/Tlr2/Spon2/Ffar2/Il18r1/Lacc1/Cd36
GO:0042509	regulation of tyrosine phosphorylation of STAT protein	54	0.66786	2.20393	8.24876e-07	2.4568e-05	2.08433e-05	1214	tags=41%, list=9%, signal=37%	Il4/Hpx/Osm/Il6/Tnfsf18/Ccl5/Erbb4/Il24/Parp14/Il6ra/Lif/Socs3/Parp9/Hcls1/Il15/Irf1/Clcf1/Jak2/Tnfrsf18/Lyn/Lck/Socs1
GO:0042267	natural killer cell mediated cytotoxicity	44	0.694667	2.23861	8.69129e-07	2.55067e-05	2.16397e-05	1263	tags=45%, list=9%, signal=41%	Klrc1/Cd226/Lag3/Gzmb/Nkg7/Cd160/Klrk1/Coro1a/Gimap5/Klrd1/Il18rap/Slamf6/Havcr2/Rab27a/Vav1/Stat5a/Pik3r6/Ptpn6/Tap1/Sh2d1b1
GO:0032612	interleukin-1 production	91	0.582729	2.08848	8.67716e-07	2.55067e-05	2.16397e-05	2355	tags=51%, list=17%, signal=42%	Nlrp12/Cd33/Ccl3/Il1b/Aim2/Nlrp3/Il6/Casp4/Mefv/Nr1h4/Mndal/Slamf9/Nlrc3/Tyrobp/Ccr5/Gsdmd/Sphk1/Ccl20/Tlr4/Havcr2/Tnf/Tlr8/Il1r2/Nlrc4/Usp50/Aqp4/Il16/Jak2/Sucnr1/Tlr2/Ghrl/Anxa1/Casp1/Cd36/Tmem106a/Tnfaip3/Ccr7/S100a13/Nod1/Casp8/Malt1/Isl1/Trem2/Mr1/Ifnar1/Igf1
GO:0072503	cellular divalent inorganic cation homeostasis	401	0.376547	1.61559	8.69302e-07	2.55067e-05	2.16397e-05	2046	tags=31%, list=15%, signal=27%	Cxcl2/Fpr1/Ccl3/Il1b/Cxcl13/Ramp3/Ccl8/Ccl5/Ptgir/F2rl2/Ccr4/Ptger2/Ccrl2/Ccr3/Cxcl10/Ptprc/Ccr2/Ptgdr/Cxcr3/Cacna1e/P2rx2/Ryr2/Htr2a/Gpr174/Jak3/Ccr8/Gm5127/Coro1a/Gimap5/Gpr18/C5ar1/P2ry10/Rgn/Ptgfr/Cd52/Agt/Ccr5/Ccr1/Cd55/Cxcr6/Adra1a/Gpr65/Ccl2/Xcl1/Ccl12/Cd38/Gata1/Cxcr2/Pln/Lpar1/Cav3/Ackr4/Inpp4b/Gpr17/Slc24a3/Nmb/Ptger3/Bnip3/Gata2/Ms4a2/Tgm2/Ackr2/Jak2/Xcr1/Adra1b/Lyn/Myh7b/Lck/Thy1/Slc1…
GO:0051345	positive regulation of hydrolase activity	470	0.369762	1.61476	9.15592e-07	2.67326e-05	2.26797e-05	2563	tags=26%, list=18%, signal=22%	Rgs1/Cd33/Ccl4/Ccl3/Ccl9/Aim2/Cxcl13/Nlrp3/Ccl7/Ccl8/Ccl5/Itk/Txk/Cd300a/Mefv/Il24/Iqsec3/Ptprc/Rasgef1c/Htr2a/Ntrk1/Plek/Tbc1d10c/Rgn/Dock10/Rasgrp4/Agt/Rasgef1a/Sele/Adra1a/Gpr65/Ccl11/Stat1/Ccl2/Lrrk2/Xcl1/Acvr1c/Pla2g5/Ccl12/Fas/Ccl20/Cd86/Arhgap45/Ptafr/Ntf3/Lpar1/Rgs14/Laptm5/Tnf/Casp12/Ms4a2/Vav1/Nlrc4/Usp50/Jak2/Lyn/Tnfrsf23/Plin5/Lck/Thy1/Rgs10/Ralgps1/Vsir/Cav2/Mbp/Chn1/Atp2a3/Esr1/Arhg…
GO:0071347	cellular response to interleukin-1	69	0.613664	2.11488	1.00049e-06	2.9068e-05	2.46611e-05	1268	tags=32%, list=9%, signal=29%	Ankrd1/Acod1/Ccl4/Ccl3/Il1b/Ccl9/Il6/Ccl7/Ccl8/Ccl5/Zbp1/Ccl11/Ccl2/Xcl1/Ccl12/Ccl20/Irf1/Il1r2/Rps6ka5/Vrk2/Il1rn/Cd47
GO:0032647	regulation of interferon-alpha production	27	0.779429	2.23439	1.00595e-06	2.90841e-05	2.46748e-05	1196	tags=52%, list=9%, signal=47%	Irf7/Ptpn22/Nlrc3/Tlr9/Stat1/Ddx58/Ifih1/Tlr4/Nmi/Havcr2/Tlr8/Tlr7/Flt3/Tlr3
GO:0002224	toll-like receptor signaling pathway	105	0.554534	2.02287	1.06412e-06	3.06167e-05	2.5975e-05	2057	tags=40%, list=15%, signal=34%	Acod1/Gfi1/Cd300a/Cd180/Rsad2/Cd300lf/Nr1h4/Irf7/Ptpn22/Tasl/Pik3ap1/Tlr9/Tlr4/Cd86/Irf1/Nmi/Havcr2/Tlr8/Unc93b1/Lbp/Tlr1/Lyn/Tlr7/Ly96/Tlr13/Cyba/Tlr2/Tlr3/Esr1/Nr1h3/Cav1/Ifi35/Lrrfip2/Cd14/Cd36/Lrrc19/Tnfaip3/Rftn1/Irf4/Scimp/Tnip2/Gramd4
GO:0072507	divalent inorganic cation homeostasis	427	0.372329	1.60792	1.19777e-06	3.42955e-05	2.9096e-05	2217	tags=32%, list=16%, signal=28%	Cxcl2/Fpr1/Ccl3/Il1b/Cxcl13/Ramp3/Ccl8/Ccl5/Ptgir/F2rl2/Ccr4/Ptger2/Ccrl2/Ccr3/Cxcl10/Ptprc/Ccr2/Ptgdr/Cxcr3/Cacna1e/P2rx2/Ryr2/Htr2a/Gpr174/Jak3/Ccr8/Gm5127/Coro1a/Gimap5/Gpr18/C5ar1/P2ry10/Rgn/Ptgfr/Cd52/Agt/Ccr5/Ccr1/Cd55/Cxcr6/Adra1a/Gpr65/Ccl2/Xcl1/Snx10/Ccl12/Cd38/Scn5a/Gata1/Cxcr2/Pln/Lpar1/Cav3/Ackr4/Inpp4b/Gpr17/Slc24a3/Nmb/Ptger3/Bnip3/Gata2/Ms4a2/Tmc8/Tgm2/Ackr2/Jak2/Xcr1/Adra1b/Lyn/My…
GO:0002688	regulation of leukocyte chemotaxis	111	0.54789	2.03084	1.23344e-06	3.51472e-05	2.98186e-05	2023	tags=40%, list=15%, signal=34%	Il4/Bst1/Il1b/Trem1/Hc/Sell/Cxcl13/Ccl7/Tnfsf18/Ccl5/Stap1/Cxcl10/Ccr2/Grem1/Gpr18/C5ar1/Ccr1/Rac2/Ccl2/Xcl1/Ccl12/Slamf8/Cxcr2/Nckap1l/Cd74/Spi1/Aif1/Lbp/Ripor2/Lyn/Mmp28/Gpsm3/Tnfsf14/Padi2/C3ar1/Lgmn/Csf1/Ccr7/Il34/Vegfc/Mstn/Csf1r/C5ar2/Thbs4
GO:0048002	antigen processing and presentation of peptide antigen	45	0.683115	2.1948	1.34512e-06	3.8146e-05	3.23628e-05	1146	tags=51%, list=8%, signal=47%	H2-T22/H2-Ob/Fcgr3/Fcgr1/H2-Q7/Fcer1g/Clec4a1/Ctss/Marchf1/Hfe/Clec4a2/H2-Aa/H2-Eb1/H2-Ab1/Cd74/H2-DMa/Fcgr2b/B2m/Unc93b1/Gm8909/Slc11a1/H2-Q1/Tap1
GO:0071356	cellular response to tumor necrosis factor	139	0.509931	1.96678	1.35659e-06	3.82881e-05	3.24834e-05	1093	tags=22%, list=8%, signal=20%	Ankrd1/Acod1/Ccl4/Ccl3/Ccl9/Aim2/Il6/Ccl7/Tnfsf18/Ccl8/Ccl5/Myog/Nr1h4/Tnfrsf11a/Traf1/Tnfsf13b/Ccl11/Sphk1/Myod1/Stat1/Ccl2/Xcl1/Ccl12/Ccl20/Irf1/Laptm5/Tnf/Jak2/Traf5/Ccdc3
GO:0042531	positive regulation of tyrosine phosphorylation of STAT protein	42	0.692421	2.20373	1.39444e-06	3.89852e-05	3.30748e-05	1014	tags=45%, list=7%, signal=42%	Il4/Hpx/Osm/Il6/Tnfsf18/Ccl5/Erbb4/Il24/Parp14/Il6ra/Lif/Parp9/Hcls1/Il15/Clcf1/Jak2/Tnfrsf18/Lyn/Lck
GO:0002218	activation of innate immune response	39	0.706821	2.18383	1.3908e-06	3.89852e-05	3.30748e-05	1188	tags=38%, list=9%, signal=35%	Klrc1/Aim2/Clec4n/Zbp1/Mndal/Ifi203/Klrk1/Tyrobp/Klrd1/Tlr9/Trim30d/Sting1/Tlr4/Nlrc4/Tlr2
GO:0002673	regulation of acute inflammatory response	39	0.70638	2.18247	1.43531e-06	3.99393e-05	3.38842e-05	1787	tags=67%, list=13%, signal=58%	Il4/Il1b/Cnr1/Nlrp3/Il6/Ccl5/Ptgs2/C3/Fcgr3/Fcgr1/Fcer1g/Fut7/Tnfrsf11a/Ccr5/Adam8/Dnase1l3/Tnf/Ptger3/Fcgr2b/Alox5ap/Pik3cg/Spn/Ffar2/Il20rb/Adora1/Ccr7
GO:0070665	positive regulation of leukocyte proliferation	133	0.521559	1.99605	1.48772e-06	4.12044e-05	3.49575e-05	2010	tags=45%, list=14%, signal=39%	Il4/Cd28/Bst1/Il1b/Il6/Ccl5/Il12rb2/Csf2rb/Tnfrsf4/Ptprc/Ccr2/Ptpn22/Jak3/Csf2ra/Cd3e/Coro1a/Cd244a/Csf2rb2/Tlr9/Cd46/Cd55/Tnfsf13b/Zap70/Xcl1/Sash3/Card11/Gpr183/Flt3l/Cd38/Il15/Tlr4/Cd86/Havcr2/Nckap1l/Cd80/Cd74/Rasal3/Il12rb1/Clcf1/Stat5a/Il2ra/Tnfsf9/Aif1/Jak2/Lyn/Il7/Itgal/Cd4/Spn/Cd274/Anxa1/Csf1/Tgfbr2/Ccr7/Il6st/Il34/Wnt3a/Csf1r/Syk/Cd6
GO:0032653	regulation of interleukin-10 production	47	0.679471	2.21325	1.49664e-06	4.12585e-05	3.50034e-05	1991	tags=53%, list=14%, signal=46%	Il4/Cd28/Tnfrsf9/Il6/Jak3/Isg15/Fcer1g/Tyrobp/Tlr9/Cd46/Sash3/Tlr4/Cd83/Fcgr2b/Vsir/Hgf/Tlr2/Cd47/Cd274/Tnfrsf21/Il20rb/Cd34/Irf4/Pibf1/Syk
GO:0002687	positive regulation of leukocyte migration	138	0.509811	1.96776	1.53627e-06	4.21549e-05	3.57639e-05	2023	tags=39%, list=15%, signal=34%	Il4/Il1b/Trem1/Sell/Cxcl13/Ccl7/Tnfsf18/Ccl5/Cxcl10/Ccr2/Mmp9/Tnfrsf14/Fut7/C5ar1/Itga4/Ccr1/Adam8/Sele/Rac2/Ccl2/Xcl1/Ccl12/Ccl20/P2ry12/Cxcr2/Ptafr/Nckap1l/Cd74/Spi1/Ptger3/Aif1/Lbp/Ripor2/Tnfrsf18/Thy1/Gpsm3/Tlr2/Spn/Tnfsf14/Cd47/C3ar1/Lgmn/Icam1/Itga2/Csf1/P2rx4/Itgb3/Jam2/Ccr7/Il34/Vegfc/Mstn/Csf1r/Thbs4
GO:0050871	positive regulation of B cell activation	75	0.607555	2.11772	1.58925e-06	4.34077e-05	3.68267e-05	1078	tags=32%, list=8%, signal=30%	Il4/Il10/Cd28/Bst1/Il6/Tbx21/Tnfrsf4/Ptprc/Cd27/Tlr9/Tnfsf13b/Sash3/Card11/Gpr183/Cd38/Tlr4/Nckap1l/Cd74/Inpp5d/Clcf1/Il2rg/Stat5a/Mad2l2/Il7
GO:0032728	positive regulation of interferon-beta production	40	0.695007	2.16762	2.0522e-06	5.57953e-05	4.73363e-05	2348	tags=52%, list=17%, signal=44%	Oas3/Irf7/Ptpn22/Isg15/Tlr9/Oas2/Sting1/Ddx58/Ifih1/Dhx58/Tlr4/Irf1/Tlr8/Tlr7/Tlr2/Tlr3/Zbtb20/Trim56/Riok3/Ifnar1/Flot1
GO:0048245	eosinophil chemotaxis	14	0.876293	2.14158	2.11269e-06	5.71776e-05	4.85091e-05	606	tags=64%, list=4%, signal=62%	Il4/Ccl4/Ccl7/Ccl8/Ccl5/Ccr3/Ccl11/Ccl2/Ccl12
GO:0045069	regulation of viral genome replication	67	0.616386	2.10681	2.16389e-06	5.8261e-05	4.94282e-05	2335	tags=36%, list=17%, signal=30%	Ifitm6/Oas3/Ccl5/Oasl1/Rsad2/Isg15/Oasl2/Isg20/Bst2/Apobec3/Oas2/Ifih1/Tnf/Parp10/Eif2ak2/Shfl/Ifitm3/Tasor/Plscr1/Resf1/Fam111a/Rnasel/Nr5a2/Inpp5k
GO:0019216	regulation of lipid metabolic process	308	0.399397	1.67678	2.17238e-06	5.8261e-05	4.94282e-05	2083	tags=25%, list=15%, signal=22%	Apob/Il1b/Cnr1/Gfi1/Ptgs2/Sctr/C3/Trib3/Erbb4/Pdk4/Nr1h4/Pck1/Htr2a/Hcar2/Nr4a3/Gimap5/Adora2b/Rgn/Rubcnl/Agt/Rnf213/Fmo5/Sphk1/Ces1d/Cd74/Fgr/Fgfr4/Tnf/Gpld1/Erfe/Stat5a/Etfbkmt/Pip4k2a/Asxl3/Lyn/Plin5/Dab2/Thrsp/Ccdc3/Avpr1a/Pik3cg/Pde8b/Esr1/Hcar1/Ttc39b/Tnfaip8l3/Apobec1/Pde3b/Nr1h3/Cav1/Fabp3/Bmp5/Anxa1/Elovl5/Sod1/Pla2g4a/Zbtb20/Adipoq/Sorbs1/Adora1/Cd36/Pik3ip1/Avil/Twist1/Abcd2/Acsl4/Tspo…
GO:1990868	response to chemokine	56	0.652365	2.16301	2.34129e-06	6.22279e-05	5.27937e-05	1420	tags=36%, list=10%, signal=32%	Cxcl2/Ccl4/Ccl3/Ccl9/Ppbp/Cxcl13/Ccl7/Ccl8/Ccl5/Cxcl10/Ccr1/Ccl11/Ccl2/Xcl1/Ccl12/Ccl20/Ripor2/Lox/Padi2/Cxcr4
GO:1990869	cellular response to chemokine	56	0.652365	2.16301	2.34129e-06	6.22279e-05	5.27937e-05	1420	tags=36%, list=10%, signal=32%	Cxcl2/Ccl4/Ccl3/Ccl9/Ppbp/Cxcl13/Ccl7/Ccl8/Ccl5/Cxcl10/Ccr1/Ccl11/Ccl2/Xcl1/Ccl12/Ccl20/Ripor2/Lox/Padi2/Cxcr4
GO:0001773	myeloid dendritic cell activation	32	0.733729	2.18455	2.38158e-06	6.30162e-05	5.34625e-05	924	tags=47%, list=7%, signal=44%	Il4/Il10/Clec4d/Klrk1/Gimap5/Cd244a/Dock2/Cd37/Flt3l/Camk4/Havcr2/Batf2/Spi1/Batf3/Tnfsf9
GO:0002709	regulation of T cell mediated immunity	71	0.606221	2.0826	2.43707e-06	6.4198e-05	5.4465e-05	1703	tags=44%, list=12%, signal=39%	Il4/Il1b/Clec4g/Nlrp3/Il6/H2-T22/Tbx21/Rsad2/Ptprc/Ccr2/H2-Q7/Fut7/Klrd1/Hfe/Tnfrsf1b/Cd55/Xcl1/Sash3/Was/Nckap1l/B2m/Il7r/Cyrib/Gm8909/Vsir/H2-Q1/Spn/Il4i1/Il18r1/Il20rb/Tap2
GO:0046634	regulation of alpha-beta T cell activation	97	0.559634	2.01742	2.54045e-06	6.66251e-05	5.65242e-05	1302	tags=38%, list=9%, signal=35%	Il4/Cd28/Nlrp3/Il6/Tnfsf18/Cd300a/Tbx21/Il12rb2/Cd160/Ptprc/Ccr2/Adora2a/Ptpn22/Jak3/Tnfrsf14/Cd3e/Gimap5/Cd244a/Hfe/Cd55/Zap70/Xcl1/Sash3/H2-Ab1/Irf1/Ikzf1/Cd83/Nckap1l/Cd80/Rasal3/Il12rb1/Il2rg/Nfkbid/Jak2/Vsir/Socs1/Cd274
GO:0002312	B cell activation involved in immune response	77	0.583757	2.05509	2.59328e-06	6.7711e-05	5.74455e-05	1546	tags=27%, list=11%, signal=24%	Il4/Il10/Cd28/Il6/Tbx21/Cd180/Ptprc/Dock10/Mfng/Gpr183/Tlr4/Spi1/Clcf1/Parp3/Irf8/Mad2l2/Cdh17/Itm2a/Batf/Plcl2/Gapt
GO:0034340	response to type I interferon	47	0.674551	2.19723	2.68659e-06	6.98396e-05	5.92513e-05	1441	tags=34%, list=10%, signal=31%	Ifitm6/Oas3/Ch25h/Zbp1/Irf7/Samhd1/Isg15/Oas2/Stat1/Sting1/Nlrc5/Stat2/Ifi27/Shfl/Ifitm3/Ikbke
GO:0002820	negative regulation of adaptive immune response	46	0.671444	2.17034	2.74724e-06	7.11044e-05	6.03245e-05	1752	tags=54%, list=13%, signal=48%	Il4/Clec4g/Tnfsf18/Samsn1/Tbx21/Cr2/Cd160/Ptprc/Jak3/Tnfrsf14/Klrd1/Hfe/Cd46/Cd55/Havcr2/Nckap1l/Parp3/Fcgr2b/Il7r/Vsir/Ptpn6/Spn/Il4i1/Il20rb/Cr1l
GO:0032715	negative regulation of interleukin-6 production	40	0.692283	2.15912	2.81741e-06	7.26034e-05	6.15962e-05	2005	tags=52%, list=14%, signal=45%	Il10/Nlrp12/Nr1h4/Ptpn22/Nlrc3/Tlr9/C1qtnf3/Bank1/Tlr4/Havcr2/Nckap1l/Tnf/Inpp5d/Aqp4/Flt3/Hgf/Ptpn6/Ghrl/Tnfaip3/Arrb1/C5ar2
GO:0070555	response to interleukin-1	84	0.574276	2.02973	2.93432e-06	7.52887e-05	6.38743e-05	1268	tags=29%, list=9%, signal=26%	Ankrd1/Acod1/Ccl4/Ccl3/Il1b/Ccl9/Il6/Ccl7/Ccl8/Ccl5/Zbp1/Tnfrsf11a/Sele/Ccl11/Ccl2/Xcl1/Ccl12/Ccl20/Irf1/Il1r2/Rps6ka5/Vrk2/Il1rn/Cd47
GO:0002920	regulation of humoral immune response	33	0.733378	2.18512	3.00101e-06	7.63389e-05	6.47653e-05	1787	tags=64%, list=13%, signal=56%	Hpx/Acod1/Il1b/Cd5l/C6/C3/Cr2/Ptprc/Gimap5/Cd37/Cd46/Cd55/H2-DMa/Tnf/Fcgr2b/Fcer2a/Serping1/Ptpn6/Gata6/Cr1l/Ccr7
GO:0032088	negative regulation of NF-kappaB transcription factor activity	74	0.587063	2.03488	2.99774e-06	7.63389e-05	6.47653e-05	1899	tags=30%, list=14%, signal=26%	Nlrp12/Acod1/Aim2/Nlrp3/Gfi1/Nr1h4/Nwd1/Nlrc3/Tlr9/Tceal7/Trim21/Havcr2/Ptgis/Spi1/Parp10/Nfkbid/Nlrc5/Anxa4/Cyld/Tnfaip3/Tut4/Arrb1
GO:0002715	regulation of natural killer cell mediated immunity	32	0.728111	2.16783	3.08075e-06	7.80324e-05	6.62021e-05	1263	tags=53%, list=9%, signal=48%	Klrc1/Cd226/Lag3/Cd96/Clnk/Cd160/Klrk1/Gimap5/Klrd1/Il18rap/Slamf6/Havcr2/Vav1/Stat5a/Pik3r6/Tap1/Sh2d1b1
GO:0002717	positive regulation of natural killer cell mediated immunity	21	0.801658	2.14868	3.36404e-06	8.48454e-05	7.19822e-05	1263	tags=62%, list=9%, signal=56%	Klrc1/Cd226/Lag3/Clnk/Cd160/Klrk1/Gimap5/Klrd1/Il18rap/Slamf6/Vav1/Stat5a/Sh2d1b1
GO:0048730	epidermis morphogenesis	40	-0.799174	-2.05966	3.73625e-06	9.38337e-05	7.96078e-05	1280	tags=40%, list=9%, signal=36%	Ctnnb1/Runx1/Ctsl/Tfap2a/Notch1/Krt17/Fgf10/Foxq1/Gli2/Dlx3/Klk14/Shh/Foxe1/Krt27/Krt25/Krt71
GO:0060760	positive regulation of response to cytokine stimulus	58	0.631414	2.07324	4.55579e-06	0.000113933	9.666e-05	2026	tags=47%, list=15%, signal=40%	Hpx/Irgm1/Gfi1/Txk/Igtp/Cd300lf/Zbp1/Irf7/Parp14/Parp9/Sting1/Ddx58/Ifih1/Tlr4/Cd74/Laptm5/Nlrc5/Il7/Tlr2/Ticam2/Cxcr4/Ikbke/Csf1/Casp1/Crebrf/Trim56/Prkn
GO:0032608	interferon-beta production	58	0.630135	2.06904	5.07645e-06	0.000125892	0.000106805	2371	tags=41%, list=17%, signal=34%	Oas3/Irf7/Ptpn22/Isg15/Nlrc3/Tlr9/Oas2/Sting1/Ddx58/Ifih1/Dhx58/Tlr4/Irf1/Nmi/Tlr8/Tlr7/Tlr2/Tlr3/Zbtb20/Trim56/Riok3/Ifnar1/Flot1/Relb
GO:0032648	regulation of interferon-beta production	58	0.630135	2.06904	5.07645e-06	0.000125892	0.000106805	2371	tags=41%, list=17%, signal=34%	Oas3/Irf7/Ptpn22/Isg15/Nlrc3/Tlr9/Oas2/Sting1/Ddx58/Ifih1/Dhx58/Tlr4/Irf1/Nmi/Tlr8/Tlr7/Tlr2/Tlr3/Zbtb20/Trim56/Riok3/Ifnar1/Flot1/Relb
GO:0032727	positive regulation of interferon-alpha production	23	0.776936	2.1301	5.12682e-06	0.000126611	0.000107416	1196	tags=48%, list=9%, signal=44%	Irf7/Ptpn22/Tlr9/Stat1/Ddx58/Ifih1/Tlr4/Tlr8/Tlr7/Flt3/Tlr3
GO:0046633	alpha-beta T cell proliferation	42	0.673472	2.14342	5.36262e-06	0.000131885	0.00011189	1302	tags=48%, list=9%, signal=43%	Cd28/Il12rb2/Ptprc/Ccr2/Ptpn22/Tnfrsf14/Cd3e/Cd244a/Dock2/Cd55/Zap70/Xcl1/Il15/Irf1/Cd80/Rasal3/Il12rb1/Jak2/Vsir/Cd274
GO:0046641	positive regulation of alpha-beta T cell proliferation	23	0.776276	2.12829	5.54363e-06	0.000135773	0.000115189	973	tags=61%, list=7%, signal=57%	Cd28/Il12rb2/Ptprc/Ccr2/Ptpn22/Cd3e/Cd244a/Cd55/Zap70/Xcl1/Cd80/Rasal3/Il12rb1/Jak2
GO:0048247	lymphocyte chemotaxis	43	0.684455	2.18675	5.84385e-06	0.000142537	0.000120927	646	tags=42%, list=5%, signal=40%	Ccl4/Ccl3/Ccl9/Cxcl13/Ccl7/Ccl8/Ccl5/Ch25h/Cxcl10/Ccr2/Cxcr3/Adam8/Ccl11/Ccl2/Xcl1/Ccl12/Gpr183/Ccl20
GO:0050671	positive regulation of lymphocyte proliferation	119	0.510392	1.92337	5.98234e-06	0.000145317	0.000123286	1302	tags=38%, list=9%, signal=35%	Il4/Cd28/Bst1/Il1b/Il6/Ccl5/Il12rb2/Tnfrsf4/Ptprc/Ccr2/Ptpn22/Jak3/Cd3e/Coro1a/Cd244a/Tlr9/Cd46/Cd55/Tnfsf13b/Zap70/Xcl1/Sash3/Card11/Gpr183/Cd38/Il15/Tlr4/Cd86/Havcr2/Nckap1l/Cd80/Cd74/Rasal3/Il12rb1/Clcf1/Stat5a/Il2ra/Tnfsf9/Aif1/Jak2/Il7/Itgal/Cd4/Spn/Cd274
GO:0002704	negative regulation of leukocyte mediated immunity	50	0.640321	2.08518	6.20117e-06	0.000150018	0.000127274	1752	tags=58%, list=13%, signal=51%	Clec4g/Cd96/Cd300a/Tbx21/Cr2/Ptprc/Ccr2/Jak3/Klrd1/Hfe/Bst2/Cd46/Cd55/Havcr2/Nckap1l/Il13ra2/Spi1/Parp3/Fcgr2b/Il7r/Vsir/Ptpn6/Tap1/Spn/Sh2d1b1/Il4i1/Il20rb/Tap2/Cr1l
GO:0032946	positive regulation of mononuclear cell proliferation	121	0.505644	1.91318	6.53635e-06	0.000157484	0.000133608	1302	tags=37%, list=9%, signal=34%	Il4/Cd28/Bst1/Il1b/Il6/Ccl5/Il12rb2/Tnfrsf4/Ptprc/Ccr2/Ptpn22/Jak3/Cd3e/Coro1a/Cd244a/Tlr9/Cd46/Cd55/Tnfsf13b/Zap70/Xcl1/Sash3/Card11/Gpr183/Cd38/Il15/Tlr4/Cd86/Havcr2/Nckap1l/Cd80/Cd74/Rasal3/Il12rb1/Clcf1/Stat5a/Il2ra/Tnfsf9/Aif1/Jak2/Il7/Itgal/Cd4/Spn/Cd274
GO:0032755	positive regulation of interleukin-6 production	96	0.536895	1.93352	6.63614e-06	0.000159241	0.000135098	2000	tags=41%, list=14%, signal=35%	Il1b/Il6/Fcer1g/Adora2b/Il6ra/Tyrobp/Tlr9/Ccr5/Ddx58/Ifih1/Tlr4/Ptafr/Cd74/Laptm5/Tnf/Tlr8/Tnfsf9/Unc93b1/Aif1/Lbp/Tlr1/Il16/Tlr7/Mbp/Cyba/Tlr2/Tlr3/Ticam2/Pou2f2/Spon2/Zbtb20/Crhr2/Cd36/Tmem106a/Tut4/Twist1/Scimp/Syk/Nod1
GO:1903556	negative regulation of tumor necrosis factor superfamily cytokine production	57	0.632764	2.09149	6.91651e-06	0.000165299	0.000140238	2582	tags=47%, list=19%, signal=39%	Il4/Il10/Cd33/Nr1h4/Ptpn22/Clec4a1/Gpr18/Nlrc3/Clec4a2/Tlr4/Havcr2/Lbp/Vsir/Flt3/Ptpn6/Ghrl/Cd274/Adipoq/Tnfaip3/Twist1/Cd34/Tspo/C5ar2/Trem2/Igf1/Twist2/Arrb2
GO:0032613	interleukin-10 production	49	0.650048	2.11261	7.51614e-06	0.000178908	0.000151784	1991	tags=51%, list=14%, signal=44%	Il4/Cd28/Tnfrsf9/Il6/Jak3/Isg15/Fcer1g/Tyrobp/Tlr9/Cd46/Sash3/Tlr4/Cd83/Fcgr2b/Vsir/Hgf/Tlr2/Cd47/Cd274/Tnfrsf21/Il20rb/Cd34/Irf4/Pibf1/Syk
GO:0062207	regulation of pattern recognition receptor signaling pathway	93	0.543344	1.95038	7.71463e-06	0.000182898	0.00015517	2057	tags=35%, list=15%, signal=30%	Acod1/Gfi1/Ddx60/Cd300a/Oasl1/Rsad2/Cd300lf/Irf7/Ptpn22/Tasl/Pik3ap1/Tlr9/Dhx58/Tlr4/Irf1/Lbp/Tlr1/Lyn/Slc15a3/Cyba/Tlr2/Tlr3/Esr1/Nr1h3/Cav1/Rnf125/Ifi35/Cd36/Tnfaip3/Trim15/Irf4/Riok3/Gramd4
GO:0050852	T cell receptor signaling pathway	106	0.52024	1.90989	7.96965e-06	0.000188192	0.00015966	1925	tags=36%, list=14%, signal=31%	Cd28/Themis/Skint7/Cd226/Tespa1/Itk/Txk/Cd300a/Ctla4/Cd160/Ptprc/Ptpn22/Cd3e/Trat1/Skint10/Zap70/Lcp2/Fyb/Cd8a/Card11/Laptm5/Themis2/Sla2/Nfkbid/Kcnn4/Cd247/Lck/Thy1/Skap1/Ptpn6/Tnfrsf21/Cyld/Ubash3a/Pde4d/Ccr7/Rftn1/Phpt1/Cblb
GO:0031069	hair follicle morphogenesis	34	-0.810732	-2.04813	8.46506e-06	0.000199097	0.000168912	1280	tags=41%, list=9%, signal=37%	Ctnnb1/Runx1/Ctsl/Notch1/Krt17/Fgf10/Foxq1/Gli2/Dlx3/Shh/Foxe1/Krt27/Krt25/Krt71
GO:0030888	regulation of B cell proliferation	61	0.610014	2.03129	8.7396e-06	0.000204742	0.000173701	1078	tags=38%, list=8%, signal=35%	Il4/Il10/Bst1/Cd300a/Ctla4/Tnfrsf4/Ptprc/Tyrobp/Tlr9/Tnfsf13b/Btk/Sash3/Card11/Gpr183/Cd38/Tlr4/Nckap1l/Cd74/Inpp5d/Clcf1/Fcgr2b/Lyn/Il7
GO:1903557	positive regulation of tumor necrosis factor superfamily cytokine production	94	0.540885	1.94936	9.05022e-06	0.000211184	0.000179167	2000	tags=44%, list=14%, signal=38%	Oas3/Ccl4/Ccl3/Il6/Cd2/Ptprc/Ccr2/Fcgr3/Fcer1g/Tyrobp/Tlr9/Ifngr1/Ccr5/Adam8/Oas2/Ccl2/Lrrk2/Ddx58/Sash3/Ifih1/Tlr4/Ptafr/Havcr2/Lbp/Tlr1/Jak2/Ly96/Cyba/Tlr2/Tlr3/Spn/Spon2/Lrrfip2/Zbtb20/Cd14/Cd36/Tmem106a/Ccr7/Twist1/Syk/Nod1
GO:0035710	CD4-positive, alpha-beta T cell activation	96	0.532956	1.91934	9.13284e-06	0.000212276	0.000180093	1595	tags=38%, list=11%, signal=33%	Il4/Nlrp3/Il6/Tnfsf18/Tbx21/Nkg7/Rsad2/Cd160/Satb1/Ccr2/Ly9/Jak3/Gimap5/Fut7/Il6ra/Tox/Cd55/Xcl1/Cracr2a/Sash3/Slamf6/Gpr183/Irf1/Cd83/Nckap1l/Il2rg/Nfkbid/Vsir/Socs1/Spn/Cd274/Batf/Anxa1/Il18r1/Tcirg1/Tgfbr2
GO:0002753	cytoplasmic pattern recognition receptor signaling pathway	52	0.641711	2.12167	9.23578e-06	0.00021383	0.000181412	2017	tags=35%, list=14%, signal=30%	Oas3/Irgm1/Ddx60/Oasl1/Igtp/Ptpn22/Ddx58/Ifih1/Dhx58/Tlr4/Slc15a3/Alpk1/Rnf125/Lacc1/Tnfaip3/Trim15/Riok3/Tifa
GO:0050920	regulation of chemotaxis	205	0.435982	1.75157	9.43156e-06	0.000217513	0.000184536	2023	tags=32%, list=15%, signal=28%	Il4/Bst1/Il1b/Trem1/Hc/Sell/Cxcl13/Ccl7/Tnfsf18/Ccl5/Stap1/Ccr4/Fgf18/Cxcl10/Ccr2/Grem1/Cxcr3/Gpr18/C5ar1/Ccr1/Rac2/Ccl2/Xcl1/Sema4f/Ccl12/Slamf8/Gpr183/P2ry12/Cxcr2/Nckap1l/Ntf3/Lpar1/Cd74/Spi1/Aif1/Lbp/Ripor2/Cyrib/Il16/Lyn/Mmp28/Sucnr1/Sema3a/Gpsm3/Sema3c/Tnfsf14/Padi2/C3ar1/Lgmn/Cxcr4/Itga2/Sema6d/Csf1/P2rx4/Ccr7/Sema6b/Plxna4/Il34/Wnt3a/Vegfc/Prkd1/Mstn/Csf1r/C5ar2/Thbs4
GO:0060337	type I interferon signaling pathway	42	0.665183	2.11704	1.02348e-05	0.000234214	0.000198706	1441	tags=33%, list=10%, signal=30%	Ifitm6/Oas3/Zbp1/Irf7/Samhd1/Isg15/Oas2/Stat1/Sting1/Nlrc5/Stat2/Ifi27/Ifitm3/Ikbke
GO:0071357	cellular response to type I interferon	42	0.665183	2.11704	1.02348e-05	0.000234214	0.000198706	1441	tags=33%, list=10%, signal=30%	Ifitm6/Oas3/Zbp1/Irf7/Samhd1/Isg15/Oas2/Stat1/Sting1/Nlrc5/Stat2/Ifi27/Ifitm3/Ikbke
GO:0045954	positive regulation of natural killer cell mediated cytotoxicity	19	0.801655	2.09216	1.05121e-05	0.000239636	0.000203305	1263	tags=63%, list=9%, signal=58%	Klrc1/Cd226/Lag3/Cd160/Klrk1/Gimap5/Klrd1/Il18rap/Slamf6/Vav1/Stat5a/Sh2d1b1
GO:0032652	regulation of interleukin-1 production	86	0.56538	2.0207	1.16519e-05	0.0002646	0.000224485	2355	tags=49%, list=17%, signal=41%	Nlrp12/Cd33/Ccl3/Aim2/Nlrp3/Il6/Casp4/Mefv/Nr1h4/Mndal/Nlrc3/Tyrobp/Ccr5/Gsdmd/Sphk1/Ccl20/Tlr4/Havcr2/Tnf/Tlr8/Il1r2/Nlrc4/Usp50/Aqp4/Il16/Jak2/Tlr2/Ghrl/Anxa1/Casp1/Cd36/Tmem106a/Tnfaip3/Ccr7/S100a13/Nod1/Casp8/Malt1/Isl1/Trem2/Ifnar1/Igf1
GO:0061760	antifungal innate immune response	15	0.832603	2.06333	1.20444e-05	0.000272469	0.000231161	745	tags=47%, list=5%, signal=44%	Clec4d/Clec4e/Clec4n/Clec4a1/Clec4a2/Pla2g5/Spi1
GO:0036230	granulocyte activation	35	0.705308	2.13012	1.24312e-05	0.000280152	0.000237679	972	tags=43%, list=7%, signal=40%	Fcgr4/Ccl5/Cd300a/Ccr2/Enpp3/Fcer1g/Myo1f/Tyrobp/Il18rap/Il15/Dnase1l3/Cxcr2/Ptafr/Spi1/Il16
GO:0032611	interleukin-1 beta production	75	0.575231	2.00505	1.26749e-05	0.000284561	0.000241419	2355	tags=51%, list=17%, signal=42%	Cd33/Ccl3/Il1b/Aim2/Nlrp3/Il6/Casp4/Mefv/Mndal/Slamf9/Nlrc3/Tyrobp/Ccr5/Gsdmd/Sphk1/Tlr4/Tnf/Tlr8/Nlrc4/Usp50/Aqp4/Jak2/Sucnr1/Tlr2/Ghrl/Casp1/Cd36/Tmem106a/Tnfaip3/Ccr7/Nod1/Casp8/Malt1/Isl1/Trem2/Mr1/Ifnar1/Igf1
GO:0032720	negative regulation of tumor necrosis factor production	56	0.629048	2.0857	1.39803e-05	0.000311509	0.000264282	2582	tags=46%, list=19%, signal=38%	Il4/Il10/Cd33/Nr1h4/Ptpn22/Clec4a1/Gpr18/Nlrc3/Clec4a2/Tlr4/Havcr2/Lbp/Vsir/Flt3/Ptpn6/Ghrl/Adipoq/Tnfaip3/Twist1/Cd34/Tspo/C5ar2/Trem2/Igf1/Twist2/Arrb2
GO:0032760	positive regulation of tumor necrosis factor production	93	0.535074	1.92069	1.39678e-05	0.000311509	0.000264282	2000	tags=43%, list=14%, signal=37%	Oas3/Ccl4/Ccl3/Il6/Cd2/Ptprc/Ccr2/Fcgr3/Fcer1g/Tyrobp/Tlr9/Ifngr1/Ccr5/Oas2/Ccl2/Lrrk2/Ddx58/Sash3/Ifih1/Tlr4/Ptafr/Havcr2/Lbp/Tlr1/Jak2/Ly96/Cyba/Tlr2/Tlr3/Spn/Spon2/Lrrfip2/Zbtb20/Cd14/Cd36/Tmem106a/Ccr7/Twist1/Syk/Nod1
GO:0002922	positive regulation of humoral immune response	16	0.833962	2.10339	1.40435e-05	0.000311744	0.000264481	932	tags=62%, list=7%, signal=58%	Hpx/Acod1/Il1b/C6/C3/Ptprc/Gimap5/H2-DMa/Tnf/Fcer2a
GO:0045619	regulation of lymphocyte differentiation	175	0.45053	1.78289	1.42998e-05	0.000316249	0.000268303	1595	tags=33%, list=11%, signal=30%	Il4/Il10/Cd28/Pglyrp1/Nlrp3/Il6/Tnfsf18/Lag3/Tespa1/Tbx21/Ctla4/Ptprc/Cd27/Ccr2/Pck1/Rhoh/Jak3/Gimap5/Tox/Tlr9/Cd46/Adam8/Zap70/Fgl2/H2-Aa/Sash3/Card11/Slamf8/Flt3l/Fas/Il15/Irf1/Ikzf1/Cd83/Nckap1l/Cd74/H2-DMa/Inpp5d/Cyp26b1/Il2rg/Nfkbid/Stat5a/Il2ra/Tnfsf9/Il7r/Pik3r6/Lck/Vsir/Flt3/Il7/Ptpn6/Socs1/Il15ra/Anxa1/Nfam1/Il4i1/Cyld/Tgfbr2
GO:0070372	regulation of ERK1 and ERK2 cascade	255	0.401264	1.65019	1.46434e-05	0.000322646	0.00027373	2005	tags=29%, list=14%, signal=25%	Nlrp12/Ccl4/Ccl3/Il1b/Ccl9/Il6/Ccl7/Ramp3/Ccl8/Ccl5/C3/Cysltr2/Erbb4/Fgf18/Ptprc/Htr2a/Ptpn22/Tbc1d10c/Tnfrsf11a/Lif/Tlr9/Ccr1/C1qtnf3/Adra1a/Ccl11/Ccl2/Xcl1/Pla2g5/Ccl12/Dusp26/Gpr183/Ccl20/Tlr4/Havcr2/Cd74/Pde8a/Rgs14/Fgfr4/Clcf1/Glipr2/Lyn/Rps6ka6/Dab2/Ptprr/P2ry1/Ptpn6/Epor/Cd4/Tlr2/Esr1/Angpt1/Tnfaip8l3/Egf/Cxcr4/Cav1/Rap1b/Icam1/Itgb1bp1/Adipoq/Itgb3/Crhr2/Cd36/Rap1a/Flt4/Thpo/Apip/Arrb1/Ht…
GO:0002286	T cell activation involved in immune response	86	0.562642	2.01091	1.49458e-05	0.000328088	0.000278347	1550	tags=38%, list=11%, signal=34%	Il4/Clec4d/Clec4e/Nlrp3/Il6/Tnfsf18/Tbx21/Ccr2/Pck1/Ly9/Jak3/Fcer1g/Il6ra/Cd46/Fgl2/Cracr2a/Slamf6/Gpr183/Lcp1/Irf1/Havcr2/Nckap1l/Cd74/Rab27a/Nfkbid/Slc11a1/Itgal/Spn/Batf/Apbb1ip/Anxa1/Icam1/Il18r1
GO:0002573	myeloid leukocyte differentiation	196	0.426855	1.69035	1.53589e-05	0.000335913	0.000284986	2629	tags=36%, list=19%, signal=30%	Il4/Ccl3/Cd101/Ccl5/Csf3/Cd300lf/Cebpe/Fcer1g/Gimap5/Tnfrsf11b/Tnfrsf11a/Tyrobp/Lif/Ccr1/Adam8/Gab3/Hcls1/Snx10/Gpr183/Il15/Gata1/Camk4/Ikzf1/Cd74/Inpp4b/Batf2/Spi1/Tnf/Inpp5d/Gata2/Stat5a/Batf3/Tnfsf9/Nrros/Fes/Lyn/Pir/Fam20c/Cd4/Tlr2/Il3ra/Batf/Hhex/Tal1/Clec2g/Tcirg1/Nme2/Csf1/Tgfbr2/Plcb1/C1qc/Adipoq/Itgb3/Gpr68/Ccr7/Il34/Irf4/Csf1r/Casp8/Hoxa7/Cd109/Trem2/Sp3/Pias3/Pik3r1/Relb/Rbpj/Mef2c/Ras…
GO:0032602	chemokine production	88	0.5397	1.93865	1.57591e-05	0.000343397	0.000291335	1205	tags=34%, list=9%, signal=31%	Il4/Oas3/Il1b/Trem1/Hc/Il6/Ccl5/Mefv/Nr1h4/Slamf9/Adora2b/Il6ra/Mcoln2/Tlr9/C1qtnf3/Tlr4/Havcr2/Cd74/Tnf/Sigirr/Eif2ak2/Aif1/Lbp/Il16/Tlr7/Il7/Mbp/Tlr2/Tlr3/Ticam2
GO:0006875	cellular metal ion homeostasis	478	0.345265	1.51666	1.98629e-05	0.000431236	0.000365857	2021	tags=28%, list=15%, signal=25%	Cxcl2/Hpx/Fpr1/Ccl3/Il1b/Cxcl13/Ramp3/Ccl8/Ccl5/Ptgir/F2rl2/Ccr4/Ptger2/Ccrl2/Ccr3/Cxcl10/Ptprc/Ccr2/Ptgdr/Cxcr3/Cacna1e/P2rx2/Ryr2/Htr2a/Gpr174/Jak3/Ccr8/Gm5127/Coro1a/Gimap5/Gpr18/C5ar1/P2ry10/Rgn/Hfe/Ptgfr/Cd52/Agt/Ccr5/Ccr1/Cd55/Cxcr6/Adra1a/Gpr65/Ccl2/Xcl1/Ccl12/Cd38/Gata1/Cxcr2/Pln/Lpar1/Cav3/Ackr4/Inpp4b/Gpr17/Slc24a3/Nmb/Ptger3/Tmprss6/Bnip3/Gata2/Ms4a2/Erfe/Tgm2/Ackr2/Jak2/Xcr1/Adra1b/Ly…
GO:0070371	ERK1 and ERK2 cascade	272	0.393187	1.63605	2.04875e-05	0.000443173	0.000375985	2005	tags=28%, list=14%, signal=24%	Nlrp12/Ccl4/Ccl3/Il1b/Ccl9/Il6/Ccl7/Ramp3/Ccl8/Ccl5/C3/Cysltr2/Erbb4/Fgf18/Ccr3/Ptprc/Htr2a/Ptpn22/Tbc1d10c/Tnfrsf11a/Lif/Agt/Tlr9/Ccr1/C1qtnf3/Adra1a/Ccl11/Ccl2/Xcl1/Pla2g5/Ccl12/Dusp26/Gpr183/Ccl20/Tlr4/Havcr2/Cd74/Pde8a/Rgs14/Fgfr4/Clcf1/Glipr2/Lyn/Rps6ka6/Dab2/Ptprr/P2ry1/Ptpn6/Epor/Cd4/Tlr2/Esr1/Angpt1/Tnfaip8l3/Egf/Cxcr4/Cav1/Rap1b/Icam1/Itgb1bp1/Adipoq/Itgb3/Crhr2/Cd36/Rap1a/Flt4/Thpo/Apip…
GO:0070374	positive regulation of ERK1 and ERK2 cascade	176	0.448044	1.77736	2.10198e-05	0.000453034	0.000384351	2005	tags=31%, list=14%, signal=27%	Ccl4/Ccl3/Il1b/Ccl9/Il6/Ccl7/Ramp3/Ccl8/Ccl5/C3/Cysltr2/Erbb4/Fgf18/Ptprc/Htr2a/Ptpn22/Tnfrsf11a/Ccr1/C1qtnf3/Adra1a/Ccl11/Ccl2/Xcl1/Pla2g5/Ccl12/Gpr183/Ccl20/Tlr4/Havcr2/Cd74/Pde8a/Fgfr4/Glipr2/P2ry1/Epor/Cd4/Tlr2/Esr1/Angpt1/Tnfaip8l3/Egf/Cxcr4/Rap1b/Icam1/Itgb3/Cd36/Rap1a/Flt4/Thpo/Arrb1/Htr2b/Csf1r/Scimp/Nod1/C5ar2
GO:0032816	positive regulation of natural killer cell activation	28	0.718927	2.08093	2.17525e-05	0.000467127	0.000396307	973	tags=43%, list=7%, signal=40%	Klrc1/Il12rb2/Cd160/Cd244a/Tyrobp/Tox/Flt3l/Il15/Irf1/Il12rb1/Stat5a/Jak2
GO:0033003	regulation of mast cell activation	47	0.642302	2.09218	2.21856e-05	0.000474707	0.000402738	1145	tags=45%, list=8%, signal=41%	Il4/Cnr1/Cd226/Cd300a/Cd300lf/Enpp3/Fcer1g/Nr4a3/Adora2b/Milr1/Rac2/Gata1/Crlf2/Il13ra2/Fgr/Plscr2/Gata2/Ms4a2/Fes/Lyn/Ptpn6
GO:1902107	positive regulation of leukocyte differentiation	156	0.460923	1.79793	2.35398e-05	0.000500074	0.000424259	1991	tags=38%, list=14%, signal=33%	Il4/Il10/Ccl3/Cd101/Nlrp3/Il6/Tespa1/Ccl5/Ptprc/Cd27/Ccr2/Pck1/Rhoh/Gimap5/Tyrobp/Lif/Tox/Ccr1/Cd46/Adam8/Zap70/H2-Aa/Sash3/Hcls1/Flt3l/Il15/Irf1/Ikzf1/Cd83/Nckap1l/Cd74/H2-DMa/Tnf/Inpp5d/Il2rg/Nfkbid/Stat5a/Il2ra/Tnfsf9/Il7r/Fes/Pik3r6/Lck/Vsir/Il7/Cd4/Socs1/Il15ra/Anxa1/Il4i1/Cyld/Csf1/Tgfbr2/Itgb3/Gpr68/Ccr7/Il34/Csf1r/Hlx/Syk
GO:1903708	positive regulation of hemopoiesis	156	0.460923	1.79793	2.35398e-05	0.000500074	0.000424259	1991	tags=38%, list=14%, signal=33%	Il4/Il10/Ccl3/Cd101/Nlrp3/Il6/Tespa1/Ccl5/Ptprc/Cd27/Ccr2/Pck1/Rhoh/Gimap5/Tyrobp/Lif/Tox/Ccr1/Cd46/Adam8/Zap70/H2-Aa/Sash3/Hcls1/Flt3l/Il15/Irf1/Ikzf1/Cd83/Nckap1l/Cd74/H2-DMa/Tnf/Inpp5d/Il2rg/Nfkbid/Stat5a/Il2ra/Tnfsf9/Il7r/Fes/Pik3r6/Lck/Vsir/Il7/Cd4/Socs1/Il15ra/Anxa1/Il4i1/Cyld/Csf1/Tgfbr2/Itgb3/Gpr68/Ccr7/Il34/Csf1r/Hlx/Syk
GO:0032655	regulation of interleukin-12 production	52	0.628175	2.07692	2.4417e-05	0.000516855	0.000438496	1991	tags=48%, list=14%, signal=41%	Il10/Tnfrsf9/Mefv/Jak3/Nlrc3/Tlr9/Ltb/Tlr4/Irf1/Laptm5/Tlr8/Irf8/Tnfsf9/Unc93b1/Il16/Flt3/Tlr2/Tlr3/Cd47/Plcb1/Cd36/Ccr7/Pibf1/Scimp/Syk
GO:0062013	positive regulation of small molecule metabolic process	131	0.478748	1.82444	2.47547e-05	0.00052214	0.00044298	2355	tags=32%, list=17%, signal=27%	Il4/Il1b/Ptgs2/Nr1h4/Htr2a/Nr4a3/Adora2b/Cd244a/Rgn/Agt/Gapdhs/Ces1d/Ptafr/Actn3/Cd74/Tnf/Gpld1/Adra1b/Plin5/Dab2/Avpr1a/P2ry1/Nnmt/Insr/Nr1h3/Anxa1/Elovl5/Pla2g4a/Zbtb20/Adipoq/Sorbs1/Cd36/Twist1/Abcd2/Nos1/Prkn/Prkaa2/Comt/P2ry6/Trem2/Mlycd/Igf1
GO:0007202	activation of phospholipase C activity	17	0.809401	2.09041	2.52437e-05	0.000530565	0.000450127	830	tags=53%, list=6%, signal=50%	Itk/Txk/Htr2a/Agt/Sele/Adra1a/Cd86/Lpar1/Ms4a2
GO:0002478	antigen processing and presentation of exogenous peptide antigen	24	0.746254	2.05789	2.67203e-05	0.000559616	0.000474774	1146	tags=67%, list=8%, signal=61%	H2-Ob/Fcgr3/Fcgr1/Fcer1g/Clec4a1/Ctss/Clec4a2/H2-Aa/H2-Eb1/H2-Ab1/Cd74/H2-DMa/Fcgr2b/B2m/Unc93b1/Tap1
GO:0045428	regulation of nitric oxide biosynthetic process	61	0.591674	1.97022	2.84577e-05	0.000593904	0.000503863	1900	tags=41%, list=14%, signal=36%	Il4/Il10/Il1b/Il6/Ptgs2/Ptx3/Klrk1/Gimap5/Rgn/Agt/Tlr4/Ptgis/Tnf/Aif1/Jak2/Epor/Tlr2/Esr1/Cd47/Insr/Cav1/Icam1/Cd36/Cd34/Tspo
GO:0032814	regulation of natural killer cell activation	43	0.664778	2.12388	2.87307e-05	0.000597498	0.000506912	973	tags=42%, list=7%, signal=39%	Pglyrp1/Klrc1/Clnk/Il12rb2/Cd160/Ptpn22/Slamf7/Cd244a/Tyrobp/Tox/Flt3l/Il15/Irf1/Havcr2/Fgr/Il12rb1/Stat5a/Jak2
GO:0006911	phagocytosis, engulfment	53	0.621703	2.05332	2.92065e-05	0.000605269	0.000513506	2226	tags=51%, list=16%, signal=43%	Stap1/Cd300a/C3/Siglece/Fcgr3/Fcgr1/Rhoh/Xkr4/Fcer1g/Rac2/Nckap1l/Bin2/Gata2/Fcgr2b/Aif1/Lbp/Arhgap25/Xkr5/Xkr8/Itga2/Gulp1/Cd36/Msr1/Gsn/Megf10/Elmo1/Trem2
GO:0046640	regulation of alpha-beta T cell proliferation	38	0.672487	2.0487	3.02743e-05	0.000625212	0.000530425	1991	tags=55%, list=14%, signal=47%	Cd28/Il12rb2/Ptprc/Ccr2/Ptpn22/Tnfrsf14/Cd3e/Cd244a/Cd55/Zap70/Xcl1/Irf1/Cd80/Rasal3/Il12rb1/Jak2/Vsir/Cd274/Tgfbr2/Cblb/Syk
GO:0050854	regulation of antigen receptor-mediated signaling pathway	57	0.608486	2.01125	3.08374e-05	0.000634629	0.000538414	2111	tags=49%, list=15%, signal=42%	Cd226/Tespa1/Stap1/Cd300a/Cd160/Ptprc/Ptpn22/Gcsam/Lpxn/Trat1/Card11/Laptm5/Sla2/Kcnn4/Lyn/Lck/Thy1/Prkcb/Ptpn6/Plcl2/Nfam1/Cyld/Ubash3a/Ccr7/Phpt1/Cblb/Cmtm3/Malt1
GO:0050853	B cell receptor signaling pathway	42	0.64754	2.06089	3.11288e-05	0.00063841	0.000541622	2113	tags=52%, list=15%, signal=45%	Itk/Stap1/Cd300a/Ctla4/Ptprc/Lat2/Gcsam/Bmx/Lpxn/Btk/Cd38/Nckap1l/Lyn/Lck/Prkcb/Ptpn6/Plcl2/Nfam1/Rftn1/Cmtm3/Syk/Klhl6
GO:0002823	negative regulation of adaptive immune response based on somatic recombination of immune receptors built from immunoglobulin superfamily domains	42	0.647038	2.05929	3.14929e-05	0.000643649	0.000546067	1752	tags=52%, list=13%, signal=46%	Il4/Clec4g/Tnfsf18/Tbx21/Cr2/Ptprc/Jak3/Klrd1/Hfe/Cd46/Cd55/Havcr2/Nckap1l/Parp3/Fcgr2b/Il7r/Vsir/Ptpn6/Spn/Il4i1/Il20rb/Cr1l
GO:0002474	antigen processing and presentation of peptide antigen via MHC class I	26	0.732457	2.07519	3.17942e-05	0.000647574	0.000549397	2546	tags=65%, list=18%, signal=54%	H2-T22/Fcgr3/Fcgr1/H2-Q7/Fcer1g/Clec4a1/Hfe/Clec4a2/B2m/Gm8909/H2-Q1/Tap1/Tap2/Erap1/Abcb9/Mr1/Tapbp
GO:0050728	negative regulation of inflammatory response	117	0.491001	1.8514	3.19935e-05	0.000649402	0.000550948	1883	tags=32%, list=14%, signal=28%	Il4/Il10/Nlrp12/Acod1/Pglyrp1/Nlrp3/Aoah/Mefv/Siglece/Nr1h4/Adora2a/Enpp3/Nlrc3/Tnfrsf1b/Socs3/C1qtnf3/Cst7/Pla2g5/Slamf8/Calcrl/Ptgis/Gpr17/Il2ra/Fcgr2b/Tnfaip8l2/Hgf/Spn/Ghrl/Nr1h3/Sod1/Il20rb/Adipoq/Adora1/Cnr2/Tnfaip3/Ets1/C1qtnf12
GO:0046425	regulation of receptor signaling pathway via JAK-STAT	69	0.566256	1.9515	3.23792e-05	0.000654989	0.000555688	1427	tags=33%, list=10%, signal=30%	Il4/Il10/Il6/Cd300a/Il12rb2/Erbb4/Il24/Ptprc/Parp14/Il6ra/Lif/Agt/Socs3/Il10ra/Socs2/Irf1/Il12rb1/Il7r/Jak2/Ghr/Socs1/Egf/Cav1
GO:0071677	positive regulation of mononuclear cell migration	57	0.607773	2.00889	3.33209e-05	0.000671744	0.000569903	1787	tags=40%, list=13%, signal=35%	Il4/Cxcl13/Ccl7/Tnfsf18/Ccl5/Cxcl10/Ccr2/Tnfrsf14/Itga4/Ccr1/Adam8/Ccl2/Xcl1/Ccl20/Spi1/Aif1/Spn/Tnfsf14/Cd47/Lgmn/Itgb3/Jam2/Ccr7
GO:0010863	positive regulation of phospholipase C activity	26	0.730997	2.07105	3.41745e-05	0.000686617	0.000582521	1208	tags=42%, list=9%, signal=39%	Itk/Txk/Htr2a/Agt/Sele/Adra1a/Cd86/Ptafr/Lpar1/Ms4a2/Esr1
GO:0002755	MyD88-dependent toll-like receptor signaling pathway	19	0.782976	2.04341	3.51088e-05	0.000703006	0.000596425	1592	tags=63%, list=11%, signal=56%	Cd300a/Cd300lf/Irf7/Tlr9/Tlr4/Irf1/Tlr8/Tlr1/Tlr7/Tlr13/Tlr2/Lrrfip2
GO:0090025	regulation of monocyte chemotaxis	26	0.730409	2.06939	3.58814e-05	0.000716057	0.000607497	1388	tags=42%, list=10%, signal=38%	Tnfsf18/Ccl5/Cxcl10/Ccr2/Grem1/Ccr1/Ccl2/Slamf8/Aif1/Lyn/Lgmn
GO:0032733	positive regulation of interleukin-10 production	34	0.683453	2.04701	3.66309e-05	0.000728562	0.000618106	2226	tags=56%, list=16%, signal=47%	Il4/Cd28/Il6/Isg15/Fcer1g/Tlr9/Cd46/Sash3/Tlr4/Cd83/Hgf/Tlr2/Cd274/Il20rb/Cd34/Irf4/Pibf1/Syk/Trem2
GO:0031652	positive regulation of heat generation	12	0.850819	2.00851	3.79279e-05	0.000751835	0.000637851	804	tags=67%, list=6%, signal=63%	Il1b/Cnr1/Ccl5/Ptgs2/Tnfrsf11a/Ccr5/Tnf/Ptger3
GO:0072678	T cell migration	54	0.616426	2.0342	3.86774e-05	0.000764136	0.000648287	1850	tags=44%, list=13%, signal=39%	Cxcl13/Ccl5/Cxcl10/Ccr2/Cxcr3/Tnfrsf14/Myo1g/Itga4/Adam8/Ccl2/Xcl1/Gpr183/Ccl20/Itgb7/Aif1/Ripor2/Itgal/Spn/Tnfsf14/Icam1/Itgb3/Ccr7/Cxcl16/Ripk3
GO:0002886	regulation of myeloid leukocyte mediated immunity	56	0.614926	2.03888	3.90147e-05	0.000768239	0.000651768	985	tags=39%, list=7%, signal=37%	Il4/Stap1/Cd300a/C3/Ccr2/Fcgr3/Fcgr1/Fcer1g/Adora2b/Tyrobp/Rac2/Ddx58/Gata1/Dnase1l3/Ptafr/Il13ra2/Fgr/Spi1/Gata2/Ms4a2/Fes/Lyn
GO:0006953	acute-phase response	24	0.737096	2.03264	4.36976e-05	0.000857602	0.000727583	1166	tags=58%, list=8%, signal=54%	Il1b/Cnr1/Il6/Ccl5/Ptgs2/Cd163/Tnfrsf11a/Ccr5/Tnf/Sigirr/Ptger3/Lbp/F8/Il1rn
GO:0060142	regulation of syncytium formation by plasma membrane fusion	30	0.692191	2.03955	4.7768e-05	0.000934393	0.000792731	1452	tags=47%, list=10%, signal=42%	Il4/Ccl8/Myog/Cd53/Cxcl10/Tyrobp/Gdf15/Myod1/Stat1/Flt3l/Ripor2/Tnfsf14/Tmem182/Plekho1
GO:0002251	organ or tissue specific immune response	14	0.830657	2.03005	4.87626e-05	0.000950709	0.000806575	547	tags=43%, list=4%, signal=41%	Pigr/Il4/Il6/Cd160/Rab17/Xcl1
GO:0042269	regulation of natural killer cell mediated cytotoxicity	29	0.707502	2.06352	4.9765e-05	0.000967073	0.000820457	1263	tags=52%, list=9%, signal=47%	Klrc1/Cd226/Lag3/Cd160/Klrk1/Gimap5/Klrd1/Il18rap/Slamf6/Havcr2/Vav1/Stat5a/Pik3r6/Tap1/Sh2d1b1
GO:0042102	positive regulation of T cell proliferation	87	0.533628	1.91166	5.0087e-05	0.000970148	0.000823066	1302	tags=41%, list=9%, signal=38%	Il4/Cd28/Il1b/Il6/Ccl5/Il12rb2/Ptprc/Ccr2/Ptpn22/Jak3/Cd3e/Coro1a/Cd244a/Cd46/Cd55/Tnfsf13b/Zap70/Xcl1/Sash3/Card11/Il15/Cd86/Havcr2/Nckap1l/Cd80/Rasal3/Il12rb1/Stat5a/Il2ra/Tnfsf9/Aif1/Jak2/Itgal/Cd4/Spn/Cd274
GO:0048535	lymph node development	26	0.724313	2.05212	5.0917e-05	0.000979821	0.000831273	1850	tags=46%, list=13%, signal=40%	Cxcl13/Jak3/Tnfrsf11a/Tox/Ltb/Il15/Pdpn/Ikzf1/Il7r/Flt3/Ccr7/Ripk3
GO:0002279	mast cell activation involved in immune response	48	0.617751	2.00845	5.08592e-05	0.000979821	0.000831273	1145	tags=46%, list=8%, signal=42%	Il4/Mrgprb3/Cd300a/Clnk/Ptgdr/Lat2/Enpp3/Fcer1g/Nr4a3/Adora2b/Milr1/Rac2/Mrgprx2/Gata1/Lat/Il13ra2/Fgr/Gata2/Ms4a2/Fes/Lyn/Ptpn6
GO:0030099	myeloid cell differentiation	362	0.356789	1.51541	5.37104e-05	0.00103023	0.000874041	2485	tags=28%, list=18%, signal=24%	Il4/Ccl3/Cd101/Ccl5/Stap1/Csf3/Cd300lf/Cebpe/Jak3/Isg15/Fcer1g/Gimap5/Tnfrsf11b/Tnfrsf11a/Tyrobp/Lif/Ccr1/Adam8/Clec5a/Stat1/Gab3/Hcls1/Snx10/Gpr183/Fas/Il15/Gata1/Camk4/Csf3r/Ikzf1/Nckap1l/Cd74/Inpp4b/Batf2/Spi1/Tnf/Inpp5d/Gata2/Irf8/Stat5a/Meis2/Lmo2/Batf3/Tnfsf9/Pip4k2a/Nrros/B2m/Fes/Jak2/Lyn/Pir/Dab2/Mb/Fam20c/Ptpn6/Cd4/Tlr2/Flvcr1/Lox/Ank1/Il3ra/Batf/Hhex/Fli1/Gpr171/Tal1/Clec2g/Scin/Tcirg1/…
GO:0061900	glial cell activation	44	0.63334	2.04098	5.43735e-05	0.00103959	0.000881977	1619	tags=43%, list=12%, signal=38%	Il4/Il1b/Stap1/Adora2a/C5ar1/Tyrobp/Agt/Ifngr1/Sphk1/Cst7/Lrrk2/Tlr4/Tnf/Aif1/Jak2/Tlr2/Tlr3/Casp1/C1qa
GO:0006809	nitric oxide biosynthetic process	73	0.563846	1.95463	5.67366e-05	0.00108128	0.00091735	2018	tags=40%, list=14%, signal=34%	Il4/Il10/Il1b/Il6/Ptgs2/Ptx3/Klrk1/Gimap5/Rgn/Agt/Tlr4/Ptgis/Tnf/Aif1/Jak2/Epor/Tlr2/Esr1/Cd47/Insr/Cav1/Icam1/P2rx4/Cd36/Cd34/Slc7a2/Tspo/Mtarc1/Nos1
GO:0006949	syncytium formation	58	0.592352	1.94498	5.82003e-05	0.00110562	0.000937998	2348	tags=43%, list=17%, signal=36%	Mymk/Il4/Ccl8/Myog/Cd53/Cxcl10/Tyrobp/Gdf15/Adam8/Myod1/Stat1/Flt3l/Cav3/Ripor2/Tnfsf14/Tmem182/Cacna1s/Plekho1/Casp1/Camk1/Cd109/Vash2/Trem2/Pitx2/Flot1
GO:0050869	negative regulation of B cell activation	35	0.677309	2.04556	5.86452e-05	0.00111051	0.000942149	1067	tags=43%, list=8%, signal=40%	Il10/Samsn1/Cd300a/Ctla4/Tbc1d10c/Tyrobp/Btk/Bank1/Fas/Laptm5/Inpp5d/Parp3/Fcgr2b/Lyn/Flt3
GO:0001961	positive regulation of cytokine-mediated signaling pathway	52	0.611578	2.02205	5.92825e-05	0.00111545	0.000946341	2026	tags=44%, list=15%, signal=38%	Hpx/Irgm1/Gfi1/Txk/Igtp/Cd300lf/Zbp1/Irf7/Parp14/Parp9/Sting1/Cd74/Laptm5/Nlrc5/Il7/Ticam2/Cxcr4/Ikbke/Csf1/Casp1/Crebrf/Trim56/Prkn
GO:0019835	cytolysis	11	0.859704	1.98708	5.92323e-05	0.00111545	0.000946341	1054	tags=64%, list=8%, signal=59%	Gzma/Prf1/Hc/Gzmb/Fgl2/Lbp/Lyz1
GO:0019058	viral life cycle	207	0.415875	1.67708	6.05927e-05	0.0011365	0.000964195	2130	tags=24%, list=15%, signal=21%	Ifitm6/Oas3/Clec4g/Ccl8/Ccl5/Oasl1/Ptx3/Rsad2/Ch25h/Isg15/Oasl2/Trim34a/Pik3c2g/Isg20/Bst2/Apobec3/Oas2/Trim30d/Trim14/Ccl12/Ifih1/Trim21/Cd74/Tnf/Parp10/Trim30c/Ciita/Eif2ak2/Siglec1/Cav2/Ifi27/Shfl/Rab43/Cd4/Ifitm3/Tasor/Insr/Cav1/Icam1/Itgb3/Trim15/Plscr1/Resf1/Atg16l2/Trim56/Tmprss4/Gsn/Prkn/Fam111a/Rnasel
GO:0019884	antigen processing and presentation of exogenous antigen	30	0.684536	2.017	6.47519e-05	0.00121068	0.00102713	1146	tags=53%, list=8%, signal=49%	H2-Ob/Fcgr3/Fcgr1/Fcer1g/Clec4a1/Ctss/Clec4a2/H2-Aa/H2-Eb1/H2-Ab1/Cd74/H2-DMa/Fcgr2b/B2m/Unc93b1/Tap1
GO:0002711	positive regulation of T cell mediated immunity	47	0.623528	2.03103	6.55734e-05	0.00121454	0.00103041	1094	tags=34%, list=8%, signal=31%	Il4/Il1b/Nlrp3/Il6/H2-T22/Tbx21/Rsad2/Ptprc/H2-Q7/Cd55/Xcl1/Sash3/B2m/Cyrib/Gm8909/H2-Q1
GO:0000768	syncytium formation by plasma membrane fusion	56	0.606232	2.01005	6.54134e-05	0.00121454	0.00103041	2348	tags=45%, list=17%, signal=37%	Mymk/Il4/Ccl8/Myog/Cd53/Cxcl10/Tyrobp/Gdf15/Adam8/Myod1/Stat1/Flt3l/Cav3/Ripor2/Tnfsf14/Tmem182/Cacna1s/Plekho1/Casp1/Camk1/Cd109/Vash2/Trem2/Pitx2/Flot1
GO:0140253	cell-cell fusion	56	0.606232	2.01005	6.54134e-05	0.00121454	0.00103041	2348	tags=45%, list=17%, signal=37%	Mymk/Il4/Ccl8/Myog/Cd53/Cxcl10/Tyrobp/Gdf15/Adam8/Myod1/Stat1/Flt3l/Cav3/Ripor2/Tnfsf14/Tmem182/Cacna1s/Plekho1/Casp1/Camk1/Cd109/Vash2/Trem2/Pitx2/Flot1
GO:0042119	neutrophil activation	29	0.697304	2.03377	7.7322e-05	0.00142769	0.00121124	972	tags=45%, list=7%, signal=42%	Fcgr4/Ccl5/Cd300a/Fcer1g/Myo1f/Tyrobp/Il18rap/Il15/Dnase1l3/Cxcr2/Ptafr/Spi1/Il16
GO:1901739	regulation of myoblast fusion	23	0.727546	1.99469	7.95805e-05	0.00146483	0.00124275	1452	tags=52%, list=10%, signal=47%	Il4/Ccl8/Myog/Cd53/Cxcl10/Gdf15/Myod1/Flt3l/Ripor2/Tnfsf14/Tmem182/Plekho1
GO:0019722	calcium-mediated signaling	168	0.430748	1.69836	8.14102e-05	0.00149386	0.00126738	1167	tags=27%, list=8%, signal=25%	Irgm1/Bst1/Tox3/Ccr4/Igtp/Ccrl2/Ccr3/Ptprc/Ccr2/Cxcr3/Lat2/Ryr2/Ccr8/Tbc1d10c/Cd3e/Rgn/Tmem100/Ptgfr/Trat1/Ccr5/Ccr1/Zap70/Cxcr6/Sphk1/Lrrk2/Cd8a/Ccl20/P2ry12/Cxcr2/Lat/Pln/Actn3/Ackr4/Kiss1r/Tnf/Chrm3/Sla2/Ackr2/Xcr1/Myh7b/Itgal/Avpr1a/Trpm2/Myoz1/Cd4
GO:0042100	B cell proliferation	75	0.544525	1.89801	8.25675e-05	0.00151042	0.00128143	1078	tags=36%, list=8%, signal=33%	Il4/Il10/Bst1/Cd300a/Ctla4/Cd180/Cr2/Tnfrsf4/Ptprc/Cd27/Tyrobp/Tlr9/Tnfsf13b/Btk/Sash3/Card11/Gpr183/Cd38/Tlr4/Nckap1l/Cd74/Inpp5d/Clcf1/Fcgr2b/Il7r/Lyn/Il7
GO:0051235	maintenance of location	279	0.373934	1.55489	8.49924e-05	0.00155	0.00131501	2581	tags=29%, list=19%, signal=24%	Apob/Alb/Il1b/C3/Cxcl10/Ptprc/Cxcr3/Srgn/Ryr2/Htr2a/Coro1a/Rnf213/Ccr5/Vstm2a/Xcl1/Acvr1c/Ces1d/Pln/Tnf/Ms4a2/Stat5a/Tmsb4x/Nrros/Mest/Xcr1/Lyn/Ltbp1/Plin5/Syne1/Lck/Thy1/Mettl21c/Tmsb10/Ftl1/Ptpn6/Trpm2/Fth1/Cd4/Cyba/Trdn/Ttc39b/Dhrs7c/Fitm1/Nr1h3/Cav1/Ikbke/Ffar2/Scin/Pde4d/Itgb3/Cd36/Jsrp1/Vps13a/Msr1/Ccdc88a/Tspo/Pnpla2/Htr2b/Casq1/Ryr1/Prkd1/Hexa/Gsn/Slc30a2/Bbs4/Tmem38b/Txn1/P2ry6/Akap6/Atp…
GO:0043300	regulation of leukocyte degranulation	45	0.625622	2.01008	8.56895e-05	0.00155792	0.00132173	985	tags=40%, list=7%, signal=37%	Il4/Klrc1/Cd300a/Cd160/Ccr2/Fcer1g/Adora2b/Rac2/Gata1/Ptafr/Nckap1l/Il13ra2/Fgr/Spi1/Gata2/Ms4a2/Fes/Lyn
GO:0002825	regulation of T-helper 1 type immune response	27	0.716422	2.05376	8.81694e-05	0.0015981	0.00135582	1982	tags=56%, list=14%, signal=48%	Il1b/Tbx21/Ccr2/Jak3/Xcl1/H2-Ab1/Irf1/Havcr2/Il12rb1/Slc11a1/Anxa1/Il18r1/Pla2g4a/Ccr7/Hlx
GO:0032623	interleukin-2 production	63	0.562497	1.89221	8.99265e-05	0.00162498	0.00137862	2221	tags=41%, list=16%, signal=35%	Cd28/Il1b/Lag3/Tbx21/Ptprc/Ccr2/Nr1h4/Fcer1g/Cd3e/Sash3/Card11/Cd83/Havcr2/Laptm5/Stat5a/Cd247/Slc11a1/Anxa1/Pde4d/Il20rb/Tnfaip3/Cd34/Irf4/Malt1/Pde4b/Carmil2
GO:0042475	odontogenesis of dentin-containing tooth	74	-0.664024	-1.90197	9.08829e-05	0.00163727	0.00138905	1513	tags=28%, list=11%, signal=25%	Rogdi/Edaradd/Ctnnb1/Foxc1/Edar/Lama5/Bmp4/Bmp7/Fgf10/Bmp2/Tbx1/Gli2/Rspo2/Msx1/Dlx3/Dlx1/Lef1/Msx2/Dlx2/Slc24a4/Shh
GO:0001913	T cell mediated cytotoxicity	36	0.656736	1.98935	9.15092e-05	0.00164356	0.00139438	1850	tags=44%, list=13%, signal=39%	Prf1/H2-T22/Gzmb/Ptprc/H2-Q7/Klrd1/Nckap1l/Rab27a/B2m/Il7r/Cyrib/Gm8909/H2-Q1/Gzmm/Tap2/Ripk3
GO:0097028	dendritic cell differentiation	37	0.658625	2.01348	9.62514e-05	0.00172351	0.00146221	2629	tags=57%, list=19%, signal=46%	Il4/Slamf9/Gimap5/Gata1/Camk4/Batf2/Spi1/Irf8/Batf3/Tnfsf9/Lyn/Flt3/Trpm2/Batf/Tgfbr2/Ccr7/Irf4/Trem2/Relb/Rbpj/F2rl1
GO:0001776	leukocyte homeostasis	104	0.499921	1.82365	9.7205e-05	0.00173534	0.00147225	1850	tags=34%, list=13%, signal=29%	Hc/Il6/Sit1/Tnfrsf4/Ccr2/Gpr174/Jak3/Fcer1g/Coro1a/Gimap5/Dock10/Tnfsf13b/Ccl2/Gpr183/Fas/Cxcr2/Lat/Nckap1l/Cd74/Pik3cd/Stat5a/Il2ra/Fcgr2b/Lyn/Tnfrsf23/Flt3/Chst3/Lmo1/Anxa1/Xkr8/Gapt/Tcirg1/Tsc22d3/Tnfaip3/Ripk3
GO:1905153	regulation of membrane invagination	21	0.736896	1.9751	9.95035e-05	0.00177104	0.00150254	2690	tags=62%, list=19%, signal=50%	Stap1/Cd300a/C3/Siglece/Fcgr1/Nckap1l/Gata2/Lbp/Itga2/Cd36/Trem2/F2rl1/Pparg
GO:0099024	plasma membrane invagination	62	0.571149	1.9176	0.000102228	0.00181409	0.00153906	2226	tags=44%, list=16%, signal=37%	Stap1/Cd300a/C3/Siglece/Fcgr3/Fcgr1/Rhoh/Xkr4/Fcer1g/Rac2/Nckap1l/Bin2/Gata2/Fcgr2b/Aif1/Lbp/Arhgap25/Xkr5/Xkr8/Itga2/Gulp1/Cd36/Msr1/Gsn/Megf10/Elmo1/Trem2
GO:0009410	response to xenobiotic stimulus	205	0.407633	1.63768	0.000105656	0.00186933	0.00158592	2168	tags=30%, list=16%, signal=25%	Ankrd1/Ccl4/Il1b/Aim2/Uchl1/Cyp2w1/Gpr52/Nr1h4/Htr2a/Gsta3/Ntrk1/Mmp9/Slc1a2/Abcb1b/Adra1a/Fmo5/Slc12a5/Slamf8/Cd38/Cd69/Ahrr/Nckap1l/Cyp26b1/Gpld1/Ppm1e/Cyp2r1/Npas2/Dpyd/Lck/Sult1a1/Prkcb/Cyp2f2/Cyp2u1/Ugt1a7c/Apobec1/Aox1/Emx2/Bche/Rap1b/Sod1/As3mt/Tgfbr2/Casp1/Vkorc1/Adipoq/Acaa1b/Cyp2ab1/Gata6/Rap1a/Ugt1a5/Tpmt/Fancb/Htr2b/Ggh/Nos1/Prkaa2/Nceh1/Gstm1/Pde4a/Pde4b/Mmp2
GO:0002369	T cell cytokine production	39	0.648301	2.00303	0.00010635	0.00187601	0.00159159	1060	tags=46%, list=8%, signal=43%	Il4/Il1b/Il31ra/Nlrp3/Il6/Tbx21/Rsad2/Ccr2/Hfe/Tnfrsf1b/Cd55/Il18rap/Xcl1/Sash3/Crlf2/B2m/Slc11a1/Vsir
GO:0043303	mast cell degranulation	46	0.613332	1.9825	0.000106761	0.00187767	0.001593	985	tags=43%, list=7%, signal=41%	Il4/Mrgprb3/Cd300a/Clnk/Ptgdr/Lat2/Fcer1g/Nr4a3/Adora2b/Milr1/Rac2/Mrgprx2/Gata1/Lat/Il13ra2/Fgr/Gata2/Ms4a2/Fes/Lyn
GO:0042476	odontogenesis	106	-0.610719	-1.8368	0.000107212	0.00188001	0.00159499	2060	tags=34%, list=15%, signal=29%	Axin2/Col1a1/Klk5/Lrp6/Bmpr1a/Gli3/Gas1/Rogdi/Edaradd/Id3/Ctnnb1/Inhba/Foxc1/Edar/Tfap2a/Lama5/Edn1/Bmp4/Bmp7/Fgf10/Bmp2/Lamb1/Sp7/Tbx1/Tspear/Gli2/Rspo2/Sp6/Msx1/Dlx3/Dlx1/Lef1/Msx2/Dlx2/Slc24a4/Shh
GO:0010518	positive regulation of phospholipase activity	39	0.647642	2.00099	0.000107817	0.00188505	0.00159926	1208	tags=33%, list=9%, signal=31%	Ccl5/Itk/Txk/Htr2a/Agt/Sele/Adra1a/Pla2g5/Cd86/Ptafr/Lpar1/Ms4a2/Esr1
GO:0150076	neuroinflammatory response	57	0.589358	1.94802	0.000109522	0.00190923	0.00161977	1196	tags=35%, list=9%, signal=32%	Il4/Il1b/Ptgs2/Stap1/Adora2a/C5ar1/Tyrobp/Agt/Tnfrsf1b/Adcy1/Ifngr1/Sphk1/Cst7/Lrrk2/Tlr4/Tnf/Aif1/Jak2/Tlr2/Tlr3
GO:0048302	regulation of isotype switching to IgG isotypes	14	0.814885	1.9915	0.000110491	0.00190928	0.00161982	215	tags=29%, list=2%, signal=28%	Il4/Cd28/Tbx21/Ptprc
GO:0048291	isotype switching to IgG isotypes	15	0.794746	1.96952	0.000110246	0.00190928	0.00161982	215	tags=27%, list=2%, signal=26%	Il4/Cd28/Tbx21/Ptprc
GO:0034121	regulation of toll-like receptor signaling pathway	63	0.55994	1.88361	0.000110481	0.00190928	0.00161982	2348	tags=43%, list=17%, signal=36%	Acod1/Gfi1/Cd300a/Rsad2/Cd300lf/Irf7/Ptpn22/Tasl/Pik3ap1/Tlr9/Irf1/Lbp/Tlr1/Lyn/Cyba/Tlr2/Tlr3/Esr1/Nr1h3/Cav1/Ifi35/Cd36/Tnfaip3/Irf4/Gramd4/Trem2/Flot1
GO:0032651	regulation of interleukin-1 beta production	70	0.553059	1.90165	0.00011112	0.00191456	0.0016243	2355	tags=49%, list=17%, signal=41%	Cd33/Ccl3/Aim2/Nlrp3/Il6/Casp4/Mefv/Mndal/Nlrc3/Tyrobp/Ccr5/Gsdmd/Sphk1/Tlr4/Tnf/Tlr8/Nlrc4/Usp50/Aqp4/Jak2/Tlr2/Ghrl/Casp1/Cd36/Tmem106a/Tnfaip3/Ccr7/Nod1/Casp8/Malt1/Isl1/Trem2/Ifnar1/Igf1
GO:0002689	negative regulation of leukocyte chemotaxis	18	0.780033	2.04196	0.000119273	0.00204315	0.00173339	1303	tags=50%, list=9%, signal=45%	Hc/Stap1/Grem1/Gpr18/Ccl2/Ccl12/Slamf8/Mmp28/Padi2
GO:0032615	interleukin-12 production	54	0.598803	1.97604	0.000119003	0.00204315	0.00173339	1991	tags=46%, list=14%, signal=40%	Il10/Tnfrsf9/Mefv/Jak3/Nlrc3/Tlr9/Ltb/Tlr4/Irf1/Laptm5/Tlr8/Irf8/Tnfsf9/Unc93b1/Il16/Flt3/Tlr2/Tlr3/Cd47/Plcb1/Cd36/Ccr7/Pibf1/Scimp/Syk
GO:0071887	leukocyte apoptotic process	106	0.487426	1.78942	0.000119648	0.00204367	0.00173383	1850	tags=31%, list=13%, signal=27%	Il10/Il6/Ccl5/Cd3g/Tnfrsf4/Cd27/Jak3/Fcer1g/Nr4a3/Ccr5/Adam8/Hcls1/Fas/Cxcr2/Cd74/Pik3cd/Nfkbid/Stat5a/Il2ra/Fcgr2b/Il7r/Lyn/Tnfrsf23/Siglec1/Plekho2/Gimap8/Cd274/Anxa1/Tnfrsf21/Tsc22d3/Fnip1/Ccr7/Ripk3
GO:0007520	myoblast fusion	42	0.628137	1.99913	0.000122807	0.00209159	0.00177449	1603	tags=38%, list=12%, signal=34%	Mymk/Il4/Ccl8/Myog/Cd53/Cxcl10/Gdf15/Myod1/Flt3l/Cav3/Ripor2/Tnfsf14/Tmem182/Cacna1s/Plekho1/Casp1
GO:2000514	regulation of CD4-positive, alpha-beta T cell activation	59	0.5703	1.86703	0.000123391	0.00209553	0.00177783	1595	tags=37%, list=11%, signal=33%	Il4/Nlrp3/Il6/Tnfsf18/Tbx21/Cd160/Ccr2/Jak3/Gimap5/Cd55/Xcl1/Sash3/Irf1/Cd83/Nckap1l/Il2rg/Nfkbid/Vsir/Socs1/Cd274/Anxa1/Tgfbr2
GO:0048304	positive regulation of isotype switching to IgG isotypes	10	0.863111	1.93758	0.000130022	0.00220183	0.00186802	215	tags=40%, list=2%, signal=39%	Il4/Cd28/Tbx21/Ptprc
GO:0002448	mast cell mediated immunity	48	0.600977	1.95391	0.000133433	0.00225315	0.00191155	985	tags=42%, list=7%, signal=39%	Il4/Mrgprb3/Cd300a/Clnk/Ptgdr/Lat2/Fcer1g/Nr4a3/Adora2b/Milr1/Rac2/Mrgprx2/Gata1/Lat/Il13ra2/Fgr/Gata2/Ms4a2/Fes/Lyn
GO:0007249	I-kappaB kinase/NF-kappaB signaling	197	0.40528	1.60994	0.000144727	0.00243693	0.00206747	2449	tags=30%, list=18%, signal=25%	Clec4d/Nlrp12/Il1b/Clec4n/Nr1h4/Rhoh/Trim34a/Nlrc3/Traf1/Tlr9/Btk/Trim30d/Stat1/Trim14/Card11/S100a4/Tifab/Tlr4/Irf1/Trim21/Cd74/Tnf/Tlr8/Trim30c/Nfkbid/Traf5/Tlr7/Prkcb/Cd4/Tlr2/Tlr3/Ticam2/Esr1/Angpt1/Alpk1/Casp1/Adipoq/Cd36/Eda2r/Tmem106a/Tnfaip3/Ripk3/S100a13/Prkd1/Tbkbp1/Nkiras1/Riok3/Nod1/Tifa/Prkn/Tnip2/Casp8/Malt1/Trem2/Tnfsf10/Mapkbp1/Relb/Rock1/Pink1
GO:1904892	regulation of receptor signaling pathway via STAT	76	0.539503	1.88681	0.000148772	0.00249793	0.00211923	1427	tags=32%, list=10%, signal=28%	Il4/Il10/Il6/Cd300a/Il12rb2/Erbb4/Il24/Ptprc/Parp14/Il6ra/Lif/Agt/Socs3/Il10ra/Socs2/Irf1/Crlf2/Il12rb1/Il7r/Jak2/Ghr/Socs1/Egf/Cav1
GO:0006956	complement activation	33	0.672351	2.00329	0.000151619	0.00252429	0.00214159	2344	tags=67%, list=17%, signal=56%	Il1b/Hc/Cd5l/C6/Cfb/C3/Cr2/C2/C1rl/Cd46/Cd55/C1s1/C1qb/Serping1/C4b/C1qa/C1qc/Cr1l/C1ra/Trem2/Cfd/Rgcc
GO:0071622	regulation of granulocyte chemotaxis	54	0.594067	1.96041	0.000151384	0.00252429	0.00214159	2023	tags=44%, list=15%, signal=38%	Il4/Bst1/Il1b/Trem1/Sell/Tnfsf18/Ccl5/C5ar1/Rac2/Ccl2/Xcl1/Cxcr2/Nckap1l/Cd74/Lbp/Ripor2/C3ar1/Csf1/Ccr7/Il34/Mstn/Csf1r/C5ar2/Thbs4
GO:0090713	immunological memory process	10	0.860567	1.93187	0.000151106	0.00252429	0.00214159	537	tags=50%, list=4%, signal=48%	Cd160/Pck1/Tnfrsf14/Cd46/Fgl2
GO:0031663	lipopolysaccharide-mediated signaling pathway	54	0.593947	1.96002	0.000154622	0.00256707	0.00217789	2226	tags=44%, list=16%, signal=37%	Acod1/Il1b/Ccl5/Cd180/Ptpn22/Cd55/Trim30d/Stat1/Ccl2/Ccl12/Tlr4/Spi1/Tnf/Lbp/Lyn/Ly96/Cd14/Tnfaip3/Tut4/Ly86/Scimp/Cd6/Malt1/Trem2
GO:0035743	CD4-positive, alpha-beta T cell cytokine production	21	0.723791	1.93997	0.000175502	0.00290558	0.00246507	707	tags=48%, list=5%, signal=45%	Il4/Il1b/Il31ra/Nlrp3/Il6/Tbx21/Rsad2/Il18rap/Xcl1/Crlf2
GO:0060193	positive regulation of lipase activity	47	0.606814	1.97659	0.0001771	0.00292387	0.00248059	3047	tags=49%, list=22%, signal=38%	Ccl5/Itk/Txk/Htr2a/Agt/Sele/Adra1a/Pla2g5/Cd86/Ptafr/Lpar1/Ms4a2/Plin5/Esr1/Nr1h3/Htr2b/Camk2b/Arhgap6/Lmf1/Adcyap1r1/Pdgfrb/Prkcz/Agtr1a
GO:0045577	regulation of B cell differentiation	31	0.665636	1.95596	0.000182918	0.00301155	0.00255497	1991	tags=55%, list=14%, signal=47%	Il10/Cd27/Tlr9/Card11/Slamf8/Nckap1l/Inpp5d/Il2rg/Stat5a/Flt3/Il7/Ptpn6/Nfam1/Il4i1/Cyld/Ikzf3/Syk
GO:0031650	regulation of heat generation	15	0.784217	1.94343	0.000184026	0.00302139	0.00256332	804	tags=60%, list=6%, signal=57%	Il1b/Cnr1/Ccl5/Ptgs2/Tnfrsf11a/Ccr5/Arrdc3/Tnf/Ptger3
GO:0032642	regulation of chemokine production	83	0.524252	1.84253	0.000187601	0.00307158	0.0026059	1205	tags=34%, list=9%, signal=31%	Il4/Oas3/Il1b/Hc/Il6/Ccl5/Mefv/Nr1h4/Adora2b/Il6ra/Mcoln2/Tlr9/C1qtnf3/Tlr4/Havcr2/Cd74/Tnf/Sigirr/Eif2ak2/Aif1/Lbp/Il16/Tlr7/Il7/Mbp/Tlr2/Tlr3/Ticam2
GO:0002431	Fc receptor mediated stimulatory signaling pathway	17	0.780056	2.01462	0.000189488	0.00309393	0.00262486	1865	tags=59%, list=13%, signal=51%	Cd226/Ptprc/Fcer1g/Nr4a3/Myo1g/Plscr2/Lyn/Cd47/Rap1a/Plscr1
GO:0048871	multicellular organismal homeostasis	443	0.329267	1.41074	0.000198002	0.00322406	0.00273527	1696	tags=20%, list=12%, signal=18%	Il4/Fcgr4/Cd7/Il1b/Cnr1/Il20ra/Il6/Plac8/Ccl5/Ptgs2/Sctr/Erbb4/Sln/Pdk4/Ccr2/Rho/Dio2/Cdhr1/Htr2a/Napsa/Ctsk/Nr4a3/Coro1a/Gimap5/Tnfrsf11b/Ctss/Tnfrsf11a/Hfe/Tlr9/Ccr5/Adam8/Rac2/Sash3/Snx10/Flt3l/Cd38/Il15/Gata1/Ces1d/Ptgs1/Tlr4/Actn3/Arrdc3/Tnf/Inpp5d/Cyp26b1/Slc28a3/Ptger3/Ache/Gata2/G0s2/Adrb3/Aqp4/Jak2/Nova1/Slc11a1/Flt3/Il7/Mbp/Rbp4/Trpm2/Il1rn/Gatm/Ndn/Trpv2/Fgf7/Adrb1/Ghrl/Angpt1/Dram2/Tm…
GO:0042092	type 2 immune response	38	0.635197	1.9351	0.00020111	0.0032657	0.00277059	807	tags=32%, list=6%, signal=30%	Il4/Il31ra/Nlrp3/Il6/Tbx21/Rsad2/Ccr2/Xcl1/Irf1/Crlf2/Cd74/Clcf1
GO:0002335	mature B cell differentiation	31	0.663649	1.95012	0.000211724	0.00342865	0.00290884	2440	tags=58%, list=18%, signal=48%	Il10/Il6/Dock10/Mfng/Slamf8/Gpr183/Spi1/Irf8/Cdh17/Itm2a/Pou2f2/Plcl2/Tnfaip3/Lgals8/Malt1/Cmtm7/Lgals1/Dock11
GO:0045580	regulation of T cell differentiation	144	0.43593	1.68522	0.000215989	0.00348819	0.00295936	1078	tags=29%, list=8%, signal=27%	Il4/Cd28/Nlrp3/Il6/Tnfsf18/Lag3/Tespa1/Tbx21/Ctla4/Ptprc/Cd27/Ccr2/Pck1/Rhoh/Jak3/Gimap5/Tox/Cd46/Adam8/Zap70/Fgl2/H2-Aa/Sash3/Card11/Il15/Irf1/Ikzf1/Cd83/Nckap1l/Cd74/H2-DMa/Cyp26b1/Il2rg/Nfkbid/Stat5a/Il2ra/Tnfsf9/Il7r/Pik3r6/Lck/Vsir/Il7
GO:0010324	membrane invagination	70	0.541195	1.86085	0.000219765	0.00352993	0.00299477	2690	tags=44%, list=19%, signal=36%	Stap1/Cd300a/C3/Siglece/Fcgr3/Fcgr1/Rhoh/Xkr4/Fcer1g/Rac2/Nckap1l/Bin2/Gata2/Fcgr2b/Aif1/Lbp/Arhgap25/Xkr5/Xkr8/Itga2/Gulp1/Cd36/Msr1/Gsn/Megf10/Elmo1/Trem2/Fcho2/F2rl1/Rhobtb1/Pparg
GO:0045621	positive regulation of lymphocyte differentiation	106	0.476063	1.7477	0.000219567	0.00352993	0.00299477	1595	tags=40%, list=11%, signal=35%	Il4/Il10/Nlrp3/Il6/Tespa1/Ptprc/Cd27/Ccr2/Pck1/Rhoh/Gimap5/Tox/Cd46/Adam8/Zap70/H2-Aa/Sash3/Flt3l/Il15/Irf1/Ikzf1/Cd83/Nckap1l/Cd74/H2-DMa/Inpp5d/Il2rg/Nfkbid/Stat5a/Il2ra/Tnfsf9/Il7r/Pik3r6/Lck/Vsir/Il7/Socs1/Il15ra/Anxa1/Il4i1/Cyld/Tgfbr2
GO:0002830	positive regulation of type 2 immune response	16	0.794116	2.00289	0.000226606	0.00362999	0.00307965	807	tags=44%, list=6%, signal=41%	Il4/Nlrp3/Il6/Rsad2/Xcl1/Cd74/Clcf1
GO:0032069	regulation of nuclease activity	19	0.75092	1.95975	0.000230971	0.00368993	0.00313051	520	tags=26%, list=4%, signal=25%	Gzma/Oas3/Oasl1/Oasl2/Oas2
GO:0050856	regulation of T cell receptor signaling pathway	42	0.614037	1.95426	0.000232046	0.00369714	0.00313663	2111	tags=45%, list=15%, signal=38%	Cd226/Tespa1/Cd300a/Cd160/Ptpn22/Trat1/Card11/Laptm5/Sla2/Kcnn4/Lck/Thy1/Ptpn6/Cyld/Ubash3a/Ccr7/Phpt1/Cblb/Malt1
GO:1905114	cell surface receptor signaling pathway involved in cell-cell signaling	465	-0.440118	-1.52529	0.000234394	0.00372454	0.00315988	2131	tags=27%, list=15%, signal=24%	Mpp2/Klf4/Wnt5b/Nrarp/Tmem131l/Frmd8/Lmbr1l/Axin2/Col1a1/Lrp5/Ruvbl2/Lrp6/Mcc/Daam1/Mgat3/Leo1/Dvl3/Smarca4/Fzd10/Ccne1/Plekha4/Fzd8/Egfr/Sox7/Foxo1/Gli3/Rnf43/Afdn/Znrf3/Slc9a3r1/Amer2/Frzb/Fzd3/Ptk7/Tsku/Igsf11/Calcoco1/Stx1a/Celsr1/Zfp703/Nlgn2/Tnik/Sulf2/Fzd6/Lgr5/Ctnnb1/Siah2/Mitf/Lgr4/Apoe/Cpe/Tmem64/Vgll4/Wnt3/Foxo3/Draxin/Bcl9/Trabd2b/Sdc1/Tle3/Tnn/Gpc4/Fgfr3/Csnk1g3/Kremen2/Shisa2/Gpc3/F…
GO:0031649	heat generation	21	0.715333	1.9173	0.000238082	0.00377303	0.00320101	1246	tags=57%, list=9%, signal=52%	Il1b/Cnr1/Ccl5/Ptgs2/Tnfrsf11a/Ccr5/Arrdc3/Tnf/Ptger3/Adrb3/Il1rn/Adrb1
GO:0031620	regulation of fever generation	11	0.83042	1.91939	0.000248751	0.00393159	0.00333553	804	tags=73%, list=6%, signal=69%	Il1b/Cnr1/Ccl5/Ptgs2/Tnfrsf11a/Ccr5/Tnf/Ptger3
GO:1900274	regulation of phospholipase C activity	30	0.661202	1.94824	0.000255855	0.00403311	0.00342166	1208	tags=37%, list=9%, signal=34%	Itk/Txk/Htr2a/Agt/Sele/Adra1a/Cd86/Ptafr/Lpar1/Ms4a2/Esr1
GO:0002758	innate immune response-activating signal transduction	11	0.829542	1.91736	0.000258227	0.00405971	0.00344423	1991	tags=82%, list=14%, signal=70%	Klrc1/Clec4n/Klrk1/Tyrobp/Klrd1/Tlr4/Tlr2/Ffar2/Syk
GO:0031294	lymphocyte costimulation	27	0.690554	1.97961	0.000259631	0.00407099	0.0034538	2439	tags=63%, list=18%, signal=52%	Il4/Cd28/Cd160/Tnfrsf14/Cd3e/Tnfsf13b/Card11/Cd86/Cd80/Spn/Tnfsf14/Cd274/Cav1/Ccr7/Lgals8/Cd320/Lgals1
GO:0002295	T-helper cell lineage commitment	17	0.773843	1.99857	0.000261673	0.00408762	0.00346791	1334	tags=53%, list=10%, signal=48%	Il4/Il6/Tnfsf18/Tbx21/Ly9/Il6ra/Slamf6/Spn/Batf
GO:0002292	T cell differentiation involved in immune response	67	0.545032	1.86292	0.000262071	0.00408762	0.00346791	1550	tags=36%, list=11%, signal=32%	Il4/Clec4d/Clec4e/Nlrp3/Il6/Tnfsf18/Tbx21/Ccr2/Pck1/Ly9/Jak3/Fcer1g/Il6ra/Cd46/Fgl2/Cracr2a/Slamf6/Gpr183/Irf1/Nfkbid/Spn/Batf/Anxa1/Il18r1
GO:0002883	regulation of hypersensitivity	10	0.848812	1.90548	0.000266037	0.00413858	0.00351114	1787	tags=90%, list=13%, signal=79%	C3/Fcgr3/Fcgr1/Fcer1g/Fut7/Fcgr2b/Spn/Il20rb/Ccr7
GO:0048872	homeostasis of number of cells	318	0.348242	1.46617	0.000271626	0.00421447	0.00357552	1850	tags=22%, list=13%, signal=19%	Cd7/Hc/Il6/Sit1/Ccr4/Tnfrsf4/Ccr2/Gpr174/Jak3/Isg15/Fcer1g/Coro1a/Gimap5/P2ry14/Dock10/Cdh2/Tnfsf13b/Stat1/Ccl2/Sash3/Hcls1/Card11/Gpr183/Flt3l/Fas/Gata1/Cxcr2/Lat/Ikzf1/Nckap1l/Cd74/Spi1/Pik3cd/Inpp5d/Gata2/Stat5a/Il2ra/Lmo2/Fcgr2b/B2m/Il7r/Jak2/Lyn/Tnfrsf23/Mb/Flt3/Il7/Chst3/Flvcr1/Cadps2/Ank1/Lmo1/Anxa1/Xkr8/Gapt/Tal1/Sod1/Tcirg1/Cyld/Csf1/Plcb1/Tsc22d3/Il20rb/Lrrc19/Tnfaip3/Ccr7/Ets1/Gprasp2/…
GO:0002385	mucosal immune response	13	0.811147	1.95372	0.000276228	0.00427469	0.00362661	547	tags=38%, list=4%, signal=37%	Pigr/Il4/Cd160/Rab17/Xcl1
GO:0043367	CD4-positive, alpha-beta T cell differentiation	78	0.519396	1.82403	0.000281367	0.00434286	0.00368445	1550	tags=36%, list=11%, signal=32%	Il4/Nlrp3/Il6/Tnfsf18/Tbx21/Rsad2/Satb1/Ccr2/Ly9/Jak3/Gimap5/Fut7/Il6ra/Tox/Cracr2a/Sash3/Slamf6/Gpr183/Irf1/Cd83/Nckap1l/Il2rg/Nfkbid/Socs1/Spn/Batf/Anxa1/Il18r1
GO:0045058	T cell selection	54	0.582804	1.92324	0.000284738	0.00438349	0.00371892	1334	tags=44%, list=10%, signal=40%	Il4/Cd28/Themis/Il6/Tnfsf18/Cd3g/Tbx21/Ptprc/Ly9/Cd3d/Cd3e/Dock2/Il6ra/Tox/Zap70/Card11/Slamf6/Fas/Il15/Cd74/H2-DMa/Cd4/Spn/Batf
GO:0062208	positive regulation of pattern recognition receptor signaling pathway	43	0.625592	1.99869	0.000295669	0.00453998	0.00385168	1811	tags=44%, list=13%, signal=39%	Ddx60/Oasl1/Rsad2/Ptpn22/Tasl/Pik3ap1/Tlr9/Dhx58/Tlr4/Lbp/Tlr1/Slc15a3/Cyba/Tlr2/Tlr3/Nr1h3/Cav1/Ifi35/Trim15
GO:0002524	hypersensitivity	12	0.811312	1.91525	0.000303091	0.00463373	0.00393122	1787	tags=75%, list=13%, signal=65%	C3/Fcgr3/Fcgr1/Fcer1g/Fut7/Fcgr2b/Spn/Il20rb/Ccr7
GO:0046635	positive regulation of alpha-beta T cell activation	65	0.554846	1.87895	0.000303339	0.00463373	0.00393122	973	tags=40%, list=7%, signal=37%	Cd28/Nlrp3/Il6/Il12rb2/Cd160/Ptprc/Ccr2/Ptpn22/Cd3e/Gimap5/Cd244a/Cd55/Zap70/Xcl1/Sash3/H2-Ab1/Irf1/Ikzf1/Cd83/Nckap1l/Cd80/Rasal3/Il12rb1/Il2rg/Nfkbid/Jak2
GO:0010517	regulation of phospholipase activity	50	0.575368	1.87366	0.000304263	0.00463591	0.00393307	3251	tags=50%, list=23%, signal=38%	Ccl5/Itk/Txk/Htr2a/Agt/Sele/Adra1a/Pla2g5/Cd86/Ptafr/Lpar1/Ms4a2/Esr1/Pla2r1/Anxa1/Htr2b/Camk2b/Arhgap6/Lrp1/Adcyap1r1/Pdgfrb/Prkcz/Agtr1a/Anxa8/Ppt1
GO:0002363	alpha-beta T cell lineage commitment	22	0.728815	1.96012	0.000309484	0.00470337	0.0039903	1334	tags=45%, list=10%, signal=41%	Il4/Il6/Tnfsf18/Tbx21/Ly9/Il6ra/Tox/Slamf6/Spn/Batf
GO:0045342	MHC class II biosynthetic process	15	0.77405	1.91823	0.000314516	0.00476761	0.0040448	1025	tags=47%, list=7%, signal=43%	Il4/Il10/Tlr4/Spi1/Ciita/Jak2/Slc11a1
GO:0016055	Wnt signaling pathway	390	-0.449868	-1.54372	0.000324	0.00489884	0.00415614	2130	tags=28%, list=15%, signal=25%	Klf4/Wnt5b/Nrarp/Tmem131l/Frmd8/Lmbr1l/Axin2/Col1a1/Lrp5/Ruvbl2/Lrp6/Mcc/Daam1/Mgat3/Leo1/Dvl3/Smarca4/Fzd10/Ccne1/Plekha4/Fzd8/Egfr/Sox7/Foxo1/Gli3/Rnf43/Znrf3/Slc9a3r1/Amer2/Frzb/Fzd3/Ptk7/Tsku/Calcoco1/Celsr1/Zfp703/Tnik/Sulf2/Fzd6/Lgr5/Ctnnb1/Siah2/Mitf/Lgr4/Apoe/Cpe/Tmem64/Vgll4/Wnt3/Foxo3/Draxin/Bcl9/Trabd2b/Sdc1/Tle3/Tnn/Gpc4/Fgfr3/Csnk1g3/Kremen2/Shisa2/Gpc3/Fzd2/Tcf7l1/Ndp/Notch1/Wnt9b/M…
GO:0022408	negative regulation of cell-cell adhesion	172	0.409829	1.61405	0.000333354	0.00502746	0.00426526	1651	tags=31%, list=12%, signal=27%	Il4/Il10/B4galnt2/Clec4g/Tnfsf18/Lag3/Cd300a/Slfn1/Tbx21/Ctla4/Adora2a/Ptpn22/Jak3/Tnfrsf14/Gimap5/Hfe/Adam8/Fgl2/H2-Aa/Lax1/H2-Ab1/Cd86/Irf1/Havcr2/Nckap1l/Akna/Cd80/Cd74/Spi1/Laptm5/Ptger3/Nfkbid/Il2ra/Mad2l2/Ripor2/Jak2/Tnfaip8l2/Prkg1/Vsir/Mbp/Ptpn6/Il1rn/Socs1/Spn/Cd274/Zc3h12d/Anxa1/Il4i1/Tnfrsf21/Cyld/Ccm2l/Il20rb/Adipoq
GO:0032663	regulation of interleukin-2 production	57	0.566997	1.87411	0.000341109	0.00513136	0.0043534	2221	tags=40%, list=16%, signal=34%	Cd28/Il1b/Lag3/Tbx21/Ptprc/Ccr2/Nr1h4/Cd3e/Sash3/Card11/Cd83/Havcr2/Laptm5/Stat5a/Anxa1/Pde4d/Il20rb/Tnfaip3/Cd34/Irf4/Malt1/Pde4b/Carmil2
GO:0038093	Fc receptor signaling pathway	16	0.786469	1.9836	0.000347379	0.00519917	0.00441094	1268	tags=56%, list=9%, signal=51%	Pigr/Clec4d/Clec4e/Ptprc/Fcer1g/Nr4a3/Myo1g/Ms4a2/Cd47
GO:0014874	response to stimulus involved in regulation of muscle adaptation	12	0.809437	1.91082	0.000346735	0.00519917	0.00441094	791	tags=50%, list=6%, signal=47%	Myog/Agt/Trim63/Scn5a/Actn3/Prkag3
GO:0033004	negative regulation of mast cell activation	11	0.821197	1.89808	0.000348249	0.00519917	0.00441094	1758	tags=73%, list=13%, signal=64%	Cnr1/Cd300a/Cd300lf/Enpp3/Milr1/Il13ra2/Ptpn6/Cnr2
GO:0048736	appendage development	172	-0.538161	-1.72993	0.000355842	0.00528591	0.00448452	2041	tags=30%, list=15%, signal=26%	Lrp5/Lrp6/Tfap2b/Bmpr1a/Megf8/Sik3/Irf6/Smarca4/Fmn1/Dync2h1/Gli3/Gas1/Atp7a/Gna12/Fzd6/Ctnnb1/Wnt3/Col3a1/Kremen2/Gpc3/Tfap2a/Notch1/Crabp2/Ece1/Bmp4/Wnt5a/Wnt9a/Plxna2/Bmp7/Sox9/Ptch1/Fgf10/Tulp3/Rspo4/Sox4/Gli2/Ror2/Fras1/Rspo2/Slc7a11/Alx4/Gja1/Pitx1/Msx1/Fbn2/Foxn1/Mycn/Hoxc13/Lef1/Msx2/Shh
GO:0060173	limb development	172	-0.538161	-1.72993	0.000355842	0.00528591	0.00448452	2041	tags=30%, list=15%, signal=26%	Lrp5/Lrp6/Tfap2b/Bmpr1a/Megf8/Sik3/Irf6/Smarca4/Fmn1/Dync2h1/Gli3/Gas1/Atp7a/Gna12/Fzd6/Ctnnb1/Wnt3/Col3a1/Kremen2/Gpc3/Tfap2a/Notch1/Crabp2/Ece1/Bmp4/Wnt5a/Wnt9a/Plxna2/Bmp7/Sox9/Ptch1/Fgf10/Tulp3/Rspo4/Sox4/Gli2/Ror2/Fras1/Rspo2/Slc7a11/Alx4/Gja1/Pitx1/Msx1/Fbn2/Foxn1/Mycn/Hoxc13/Lef1/Msx2/Shh
GO:0002726	positive regulation of T cell cytokine production	23	0.699453	1.91767	0.00035994	0.00533341	0.00452482	936	tags=43%, list=7%, signal=41%	Il4/Il1b/Nlrp3/Il6/Tbx21/Rsad2/Cd55/Xcl1/Sash3/B2m
GO:0045682	regulation of epidermis development	56	-0.681757	-1.85814	0.000363952	0.0053794	0.00456385	1726	tags=34%, list=12%, signal=30%	Etv4/Nab2/Sult2b1/Grhl1/Foxc1/Sfn/Notch1/Bmp4/Mycl/Ptch1/Macroh2a2/Vdr/Ptch2/Mycn/Krt2/Msx2/Krt36/Krt84/Alox8
GO:0060099	regulation of phagocytosis, engulfment	20	0.737331	1.9639	0.000368109	0.00542732	0.00460449	2690	tags=65%, list=19%, signal=53%	Stap1/Cd300a/C3/Siglece/Fcgr1/Nckap1l/Gata2/Lbp/Itga2/Cd36/Trem2/F2rl1/Pparg
GO:0002707	negative regulation of lymphocyte mediated immunity	39	0.625459	1.93245	0.000370357	0.00543343	0.00460968	1752	tags=59%, list=13%, signal=52%	Clec4g/Cd96/Tbx21/Cr2/Ptprc/Klrd1/Hfe/Cd46/Cd55/Havcr2/Nckap1l/Parp3/Fcgr2b/Il7r/Vsir/Ptpn6/Tap1/Spn/Sh2d1b1/Il4i1/Il20rb/Tap2/Cr1l
GO:0032722	positive regulation of chemokine production	63	0.532657	1.79183	0.000370187	0.00543343	0.00460968	1205	tags=38%, list=9%, signal=35%	Il4/Oas3/Il1b/Hc/Il6/Ccl5/Adora2b/Il6ra/Mcoln2/Tlr9/Tlr4/Havcr2/Cd74/Tnf/Eif2ak2/Aif1/Lbp/Il16/Tlr7/Il7/Mbp/Tlr2/Tlr3/Ticam2
GO:0080164	regulation of nitric oxide metabolic process	64	0.541576	1.83318	0.000371443	0.00543591	0.00461179	1900	tags=41%, list=14%, signal=35%	Il4/Il10/Il1b/Il6/Ptgs2/Ptx3/Klrk1/Gimap5/Rgn/Agt/Tlr4/Ptgis/Tnf/Aif1/Jak2/Epor/Tlr2/Esr1/Cd47/Insr/Cav1/Icam1/Cd36/Tmem106a/Cd34/Tspo
GO:2000401	regulation of lymphocyte migration	56	0.573146	1.90035	0.000372761	0.00544175	0.00461674	1850	tags=41%, list=13%, signal=36%	Cxcl13/Ccl7/Ccl5/Cxcl10/Ccr2/Gcsam/Tnfrsf14/Itga4/Adam8/Ccl2/Xcl1/Ccl12/Ccl20/Stk10/Aif1/Ripor2/Spn/Tnfsf14/Padi2/Itgb3/Jam2/Ccr7/Ripk3
GO:0046890	regulation of lipid biosynthetic process	161	0.417755	1.64348	0.00037371	0.0054422	0.00461712	1938	tags=25%, list=14%, signal=22%	Apob/Il1b/Gfi1/Ptgs2/C3/Trib3/Erbb4/Pdk4/Nr1h4/Pck1/Htr2a/Adora2b/Rgn/Agt/Sphk1/Ces1d/Cd74/Fgfr4/Tnf/Gpld1/Asxl3/Plin5/Dab2/Thrsp/Ccdc3/Avpr1a/Pde8b/Nr1h3/Fabp3/Bmp5/Anxa1/Elovl5/Sod1/Pla2g4a/Zbtb20/Sorbs1/Avil/Abcd2/Tspo/Htr2b/Pibf1
GO:0051770	positive regulation of nitric-oxide synthase biosynthetic process	21	0.708127	1.89799	0.00038008	0.0055214	0.00468432	1188	tags=43%, list=9%, signal=39%	Jak3/Tlr9/Ccl2/Lrrk2/Ccl20/Tlr4/Fcer2a/Jak2/Tlr2
GO:1905521	regulation of macrophage migration	40	0.606686	1.89215	0.000385225	0.00558247	0.00473613	2226	tags=48%, list=16%, signal=40%	Trem1/Hc/Tnfsf18/Ccl5/Stap1/C5ar1/Ccl2/Slamf8/P2ry12/Mmp28/C3ar1/Csf1/P2rx4/Ccr7/Il34/Mstn/Csf1r/Mst1/Trem2
GO:0060249	anatomical structure homeostasis	242	0.377898	1.55483	0.000407766	0.00589471	0.00500102	2417	tags=28%, list=17%, signal=24%	Fcgr4/Cd7/Il20ra/Il6/Ptgs2/Chrna1/Erbb4/Pdk4/Ccr2/Rho/Cdhr1/P2rx2/Napsa/Ctsk/Haao/Coro1a/Tnfrsf11b/Ctss/Tnfrsf11a/Tlr9/Adam8/Rac2/Sash3/Snx10/Flt3l/Cd38/Gata1/Ptgs1/Tlr4/Cav3/Inpp5d/Slc28a3/Gata2/Flt3/Il7/Mbp/Rbp4/P2ry1/Fgf7/P2rx1/Lox/Angpt1/Dram2/Cdh23/Sod1/Tcirg1/Csf1/Pla2g4a/Il20rb/Mtm1/Itgb3/Ldb2/Cd34/Mstn/Csf1r/Nkiras1/Syk/Cldn5/Bbs4/Akt3/Itgb1/Iqcb1/Pfkm/S1pr1/Rab3d/Mdm1/Comp/Abca4
GO:0038094	Fc-gamma receptor signaling pathway	11	0.817939	1.89054	0.000409843	0.00591031	0.00501426	1728	tags=64%, list=12%, signal=56%	Clec4d/Clec4e/Ptprc/Fcer1g/Myo1g/Cd47/Rap1a
GO:0010574	regulation of vascular endothelial growth factor production	29	0.664834	1.93907	0.000415509	0.00597748	0.00507125	2218	tags=52%, list=16%, signal=44%	Il1b/Hc/Il6/Ptgs2/C3/Ccr2/Adora2b/C5ar1/Ccl2/Aqp4/C3ar1/Sulf1/Flt4/Hpse/Isl1
GO:0060333	interferon-gamma-mediated signaling pathway	20	0.735495	1.95902	0.000417927	0.00599771	0.00508841	1214	tags=65%, list=9%, signal=59%	Hpx/Irgm1/Txk/Igtp/Parp14/Parp9/Stat1/Irf1/Nmi/Jak2/Nlrc5/Otop1/Socs1
GO:0050868	negative regulation of T cell activation	109	0.468928	1.7367	0.000425585	0.00609285	0.00516913	1634	tags=37%, list=12%, signal=33%	Il4/Clec4g/Tnfsf18/Lag3/Cd300a/Slfn1/Tbx21/Ctla4/Adora2a/Ptpn22/Jak3/Tnfrsf14/Gimap5/Hfe/Fgl2/H2-Aa/Lax1/H2-Ab1/Cd86/Irf1/Havcr2/Nckap1l/Cd80/Cd74/Laptm5/Nfkbid/Il2ra/Ripor2/Tnfaip8l2/Vsir/Ptpn6/Socs1/Spn/Cd274/Zc3h12d/Anxa1/Il4i1/Tnfrsf21/Cyld/Il20rb
GO:0002863	positive regulation of inflammatory response to antigenic stimulus	13	0.797994	1.92204	0.000450423	0.00643291	0.00545763	767	tags=54%, list=6%, signal=51%	Cd28/Cnr1/C3/Fcgr3/Fcgr1/Fcer1g/Tnf
GO:0098586	cellular response to virus	65	0.542721	1.83789	0.000454614	0.00647715	0.00549517	1999	tags=31%, list=14%, signal=26%	Oas3/Irgm1/Nlrp3/Il6/Ddx60/Oasl1/Igtp/Ddx58/Ifih1/Dhx58/Wdfy4/Tlr7/Flt3/Tlr3/Pou2f2/Ikbke/Rnf125/Trim15/Lgals8/Riok3
GO:0045986	negative regulation of smooth muscle contraction	18	0.750771	1.96536	0.000466018	0.00662371	0.00561951	2070	tags=56%, list=15%, signal=47%	Ptgs2/Adora2b/Calcrl/Prkg1/Adrb1/Gucy1a1/Adra2c/Sod1/Adora1/Kcnma1
GO:0002686	negative regulation of leukocyte migration	40	0.602637	1.87953	0.000468839	0.00664786	0.00564	2187	tags=42%, list=16%, signal=36%	Hc/Stap1/Cd300a/Grem1/Gcsam/Gpr18/Ccl2/Ccl12/Slamf8/Ripor2/Mmp28/Padi2/Plcb1/Adora1/C5ar2/Hoxa7/Abr
GO:0002690	positive regulation of leukocyte chemotaxis	85	0.507777	1.79907	0.000484643	0.00685556	0.0058162	2023	tags=39%, list=15%, signal=33%	Il4/Il1b/Trem1/Sell/Cxcl13/Ccl7/Tnfsf18/Ccl5/Cxcl10/Ccr2/C5ar1/Ccr1/Rac2/Ccl2/Xcl1/Cxcr2/Nckap1l/Cd74/Spi1/Aif1/Lbp/Ripor2/Gpsm3/Tnfsf14/C3ar1/Lgmn/Csf1/Ccr7/Il34/Vegfc/Mstn/Csf1r/Thbs4
GO:0043373	CD4-positive, alpha-beta T cell lineage commitment	20	0.733093	1.95262	0.000489887	0.00691324	0.00586514	1334	tags=50%, list=10%, signal=45%	Il4/Il6/Tnfsf18/Tbx21/Ly9/Il6ra/Tox/Slamf6/Spn/Batf
GO:0002396	MHC protein complex assembly	11	0.815272	1.88438	0.000499959	0.00702193	0.00595735	936	tags=55%, list=7%, signal=51%	H2-Ob/H2-Aa/H2-Eb1/H2-Ab1/H2-DMa/B2m
GO:0002501	peptide antigen assembly with MHC protein complex	11	0.815272	1.88438	0.000499959	0.00702193	0.00595735	936	tags=55%, list=7%, signal=51%	H2-Ob/H2-Aa/H2-Eb1/H2-Ab1/H2-DMa/B2m
GO:0045191	regulation of isotype switching	35	0.633327	1.91273	0.000504658	0.00707117	0.00599913	881	tags=20%, list=6%, signal=19%	Il4/Cd28/Tbx21/Ptprc/Clcf1/Parp3/Mad2l2
GO:0060339	negative regulation of type I interferon-mediated signaling pathway	15	0.764877	1.8955	0.00051077	0.00713994	0.00605747	1083	tags=33%, list=8%, signal=31%	Oas3/Samhd1/Isg15/Nlrc5/Stat2
GO:0031640	killing of cells of another organism	27	0.675125	1.93538	0.000516305	0.00720033	0.0061087	1054	tags=41%, list=8%, signal=38%	Pglyrp1/Clec7a/Prf1/Ppbp/Cxcl13/Ccl8/Cxcl10/Ccl12/Ccl20/Fcer2a/Lyz1
GO:0034123	positive regulation of toll-like receptor signaling pathway	26	0.6766	1.91694	0.00051883	0.00721855	0.00612416	1564	tags=50%, list=11%, signal=44%	Rsad2/Ptpn22/Tasl/Pik3ap1/Tlr9/Lbp/Tlr1/Cyba/Tlr2/Tlr3/Nr1h3/Cav1/Ifi35
GO:0002507	tolerance induction	25	0.703357	1.97464	0.00052101	0.00721882	0.00612439	1925	tags=56%, list=14%, signal=48%	Acod1/Ccr4/Cd3e/Cd86/Havcr2/Il2ra/Lyn/Cd274/C3ar1/Xkr8/Tgfbr2/Tnfaip3/Ccr7/Cblb
GO:0032677	regulation of interleukin-8 production	69	0.517667	1.78404	0.000521285	0.00721882	0.00612439	2005	tags=39%, list=14%, signal=34%	Cd33/Il1b/Il6/Cd2/Ptprc/Ptpn22/Cd244a/Tlr9/Ddx58/Tlr4/Cd74/Tnf/Tlr8/Lbp/Tlr1/Tlr7/Anxa4/Tlr2/Tlr3/Anxa1/Ffar2/Cd14/Adipoq/Arrb1/Syk/Nod1/C5ar2
GO:0002495	antigen processing and presentation of peptide antigen via MHC class II	20	0.731423	1.94817	0.000539706	0.00745649	0.00632603	939	tags=60%, list=7%, signal=56%	H2-Ob/Fcer1g/Ctss/Marchf1/H2-Aa/H2-Eb1/H2-Ab1/Cd74/H2-DMa/Fcgr2b/B2m/Unc93b1
GO:0032732	positive regulation of interleukin-1 production	56	0.565286	1.87429	0.000544293	0.00750238	0.00636496	2333	tags=54%, list=17%, signal=45%	Ccl3/Aim2/Nlrp3/Il6/Casp4/Mefv/Mndal/Tyrobp/Ccr5/Gsdmd/Ccl20/Tlr4/Havcr2/Tnf/Tlr8/Nlrc4/Usp50/Il16/Jak2/Tlr2/Casp1/Cd36/Tmem106a/Ccr7/S100a13/Nod1/Casp8/Malt1/Isl1/Ifnar1
GO:0045923	positive regulation of fatty acid metabolic process	38	0.613816	1.86996	0.000571874	0.00786427	0.00667198	1839	tags=39%, list=13%, signal=34%	Il1b/Ptgs2/Nr4a3/Rgn/Agt/Cd74/Plin5/Avpr1a/Nr1h3/Anxa1/Elovl5/Pla2g4a/Adipoq/Twist1/Abcd2
GO:0045723	positive regulation of fatty acid biosynthetic process	20	0.729434	1.94287	0.000584098	0.00799526	0.00678312	1839	tags=55%, list=13%, signal=48%	Il1b/Ptgs2/Rgn/Agt/Cd74/Avpr1a/Nr1h3/Anxa1/Elovl5/Pla2g4a/Abcd2
GO:0032731	positive regulation of interleukin-1 beta production	48	0.569074	1.85019	0.000583144	0.00799526	0.00678312	2333	tags=54%, list=17%, signal=45%	Ccl3/Aim2/Nlrp3/Il6/Casp4/Mefv/Mndal/Tyrobp/Ccr5/Gsdmd/Tlr4/Tnf/Tlr8/Nlrc4/Usp50/Jak2/Tlr2/Casp1/Cd36/Tmem106a/Ccr7/Nod1/Casp8/Malt1/Isl1/Ifnar1
GO:2000516	positive regulation of CD4-positive, alpha-beta T cell activation	33	0.643944	1.91864	0.000589149	0.00804583	0.00682602	2111	tags=58%, list=15%, signal=49%	Nlrp3/Il6/Cd160/Ccr2/Gimap5/Cd55/Xcl1/Sash3/Irf1/Cd83/Nckap1l/Il2rg/Nfkbid/Socs1/Anxa1/Tgfbr2/Ccr7/Hlx/Malt1
GO:0002828	regulation of type 2 immune response	30	0.638889	1.8825	0.000594731	0.00810338	0.00687485	807	tags=33%, list=6%, signal=31%	Il4/Nlrp3/Il6/Tbx21/Rsad2/Ccr2/Xcl1/Irf1/Cd74/Clcf1
GO:0006958	complement activation, classical pathway	18	0.7447	1.94947	0.000597972	0.00812885	0.00689645	1767	tags=78%, list=13%, signal=68%	Hc/C3/Cr2/C2/C1rl/Cd46/Cd55/C1s1/C1qb/Serping1/C1qa/C1qc/Cr1l/C1ra
GO:0045604	regulation of epidermal cell differentiation	49	-0.687762	-1.83832	0.000609843	0.00826393	0.00701105	1455	tags=33%, list=10%, signal=29%	Sult2b1/Grhl1/Foxc1/Sfn/Notch1/Bmp4/Mycl/Ptch1/Macroh2a2/Vdr/Ptch2/Mycn/Msx2/Krt36/Krt84/Alox8
GO:1903038	negative regulation of leukocyte cell-cell adhesion	118	0.453573	1.70502	0.000610697	0.00826393	0.00701105	1634	tags=35%, list=12%, signal=31%	Il4/Clec4g/Tnfsf18/Lag3/Cd300a/Slfn1/Tbx21/Ctla4/Adora2a/Ptpn22/Jak3/Tnfrsf14/Gimap5/Hfe/Adam8/Fgl2/H2-Aa/Lax1/H2-Ab1/Cd86/Irf1/Havcr2/Nckap1l/Cd80/Cd74/Laptm5/Nfkbid/Il2ra/Ripor2/Tnfaip8l2/Vsir/Ptpn6/Socs1/Spn/Cd274/Zc3h12d/Anxa1/Il4i1/Tnfrsf21/Cyld/Il20rb
GO:0071466	cellular response to xenobiotic stimulus	95	0.478137	1.72509	0.000616261	0.00832022	0.00705881	2167	tags=39%, list=16%, signal=33%	Ankrd1/Ccl4/Il1b/Aim2/Uchl1/Cyp2w1/Nr1h4/Gsta3/Fmo5/Slamf8/Cd69/Ahrr/Cyp26b1/Gpld1/Ppm1e/Cyp2r1/Sult1a1/Cyp2f2/Cyp2u1/Ugt1a7c/Aox1/Rap1b/As3mt/Vkorc1/Adipoq/Acaa1b/Cyp2ab1/Rap1a/Ugt1a5/Tpmt/Fancb/Nos1/Prkaa2/Nceh1/Gstm1/Pde4a/Pde4b
GO:0001894	tissue homeostasis	208	0.385589	1.56056	0.000622668	0.00838762	0.00711599	2603	tags=30%, list=19%, signal=25%	Fcgr4/Cd7/Il20ra/Il6/Ptgs2/Erbb4/Pdk4/Ccr2/Rho/Cdhr1/Napsa/Ctsk/Coro1a/Tnfrsf11b/Ctss/Tnfrsf11a/Tlr9/Adam8/Rac2/Sash3/Snx10/Flt3l/Cd38/Gata1/Ptgs1/Tlr4/Inpp5d/Slc28a3/Gata2/Flt3/Il7/Mbp/Rbp4/Fgf7/Angpt1/Dram2/Cdh23/Sod1/Tcirg1/Csf1/Pla2g4a/Il20rb/Itgb3/Ldb2/Cd34/Csf1r/Nkiras1/Syk/Cldn5/Bbs4/Akt3/Itgb1/Iqcb1/S1pr1/Rab3d/Mdm1/Comp/Abca4/Ext1/Itgav/Bbs10/Trf
GO:0043370	regulation of CD4-positive, alpha-beta T cell differentiation	45	0.582709	1.8722	0.000635226	0.00853738	0.00724305	870	tags=31%, list=6%, signal=29%	Il4/Nlrp3/Il6/Tnfsf18/Tbx21/Ccr2/Jak3/Gimap5/Sash3/Irf1/Cd83/Nckap1l/Il2rg/Nfkbid
GO:0010758	regulation of macrophage chemotaxis	30	0.633096	1.86543	0.000640922	0.00859445	0.00729147	2129	tags=53%, list=15%, signal=45%	Trem1/Hc/Tnfsf18/Ccl5/Stap1/C5ar1/Ccl2/Slamf8/Mmp28/C3ar1/Csf1/Ccr7/Il34/Mstn/Csf1r/Mst1
GO:0003012	muscle system process	368	0.329182	1.40417	0.000655147	0.00876537	0.00743647	2718	tags=35%, list=20%, signal=29%	Mymk/Myh8/Actc1/Chrnd/Myh3/Gdnf/Ptgs2/Chrna1/Myog/Sln/P2rx2/Ryr2/Htr2a/Nr4a3/Adora2b/Myl3/Ttn/Agt/Tnfrsf1b/Adra1a/Sphk1/Myod1/Chrne/Trim63/Myoc/Tifab/Chrm2/Cd38/Scn5a/Kcnd3/Ptgs1/Ptafr/Pln/Actn3/Kcne3/Cav3/Calcrl/Chrnb1/Prkag3/Ptger3/Myl2/Chrm3/Aif1/Adra1b/Tmod4/Lck/Prkg1/Tnnc1/P2ry1/Cacnb2/Htr7/Myoz1/Gatm/Cyba/Mybpc2/P2rx1/Adrb1/Grcc10/Ghrl/Csrp3/Gucy1a1/Cacna1s/Cxcr4/Cav1/Cacna2d1/Trpc3/Itga2/M…
GO:0030890	positive regulation of B cell proliferation	37	0.617365	1.88734	0.000665703	0.00888654	0.00753927	1078	tags=41%, list=8%, signal=38%	Il4/Bst1/Tnfrsf4/Ptprc/Tlr9/Tnfsf13b/Sash3/Card11/Gpr183/Cd38/Tlr4/Nckap1l/Cd74/Clcf1/Il7
GO:0032637	interleukin-8 production	70	0.522022	1.79493	0.000671523	0.00894408	0.00758809	2005	tags=40%, list=14%, signal=34%	Cd33/Il1b/Il6/Cd2/Ptprc/Ptpn22/Cd244a/Tlr9/Ddx58/Tlr4/Cd74/Tnf/Tlr8/Lbp/Tlr1/Tlr7/Anxa4/Tlr2/Tlr3/Anxa1/Ffar2/Cd14/Adipoq/Lrrc19/Arrb1/Syk/Nod1/C5ar2
GO:0032418	lysosome localization	76	0.508639	1.77887	0.000690565	0.00910092	0.00772115	985	tags=26%, list=7%, signal=25%	Il4/Mrgprb3/Cd300a/Clnk/Ptgdr/Lat2/Fcer1g/Nr4a3/Adora2b/Milr1/Rac2/Mrgprx2/Gata1/Lat/Il13ra2/Fgr/Gata2/Ms4a2/Fes/Lyn
GO:1990849	vacuolar localization	76	0.508639	1.77887	0.000690565	0.00910092	0.00772115	985	tags=26%, list=7%, signal=25%	Il4/Mrgprb3/Cd300a/Clnk/Ptgdr/Lat2/Fcer1g/Nr4a3/Adora2b/Milr1/Rac2/Mrgprx2/Gata1/Lat/Il13ra2/Fgr/Gata2/Ms4a2/Fes/Lyn
GO:0035107	appendage morphogenesis	144	-0.531778	-1.65937	0.000690261	0.00910092	0.00772115	2041	tags=31%, list=15%, signal=27%	Lrp5/Lrp6/Tfap2b/Bmpr1a/Megf8/Sik3/Smarca4/Fmn1/Dync2h1/Gli3/Gas1/Atp7a/Gna12/Fzd6/Ctnnb1/Wnt3/Col3a1/Gpc3/Tfap2a/Notch1/Crabp2/Ece1/Bmp4/Wnt5a/Wnt9a/Plxna2/Bmp7/Sox9/Ptch1/Fgf10/Tulp3/Sox4/Gli2/Ror2/Fras1/Rspo2/Alx4/Gja1/Pitx1/Msx1/Fbn2/Mycn/Lef1/Msx2/Shh
GO:0035108	limb morphogenesis	144	-0.531778	-1.65937	0.000690261	0.00910092	0.00772115	2041	tags=31%, list=15%, signal=27%	Lrp5/Lrp6/Tfap2b/Bmpr1a/Megf8/Sik3/Smarca4/Fmn1/Dync2h1/Gli3/Gas1/Atp7a/Gna12/Fzd6/Ctnnb1/Wnt3/Col3a1/Gpc3/Tfap2a/Notch1/Crabp2/Ece1/Bmp4/Wnt5a/Wnt9a/Plxna2/Bmp7/Sox9/Ptch1/Fgf10/Tulp3/Sox4/Gli2/Ror2/Fras1/Rspo2/Alx4/Gja1/Pitx1/Msx1/Fbn2/Mycn/Lef1/Msx2/Shh
GO:0043122	regulation of I-kappaB kinase/NF-kappaB signaling	163	0.408137	1.60751	0.000690976	0.00910092	0.00772115	2090	tags=26%, list=15%, signal=23%	Clec4d/Nlrp12/Il1b/Clec4n/Nr1h4/Rhoh/Trim34a/Nlrc3/Traf1/Tlr9/Trim30d/Stat1/Trim14/Card11/S100a4/Tlr4/Trim21/Cd74/Tnf/Trim30c/Nfkbid/Traf5/Prkcb/Cd4/Tlr3/Ticam2/Esr1/Angpt1/Alpk1/Casp1/Adipoq/Cd36/Eda2r/Tmem106a/Tnfaip3/S100a13/Prkd1/Riok3/Nod1/Tifa/Prkn/Tnip2/Casp8
GO:0062012	regulation of small molecule metabolic process	305	0.34683	1.45477	0.000693784	0.00911765	0.00773534	2378	tags=26%, list=17%, signal=22%	Apob/Il4/Il1b/Cnr1/Il6/Gfi1/Ptgs2/Trib3/Myog/Pdk4/Nr1h4/Htr2a/Plek/Nr4a3/Adora2b/Cd244a/Atcay/Rgn/Rubcnl/Agt/C1qtnf3/Fmo5/Gapdhs/Ces1d/Ptafr/Actn3/Cd74/Fgfr4/Tnf/Cda/Gpld1/Erfe/Etfbkmt/Slc2a6/Adra1b/Plin5/Dab2/Avpr1a/P2ry1/Nnmt/Ttc39b/Insr/Nr1h3/Cav1/Fabp3/Bmp5/Anxa1/Elovl5/Fam3c/Sod1/Pla2g4a/Zbtb20/Adipoq/Sorbs1/Lacc1/Cd36/Ppp1r3a/Twist1/Abcd2/Acsl4/C1qtnf12/Pfkfb1/Pibf1/C1qtnf1/Ephx2/Nos1/Prkn/…
GO:0002437	inflammatory response to antigenic stimulus	50	0.553533	1.80256	0.000716435	0.00939449	0.00797021	1787	tags=44%, list=13%, signal=38%	Il10/Cd28/Cnr1/Il31ra/C3/Cysltr1/Fcgr3/Fcgr1/Il5ra/Fcer1g/Fut7/Cxcr2/Cd68/Gpr17/Tnf/Il2ra/Fcgr2b/Il1rn/Spn/Icam1/Il20rb/Ccr7
GO:0002220	innate immune response activating cell surface receptor signaling pathway	10	0.826577	1.85556	0.000723971	0.00947235	0.00803627	1991	tags=80%, list=14%, signal=69%	Klrc1/Clec4n/Klrk1/Tyrobp/Klrd1/Tlr2/Ffar2/Syk
GO:0001774	microglial cell activation	38	0.60956	1.857	0.000728157	0.00950613	0.00806493	1619	tags=42%, list=12%, signal=37%	Il4/Stap1/C5ar1/Tyrobp/Ifngr1/Sphk1/Cst7/Lrrk2/Tlr4/Tnf/Aif1/Jak2/Tlr2/Tlr3/Casp1/C1qa
GO:0045824	negative regulation of innate immune response	56	0.560049	1.85693	0.000749203	0.00975375	0.008275	1263	tags=36%, list=9%, signal=33%	Acod1/Oas3/Cd96/Samhd1/Isg15/Parp14/Nlrc3/Klrd1/Ccr1/Slamf8/Dhx58/Trim21/Nmi/Havcr2/Serping1/Nlrc5/Stat2/Otop1/Tap1/Sh2d1b1
GO:0045637	regulation of myeloid cell differentiation	187	0.383216	1.53424	0.000750415	0.00975375	0.008275	2485	tags=30%, list=18%, signal=25%	Il4/Ccl3/Cd101/Ccl5/Csf3/Isg15/Tnfrsf11b/Tyrobp/Lif/Ccr1/Adam8/Stat1/Hcls1/Fas/Gata1/Csf3r/Ikzf1/Nckap1l/Cd74/Inpp4b/Spi1/Tnf/Inpp5d/Gata2/Stat5a/Meis2/Lmo2/B2m/Fes/Lyn/Cd4/Lox/Gpr171/Tal1/Clec2g/Scin/Nme2/Csf1/C1qc/Adipoq/Itgb3/Gpr68/Thpo/Ets1/Il34/Csf1r/Casp8/Hoxa7/Trem2/Pias3/Prkdc/Pik3r1/Zbtb16/Gas2l1/Twist2/Mef2c
GO:0035745	T-helper 2 cell cytokine production	15	0.757073	1.87616	0.00076362	0.00988204	0.00838385	707	tags=53%, list=5%, signal=51%	Il4/Il31ra/Nlrp3/Il6/Tbx21/Rsad2/Xcl1/Crlf2
GO:1903532	positive regulation of secretion by cell	266	0.351629	1.45006	0.000762006	0.00988204	0.00838385	2758	tags=32%, list=20%, signal=26%	Il4/Ankrd1/Cd33/Il1b/Klrc1/Mmp13/Slc4a8/Slc6a4/Cd160/Nr1h4/Adora2a/Hcar2/Fcer1g/Adora2b/Tnfrsf11a/Hfe/Lif/Ttn/Agt/C1qtnf3/Sphk1/Retn/Cd38/Gata1/Tlr4/Ptafr/Fgr/Kiss1r/Rab27a/Fgfr4/Nmb/Gpld1/Clcf1/Gata2/Ms4a2/Kcnn4/Jak2/Dab2/Avpr1a/Rbp4/P2ry1/Trpm2/Tlr2/Adrb1/Cadps2/Ghrl/Ano1/Sox11/Pla2g4a/Crhr2/Myrip/Gpr68/Acsl4/Phpt1/Vegfc/C1qtnf12/Arrb1/Sdcbp/C1qtnf1/Syk/Prkn/Camk2n1/Sytl4/Glud1/Isl1/Trem2/Pfkm/…
GO:0039528	cytoplasmic pattern recognition receptor signaling pathway in response to virus	30	0.628197	1.85099	0.000767949	0.00991641	0.00841301	1999	tags=30%, list=14%, signal=26%	Oas3/Ddx60/Oasl1/Ddx58/Ifih1/Dhx58/Rnf125/Trim15/Riok3

## Sheet: Baseline
ID	Description	setSize	enrichmentScore	NES	pvalue	p.adjust	qvalue	rank	leading_edge	core_enrichment
GO:0045103	intermediate filament-based process	85	0.818422	2.49996	1e-10	2.136e-07	2.11333e-07	713	tags=33%, list=4%, signal=32%	Krt33b/Krt86/Krt81/Krt87/Krt34/Krt31/Krt33a/Krt72/Krt82/Krt25/Krt73/Krt39/Krt71/Krt40/Krt27/Tchh/Krt35/Krt42/Krt7/Krt13/Krt84/Krt20/Shh/Gfap/Krt88/Krt90/Krt36/Krt2
GO:0045104	intermediate filament cytoskeleton organization	84	0.820395	2.49412	1e-10	2.136e-07	2.11333e-07	713	tags=33%, list=4%, signal=32%	Krt33b/Krt86/Krt81/Krt87/Krt34/Krt31/Krt33a/Krt72/Krt82/Krt25/Krt73/Krt39/Krt71/Krt40/Krt27/Tchh/Krt35/Krt42/Krt7/Krt13/Krt84/Krt20/Shh/Gfap/Krt88/Krt90/Krt36/Krt2
GO:0045109	intermediate filament organization	65	0.851963	2.4568	1e-10	2.136e-07	2.11333e-07	713	tags=43%, list=4%, signal=42%	Krt33b/Krt86/Krt81/Krt87/Krt34/Krt31/Krt33a/Krt72/Krt82/Krt25/Krt73/Krt39/Krt71/Krt40/Krt27/Tchh/Krt35/Krt42/Krt7/Krt13/Krt84/Krt20/Shh/Gfap/Krt88/Krt90/Krt36/Krt2
GO:0002218	activation of innate immune response	55	-0.77988	-2.18084	7.29672e-09	1.16893e-05	1.15653e-05	1850	tags=42%, list=10%, signal=38%	Sting1/Tlr2/Aim2/Ffar2/Zbp1/Klrc3/Clec4n/Klri1/Trim30d/Ifi203/Ifi214/Mndal/Klrc2/Mbl2/Klri2/Ifi206/Ifi208/Ifi211/Ifi204/Trim30a/Ifi209/Ifi205/Ifi207
GO:0045089	positive regulation of innate immune response	136	-0.632221	-1.97728	1.32515e-07	0.000162758	0.000161031	2473	tags=28%, list=13%, signal=25%	Xcl1/Hpx/Klre1/Lbp/Cd160/Il18rap/Tyrobp/Sting1/Tlr2/Aim2/Ffar2/Zbp1/Irgm1/Klrc3/Trem3/Clec4n/Sh2d1b2/Lgals9/Klri1/Usp29/Trim30d/Ifi203/Raet1e/Ifi214/Mndal/Klrc2/Mbl2/Klrb1c/H2-M3/Klri2/Ifi206/Ifi208/Ifi211/Ifi204/Trim30a/Ifi209/Ifi205/Ifi207
GO:0002833	positive regulation of response to biotic stimulus	181	-0.584537	-1.86876	1.77795e-07	0.000162758	0.000161031	2473	tags=26%, list=13%, signal=23%	Xcl1/Hpx/Klre1/Lbp/Cd160/Cd24a/Cd180/Il18rap/Tyrobp/Sting1/Tlr2/Ly86/Aim2/Nlrp10/Il17f/Ffar2/Gsdme/Zbp1/Irgm1/Klrc3/Trem3/Clec4n/Pgc/Acod1/Sh2d1b2/Lgals9/Klri1/Usp29/Trim30d/Ifi203/Raet1e/Ifi214/Mndal/Klrc2/Hrg/Mbl2/Klrb1c/H2-M3/Klri2/Ifi206/Ifi208/Ifi211/Ifi204/Trim30a/Ifi209/Ifi205/Ifi207
GO:0045088	regulation of innate immune response	219	-0.55186	-1.80425	1.65003e-07	0.000162758	0.000161031	2473	tags=24%, list=13%, signal=21%	Xcl1/Hpx/Serping1/Irak3/Klre1/Lbp/Cd160/Il18rap/Tyrobp/Sting1/Tlr2/Aim2/Ffar2/Isg15/Zbp1/Samhd1/Irgm1/Klrc3/Trem3/Klrb1b/Clec4n/Acod1/Dcst1/Sh2d1b2/Oas3/Lgals9/Klri1/Serpinb9b/Usp29/C3/Trim30d/Ifi203/Raet1e/Serpinb9/Ifi214/Mndal/Klrc2/Mbl2/Klrb1c/Serpinb1a/H2-M3/Klri2/Ceacam1/Ifi206/Ifi208/Ifi211/Ifi204/Trim30a/Ifi209/Ifi205/Ifi207/Cfh
GO:0006120	mitochondrial electron transport, NADH to ubiquinone	29	-0.847137	-2.10497	2.68266e-07	0.000191005	0.000188978	115	tags=21%, list=1%, signal=21%	ND4/ND3/ND1/ND6/ND2/ND5
GO:0045861	negative regulation of proteolysis	334	-0.501865	-1.6967	2.51895e-07	0.000191005	0.000188978	1236	tags=17%, list=6%, signal=16%	Fetub/Wfikkn2/Serpinf2/Spink11/Cryaa/Mt3/Birc7/Mug2/Itih1/Wap/Il10/Prkcg/Rag1/Pzp/F2/Spink2/Fabp1/Spink1/Serpina7/Birc5/Kng1/Serpinb9b/Csta2/Serpina1a/Serpina10/Ttc36/Mug1/Cpb2/Serpinb9/Itih2/Serpinb3a/Cstdc4/Serpina6/Hrg/Naip5/Serpinb1a/Serpinb1c/Kng2/Serpina1d/Stfa2/Serpina3j/Ifi206/Ahsg/Naip2/Csta3/Ambp/Naip6/Ifi204/Serpina1b/Serpina1e/Ctla2a/Timp3/Serpinb3b/Ifi207/Ctsz/Csta1
GO:0006959	humoral immune response	219	-0.545349	-1.78297	3.58399e-07	0.000229662	0.000227225	2470	tags=33%, list=13%, signal=29%	Hpx/Serping1/Nppb/C1qa/Defb1/Ifng/C4b/C1qb/Ccr2/Wfdc15a/Cfd/Nts/Zp3/Reg2/Wfdc18/Crp/Il17f/Leap2/Ppbp/Aire/Ifnk/C1rl/Cstdc2/Ccl28/Fcna/Colec11/Cxcl13/Pgc/Trf/Wfdc10/Wap/Acod1/Hc/Spag11a/C1rb/Mbl1/F2/Ccl27b/Fcgr2b/C9/C1s1/Kng1/Ccl25/C1ra/C1s2/C6/C3/Fgb/Apcs/Wfdc17/Ctsg/Cd59a/Spag11b/Gm13283/C8a/C8b/Hrg/Wfdc21/Mbl2/Cxcl3/Ccl19/Hamp/Ang2/Kng2/Cfhr2/Hamp2/Ang/Fga/Ppp2r3c/Ccl27a/Ccl21a/Cfh
GO:0002253	activation of immune response	299	-0.510058	-1.70568	3.96752e-07	0.000231126	0.000228673	2992	tags=29%, list=16%, signal=25%	Fcer1g/Cmklr1/C4bp/Klrd1/Cd300a/Cyld/Cr2/C1qc/Ptpn22/Stap1/Nfatc2/Cblb/Klrc1/Btk/Serping1/C1qa/Klre1/Fpr1/Lax1/Ifng/C4b/C1qb/Cd160/Cfd/Tyrobp/C3ar1/Plscr2/Nfam1/Btn1a1/Sting1/Cacnb3/Tlr2/Crp/Aim2/Skint7/Ffar2/Zbp1/Skint1/Klrc3/C1rl/Ube2n/Cd79b/Gcsam/Btnl2/Fcna/Colec11/Clec4n/Cd38/Hc/C1rb/Ermap/Mbl1/Skint10/C9/C1s1/Klri1/Fyb2/C1ra/C1s2/C6/C3/Apcs/Trim30d/Fpr2/Ifi203/Cd59a/Ifi214/Mndal/Klrc2/C8a/C8…
GO:0035458	cellular response to interferon-beta	44	-0.771291	-2.04603	7.43298e-07	0.000370488	0.000366557	1850	tags=55%, list=10%, signal=49%	Sting1/Aim2/Gbp2b/Gm4841/Irgm1/9930111J21Rik1/F830016B08Rik/Gm5431/Acod1/Gm12185/Ifi203/Ifi214/Mndal/Ifi206/Ifi208/Ifi211/Ifit3/Ifi204/Ifi213/Ifi209/Ifi205/Ifi202b/Gbp2/Ifi207
GO:0042775	mitochondrial ATP synthesis coupled electron transport	65	-0.71255	-2.03194	7.51615e-07	0.000370488	0.000366557	115	tags=15%, list=1%, signal=15%	Uqcc3/ND4/Cyct/COX1/ND3/ND1/ND6/ND2/ND5/CYTB
GO:0006805	xenobiotic metabolic process	100	-0.653105	-1.95436	8.8193e-07	0.000403672	0.000399388	2153	tags=41%, list=11%, signal=37%	Acaa1b/Fmo1/Cyp2c23/Gsto2/Sult1b1/Cyp2c39/Gsto1/Nceh1/Aox1/Cyp2a4/Cyp2c69/Cyp2w1/Cyp2a22/Ugt1a7c/Cyp1a2/Ugt1a9/Gstt1/Cyp2j5/Akr1c13/Abcc2/Cyp2g1/Cyp2c70/Cyp2c38/Sult2a3/Ugt1a1/Cyp2c67/Ugt2b1/Gsta1/Cyp2c68/Akr1c12/Cyp2a12/Ugt1a6b/Ugt1a6a/Gsta2/Cyp2a5/Sult2a8/Cyp2e1/Cyp2c29/Gstp1/Gstp2/Cyp3a11
GO:0035456	response to interferon-beta	52	-0.746019	-2.06003	1.49344e-06	0.000543996	0.000538223	1850	tags=48%, list=10%, signal=44%	Sting1/Aim2/Gbp2b/Gm4841/Irgm1/9930111J21Rik1/F830016B08Rik/Gm5431/Acod1/Gm12185/Ifi203/Ifitm6/Ifi214/Mndal/Ifi206/Ifi208/Ifi211/Ifit3/Ifi204/Ifi213/Ifi209/Ifi205/Ifi202b/Gbp2/Ifi207
GO:0032652	regulation of interleukin-1 production	111	-0.628553	-1.90032	1.4007e-06	0.000543996	0.000538223	2342	tags=25%, list=12%, signal=22%	Ghrl/Ifng/Tyrobp/Mefv/Ghsr/Tlr2/Aim2/Nlrp10/Nlrp12/Chrna7/Spag11a/Lgals9/Apoa1/Mndal/Naip5/Serpinb1a/Ccl19/Panx3/Cd33/Serpinb1c/Ceacam1/Ifi206/Ifi211/Ifi204/Gstp1/Gstp2/Ifi205/Ifi207
GO:0010466	negative regulation of peptidase activity	238	-0.52804	-1.73682	1.29839e-06	0.000543996	0.000538223	1401	tags=21%, list=7%, signal=20%	Serpinb3c/Serpina16/Fetub/Wfikkn2/Serpinf2/Spink11/Cryaa/Mt3/Birc7/Mug2/Itih1/Wap/Rag1/Pzp/Spink2/Fabp1/Spink1/Serpina7/Birc5/Kng1/Serpinb9b/Csta2/Serpina1a/Serpina10/Mug1/Serpinb9/Itih2/Serpinb3a/Cstdc4/Serpina6/Hrg/Naip5/Serpinb1a/Serpinb1c/Kng2/Serpina1d/Stfa2/Serpina3j/Ifi206/Ahsg/Naip2/Csta3/Ambp/Naip6/Ifi204/Serpina1b/Serpina1e/Timp3/Serpinb3b/Ifi207/Csta1
GO:0042742	defense response to bacterium	278	-0.501173	-1.66559	1.52808e-06	0.000543996	0.000538223	2353	tags=26%, list=12%, signal=23%	Lbp/Defb1/Ifng/Cd160/Wfdc15a/Tlr5/Defb12/Rag2/Defb46/Gsdmc3/Wfdc18/Tlr2/Nlrp10/Muc5b/Gbp2b/Scd1/Il17f/Pglyrp2/Isg15/Leap2/Zg16/Slamf9/Defb30/Defb4/Irgm1/Trem3/Gsdmc2/Clec4e/Oas2/Defb9/Cxcl13/Pgc/Trf/Defb42/Defb5/Wfdc10/Wap/Gsdmc4/Il10/Clec4d/Spag11a/Gsdma/Mbl1/F2/Oas3/Defb11/Defb2/Lgals9/Defb3/Plac8/Defb13/Fgb/Wfdc17/Ctsg/Serpinb9/Wfdc21/Mbl2/Naip5/Gsdma2/Hamp/H2-M3/Ang2/Gsdma3/Hamp2/Ang/Naip2/De…
GO:0001906	cell killing	197	-0.542079	-1.74883	2.56946e-06	0.000866585	0.000857389	1456	tags=22%, list=8%, signal=20%	Gzmb/Ppbp/Klrc3/Azgp1/Trem3/H2-Q7/Klrb1b/Ccl28/Cxcl13/H2-M1/Sh2d1b2/H2-M11/F2/Ccl27b/Il4/C9/Lgals9/Kng1/Klri1/Serpinb9b/Ccl25/H2-M2/C3/Ctsg/Cd59a/Raet1e/Serpinb9/Klrc2/Klrb1c/Ccl19/Hamp/H2-M3/Klri2/H2-M9/Kng2/Gzmc/Hamp2/H2-T22/Ceacam1/Ccl27a/Ccl21a/Cfh/H2-T23
GO:0019646	aerobic electron transport chain	54	-0.730285	-2.03593	2.75019e-06	0.000881162	0.000871811	115	tags=19%, list=1%, signal=18%	Uqcc3/ND4/Cyct/COX1/ND3/ND1/ND6/ND2/ND5/CYTB
GO:0051346	negative regulation of hydrolase activity	342	-0.475184	-1.60809	2.98618e-06	0.000911212	0.000901543	1236	tags=17%, list=6%, signal=16%	Epm2a/Apoc3/Serpinb3c/Serpina16/Fetub/Wfikkn2/Serpinf2/Spink11/Angptl3/Cryaa/Mt3/Birc7/Mug2/Apoc1/Itih1/Wap/Rag1/Pzp/Spink2/Fabp1/Spink1/Serpina7/Birc5/Kng1/Serpinb9b/Csta2/Apcs/Serpina1a/Serpina10/Mug1/Apoa2/Apoa1/Serpinb9/Itih2/Serpinb3a/Cstdc4/Serpina6/Hrg/Naip5/Serpinb1a/Serpinb1c/Kng2/Serpina1d/Stfa2/Serpina3j/Ifi206/Ahsg/Naip2/Csta3/Ambp/Naip6/Ifi204/Serpina1b/Serpina1e/Timp3/Serpinb3b/Ifi2…
GO:0032612	interleukin-1 production	117	-0.603976	-1.85245	3.36106e-06	0.000978986	0.000968597	2342	tags=25%, list=12%, signal=22%	Ghrl/Ifng/Tyrobp/Mefv/Ghsr/Tlr2/Aim2/Nlrp10/Nlrp12/Slamf9/Chrna7/Spag11a/Lgals9/Apoa1/Mndal/Naip5/Serpinb1a/Ccl19/Panx3/Cd33/Serpinb1c/Ceacam1/Ifi206/Ifi211/Ifi204/Gstp1/Gstp2/Ifi205/Ifi207
GO:0002831	regulation of response to biotic stimulus	346	-0.47331	-1.60254	3.92828e-06	0.00109445	0.00108284	2473	tags=19%, list=13%, signal=17%	Xcl1/Hpx/Serping1/Irak3/Klre1/Lbp/Ifng/Cd160/Cd24a/Cd180/Il18rap/Tyrobp/Apobec3/Sting1/Tlr2/Ly86/Aim2/Nlrp10/Il17f/Ffar2/Isg15/Gsdme/Zbp1/Samhd1/Irgm1/Klrc3/Trem3/Klrb1b/Clec4n/Pgc/Acod1/Dcst1/Sh2d1b2/Il4/Oas3/Lgals9/Klri1/Serpinb9b/Usp29/C3/Trim30d/Ifi203/Cd84/Raet1e/Serpinb9/Ifi214/Mndal/Klrc2/Hrg/Mbl2/Klrb1c/Serpinb1a/H2-M3/Klri2/Ceacam1/Ifi206/Ifi208/Ifi211/Ifi204/Trim30a/Ifi209/Ppp2r3c/Ifi20…
GO:0010951	negative regulation of endopeptidase activity	166	-0.554448	-1.768	4.25555e-06	0.00113623	0.00112417	1401	tags=22%, list=7%, signal=21%	Serpinb3c/Serpina16/Fetub/Serpinf2/Cryaa/Mt3/Rag1/Spink2/Fabp1/Spink1/Serpina7/Birc5/Kng1/Serpinb9b/Serpina1a/Serpina10/Serpinb9/Serpinb3a/Serpina6/Hrg/Naip5/Serpinb1a/Serpinb1c/Kng2/Serpina1d/Stfa2/Serpina3j/Ifi206/Ahsg/Naip2/Naip6/Ifi204/Serpina1b/Serpina1e/Timp3/Serpinb3b/Ifi207
GO:0031638	zymogen activation	81	-0.66547	-1.95529	4.79195e-06	0.00122827	0.00121524	2258	tags=35%, list=12%, signal=31%	Ruvbl1/Hpn/Try5/Klk1b3/Clec3b/Klkb1/Prss2/Try4/C1rl/Serpinf2/Apoh/C1rb/Fgg/F2/F11/H2bc1/C1ra/Fgb/F12/Cpb2/Cuzd1/F9/F10/Ifi206/Ifi204/Fga/Ifi207/Ctsz
GO:0071466	cellular response to xenobiotic stimulus	153	-0.567303	-1.79388	9.81243e-06	0.00241839	0.00239272	2316	tags=31%, list=12%, signal=27%	Fancb/Acaa1b/Fmo1/Cyp2c23/Gsto2/Sult1b1/Cyp2c39/Gsto1/Dpep1/Nceh1/Aim2/Ccl4/Ankrd1/Aox1/Cyp2a4/Cyp2c69/Cyp2w1/Cyp2a22/Ugt1a7c/Cyp1a2/Ugt1a9/Uchl1/Gstt1/Cyp2j5/Akr1c13/Abcc2/Cyp2g1/Cyp2c70/Cyp2c38/Sult2a3/Ugt1a1/Cyp2c67/Ugt2b1/Gsta1/Cyp2c68/Akr1c12/Cyp2a12/Ugt1a6b/Ugt1a6a/Gsta2/Cyp2a5/Sult2a8/Cyp2e1/Cyp2c29/Gstp1/Gstp2/Cyp3a11
GO:0032651	regulation of interleukin-1 beta production	91	-0.628642	-1.8678	1.32515e-05	0.00314501	0.00311164	2342	tags=25%, list=12%, signal=22%	Ghrl/Ifng/Tyrobp/Mefv/Ghsr/Tlr2/Aim2/Chrna7/Spag11a/Apoa1/Mndal/Naip5/Serpinb1a/Ccl19/Cd33/Serpinb1c/Ifi206/Ifi211/Ifi204/Gstp1/Gstp2/Ifi205/Ifi207
GO:0006690	icosanoid metabolic process	110	-0.604724	-1.82512	1.69932e-05	0.003889	0.00384774	1973	tags=31%, list=10%, signal=28%	Cyp2c39/Dpep1/Tlr2/Cyp4f14/Ptges/Prxl2b/Cyp2a4/Cyp2c69/Atp6v1b1/Avpr1a/Hpgds/Cyp4a14/Cyp2a22/Cyp4a12b/Alox12e/Cyp2j5/Cyp4f15/Cyp2g1/Cyp2c70/Cyp2c38/Cyp4a10/Cyp2c67/Akr1cl/Cyp4a12a/Mgst2/Cyp2c68/Akr1c18/Cyp2a12/Alox15/Cyp2a5/Cyp2e1/Cyp2c29/Gstp1/Gstp2
GO:0042773	ATP synthesis coupled electron transport	66	-0.684471	-1.95423	1.90672e-05	0.00417265	0.00412837	115	tags=14%, list=1%, signal=14%	ND4/Cyct/COX1/ND3/ND1/ND6/ND2/ND5/CYTB
GO:0030193	regulation of blood coagulation	64	-0.67767	-1.92641	1.95349e-05	0.00417265	0.00412837	2826	tags=42%, list=15%, signal=36%	Tspan8/Adrb2/Cd34/Ephb2/Abat/Serping1/Serpinc1/Ptger3/Plg/Klkb1/Serpinf2/Apoh/Fgg/F2/Gp1ba/F11/Foxa2/Kng1/Fgb/F7/F12/Cpb2/Hrg/Proc/Kng2/Ceacam1/Fga
GO:0008544	epidermis development	345	0.427649	1.54146	2.23679e-05	0.00462367	0.0045746	2266	tags=17%, list=12%, signal=16%	Lats2/Krt86/Krt81/Krt87/Gprc5d/Krt72/Krt82/Krt25/Krt73/Krt71/Krt27/Dsg4/Krtap21-1/Krtap6-5/Hes5/Ush1c/Krt7/Clrn2/Krt84/Krtap6-2/Stfa2l1/Shh/Dkk1/Foxe1/Sprr3/Grxcr1/Cstdc6/Krt88/Krt90/Gnas/Krt36/Krt2/Dkk4/Msx2/Tmc1/Klk14/Alox8/Casp14/Myo3a/Foxn1/Hoxc13/Tgm3/Pou4f3/Pcdh15/Sprr1b/Mycn/Fa2h/Ush2a/Dlx3/Krt75/Ovol3/Krt8/Hpse/Atp2b2/Hrnr/Tmem79/Sprr2k/Alx4/Krt4/Dbi
GO:1900046	regulation of hemostasis	66	-0.679064	-1.9388	2.88048e-05	0.00576817	0.00570696	2826	tags=42%, list=15%, signal=36%	Tspan8/Adrb2/Cd34/Ephb2/Abat/Serping1/Serpinc1/Ptger3/Plg/Klkb1/Serpinf2/Tph1/Apoh/Fgg/F2/Gp1ba/F11/Foxa2/Kng1/Fgb/F7/F12/Cpb2/Hrg/Proc/Kng2/Ceacam1/Fga
GO:0050818	regulation of coagulation	68	-0.664821	-1.91665	3.17986e-05	0.0061747	0.00610918	2826	tags=40%, list=15%, signal=34%	Tspan8/Adrb2/Cd34/Ephb2/Abat/Serping1/Serpinc1/Ptger3/Plg/Klkb1/Serpinf2/Apoh/Fgg/F2/Gp1ba/F11/Foxa2/Kng1/Fgb/F7/F12/Cpb2/Hrg/Proc/Kng2/Ceacam1/Fga
GO:0050819	negative regulation of coagulation	47	-0.714308	-1.93541	3.46807e-05	0.00653628	0.00646692	2826	tags=49%, list=15%, signal=42%	Tspan8/Adrb2/Cd34/Abat/Serping1/Ptger3/Plg/Klkb1/Serpinf2/Apoh/Fgg/F2/Gp1ba/F11/Kng1/Fgb/F12/Cpb2/Hrg/Proc/Kng2/Ceacam1/Fga
GO:0033559	unsaturated fatty acid metabolic process	102	-0.612569	-1.83737	3.69607e-05	0.00676698	0.00669517	1620	tags=31%, list=8%, signal=29%	Cyp4f14/Scd1/Ptges/Prxl2b/Cyp2a4/Cyp2c69/Atp6v1b1/Avpr1a/Hpgds/Cyp4a14/Cyp2a22/Cyp4a12b/Alox12e/Cyp2j5/Scd3/Cyp4f15/Cyp2g1/Cyp2c70/Cyp2c38/Cyp4a10/Cyp2c67/Akr1cl/Cyp4a12a/Cyp2c68/Akr1c18/Cyp2a12/Alox15/Cyp2a5/Cyp2e1/Cyp2c29/Gstp1/Gstp2
GO:0070989	oxidative demethylation	19	-0.856115	-1.94026	3.88842e-05	0.00692138	0.00684793	1451	tags=32%, list=8%, signal=29%	Cyp3a13/Cyp1a2/Cyp3a59/Cyp3a25/Cyp3a57/Cyp3a11
GO:0030195	negative regulation of blood coagulation	45	-0.718403	-1.9164	4.27799e-05	0.00740901	0.00733039	2826	tags=51%, list=15%, signal=44%	Tspan8/Adrb2/Cd34/Abat/Serping1/Ptger3/Plg/Klkb1/Serpinf2/Apoh/Fgg/F2/Gp1ba/F11/Kng1/Fgb/F12/Cpb2/Hrg/Proc/Kng2/Ceacam1/Fga
GO:0008202	steroid metabolic process	319	-0.464452	-1.56133	4.55867e-05	0.00768736	0.00760579	1707	tags=20%, list=9%, signal=19%	Apof/Lss/Cel/Star/Slc27a5/Tnfsf4/Scd1/Hsd17b14/Apoc3/Cyp3a13/Cyp27a1/Cyp19a1/Agtr1b/Lipc/Abca5/Ces1e/Cyp11a1/Fgl1/Angptl3/Lhcgr/Mt3/Apoc1/Mttp/Ugt1a7c/Cyp1a2/Idi2/Schip1/Il4/Foxa2/Slc27a2/Akr1c13/Cyp7a1/Npc1l1/Apon/Cyp3a59/Apoa5/Saa1/Ces1b/Dkkl1/Hsd3b3/Sult2a3/Apoa2/Ugt1a1/Apoa1/Hsd3b5/Fabp6/Cyp17a1/Akr1cl/Ugt2b1/Serpina6/Akr1c12/Baat/Akr1c18/Sult1e1/Pon1/Hsd3b6/Sult2a8/Cyp3a25/Cyp2e1/Ces1f/Ces1c…
GO:1900047	negative regulation of hemostasis	46	-0.715211	-1.92489	4.96534e-05	0.00795447	0.00787006	2826	tags=50%, list=15%, signal=43%	Tspan8/Adrb2/Cd34/Abat/Serping1/Ptger3/Plg/Klkb1/Serpinf2/Apoh/Fgg/F2/Gp1ba/F11/Kng1/Fgb/F12/Cpb2/Hrg/Proc/Kng2/Ceacam1/Fga
GO:0031424	keratinization	56	0.659564	1.861	4.84645e-05	0.00795447	0.00787006	2232	tags=43%, list=12%, signal=38%	Krt86/Krt81/Krt87/Gprc5d/Krt72/Krt82/Krt73/Krt71/Krtap6-5/Krt7/Krt84/Sprr3/Krt88/Krt90/Krt2/Casp14/Tgm3/Sprr1b/Krt75/Krt8/Hrnr/Tmem79/Sprr2k/Krt4
GO:0019369	arachidonic acid metabolic process	54	-0.691082	-1.92664	5.30901e-05	0.00829759	0.00820954	1620	tags=43%, list=8%, signal=39%	Cyp2c23/Cyp2c39/Cyp4f14/Cyp2a4/Cyp2c69/Cyp4a14/Cyp2a22/Cyp4a12b/Alox12e/Cyp2j5/Cyp4f15/Cyp2g1/Cyp2c70/Cyp2c38/Cyp4a10/Cyp2c67/Cyp4a12a/Cyp2c68/Cyp2a12/Alox15/Cyp2a5/Cyp2e1/Cyp2c29
GO:0032611	interleukin-1 beta production	97	-0.59989	-1.79083	5.70603e-05	0.00870578	0.00861339	2342	tags=25%, list=12%, signal=22%	Ghrl/Ifng/Tyrobp/Mefv/Ghsr/Tlr2/Aim2/Slamf9/Chrna7/Spag11a/Apoa1/Mndal/Naip5/Serpinb1a/Ccl19/Cd33/Serpinb1c/Ifi206/Ifi211/Ifi204/Gstp1/Gstp2/Ifi205/Ifi207
GO:0070988	demethylation	67	-0.657044	-1.88072	6.32685e-05	0.00942847	0.00932842	898	tags=16%, list=5%, signal=16%	Cyp1a2/Apobec1/Dppa3/Cyp3a59/Tdg/Cyp3a25/Kdm5c/Cyp3a57/Cyp3a11/Kdm5d/Uty
GO:0042303	molting cycle	134	0.519913	1.69713	6.97038e-05	0.00971004	0.009607	3310	tags=27%, list=17%, signal=22%	Gprc5d/Krt25/Krt71/Krt27/Dsg4/Krtap4-6/Krtap21-1/Krtap6-2/Shh/Dkk1/Foxe1/Gnas/Dkk4/Msx2/Foxn1/Hoxc13/Tert/Fa2h/Dlx3/Eps8l3/Hpse/Tmem79/Tsku/Alx4/Dbi/Trpv3/Atp7a/Wnt5a/Edar/Runx3/Gli2/Cdh3/Ctnnb1/Psen2/Prss8/Edaradd
GO:0042633	hair cycle	134	0.519913	1.69713	6.97038e-05	0.00971004	0.009607	3310	tags=27%, list=17%, signal=22%	Gprc5d/Krt25/Krt71/Krt27/Dsg4/Krtap4-6/Krtap21-1/Krtap6-2/Shh/Dkk1/Foxe1/Gnas/Dkk4/Msx2/Foxn1/Hoxc13/Tert/Fa2h/Dlx3/Eps8l3/Hpse/Tmem79/Tsku/Alx4/Dbi/Trpv3/Atp7a/Wnt5a/Edar/Runx3/Gli2/Cdh3/Ctnnb1/Psen2/Prss8/Edaradd
GO:0043588	skin development	305	0.428695	1.53115	6.90457e-05	0.00971004	0.009607	2266	tags=17%, list=12%, signal=15%	Lats2/Krt86/Krt81/Krt87/Gprc5d/Krt72/Krt82/Krt25/Krt73/Krt71/Krt27/Dsg4/Krtap21-1/Krtap6-5/Krt7/Krt84/Krtap6-2/Stfa2l1/Abcb6/Shh/Dkk1/Foxe1/Sprr3/Cstdc6/Krt88/Krt90/Gnas/Krt36/Krt2/Dkk4/Msx2/Alox8/Casp14/Foxn1/Hoxc13/Tgm3/Sprr1b/Fa2h/Dlx3/Stmn1/Krt75/Krt8/Acer1/Hpse/Hrnr/Tmem79/Fras1/Sprr2k/Alx4/Krt4/Slitrk5/Dbi

## Sheet: Aco DTvsC
ID	Description	setSize	enrichmentScore	NES	pvalue	p.adjust	qvalue	rank	leading_edge	core_enrichment
GO:0030593	neutrophil chemotaxis	87	0.722474	2.65022	1e-10	4.66899e-09	3.33007e-09	1042	tags=39%, list=7%, signal=37%	S100a9/Cxcl2/Trem3/S100a8/Trem1/Cxcr2/Ccl3/Il1b/Ppbp/Ccl4/Bst1/Sell/Cxcl13/Ccl9/Ccl8/Ccl7/Csf3r/Ccl5/Ccr7/Cxcl5/Cxcl10/Fcgr3/Fcer1g/Rac2/C5ar1/Cxcl9/Ccl1/Cxcl1/Ccl2/Nckap1l/Vav1/Ripor2/Lbp/Cklf
GO:0002250	adaptive immune response	366	0.604989	2.64949	1e-10	4.66899e-09	3.33007e-09	2103	tags=44%, list=14%, signal=39%	Il4/Il6/Clec4d/Trem1/Il1b/Eomes/Gzmb/Clec4n/Hpx/Cd28/Csf2rb/Nlrp3/Sh2d1a/Samsn1/Ctla4/Clcf1/Lag3/Fgg/Il18rap/Ccr7/Cd48/Csf2rb2/Ripk3/H2-T22/C4bp/Cd7/Fcgr3/Tbx21/Cd8b1/Itk/Txk/Fcer1g/C3/Themis/Crlf2/Exo1/Cd8a/Tnfrsf1b/Jak3/Ccr2/Ctsc/Bcl3/Hfe/Cd4/Cd226/Cracr2a/Nfkbid/C1rl/Slamf6/Fcgr2b/Pdcd1lg2/Tnfsf13b/Slamf1/Ptprc/Mcoln2/Sash3/Il12rb1/Gimap5/Hc/Il13ra2/Jak2/Lax1/Myo1g/Pdcd1/Cd160/Inpp5d/Il21r/C2/…
GO:0009615	response to virus	271	0.614599	2.64017	1e-10	4.66899e-09	3.33007e-09	2712	tags=45%, list=18%, signal=37%	Il4/Ifitm6/Il6/Il1b/Acod1/Irgm1/Aim2/Tgtp1/Oas3/Nlrp3/Lcn2/Mlkl/Ccl5/Samhd1/Sting1/Ripk3/Cxcl10/Pmaip1/Duox2/Igtp/Cd8a/Ifi44l/Bcl3/Stat1/Dtx3l/Ptprc/Il12rb1/Hyal1/Cxcl9/Zbp1/Oasl1/Ext1/F2rl1/Isg20/Cd37/Ddx60/Ifitm1/Rtp4/Il33/Tnf/Irf7/Oasl2/Hif1a/Ptpn22/Apobec3/Ddx58/Isg15/Parp9/Eif2ak2/Trex1/Bst2/Il17ra/Tlr9/Rsad2/Ifit1/Irf1/Pou2af1/Ifngr1/Tgfb1/Ncr1/Tspan6/Nlrx1/Tlr13/Ifit2/Fgl2/Plscr1/Il23a/Unc…
GO:0002443	leukocyte mediated immunity	339	0.607102	2.63703	1e-10	4.66899e-09	3.33007e-09	2277	tags=46%, list=15%, signal=40%	Il4/Trem3/Il6/Trem1/Il1b/Gzmb/Hpx/Cd28/Csf2rb/Nlrp3/Sh2d1a/Klrc1/Clcf1/Lag3/Nr4a3/Il13/Il18rap/Cxcl5/Csf2rb2/Ripk3/H2-T22/C4bp/Fcgr3/Tbx21/Cd300a/Fcer1g/C3/Crlf2/Exo1/Cd8a/Tnfrsf1b/Rac2/Jak3/Ccr2/Ctsc/Bcl3/Hfe/Coro1a/Cd226/C1rl/Gata1/Slamf6/Fcgr2b/Myo1f/Slamf1/Ptprc/Sash3/Gimap5/Hc/Il13ra2/Tyrobp/Myo1g/Mrgpra2a/Cd160/Stap1/Inpp5d/Il21r/F2rl1/C2/Lat2/Dnase1l3/Cxcl1/Fcgr1/Tnf/Irf7/H2-Q1/Il4ra/H2-Ob…
GO:0006261	DNA-templated DNA replication	137	0.674987	2.63174	1e-10	4.66899e-09	3.33007e-09	2062	tags=50%, list=14%, signal=43%	E2f8/Samhd1/Fancm/Cdc6/Rad51/Traip/Cenps/Orc1/Dbf4/Mcm10/Mcm4/Fbxo5/Gins4/Ticrr/Ccne1/Chtf18/Mcm3/Mcm5/Eme1/Mms22l/Pole2/Polq/Pola2/Gins1/Tonsl/Dna2/Cenpx/Mcm2/Mcm6/Gins2/Cdc45/Npm1/Gen1/Mcm7/Prim2/Ccne2/Pole/Dscc1/Cdt1/Rfc5/Recql4/Baz1a/Tipin/Prim1/Blm/Topbp1/Atad5/Lig1/Zgrf1/Cdk2/Rfc4/E2f7/Donson/Timeless/Alyref/Mgme1/Rfc2/Pold1/Rrm1/Wdhd1/Fam111a/Mcmbp/Rnaseh1/Pcna/Pola1/Wdr18/Zranb3/Ddx21
GO:0031349	positive regulation of defense response	244	0.620694	2.62235	1e-10	4.66899e-09	3.33007e-09	1966	tags=41%, list=13%, signal=36%	S100a9/Osm/Trem3/S100a8/Coch/Il6/Ccl3/Il1b/Ptgs2/Irgm1/Aim2/Cnr1/Clec4n/Hpx/Cd28/Tac1/Sh2d1a/Klrc1/Mefv/Lag3/Il18rap/Ccl5/C2cd4b/Ccr7/Adam8/Sting1/Fcgr3/Txk/Fcer1g/C3/Igtp/Ccr2/Ctsc/Ido1/Cd226/Slamf6/Gimap5/Ccr5/Jak2/Tyrobp/Zbp1/Ccl1/Cd160/Stap1/Klk7/F2rl1/Cxcl1/Il33/Fcgr1/Tnf/Irf7/Vav1/Adora2b/Parp9/Gpsm3/Havcr2/Ctss/Serpine1/Il17ra/Lbp/Tlr9/Lrrk2/Casp1/Spi1/Stat5a/Pik3cg/Tlr4/Nkg7/Plscr1/Masp1/…
GO:0002699	positive regulation of immune effector process	225	0.625531	2.60833	1e-10	4.66899e-09	3.33007e-09	2014	tags=44%, list=14%, signal=39%	Il4/Il6/Il10/Il1b/Hpx/Cd28/Nlrp3/Sh2d1a/Klrc1/C6/Clcf1/Lag3/Nr4a3/Tnfrsf4/Il13/Il18rap/Ccr7/H2-T22/Fcgr3/Tbx21/Cd300a/Fcer1g/C3/Rac2/Ccr2/Cd226/Nfkbid/Gata1/Slamf6/Slamf1/Ptprc/Sash3/Laptm5/Gimap5/Il13ra2/Tyrobp/Cd160/Stap1/Klk7/F2rl1/Cd37/Ddx60/Tnfrsf14/Cxcl1/Il33/Fcgr1/Tnf/Enpp3/H2-Q1/Il4ra/Fgr/Ptpn22/Ccl2/Cyrib/Ddx58/Vav1/Adora2b/Anxa1/Lbp/Cd27/Tlr9/Rsad2/Lyn/Irf1/Spi1/Tgfb1/Pnp/H2-Q7/Stat5a/P…
GO:0050729	positive regulation of inflammatory response	126	0.664645	2.59492	1e-10	4.66899e-09	3.33007e-09	1966	tags=46%, list=13%, signal=40%	S100a9/Osm/S100a8/Il6/Ccl3/Il1b/Ptgs2/Cnr1/Cd28/Tac1/Mefv/Ccl5/C2cd4b/Ccr7/Adam8/Fcgr3/Fcer1g/C3/Ccr2/Ctsc/Ido1/Ccr5/Jak2/Zbp1/Ccl1/Stap1/Il33/Fcgr1/Tnf/Adora2b/Gpsm3/Ctss/Serpine1/Il17ra/Lbp/Tlr9/Lrrk2/Casp1/Stat5a/Pik3cg/Tlr4/Nkg7/Ttbk1/Tnfrsf11a/Nmi/Grn/Cebpb/Hspd1/Ets1/Ripk1/Dhx9/Cd24a/Pla2g4a/Tnfsf18/Alox5ap/Ptger4/Tlr2/Hyal2
GO:0071621	granulocyte chemotaxis	111	0.684462	2.59379	1e-10	4.66899e-09	3.33007e-09	1042	tags=35%, list=7%, signal=33%	S100a9/Il4/Cxcl2/Trem3/S100a8/Trem1/Cxcr2/Ccl3/Il1b/Ppbp/Ccl4/Bst1/Sell/Cxcl13/Ccl9/Ccl8/Ccl7/Csf3r/Ccl5/Ccr7/Cxcl5/Cxcl10/Ccr3/Fcgr3/Fcer1g/Rac2/C5ar1/Slamf1/Cxcl9/Ccl1/Cxcl1/Ccl2/Nckap1l/Vav1/Anxa1/Ripor2/Il17ra/Lbp/Cklf
GO:0002526	acute inflammatory response	77	0.720296	2.58513	1e-10	4.66899e-09	3.33007e-09	1896	tags=51%, list=13%, signal=44%	Il4/Il6/Trem1/Cxcr2/Il1b/Ptgs2/Cnr1/Cd163/Tac1/Nlrp3/Ccl5/C2cd4b/Ccr7/Adam8/Il1rn/Fcgr3/Fcer1g/C3/Fcgr2b/Ptges/Ccr5/Cd6/Ext1/Dnase1l3/Cxcl1/Fcgr1/Tnf/Icam1/Lbp/Pik3cg/Plscr1/Hp/Fut7/Tnfrsf11a/Casp6/Sigirr/Spn/B4galt1/Alox5ap
GO:0051607	defense response to virus	222	0.621741	2.58351	1e-10	4.66899e-09	3.33007e-09	2712	tags=45%, list=18%, signal=37%	Il4/Ifitm6/Il6/Il1b/Acod1/Aim2/Oas3/Nlrp3/Mlkl/Ccl5/Samhd1/Sting1/Ripk3/Cxcl10/Pmaip1/Cd8a/Ifi44l/Stat1/Dtx3l/Ptprc/Il12rb1/Cxcl9/Zbp1/Oasl1/F2rl1/Isg20/Cd37/Ddx60/Ifitm1/Rtp4/Il33/Irf7/Oasl2/Ptpn22/Apobec3/Ddx58/Isg15/Parp9/Eif2ak2/Trex1/Bst2/Tlr9/Rsad2/Ifit1/Irf1/Ifngr1/Ncr1/Tspan6/Nlrx1/Ifit2/Fgl2/Plscr1/Il23a/Unc93b1/Ifnar1/Foxp3/Spon2/Rnf26/Hsp90aa1/Riok3/Ifngr2/Tlr8/Trim21/Cd86/Cgas/Shfl/If…
GO:0140546	defense response to symbiont	222	0.621741	2.58351	1e-10	4.66899e-09	3.33007e-09	2712	tags=45%, list=18%, signal=37%	Il4/Ifitm6/Il6/Il1b/Acod1/Aim2/Oas3/Nlrp3/Mlkl/Ccl5/Samhd1/Sting1/Ripk3/Cxcl10/Pmaip1/Cd8a/Ifi44l/Stat1/Dtx3l/Ptprc/Il12rb1/Cxcl9/Zbp1/Oasl1/F2rl1/Isg20/Cd37/Ddx60/Ifitm1/Rtp4/Il33/Irf7/Oasl2/Ptpn22/Apobec3/Ddx58/Isg15/Parp9/Eif2ak2/Trex1/Bst2/Tlr9/Rsad2/Ifit1/Irf1/Ifngr1/Ncr1/Tspan6/Nlrx1/Ifit2/Fgl2/Plscr1/Il23a/Unc93b1/Ifnar1/Foxp3/Spon2/Rnf26/Hsp90aa1/Riok3/Ifngr2/Tlr8/Trim21/Cd86/Cgas/Shfl/If…
GO:0050778	positive regulation of immune response	430	0.580366	2.56471	1e-10	4.66899e-09	3.33007e-09	2281	tags=41%, list=15%, signal=35%	Fpr1/Il4/Trem3/Coch/Il6/Il10/Il1b/Acod1/Irgm1/Aim2/Cnr1/Clec4n/Hpx/Cd28/Nlrp3/Sh2d1a/Klrc1/C6/Ctla4/Clcf1/Lag3/Nr4a3/Cfb/Cd5l/Il13/Il18rap/Ubash3a/Ccr7/Adam8/Sting1/H2-T22/C4bp/Fcgr3/Tbx21/A2m/Cd300a/Itk/Txk/Fcer1g/C3/Themis/Igtp/Cd8a/Fcnb/Thy1/Ccr2/Cd38/Cd4/Ido1/C5ar1/Cd226/Nfkbid/Fyb/C1rl/Gata1/Tespa1/Slamf6/Tnfsf13b/Slamf1/Ptprc/Sash3/Il12rb1/Laptm5/Gimap5/Hc/Tyrobp/Zbp1/Lax1/Myo1g/Cd160/Stap1…
GO:0000070	mitotic sister chromatid segregation	149	0.65083	2.55937	1e-10	4.66899e-09	3.33007e-09	2449	tags=47%, list=17%, signal=40%	Ube2c/Cdca5/Ccnb1/Plk1/Trip13/Cdc6/Tacc3/Cenpe/Nuf2/Bub1/Prc1/Cdc20/Ttk/Kif2c/Ncapg/Bub1b/Cenpk/Zwint/Espl1/Nusap1/Haspin/Fbxo5/Kif18a/Spdl1/Spag5/Sgo1/Racgap1/Ndc80/Mad2l1/Aurkb/Dsn1/Cdca8/Nsl1/Kif22/Kif14/Kntc1/Smc2/Sgo2a/Nek2/Pttg1/Ncapg2/Knstrn/Kif18b/Cit/Smc4/Nek6/Ran/Zwilch/Gen1/Kif23/Dscc1/Cep192/Cdt1/Ncaph/Ncapd2/Incenp/Rrs1/Kpnb1/Chmp2b/Ncapd3/Anapc15/Mis12/Cdc27/Pinx1/Zfp207/Slf1/Anapc1…
GO:0002697	regulation of immune effector process	322	0.590988	2.55044	1e-10	4.66899e-09	3.33007e-09	2104	tags=42%, list=14%, signal=37%	Il4/Il6/Pglyrp1/Il10/Il1b/Hpx/Cd28/Nlrp3/Sh2d1a/Klrc1/C6/Clcf1/Lag3/Nr4a3/Tnfrsf4/Cd5l/Il13/Il18rap/Ccr7/Cxcl5/Ripk3/H2-T22/C4bp/Fcgr3/Tbx21/A2m/Cd300a/Fcer1g/C3/Tnfrsf1b/Rac2/Jak3/Ccr2/Hfe/Cd226/Nfkbid/Gata1/Slamf6/Fcgr2b/Slamf1/Ptprc/Sash3/Laptm5/Gimap5/Il13ra2/Tyrobp/Cd160/Stap1/Klk7/F2rl1/Cd37/Pglyrp2/Ddx60/Tnfrsf14/Dnase1l3/Cxcl1/Il33/Fcgr1/Tnf/Enpp3/H2-Q1/Il4ra/Was/Fgr/Ptpn22/Ccl2/Cyrib/Nck…
GO:0035456	response to interferon-beta	35	0.832057	2.55034	1e-10	4.66899e-09	3.33007e-09	1924	tags=74%, list=13%, signal=65%	F830016B08Rik/Gm4841/Ifitm6/Acod1/Irgm1/Aim2/Tgtp1/Iigp1/Ifi47/Sting1/Igtp/Stat1/Ifitm1/Trex1/Bst2/Ifit1/Irf1/Gm5431/Irgm2/Mndal/Ifi203/Shfl/Ifitm3/Ifnar2/Ifitm2/Xaf1
GO:0002366	leukocyte activation involved in immune response	254	0.600377	2.54677	1e-10	4.66899e-09	3.33007e-09	2014	tags=41%, list=14%, signal=36%	Il4/Il6/Clec4d/Pglyrp1/Il10/Eomes/Cd28/Clec4e/Nlrp3/Klrc1/Clcf1/Nr4a3/Il13/Ccr7/Tbx21/Cd300a/Fcer1g/Exo1/Rac2/Jak3/Ccr2/Bcl3/Coro1a/Cracr2a/Nfkbid/Gata1/Itgal/Slamf6/Myo1f/Dock2/Slamf1/Ptprc/Cd180/Il13ra2/Tyrobp/Mrgpra2a/Cd160/F2rl1/Pglyrp2/Lcp1/Lat2/Dnase1l3/Il33/Enpp3/Il4ra/Icam1/Fgr/Nckap1l/Adora2b/Gpr183/Anxa1/Havcr2/Trex1/Lbp/Lyn/Irf1/Pou2af1/Ly9/Spi1/Tgfb1/Icosl/Enpp1/Sbno2/Lat/Pld2/Fgl2/Fe…
GO:0006959	humoral immune response	126	0.651132	2.54217	1e-10	4.66899e-09	3.33007e-09	1609	tags=41%, list=11%, signal=37%	S100a9/Krt6a/Cxcl2/Pglyrp1/Il1b/Acod1/Ppbp/Slpi/Cxcl13/Hpx/Tac1/Sh2d1a/Ccl8/C6/Cfb/Cd5l/Ccr7/Cxcl5/Cxcl10/C4bp/A2m/Ltf/C3/Exo1/Fcnb/Ccr2/Bcl3/Adm/C1rl/Fcgr2b/Ptprc/Gimap5/Hc/Cxcl9/Ccl1/Klk7/C2/Cd37/Cxcl1/Tnf/Gpr183/C1s1/Wfdc17/Wfdc12/Spink5/Masp1/Pglyrp4/B2m/Spon2/C1qb/Ccl20/Ptpn6
GO:0002263	cell activation involved in immune response	258	0.597252	2.53893	1e-10	4.66899e-09	3.33007e-09	2014	tags=41%, list=14%, signal=36%	Il4/Il6/Clec4d/Pglyrp1/Il10/Eomes/Cd28/Clec4e/Nlrp3/Klrc1/Clcf1/Nr4a3/Il13/Ccr7/Tbx21/Cd300a/Fcer1g/Exo1/Rac2/Jak3/Ccr2/Bcl3/Coro1a/Cracr2a/Nfkbid/Gata1/Itgal/Slamf6/Myo1f/Dock2/Slamf1/Ptprc/Cd180/Il13ra2/Tyrobp/Mrgpra2a/Cd160/F2rl1/Pglyrp2/Lcp1/Lat2/Dnase1l3/Il33/Enpp3/Il4ra/Icam1/Fgr/Nckap1l/Adora2b/Gpr183/Anxa1/Havcr2/Trex1/Lbp/Lyn/Irf1/Pou2af1/Ly9/Spi1/Tgfb1/Icosl/Enpp1/Sbno2/Lat/Pld2/Fgl2/Fe…
GO:0002460	adaptive immune response based on somatic recombination of immune receptors built from immunoglobulin superfamily domains	273	0.589491	2.53085	1e-10	4.66899e-09	3.33007e-09	2091	tags=42%, list=14%, signal=37%	Il4/Il6/Il1b/Gzmb/Clec4n/Hpx/Cd28/Csf2rb/Nlrp3/Clcf1/Il18rap/Ccr7/Csf2rb2/Ripk3/H2-T22/C4bp/Fcgr3/Tbx21/Fcer1g/C3/Crlf2/Exo1/Cd8a/Tnfrsf1b/Jak3/Ccr2/Ctsc/Bcl3/Hfe/Cd4/Cd226/Cracr2a/Nfkbid/C1rl/Slamf6/Fcgr2b/Tnfsf13b/Slamf1/Ptprc/Sash3/Il12rb1/Gimap5/Hc/Il13ra2/Myo1g/Inpp5d/Il21r/C2/Il33/Fcgr1/Tnf/Irf7/H2-Q1/Il4ra/H2-Ob/Was/Icam1/Cyrib/Nckap1l/Cd274/Anxa1/C1s1/Havcr2/Trex1/Il17ra/Rsad2/Btk/Irf1/Ly…
GO:1990266	neutrophil migration	108	0.670901	2.52493	1e-10	4.66899e-09	3.33007e-09	2019	tags=48%, list=14%, signal=42%	S100a9/Cxcl2/Trem3/S100a8/Trem1/Cxcr2/Ccl3/Il1b/Ppbp/Ccl4/Bst1/Sell/Cxcl13/Ccl9/Ccl8/Ccl7/Csf3r/Ccl5/Ccr7/Cxcl5/Adam8/Cxcl10/Fcgr3/Fcer1g/Rac2/C5ar1/Mcoln2/Rhoh/Cxcl9/Ccl1/Cxcl1/Ccl2/Nckap1l/Vav1/Ripor2/Lbp/Cklf/Wdr1/Il23a/Fut7/Rhog/Syk/Ccl20/C5ar2/Ccl12/Thbs4/Prex1/Slamf8/Ptger4/Myd88/C1qbp/Spp1
GO:0050727	regulation of inflammatory response	301	0.586749	2.5206	1e-10	4.66899e-09	3.33007e-09	1929	tags=38%, list=13%, signal=34%	S100a9/Il4/Osm/Nlrp12/S100a8/Il6/Pglyrp1/Il10/Ccl3/Il1b/Acod1/Bst1/Ptgs2/Cnr1/Siglece/Cd28/Tnc/Tac1/Nlrp3/Socs3/Aoah/Clcf1/Mefv/Il13/Ccl5/C2cd4b/Ccr7/Adam8/Sting1/Fcgr3/Il2ra/Fcer1g/C3/Tnfrsf1b/Adora2a/Ccr2/Ctsc/Pbk/Ido1/C1qtnf12/Fcgr2b/Ptges/Ccr5/Jak2/Zbp1/Akna/Ccl1/Stap1/Ppard/Pik3ap1/Pglyrp2/Dnase1l3/Casp4/Il33/Nlrc3/Fcgr1/Tnf/Enpp3/Fanca/Adora2b/Duoxa1/Anxa1/Gpsm3/Ctss/Trex1/Serpine1/Il17ra/L…
GO:0002274	myeloid leukocyte activation	216	0.607794	2.5164	1e-10	4.66899e-09	3.33007e-09	1974	tags=44%, list=13%, signal=38%	Il4/Clec4d/Cxcr2/Il10/Cd33/Fcgr4/Cnr1/Cd300lf/Csf2/Nr4a3/Il13/Il18rap/Ccl5/Cd48/Fcgr3/Tnfsf9/Cd300a/Fcer1g/Crlf2/Rac2/Ccr2/Ctsc/C5ar1/Cd226/Gata1/Myo1f/Dock2/Slamf1/Rhoh/Gimap5/Il13ra2/Jak2/Tyrobp/Mrgpra2a/Stap1/Lcp2/F2rl1/Cd37/Lat2/Dnase1l3/Il33/Tnf/Enpp3/Il4ra/Fgr/Batf2/Adora2b/Anxa1/Havcr2/Trex1/Tlr1/Lbp/Lyn/Lrrk2/Casp1/Ifngr1/Spi1/Cst7/Tgfb1/Sbno2/Lat/Pld2/Fes/Tlr4/Plscr1/Camk4/Mrgprb8/Aif1/T…
GO:0002449	lymphocyte mediated immunity	248	0.593609	2.50185	1e-10	4.66899e-09	3.33007e-09	2073	tags=42%, list=14%, signal=37%	Il4/Il6/Il1b/Gzmb/Hpx/Cd28/Csf2rb/Nlrp3/Sh2d1a/Klrc1/Clcf1/Lag3/Il18rap/Csf2rb2/Ripk3/H2-T22/C4bp/Fcgr3/Tbx21/Fcer1g/C3/Crlf2/Exo1/Cd8a/Tnfrsf1b/Ccr2/Ctsc/Bcl3/Hfe/Coro1a/Cd226/C1rl/Slamf6/Fcgr2b/Slamf1/Ptprc/Sash3/Gimap5/Hc/Il13ra2/Myo1g/Cd160/Inpp5d/Il21r/C2/Fcgr1/Tnf/Irf7/H2-Q1/Il4ra/H2-Ob/Was/Icam1/Cyrib/Nckap1l/Vav1/C1s1/Havcr2/Trex1/Rsad2/Btk/Tgfb1/Icosl/Enpp1/Pnp/Rnf19b/H2-Q7/Stat5a/Fgl2/C…
GO:0097530	granulocyte migration	134	0.642013	2.49773	1e-10	4.66899e-09	3.33007e-09	2019	tags=44%, list=14%, signal=38%	S100a9/Il4/Cxcl2/Trem3/S100a8/Trem1/Cxcr2/Ccl3/Il1b/Ppbp/Ccl4/Bst1/Sell/Cxcl13/Ccl9/Ccl8/Ccl7/Csf3r/Ccl5/Ccr7/Cxcl5/Adam8/Cxcl10/Ccr3/Fcgr3/Cd300a/Fcer1g/Rac2/C5ar1/Slamf1/Mcoln2/Rhoh/Cxcl9/Ccl1/Cxcl1/Ccl2/Nckap1l/Vav1/Anxa1/Ripor2/Il17ra/Lbp/Cklf/Wdr1/Il23a/Fut7/Rhog/Syk/Ccl20/C5ar2/Ccl12/Thbs4/Prex1/Tnfsf18/Slamf8/Ptger4/Myd88/C1qbp/Spp1
GO:0001906	cell killing	139	0.639858	2.49715	1e-10	4.66899e-09	3.33007e-09	2073	tags=52%, list=14%, signal=45%	Il4/Trem3/Trem1/Pglyrp1/Ppbp/Cxcl13/Clec7a/Gzmb/Tac1/Sh2d1a/Klrc1/Ccl8/Lag3/Cd5l/Il13/Il18rap/Cxcl5/Ripk3/Cxcl10/H2-T22/Fcgr3/Ltf/C3/Ctsc/Coro1a/Cd226/Slamf6/Ptprc/Gimap5/Cxcl9/Tyrobp/Ccl1/Cd160/Stap1/F2rl1/Dnase1l3/Cxcl1/Fcgr1/H2-Q1/Ccl2/Cyrib/Nckap1l/Vav1/Havcr2/Spi1/Pnp/Rnf19b/H2-Q7/Stat5a/Nkg7/Il7r/Pglyrp4/Il23a/Ctsh/B2m/Gzmm/Hspa8/Scnn1b/H2-T3/Syk/Ccl20/Ptpn6/Ccl12/Stx11/Tap2/Rab27a/Myd88/Kl…
GO:0030595	leukocyte chemotaxis	200	0.607799	2.49342	1e-10	4.66899e-09	3.33007e-09	1854	tags=38%, list=12%, signal=34%	S100a9/Il4/Cxcl2/Trem3/S100a8/Trem1/Cxcr2/Ccl3/Il1b/Ppbp/Ccl4/Bst1/Sell/Cxcl13/Ccl9/Ccl8/2610528A11Rik/Ccl7/Ch25h/Csf3r/Cxcr3/Ccl5/Ccr7/Cxcl5/Adam8/Cxcl10/Ccr3/Fcgr3/Fcer1g/Ccr1/Rac2/Ccr2/C5ar1/Coro1a/Trpm2/Slamf1/Tnfsf14/Hc/Cxcl9/Ccl1/Stap1/F2rl1/Cyp7b1/Cxcl1/Ccl2/Lgmn/Nckap1l/Vav1/Gpr183/Anxa1/Ripor2/Gpsm3/Grem1/Serpine1/Il17ra/Gpr18/Lbp/Lyn/Cklf/Spi1/Calr/Nup85/Il23a/Aif1/Cxcl16/Pgf/Syk/Ccl20/…
GO:0071222	cellular response to lipopolysaccharide	159	0.621689	2.48809	1e-10	4.66899e-09	3.33007e-09	1734	tags=38%, list=12%, signal=34%	Cxcl2/Il6/Il10/Il1b/Acod1/Ppbp/Fcgr4/Irgm1/Cxcl13/Nlrp3/Ccl5/Gfi1/Cxcl5/Cxcl10/Ltf/Igtp/Tnfrsf1b/Ankrd1/Stat1/Mrc1/Gata1/Pdcd1lg2/Cd180/Cd80/Gch1/Cxcl9/Jak2/Stap1/Cd6/Ppard/Cd68/Cxcl1/Tnf/Ptpn22/Ccl2/Cd274/Havcr2/Serpine1/Lbp/Lyn/Casp1/Spi1/Tgfb1/Sbno2/Tlr4/Plscr1/Tnfaip3/Irf8/B2m/Ly96/Litaf/Cxcl16/Scimp/Spon2/Ncl/Zfp36/Cd86/Cebpb/Ccl12/Nfkb1
GO:0070663	regulation of leukocyte proliferation	232	0.592591	2.48693	1e-10	4.66899e-09	3.33007e-09	1714	tags=40%, list=12%, signal=36%	Il4/Il6/Il10/Il1b/Bst1/Csf2/Cd28/Csf2rb/Tac1/Ctla4/Clcf1/Tnfrsf4/Il13/Ccl5/Ccr7/Csf2rb2/Ripk3/Tnfsf9/Il2ra/Cd300a/Tnfrsf1b/Lst1/Rac2/Jak3/Ccr2/Cd38/Slfn1/Cd4/Ido1/Coro1a/Csf2ra/Lgals7/Itgal/Fcgr2b/Pdcd1lg2/Tnfsf13b/Slamf1/Ptprc/Sash3/Il12rb1/Laptm5/Cd80/Jak2/Tyrobp/Cd6/Inpp5d/Rasal3/Cd209a/Tnfrsf14/Il33/Enpp3/Ptpn22/Cd320/Nckap1l/Cd274/Gpr183/Anxa1/Ripor2/Lmo1/Grem1/Havcr2/Tlr9/Zap70/Lyn/Btk/Ikzf…
GO:0032609	interferon-gamma production	115	0.65196	2.4832	1e-10	4.66899e-09	3.33007e-09	1805	tags=46%, list=12%, signal=41%	Pglyrp1/Il10/Il1b/Eomes/Cd2/Il18rap/Ccr7/Ripk3/Tnfsf9/Itk/Txk/Ccr2/Bcl3/Cd226/Lgals7/Slamf6/Pdcd1lg2/Slamf1/Sash3/Il12rb1/Laptm5/Gimap5/Jak2/Cd160/F2rl1/Pglyrp2/Il33/Tnf/Ptpn22/Cyrib/Isg15/Cd274/Havcr2/Cd27/Tlr9/Enpp1/Rnf19b/Slc7a5/Tlr4/Cd40lg/Pglyrp4/Vsir/Il23a/Irf8/Ifnar1/Foxp3/Tlr8/Carmil2/Hspd1/Spn/Tcirg1/Cd244a/Cd96
GO:0002440	production of molecular mediator of immune response	217	0.599241	2.48104	1e-10	4.66899e-09	3.33007e-09	2277	tags=40%, list=15%, signal=34%	Il4/Trem3/Il6/Trem1/Il10/Il1b/Hpx/Cd28/Nlrp3/Clcf1/Nr4a3/Tnfrsf4/Il13/Il18rap/Samhd1/Tbx21/Fcer1g/Crlf2/Exo1/Tnfrsf1b/Jak3/Ccr2/Hfe/Cd226/Fcgr2b/Tnfsf13b/Slamf1/Ptprc/Sash3/Laptm5/Gimap5/Il13ra2/Lax1/Cd160/Klk7/F2rl1/Cd37/Polq/Tnfrsf14/Il33/Tnf/Il4ra/H2-Ob/Ptpn22/Ddx58/Trex1/Bst2/Cd27/Tlr9/Rsad2/Btk/Tgfb1/Icosl/Enpp1/Spink5/Fgl2/Tlr4/Cd40lg/Il7r/Vsir/Tnfaip3/Batf/B2m/Foxp3/Scimp/Spon2/Atad5/Cd86/…
GO:0002831	regulation of response to biotic stimulus	297	0.577473	2.47948	1e-10	4.66899e-09	3.33007e-09	2657	tags=42%, list=18%, signal=36%	Il4/Trem3/Coch/Il1b/Acod1/Irgm1/Aim2/Clec4n/Hpx/Oas3/Sh2d1a/Klrc1/Lag3/Il18rap/Ccl5/Cxcl5/Samhd1/Adam8/Sting1/A2m/Ltf/Txk/Ccr1/C3/Igtp/Socs1/Stat1/Cd226/Slamf6/Myo1f/Dtx3l/Cd180/Il12rb1/Gimap5/Tyrobp/Zbp1/Cd160/Klk7/Oasl1/F2rl1/Cd37/Ddx60/Parp14/Cxcl1/Nlrc3/Irf7/Fgr/Ptpn22/Apobec3/Ddx58/Isg15/Vav1/Cd274/Parp9/Havcr2/Trex1/Lbp/Tlr9/Irf1/Spi1/Stat5a/Tspan6/Nlrx1/Spink5/Fgl2/Tlr4/Cd40lg/Plscr1/Masp1…
GO:0002703	regulation of leukocyte mediated immunity	214	0.599167	2.47682	1e-10	4.66899e-09	3.33007e-09	2443	tags=49%, list=16%, signal=41%	Il4/Il6/Il1b/Hpx/Cd28/Nlrp3/Sh2d1a/Klrc1/Clcf1/Lag3/Il13/Il18rap/Cxcl5/Ripk3/H2-T22/C4bp/Fcgr3/Tbx21/Cd300a/Fcer1g/C3/Tnfrsf1b/Rac2/Jak3/Ccr2/Hfe/Cd226/Gata1/Slamf6/Fcgr2b/Slamf1/Ptprc/Sash3/Gimap5/Il13ra2/Tyrobp/Cd160/Stap1/F2rl1/Dnase1l3/Cxcl1/Fcgr1/Tnf/H2-Q1/Il4ra/Was/Fgr/Ccl2/Cyrib/Nckap1l/Ddx58/Vav1/Adora2b/Havcr2/Bst2/Tlr9/Rsad2/Lyn/Spi1/Tgfb1/Pnp/H2-Q7/Stat5a/Pld2/Fes/Tlr4/Il7r/Vsir/Il23a/…
GO:0007059	chromosome segregation	295	0.575247	2.46976	1e-10	4.66899e-09	3.33007e-09	2471	tags=42%, list=17%, signal=36%	Ube2c/Cdca5/Fancm/Ccnb1/Plk1/Trip13/Cdc6/Tacc3/Cenpe/Mis18a/Nuf2/Cenps/Shoc1/Bub1/Mki67/Prc1/Cdc20/Ttk/Kif2c/Ect2/Ncapg/Bub1b/Knl1/Cenpk/Zwint/Espl1/Nusap1/Haspin/Fbxo5/Kif18a/Spdl1/Spag5/Ccne1/Chtf18/Cenpw/Sgo1/Top2a/Racgap1/Ndc80/Mad2l1/Spc25/Dlgap5/Eme1/Esco2/Aurkb/Dsn1/Cdca8/Nsl1/Kif22/Cenpf/Kif14/Hjurp/Kntc1/Septin1/Smc2/Sgo2a/Nek2/Cenpq/Oip5/Fam83d/Cenpx/Cdca2/Pttg1/Spc24/Ncapg2/Knstrn/Brca…
GO:0000819	sister chromatid segregation	175	0.607102	2.45956	1e-10	4.66899e-09	3.33007e-09	2521	tags=45%, list=17%, signal=38%	Ube2c/Cdca5/Ccnb1/Plk1/Trip13/Cdc6/Tacc3/Cenpe/Nuf2/Bub1/Prc1/Cdc20/Ttk/Kif2c/Ncapg/Bub1b/Cenpk/Zwint/Espl1/Nusap1/Haspin/Fbxo5/Kif18a/Spdl1/Spag5/Sgo1/Top2a/Racgap1/Ndc80/Mad2l1/Esco2/Aurkb/Dsn1/Cdca8/Nsl1/Kif22/Kif14/Kntc1/Smc2/Sgo2a/Nek2/Pttg1/Ncapg2/Knstrn/Kif18b/Cit/Smc4/Nek6/Ran/Zwilch/Gen1/Kif23/Dscc1/Cep192/Fen1/Cdt1/Recql4/Ncaph/Ncapd2/Incenp/Ddx11/Rrs1/Kpnb1/Chmp2b/Mcmbp/Ncapd3/Anapc15/…
GO:0048525	negative regulation of viral process	79	0.67945	2.44951	1e-10	4.66899e-09	3.33007e-09	2938	tags=52%, list=20%, signal=42%	Ifitm6/Slpi/Ptx3/Oas3/Ch25h/Ccl5/Ltf/Stat1/Hmga2/Oasl1/Isg20/Ifitm1/Tnf/Oasl2/Apobec3/Isg15/Eif2ak2/Bst2/Rsad2/Plscr1/Ly6e/Resf1/Trim14/Zfp36/Trim21/Shfl/Ifih1/Rnasel/Ifitm3/Fam111a/Trim8/Ifitm2/Snx3/Parp10/Adar/Oas2/Trim30d/Cd74/Trim56/Trim28/Trim27
GO:0050900	leukocyte migration	329	0.561846	2.44098	1e-10	4.66899e-09	3.33007e-09	2035	tags=39%, list=14%, signal=34%	S100a9/Il4/Nlrp12/Cxcl2/Trem3/Gpr15/S100a8/Trem1/Cxcr2/Ccl3/Il1b/Ppbp/Ccl4/Bst1/Sell/Cxcl13/Mmp9/Ccl9/Ccl8/2610528A11Rik/Ccl7/Ch25h/Csf3r/Cxcr3/Ccl5/Ccr7/Cxcl5/Adam8/Ripk3/Cxcl10/Ccr3/Fcgr3/Tbx21/Cd300a/Tnfrsf18/Fcer1g/Ccr1/Thy1/Rac2/Ccr2/Sele/C5ar1/Coro1a/Trpm2/Itgal/Slamf1/Mcoln2/Rhoh/Tnfsf14/Hc/Cxcl9/Ccl1/Myo1g/Stap1/Ext1/F2rl1/Tnfrsf14/Cyp7b1/Cxcl1/Il33/Itga4/Tnf/Icam1/Ptpn22/Ccl2/Itgb3/Lgmn/…
GO:0002285	lymphocyte activation involved in immune response	173	0.605098	2.43919	1e-10	4.66899e-09	3.33007e-09	2014	tags=39%, list=14%, signal=34%	Il4/Il6/Clec4d/Pglyrp1/Il10/Eomes/Cd28/Clec4e/Nlrp3/Klrc1/Clcf1/Ccr7/Tbx21/Fcer1g/Exo1/Jak3/Ccr2/Bcl3/Coro1a/Cracr2a/Nfkbid/Itgal/Slamf6/Ptprc/Cd180/Cd160/F2rl1/Pglyrp2/Lcp1/Il4ra/Icam1/Nckap1l/Gpr183/Anxa1/Havcr2/Irf1/Pou2af1/Ly9/Spi1/Tgfb1/Icosl/Enpp1/Fgl2/Tlr4/Cd40lg/Nkg7/Dock10/Pglyrp4/Pck1/Tnfaip3/Il23a/Irf8/Batf/Foxp3/Atad5/Entpd7/Hspd1/Spn/Cd244a/Stx11/Ptk2b/Tnfsf18/Rab27a/Ptger4/Socs5/Msh…
GO:0050864	regulation of B cell activation	127	0.622937	2.43884	1e-10	4.66899e-09	3.33007e-09	2693	tags=47%, list=18%, signal=39%	Il4/Il6/Il10/Bst1/Cd28/Samsn1/Ctla4/Clcf1/Tnfrsf4/Il13/Tbx21/Cd300a/Cd38/Tbc1d10c/Il2rg/Fcgr2b/Tnfsf13b/Ptprc/Sash3/Laptm5/Tyrobp/Inpp5d/Cd320/Nckap1l/Gpr183/Cd27/Tlr9/Lyn/Btk/Ikzf3/Sfrp1/Tgfb1/Pnp/Stat5a/Tlr4/Cd40lg/Casp3/Tnfaip3/Foxp3/Themis2/Atad5/Syk/Ptpn6/Nfam1/Cd24a/Slamf8/Fas/Zfp36l1/Msh2/Mad2l2/Ephb2/Stat6/Pcid2/Tnfrsf21/Mif/Bad/Btla/Cd74/Nsd2/Flt3
GO:0002705	positive regulation of leukocyte mediated immunity	125	0.625994	2.43118	1e-10	4.66899e-09	3.33007e-09	2277	tags=47%, list=15%, signal=40%	Il4/Il6/Il1b/Hpx/Cd28/Nlrp3/Sh2d1a/Klrc1/Clcf1/Lag3/Il18rap/H2-T22/Fcgr3/Tbx21/Fcer1g/C3/Cd226/Slamf6/Slamf1/Ptprc/Sash3/Gimap5/Tyrobp/Cd160/Stap1/F2rl1/Cxcl1/Fcgr1/Tnf/H2-Q1/Ccl2/Cyrib/Ddx58/Vav1/Rsad2/Spi1/Tgfb1/Pnp/H2-Q7/Stat5a/Il23a/B2m/Foxp3/Scimp/Atad5/Ptafr/Hspa8/H2-T3/Hspd1/Cd24a/Tap2/Klrk1/Msh2/Gm8909/Mad2l2/Ddx21/Clnk/Malt1/Plcg2
GO:0002696	positive regulation of leukocyte activation	318	0.562121	2.43068	1e-10	4.66899e-09	3.33007e-09	1728	tags=36%, list=12%, signal=33%	Il4/Il6/Clec4d/Il10/Il1b/Bst1/Clec7a/Cd28/Tac1/Nlrp3/Klrc1/Clcf1/Nr4a3/Tnfrsf4/Il13/Ccl5/Ccr7/Adam8/Gm5150/Tbx21/Tnfsf9/Il2ra/Fcer1g/Crlf2/Socs1/Thy1/Jak3/Ccr2/Ctsc/Cd38/Icos/Cd4/Coro1a/Cd226/Il2rg/Nfkbid/Gata1/Tespa1/Itgal/Pdcd1lg2/Tnfsf13b/Slamf1/Ptprc/Rhoh/Tnfsf14/Sash3/Il12rb1/Sirpb1b/Cd80/Gimap5/Jak2/Tyrobp/Cd160/Stap1/Lck/Cd6/Inpp5d/F2rl1/Cd5/Rasal3/Tnfrsf14/Il33/Il4ra/H2-Ob/Fgr/Ptpn22/Cd32…
GO:0071219	cellular response to molecule of bacterial origin	169	0.608179	2.42909	1e-10	4.66899e-09	3.33007e-09	1583	tags=36%, list=11%, signal=33%	Cxcl2/Il6/Il10/Il1b/Acod1/Ppbp/Fcgr4/Irgm1/Cxcl13/Nlrp3/Ccl5/Gfi1/Cxcl5/Cxcl10/Ltf/Igtp/Tnfrsf1b/Ankrd1/Stat1/Mrc1/Gata1/Fcgr2b/Pdcd1lg2/Cd180/Cd80/Gch1/Cxcl9/Jak2/Stap1/Cd6/Ppard/Cd68/Cxcl1/Tnf/Ptpn22/Ccl2/Cyrib/Cd274/Havcr2/Serpine1/Tlr1/Lbp/Lyn/Casp1/Spi1/Tgfb1/Sbno2/Tlr4/Plscr1/Tnfaip3/Irf8/B2m/Ly96/Litaf/Cxcl16/Scimp/Spon2/Ncl/Zfp36/Cd86/Cebpb
GO:0019724	B cell mediated immunity	124	0.626836	2.42648	1e-10	4.66899e-09	3.33007e-09	2689	tags=49%, list=18%, signal=41%	Il4/Hpx/Cd28/Csf2rb/Clcf1/Csf2rb2/C4bp/Fcgr3/Tbx21/Fcer1g/C3/Crlf2/Exo1/Bcl3/Cd226/C1rl/Fcgr2b/Ptprc/Gimap5/Hc/Il13ra2/Inpp5d/Il21r/C2/Fcgr1/Tnf/Irf7/Il4ra/H2-Ob/C1s1/Trex1/Btk/Tgfb1/Icosl/Enpp1/Fgl2/Cd40lg/Batf/B2m/Foxp3/Atad5/C1qb/Hspd1/Ptpn6/Tcirg1/Myd88/Fas/Msh2/Cr2/Mad2l2/C1qbp/Pou2f2/Cr1l/Gapt/Serping1/Stat6/C1qa/Traf3ip2/Fcer2a/Cd74/Nsd2
GO:0050867	positive regulation of cell activation	334	0.558327	2.42591	1e-10	4.66899e-09	3.33007e-09	1728	tags=36%, list=12%, signal=32%	Il4/Il6/Clec4d/Il10/Il1b/Bst1/Clec7a/Cd28/Tac1/Nlrp3/Klrc1/Sox15/Clcf1/Nr4a3/Tnfrsf4/Il13/Ccl5/Ccr7/Adam8/Gm5150/Pdpn/Tbx21/Tnfsf9/Plek/Il2ra/Fcer1g/Crlf2/Socs1/Thy1/Jak3/Ccr2/Ctsc/Cd38/Icos/Cd4/Coro1a/Cd226/Il2rg/Nfkbid/Gata1/Tespa1/Itgal/Pdcd1lg2/Tnfsf13b/Slamf1/Ptprc/Rhoh/Tnfsf14/Sash3/Il12rb1/Sirpb1b/Cd80/Gimap5/Jak2/Tyrobp/Cd160/Stap1/Lck/Cd6/Inpp5d/F2rl1/Cd5/Rasal3/Tnfrsf14/Il33/Il4ra/H2-Ob…
GO:0071216	cellular response to biotic stimulus	192	0.598857	2.425	1e-10	4.66899e-09	3.33007e-09	1583	tags=34%, list=11%, signal=31%	Cxcl2/Il6/Il10/Il1b/Acod1/Ppbp/Fcgr4/Irgm1/Cxcl13/Clec7a/Nlrp3/Ccl5/Gfi1/Cxcl5/Cxcl10/Ltf/Igtp/Tnfrsf1b/Ankrd1/Stat1/Mrc1/Gata1/Fcgr2b/Pdcd1lg2/Cd180/Cd80/Gch1/Cxcl9/Jak2/Eme1/Stap1/Cd6/Ppard/Cd68/Cxcl1/Tnf/Ptpn22/Ccl2/Cyrib/Cd274/Havcr2/Serpine1/Tlr1/Lbp/Lyn/Casp1/Bid/Spi1/Tgfb1/Hspa5/Sbno2/Tlr4/Plscr1/Tnfaip3/Irf8/B2m/Ly96/Litaf/Cxcl16/Scimp/Spon2/Ncl/Zfp36/Syk/Cd86/Cebpb
GO:0016064	immunoglobulin mediated immune response	122	0.626938	2.42083	1e-10	4.66899e-09	3.33007e-09	2689	tags=49%, list=18%, signal=41%	Il4/Hpx/Cd28/Csf2rb/Clcf1/Csf2rb2/C4bp/Fcgr3/Tbx21/Fcer1g/C3/Crlf2/Exo1/Bcl3/Cd226/C1rl/Fcgr2b/Ptprc/Gimap5/Hc/Il13ra2/Inpp5d/Il21r/C2/Fcgr1/Tnf/Irf7/Il4ra/H2-Ob/C1s1/Trex1/Btk/Tgfb1/Icosl/Enpp1/Fgl2/Cd40lg/Batf/B2m/Foxp3/Atad5/C1qb/Hspd1/Ptpn6/Tcirg1/Myd88/Msh2/Cr2/Mad2l2/C1qbp/Pou2f2/Cr1l/Gapt/Serping1/Stat6/C1qa/Traf3ip2/Fcer2a/Cd74/Nsd2
GO:0042742	defense response to bacterium	178	0.595604	2.41799	1e-10	4.66899e-09	3.33007e-09	1611	tags=39%, list=11%, signal=35%	Mpo/Krt6a/Trem3/Coch/Clec4d/Trem1/Pglyrp1/Il10/Slpi/Irgm1/Cxcl13/Oas3/Tac1/Clec4e/Iigp1/Nlrp3/2610528A11Rik/Lcn2/Defb14/Cxcl5/Ltf/Fcer1g/Adamts4/Cebpe/Igtp/Bcl3/Cd4/Adm/C5ar1/Plac8/Hck/Myo1f/Cd160/Klk7/F2rl1/Pglyrp2/Tnfrsf14/Epha2/Fcgr1/Tnf/Fgr/Isg15/Havcr2/Serpine1/Lbp/Cd209d/Tlr9/Casp1/Wfdc17/Gsdmd/Wfdc12/Spink5/Rnf213/Tlr4/Hp/Il7r/Pglyrp4/Il23a/Irf8/Nlrc4/Irgm2/B2m/Spon2/Hmgb2/Grn/Scnn1b/Syk/C…
GO:0002822	regulation of adaptive immune response based on somatic recombination of immune receptors built from immunoglobulin superfamily domains	164	0.601655	2.41315	1e-10	4.66899e-09	3.33007e-09	2061	tags=42%, list=14%, signal=37%	Il4/Il6/Il1b/Clec4n/Hpx/Cd28/Nlrp3/Clcf1/Ccr7/Ripk3/H2-T22/C4bp/Fcgr3/Tbx21/Fcer1g/C3/Tnfrsf1b/Jak3/Ccr2/Hfe/Cd4/Cd226/Nfkbid/Fcgr2b/Tnfsf13b/Slamf1/Ptprc/Sash3/Il12rb1/Gimap5/Il33/Fcgr1/Tnf/H2-Q1/Il4ra/Was/Cyrib/Nckap1l/Cd274/Anxa1/Havcr2/Rsad2/Irf1/Tgfb1/Pnp/H2-Q7/Il7r/Vsir/Tnfaip3/Il23a/Fut7/B2m/Foxp3/Atad5/Hspa8/H2-T3/Hspd1/Ptpn6/Spn/Cd24a/Pla2g4a/Tap2/Tnfsf18/Socs5/Msh2/Cr2/Gm8909/Mad2l2/Cr1l
GO:0050670	regulation of lymphocyte proliferation	212	0.583483	2.41194	1e-10	4.66899e-09	3.33007e-09	1714	tags=40%, list=12%, signal=36%	Il4/Il6/Il10/Il1b/Bst1/Cd28/Tac1/Ctla4/Clcf1/Tnfrsf4/Il13/Ccl5/Ccr7/Ripk3/Tnfsf9/Il2ra/Cd300a/Tnfrsf1b/Lst1/Rac2/Jak3/Ccr2/Cd38/Slfn1/Cd4/Ido1/Coro1a/Lgals7/Itgal/Fcgr2b/Pdcd1lg2/Tnfsf13b/Slamf1/Ptprc/Sash3/Il12rb1/Laptm5/Cd80/Jak2/Tyrobp/Cd6/Inpp5d/Rasal3/Cd209a/Tnfrsf14/Ptpn22/Cd320/Nckap1l/Cd274/Gpr183/Anxa1/Ripor2/Lmo1/Havcr2/Tlr9/Zap70/Lyn/Btk/Ikzf3/Irf1/Tgfb1/Icosl/Pnp/Vcam1/Stat5a/Btn2a2/C…
[truncated: 896 more rows]

## Sheet: Mus DTvsC
ID	Description	setSize	enrichmentScore	NES	pvalue	p.adjust	qvalue	rank	leading_edge	core_enrichment
[truncated: 93 more rows]
